# Supplementary material for: Quality Control of ER Membrane Proteins by the RNF185/Membralin Ubiquitin Ligase Complex
Source: Mol Cell. 2020 Sep 3;79(5):768–781.e7. doi: 10.1016/j.molcel.2020.07.009 (PMC7482433; doi:10.1016/j.molcel.2020.07.009)
Supplement: Data S1. Focused sgRNA Libraries, Related to Figures 1F, 2D, S1B–S1E, S2C, S4E, S4F, and S6C [file mmc2.xlsx]

## Sheet: sgE2
Number	Name	target site incl PAM	edited target site incl PAM	edited target site minus PAM	Oligo sequence for cloning	length	confirmed effectiveness	reference
1	UBE2A_1	GTGTGGAACGCGGTCATTTTCGG	GTGTGGAACGCGGTCATTTTCGG	GTGTGGAACGCGGTCATTTT	TCTTGTGGAAAGGACGAAACACCGTGTGGAACGCGGTCATTTTGTTTTAGAGCTAGAAATAGC	63
2	UBE2A_2	CAACATAATGGTGTGGAACGCGG	gCAACATAATGGTGTGGAACGCGG	gCAACATAATGGTGTGGAACG	TCTTGTGGAAAGGACGAAACACCgCAACATAATGGTGTGGAACGGTTTTAGAGCTAGAAATAGC	64
3	UBE2A_3	CCGAGAACAACATAATGGTGTGG	gCCGAGAACAACATAATGGTGTGG	gCCGAGAACAACATAATGGTG	TCTTGTGGAAAGGACGAAACACCgCCGAGAACAACATAATGGTGGTTTTAGAGCTAGAAATAGC	64
4	UBE2B_1	AATCCCGCATGAGCCTCCTCCGG	gAATCCCGCATGAGCCTCCTCCGG	gAATCCCGCATGAGCCTCCTC	TCTTGTGGAAAGGACGAAACACCgAATCCCGCATGAGCCTCCTCGTTTTAGAGCTAGAAATAGC	64
5	UBE2B_2	GGATTTCAAGCGGTTACAAGAGG	GGATTTCAAGCGGTTACAAGAGG	GGATTTCAAGCGGTTACAAG	TCTTGTGGAAAGGACGAAACACCGGATTTCAAGCGGTTACAAGGTTTTAGAGCTAGAAATAGC	63
6	UBE2B_3	TGTCGACCCCGGCCCGGAGGAGG	GTGTCGACCCCGGCCCGGAGGAGG	GTGTCGACCCCGGCCCGGAGG	TCTTGTGGAAAGGACGAAACACCGTGTCGACCCCGGCCCGGAGGGTTTTAGAGCTAGAAATAGC	64
7	UBE2C_1	AGCGTCGCCGCCGCCCGTAAAGG	GCGTCGCCGCCGCCCGTAAAGG	GCGTCGCCGCCGCCCGTAA	TCTTGTGGAAAGGACGAAACACCGCGTCGCCGCCGCCCGTAAGTTTTAGAGCTAGAAATAGC	62
8	UBE2C_2	ACGGGCGGCGGCGACGCTAGTGG	gACGGGCGGCGGCGACGCTAGTGG	gACGGGCGGCGGCGACGCTAG	TCTTGTGGAAAGGACGAAACACCgACGGGCGGCGGCGACGCTAGGTTTTAGAGCTAGAAATAGC	64
9	UBE2C_3	GGCGGCTGGGTCGCGGTTTTGGG	GCGGCTGGGTCGCGGTTTTGGG	GCGGCTGGGTCGCGGTTTT	TCTTGTGGAAAGGACGAAACACCGCGGCTGGGTCGCGGTTTTGTTTTAGAGCTAGAAATAGC	62
10	UBE2D1_1	CCACCTTGATATGCGCTATCAGG	gCCACCTTGATATGCGCTATCAGG	gCCACCTTGATATGCGCTATC	TCTTGTGGAAAGGACGAAACACCgCCACCTTGATATGCGCTATCGTTTTAGAGCTAGAAATAGC	64
11	UBE2D1_2	CCTGATAGCGCATATCAAGGTGG	gCCTGATAGCGCATATCAAGGTGG	gCCTGATAGCGCATATCAAGG	TCTTGTGGAAAGGACGAAACACCgCCTGATAGCGCATATCAAGGGTTTTAGAGCTAGAAATAGC	64
12	UBE2D1_3	GTATTTGTCTCGATATTCTGAGG	GTATTTGTCTCGATATTCTGAGG	GTATTTGTCTCGATATTCTG	TCTTGTGGAAAGGACGAAACACCGTATTTGTCTCGATATTCTGGTTTTAGAGCTAGAAATAGC	63
13	UBE2D2_1	CCATTATTGTAGCTTGCCAATGG	gCCATTATTGTAGCTTGCCAATGG	gCCATTATTGTAGCTTGCCAA	TCTTGTGGAAAGGACGAAACACCgCCATTATTGTAGCTTGCCAAGTTTTAGAGCTAGAAATAGC	64
14	UBE2D2_2	CCATTGGCAAGCTACAATAATGG	gCCATTGGCAAGCTACAATAATGG	gCCATTGGCAAGCTACAATAA	TCTTGTGGAAAGGACGAAACACCgCCATTGGCAAGCTACAATAAGTTTTAGAGCTAGAAATAGC	64
15	UBE2D2_3	GTTTGAAGGGGTAATCTGTTGGG	GTTTGAAGGGGTAATCTGTTGGG	GTTTGAAGGGGTAATCTGTT	TCTTGTGGAAAGGACGAAACACCGTTTGAAGGGGTAATCTGTTGTTTTAGAGCTAGAAATAGC	63
16	UBE2D3_1	GGATTAATAAGGTAACCCGCGGG	GGATTAATAAGGTAACCCGCGGG	GGATTAATAAGGTAACCCGC	TCTTGTGGAAAGGACGAAACACCGGATTAATAAGGTAACCCGCGTTTTAGAGCTAGAAATAGC	63
17	UBE2D3_2	AGAATACACCGCCTTGATATGGG	GAATACACCGCCTTGATATGGG	GAATACACCGCCTTGATAT	TCTTGTGGAAAGGACGAAACACCGAATACACCGCCTTGATATGTTTTAGAGCTAGAAATAGC	62
18	UBE2D3_3	GGTTTGAAGGGGTAGTCTGTAGG	GGTTTGAAGGGGTAGTCTGTAGG	GGTTTGAAGGGGTAGTCTGT	TCTTGTGGAAAGGACGAAACACCGGTTTGAAGGGGTAGTCTGTGTTTTAGAGCTAGAAATAGC	63	yes	Van de Weijer et al., J Cell Sci, 2017
19	UBE2D4_1	AGGAATTAACCGACTTGCAGAGG	GGAATTAACCGACTTGCAGAGG	GGAATTAACCGACTTGCAG	TCTTGTGGAAAGGACGAAACACCGGAATTAACCGACTTGCAGGTTTTAGAGCTAGAAATAGC	62
20	UBE2D4_2	GGAATTAACCGACTTGCAGAGGG	GGAATTAACCGACTTGCAGAGGG	GGAATTAACCGACTTGCAGA	TCTTGTGGAAAGGACGAAACACCGGAATTAACCGACTTGCAGAGTTTTAGAGCTAGAAATAGC	63
21	UBE2D4_3	CGACAGGTCCTGCAGAACACTGG	GACAGGTCCTGCAGAACACTGG	GACAGGTCCTGCAGAACAC	TCTTGTGGAAAGGACGAAACACCGACAGGTCCTGCAGAACACGTTTTAGAGCTAGAAATAGC	62
22	UBE2E1_1	GCCTCCAGGATCCGTGTATGAGG	GCCTCCAGGATCCGTGTATGAGG	GCCTCCAGGATCCGTGTATG	TCTTGTGGAAAGGACGAAACACCGCCTCCAGGATCCGTGTATGGTTTTAGAGCTAGAAATAGC	63
23	UBE2E1_2	CCACCCTCATACACGGATCCTGG	gCCACCCTCATACACGGATCCTGG	gCCACCCTCATACACGGATCC	TCTTGTGGAAAGGACGAAACACCgCCACCCTCATACACGGATCCGTTTTAGAGCTAGAAATAGC	64
24	UBE2E1_3	GAATACACCACCCTCATACACGG	GAATACACCACCCTCATACACGG	GAATACACCACCCTCATACA	TCTTGTGGAAAGGACGAAACACCGAATACACCACCCTCATACAGTTTTAGAGCTAGAAATAGC	63
25	UBE2E2_1	ACTAGTGGAGGAAGTTCCGATGG	gACTAGTGGAGGAAGTTCCGATGG	gACTAGTGGAGGAAGTTCCGA	TCTTGTGGAAAGGACGAAACACCgACTAGTGGAGGAAGTTCCGAGTTTTAGAGCTAGAAATAGC	64
26	UBE2E2_2	CAATTTAGCAGCGGTTTTGCTGG	gCAATTTAGCAGCGGTTTTGCTGG	gCAATTTAGCAGCGGTTTTGC	TCTTGTGGAAAGGACGAAACACCgCAATTTAGCAGCGGTTTTGCGTTTTAGAGCTAGAAATAGC	64
27	UBE2E2_3	GACAGTCCAAGCACTAGTGGAGG	GACAGTCCAAGCACTAGTGGAGG	GACAGTCCAAGCACTAGTGG	TCTTGTGGAAAGGACGAAACACCGACAGTCCAAGCACTAGTGGGTTTTAGAGCTAGAAATAGC	63
28	UBE2F_1	AGCGTCCGACTCGACTCGGAGGG	GCGTCCGACTCGACTCGGAGGG	GCGTCCGACTCGACTCGGA	TCTTGTGGAAAGGACGAAACACCGCGTCCGACTCGACTCGGAGTTTTAGAGCTAGAAATAGC	62
29	UBE2F_2	CAGCGTCCGACTCGACTCGGAGG	gCAGCGTCCGACTCGACTCGGAGG	gCAGCGTCCGACTCGACTCGG	TCTTGTGGAAAGGACGAAACACCgCAGCGTCCGACTCGACTCGGGTTTTAGAGCTAGAAATAGC	64
30	UBE2F_3	AGAAACCCTCCGAGTCGAGTCGG	GAAACCCTCCGAGTCGAGTCGG	GAAACCCTCCGAGTCGAGT	TCTTGTGGAAAGGACGAAACACCGAAACCCTCCGAGTCGAGTGTTTTAGAGCTAGAAATAGC	62
31	UBE2G1_1	ACTGCTACTGCGAAGACAGCTGG	gACTGCTACTGCGAAGACAGCTGG	gACTGCTACTGCGAAGACAGC	TCTTGTGGAAAGGACGAAACACCgACTGCTACTGCGAAGACAGCGTTTTAGAGCTAGAAATAGC	64
32	UBE2G1_2	TGACAATGATCTCTACCGATGGG	GACAATGATCTCTACCGATGGG	GACAATGATCTCTACCGAT	TCTTGTGGAAAGGACGAAACACCGACAATGATCTCTACCGATGTTTTAGAGCTAGAAATAGC	62
33	UBE2G1_3	CGATGGGAAGTCCTTATTATTGG	GATGGGAAGTCCTTATTATTGG	GATGGGAAGTCCTTATTAT	TCTTGTGGAAAGGACGAAACACCGATGGGAAGTCCTTATTATGTTTTAGAGCTAGAAATAGC	62
34	UBE2G2_1	GGAGAAGATCCTGCTGTCGGTGG	GGAGAAGATCCTGCTGTCGGTGG	GGAGAAGATCCTGCTGTCGG	TCTTGTGGAAAGGACGAAACACCGGAGAAGATCCTGCTGTCGGGTTTTAGAGCTAGAAATAGC	63	yes	Van de Weijer et al., NatCommun, 2014; Van de Weijer et al., J Cell Sci, 2017
35	UBE2G2_2	GGACTTAACGGGTAATCAAGTGG	GGACTTAACGGGTAATCAAGTGG	GGACTTAACGGGTAATCAAG	TCTTGTGGAAAGGACGAAACACCGGACTTAACGGGTAATCAAGGTTTTAGAGCTAGAAATAGC	63	yes	Van de Weijer et al., NatCommun, 2014; Van de Weijer et al., J Cell Sci, 2017
36	UBE2G2_3	GACTTAACGGGTAATCAAGTGGG	GACTTAACGGGTAATCAAGTGGG	GACTTAACGGGTAATCAAGT	TCTTGTGGAAAGGACGAAACACCGACTTAACGGGTAATCAAGTGTTTTAGAGCTAGAAATAGC	63	yes	Van de Weijer et al., NatCommun, 2014; Van de Weijer et al., J Cell Sci, 2017
37	UBE2H_1	GCTTGTATTCTTCTGGTCGGTGG	GCTTGTATTCTTCTGGTCGGTGG	GCTTGTATTCTTCTGGTCGG	TCTTGTGGAAAGGACGAAACACCGCTTGTATTCTTCTGGTCGGGTTTTAGAGCTAGAAATAGC	63
38	UBE2H_2	GCTGCAGCGTCACCATTGAGAGG	GCTGCAGCGTCACCATTGAGAGG	GCTGCAGCGTCACCATTGAG	TCTTGTGGAAAGGACGAAACACCGCTGCAGCGTCACCATTGAGGTTTTAGAGCTAGAAATAGC	63
39	UBE2H_3	GAGGCGGATGGACACGGACGTGG	GAGGCGGATGGACACGGACGTGG	GAGGCGGATGGACACGGACG	TCTTGTGGAAAGGACGAAACACCGAGGCGGATGGACACGGACGGTTTTAGAGCTAGAAATAGC	63
40	UBE2I_1	AACTGGGAGTGCGCCATTCCAGG	gAACTGGGAGTGCGCCATTCCAGG	gAACTGGGAGTGCGCCATTCC	TCTTGTGGAAAGGACGAAACACCgAACTGGGAGTGCGCCATTCCGTTTTAGAGCTAGAAATAGC	64
41	UBE2I_2	CATGAGGTTCATCGTGCCATCGG	gCATGAGGTTCATCGTGCCATCGG	gCATGAGGTTCATCGTGCCAT	TCTTGTGGAAAGGACGAAACACCgCATGAGGTTCATCGTGCCATGTTTTAGAGCTAGAAATAGC	64
42	UBE2I_3	GCACGATGAACCTCATGAACTGG	GCACGATGAACCTCATGAACTGG	GCACGATGAACCTCATGAAC	TCTTGTGGAAAGGACGAAACACCGCACGATGAACCTCATGAACGTTTTAGAGCTAGAAATAGC	63
43	UBE2J1_1	GGGTCTCCATGGTGGGTCGCTGG	GGGTCTCCATGGTGGGTCGCTGG	GGGTCTCCATGGTGGGTCGC	TCTTGTGGAAAGGACGAAACACCGGGTCTCCATGGTGGGTCGCGTTTTAGAGCTAGAAATAGC	63
44	UBE2J1_2	GTTGTAGCGGGTCTCCATGGTGG	GTTGTAGCGGGTCTCCATGGTGG	GTTGTAGCGGGTCTCCATGG	TCTTGTGGAAAGGACGAAACACCGTTGTAGCGGGTCTCCATGGGTTTTAGAGCTAGAAATAGC	63
45	UBE2J1_3	GAATGGCACTTCACGGTTAGAGG	GAATGGCACTTCACGGTTAGAGG	GAATGGCACTTCACGGTTAG	TCTTGTGGAAAGGACGAAACACCGAATGGCACTTCACGGTTAGGTTTTAGAGCTAGAAATAGC	63
46	UBE2J1_4	ATGGAGGAGTTTATCACGGGCGG	ATGGAGGAGTTTATCACGGGCGG	ATGGAGGAGTTTATCACGGG	TCTTGTGGAAAGGACGAAACACCATGGAGGAGTTTATCACGGGGTTTTAGAGCTAGAAATAGC	63
47	UBE2J1_5	AATGGCACTTCACGGTTAGAGGG	AATGGCACTTCACGGTTAGAGGG	AATGGCACTTCACGGTTAGA	TCTTGTGGAAAGGACGAAACACCAATGGCACTTCACGGTTAGAGTTTTAGAGCTAGAAATAGC	63
48	UBE2J1_6	CCATCAAAATCGGAGTCTGGGGG	CCATCAAAATCGGAGTCTGGGGG	CCATCAAAATCGGAGTCTGG	TCTTGTGGAAAGGACGAAACACCCCATCAAAATCGGAGTCTGGGTTTTAGAGCTAGAAATAGC	63	yes	Unpublished
49	UBE2J2_1	GTTGCACTTAAACCTCCCGTTGG	GTTGCACTTAAACCTCCCGTTGG	GTTGCACTTAAACCTCCCGT	TCTTGTGGAAAGGACGAAACACCGTTGCACTTAAACCTCCCGTGTTTTAGAGCTAGAAATAGC	63	yes	Van de Weijer et al., NatCommun, 2014; Van de Weijer et al., J Cell Sci, 2017
50	UBE2J2_2	GCTGAATCCCGTTCTGGACGAGG	GCTGAATCCCGTTCTGGACGAGG	GCTGAATCCCGTTCTGGACG	TCTTGTGGAAAGGACGAAACACCGCTGAATCCCGTTCTGGACGGTTTTAGAGCTAGAAATAGC	63	yes	Van de Weijer et al., NatCommun, 2014; Van de Weijer et al., J Cell Sci, 2017
51	UBE2J2_3	TATAGAGACGTCGGACTTCACGG	TATAGAGACGTCGGACTTCACGG	TATAGAGACGTCGGACTTCA	TCTTGTGGAAAGGACGAAACACCTATAGAGACGTCGGACTTCAGTTTTAGAGCTAGAAATAGC	63	yes	Van de Weijer et al., NatCommun, 2014; Van de Weijer et al., J Cell Sci, 2017
52	UBE2K_1	GATTCGCTGCACCGCGATGTTGG	GATTCGCTGCACCGCGATGTTGG	GATTCGCTGCACCGCGATGT	TCTTGTGGAAAGGACGAAACACCGATTCGCTGCACCGCGATGTGTTTTAGAGCTAGAAATAGC	63	yes	Van de Weijer et al., NatCommun, 2014; Van de Weijer et al., J Cell Sci, 2017
53	UBE2K_2	GCAATGACAATAATACCGTGCGG	GCAATGACAATAATACCGTGCGG	GCAATGACAATAATACCGTG	TCTTGTGGAAAGGACGAAACACCGCAATGACAATAATACCGTGGTTTTAGAGCTAGAAATAGC	63	yes	Van de Weijer et al., NatCommun, 2014; Van de Weijer et al., J Cell Sci, 2017
54	UBE2K_3	GGATGCTGTAGTAGCAAATCAGG	GGATGCTGTAGTAGCAAATCAGG	GGATGCTGTAGTAGCAAATC	TCTTGTGGAAAGGACGAAACACCGGATGCTGTAGTAGCAAATCGTTTTAGAGCTAGAAATAGC	63	yes	Van de Weijer et al., NatCommun, 2014; Van de Weijer et al., J Cell Sci, 2017
55	UBE2L6_1	GTCCGTTCTCGTCCACGTTGGGG	GTCCGTTCTCGTCCACGTTGGGG	GTCCGTTCTCGTCCACGTTG	TCTTGTGGAAAGGACGAAACACCGTCCGTTCTCGTCCACGTTGGTTTTAGAGCTAGAAATAGC	63
56	UBE2L6_2	CACCCCAACGTGGACGAGAACGG	gCACCCCAACGTGGACGAGAACGG	gCACCCCAACGTGGACGAGAA	TCTTGTGGAAAGGACGAAACACCgCACCCCAACGTGGACGAGAAGTTTTAGAGCTAGAAATAGC	64
57	UBE2L6_3	CACGTTGGGGTGGTAGATCTTGG	gCACGTTGGGGTGGTAGATCTTGG	gCACGTTGGGGTGGTAGATCT	TCTTGTGGAAAGGACGAAACACCgCACGTTGGGGTGGTAGATCTGTTTTAGAGCTAGAAATAGC	64
58	UBE2M_1	GAGTCGGCGGGCGGCACCAAGGG	GAGTCGGCGGGCGGCACCAAGGG	GAGTCGGCGGGCGGCACCAA	TCTTGTGGAAAGGACGAAACACCGAGTCGGCGGGCGGCACCAAGTTTTAGAGCTAGAAATAGC	63
59	UBE2M_2	GGAGTCGGCGGGCGGCACCAAGG	GGAGTCGGCGGGCGGCACCAAGG	GGAGTCGGCGGGCGGCACCA	TCTTGTGGAAAGGACGAAACACCGGAGTCGGCGGGCGGCACCAGTTTTAGAGCTAGAAATAGC	63
60	UBE2M_3	CGACCTCCTCAACTTCAAGCTGG	GACCTCCTCAACTTCAAGCTGG	GACCTCCTCAACTTCAAGC	TCTTGTGGAAAGGACGAAACACCGACCTCCTCAACTTCAAGCGTTTTAGAGCTAGAAATAGC	62
61	UBE2N_1	GGCGTTGCTCTCATCTGGTTCGG	GGCGTTGCTCTCATCTGGTTCGG	GGCGTTGCTCTCATCTGGTT	TCTTGTGGAAAGGACGAAACACCGGCGTTGCTCTCATCTGGTTGTTTTAGAGCTAGAAATAGC	63
62	UBE2N_2	ATAGGAAACCCAGCGTTTGCTGG	gATAGGAAACCCAGCGTTTGCTGG	gATAGGAAACCCAGCGTTTGC	TCTTGTGGAAAGGACGAAACACCgATAGGAAACCCAGCGTTTGCGTTTTAGAGCTAGAAATAGC	64
63	UBE2N_3	TAACGGGCGTTGCTCTCATCTGG	gTAACGGGCGTTGCTCTCATCTGG	gTAACGGGCGTTGCTCTCATC	TCTTGTGGAAAGGACGAAACACCgTAACGGGCGTTGCTCTCATCGTTTTAGAGCTAGAAATAGC	64
64	UBE2NL_1	TAACGGGCGTTGCTTTCATCTGG	gTAACGGGCGTTGCTTTCATCTGG	gTAACGGGCGTTGCTTTCATC	TCTTGTGGAAAGGACGAAACACCgTAACGGGCGTTGCTTTCATCGTTTTAGAGCTAGAAATAGC	64
65	UBE2NL_2	ATCAAAGGATTCCCCCTTTGAGG	gATCAAAGGATTCCCCCTTTGAGG	gATCAAAGGATTCCCCCTTTG	TCTTGTGGAAAGGACGAAACACCgATCAAAGGATTCCCCCTTTGGTTTTAGAGCTAGAAATAGC	64
66	UBE2NL_3	GGTCATTGCTGGGGAATCAAAGG	GGTCATTGCTGGGGAATCAAAGG	GGTCATTGCTGGGGAATCAA	TCTTGTGGAAAGGACGAAACACCGGTCATTGCTGGGGAATCAAGTTTTAGAGCTAGAAATAGC	63
67	UBE2O_1	CTGGTGTCGGGCCGTTACCGTGG	gCTGGTGTCGGGCCGTTACCGTGG	gCTGGTGTCGGGCCGTTACCG	TCTTGTGGAAAGGACGAAACACCgCTGGTGTCGGGCCGTTACCGGTTTTAGAGCTAGAAATAGC	64
68	UBE2O_2	CACGGTAACGGCCCGACACCAGG	gCACGGTAACGGCCCGACACCAGG	gCACGGTAACGGCCCGACACC	TCTTGTGGAAAGGACGAAACACCgCACGGTAACGGCCCGACACCGTTTTAGAGCTAGAAATAGC	64
69	UBE2O_3	AGTGCACGGAGCCACGGTAACGG	GTGCACGGAGCCACGGTAACGG	GTGCACGGAGCCACGGTAA	TCTTGTGGAAAGGACGAAACACCGTGCACGGAGCCACGGTAAGTTTTAGAGCTAGAAATAGC	62
70	UBE2Q1_1	TGGCAATGCGGAAGCGCTCGTGG	GGCAATGCGGAAGCGCTCGTGG	GGCAATGCGGAAGCGCTCG	TCTTGTGGAAAGGACGAAACACCGGCAATGCGGAAGCGCTCGGTTTTAGAGCTAGAAATAGC	62
71	UBE2Q1_2	TGCGGAAGCGCTCGTGGCCGCGG	GCGGAAGCGCTCGTGGCCGCGG	GCGGAAGCGCTCGTGGCCG	TCTTGTGGAAAGGACGAAACACCGCGGAAGCGCTCGTGGCCGGTTTTAGAGCTAGAAATAGC	62
72	UBE2Q1_3	CTCGAGTCCATCTTCCACCGCGG	gCTCGAGTCCATCTTCCACCGCGG	gCTCGAGTCCATCTTCCACCG	TCTTGTGGAAAGGACGAAACACCgCTCGAGTCCATCTTCCACCGGTTTTAGAGCTAGAAATAGC	64
73	UBE2Q2_1	TCTTGTCGAAGATGGACGCCAGG	gTCTTGTCGAAGATGGACGCCAGG	gTCTTGTCGAAGATGGACGCC	TCTTGTGGAAAGGACGAAACACCgTCTTGTCGAAGATGGACGCCGTTTTAGAGCTAGAAATAGC	64
74	UBE2Q2_2	GGAGCATAGTACCGTCGTTGCGG	GGAGCATAGTACCGTCGTTGCGG	GGAGCATAGTACCGTCGTTG	TCTTGTGGAAAGGACGAAACACCGGAGCATAGTACCGTCGTTGGTTTTAGAGCTAGAAATAGC	63
75	UBE2Q2_3	AGCGATTCCGCATCGTCAGTTGG	GCGATTCCGCATCGTCAGTTGG	GCGATTCCGCATCGTCAGT	TCTTGTGGAAAGGACGAAACACCGCGATTCCGCATCGTCAGTGTTTTAGAGCTAGAAATAGC	62
76	UBE2R1_1	GTCACGCGGAATCCCTCGACCGG	GTCACGCGGAATCCCTCGACCGG	GTCACGCGGAATCCCTCGAC	TCTTGTGGAAAGGACGAAACACCGTCACGCGGAATCCCTCGACGTTTTAGAGCTAGAAATAGC	63
77	UBE2R1_2	CGAGGGATTCCGCGTGACACTGG	GAGGGATTCCGCGTGACACTGG	GAGGGATTCCGCGTGACAC	TCTTGTGGAAAGGACGAAACACCGAGGGATTCCGCGTGACACGTTTTAGAGCTAGAAATAGC	62
78	UBE2R1_3	CGAGGGCGATCTATACAACTGGG	GAGGGCGATCTATACAACTGGG	GAGGGCGATCTATACAACT	TCTTGTGGAAAGGACGAAACACCGAGGGCGATCTATACAACTGTTTTAGAGCTAGAAATAGC	62
79	UBE2R2_1	GAAGTAGCCGCCTTCGTAGAGGG	GAAGTAGCCGCCTTCGTAGAGGG	GAAGTAGCCGCCTTCGTAGA	TCTTGTGGAAAGGACGAAACACCGAAGTAGCCGCCTTCGTAGAGTTTTAGAGCTAGAAATAGC	63
80	UBE2R2_2	ACGAGTCCGACCTCTACAACTGG	gACGAGTCCGACCTCTACAACTGG	gACGAGTCCGACCTCTACAAC	TCTTGTGGAAAGGACGAAACACCgACGAGTCCGACCTCTACAACGTTTTAGAGCTAGAAATAGC	64
81	UBE2R2_3	AGAGGTCGGACTCGTCCACCAGG	GAGGTCGGACTCGTCCACCAGG	GAGGTCGGACTCGTCCACC	TCTTGTGGAAAGGACGAAACACCGAGGTCGGACTCGTCCACCGTTTTAGAGCTAGAAATAGC	62
82	UBE2S_1	CGGGGGTAGGTTCTCCACGTTGG	GGGGGTAGGTTCTCCACGTTGG	GGGGGTAGGTTCTCCACGT	TCTTGTGGAAAGGACGAAACACCGGGGGTAGGTTCTCCACGTGTTTTAGAGCTAGAAATAGC	62
83	UBE2S_2	GGCGGATGATGTGCGGGGGTAGG	GGCGGATGATGTGCGGGGGTAGG	GGCGGATGATGTGCGGGGGT	TCTTGTGGAAAGGACGAAACACCGGCGGATGATGTGCGGGGGTGTTTTAGAGCTAGAAATAGC	63
84	UBE2S_3	GGGCATCCGACACGTACTGCTGG	GGGCATCCGACACGTACTGCTGG	GGGCATCCGACACGTACTGC	TCTTGTGGAAAGGACGAAACACCGGGCATCCGACACGTACTGCGTTTTAGAGCTAGAAATAGC	63
85	UBE2T_1	CTTGCCAACATGTGATGCCTGGG	gCTTGCCAACATGTGATGCCTGGG	gCTTGCCAACATGTGATGCCT	TCTTGTGGAAAGGACGAAACACCgCTTGCCAACATGTGATGCCTGTTTTAGAGCTAGAAATAGC	64
86	UBE2T_2	CACCCCCAGGCATCACATGTTGG	gCACCCCCAGGCATCACATGTTGG	gCACCCCCAGGCATCACATGT	TCTTGTGGAAAGGACGAAACACCgCACCCCCAGGCATCACATGTGTTTTAGAGCTAGAAATAGC	64
87	UBE2T_3	ACCTTTCTCATAAGGTGTGTTGG	gACCTTTCTCATAAGGTGTGTTGG	gACCTTTCTCATAAGGTGTGT	TCTTGTGGAAAGGACGAAACACCgACCTTTCTCATAAGGTGTGTGTTTTAGAGCTAGAAATAGC	64
88	UBE2U_1	TCTACAGAATTCAGTTTGGCAGG	gTCTACAGAATTCAGTTTGGCAGG	gTCTACAGAATTCAGTTTGGC	TCTTGTGGAAAGGACGAAACACCgTCTACAGAATTCAGTTTGGCGTTTTAGAGCTAGAAATAGC	64
89	UBE2U_2	GCCTGTAAGTGAAGATATGATGG	GCCTGTAAGTGAAGATATGATGG	GCCTGTAAGTGAAGATATGA	TCTTGTGGAAAGGACGAAACACCGCCTGTAAGTGAAGATATGAGTTTTAGAGCTAGAAATAGC	63
90	UBE2U_3	TCCATCATATCTTCACTTACAGG	gTCCATCATATCTTCACTTACAGG	gTCCATCATATCTTCACTTAC	TCTTGTGGAAAGGACGAAACACCgTCCATCATATCTTCACTTACGTTTTAGAGCTAGAAATAGC	64
91	UBE2V1_E1_1	CTAGAAAATTTCACTGCAAAGG	gCTAGAAAATTTCACTGCAAAGG	gCTAGAAAATTTCACTGCAA	TCTTGTGGAAAGGACGAAACACCgCTAGAAAATTTCACTGCAAGTTTTAGAGCTAGAAATAGC	63
92	UBE2V1_E1_2	CTTTGCAGTGAAATTTTCTAGG	gCTTTGCAGTGAAATTTTCTAGG	gCTTTGCAGTGAAATTTTCT	TCTTGTGGAAAGGACGAAACACCgCTTTGCAGTGAAATTTTCTGTTTTAGAGCTAGAAATAGC	63
93	UBE2V1_E4_3	GACACTTACAAGATGGACAGGG	GACACTTACAAGATGGACAGGG	GACACTTACAAGATGGACA	TCTTGTGGAAAGGACGAAACACCGACACTTACAAGATGGACAGTTTTAGAGCTAGAAATAGC	62
94	UBE2V1_E4_4	GATGGACAGGGATGATAATTGG	GATGGACAGGGATGATAATTGG	GATGGACAGGGATGATAAT	TCTTGTGGAAAGGACGAAACACCGATGGACAGGGATGATAATGTTTTAGAGCTAGAAATAGC	62
95	UBE2V1_E4_5	TTACAAAGGGGGGTGCTTCTGG	gTTACAAAGGGGGGTGCTTCTGG	gTTACAAAGGGGGGTGCTTC	TCTTGTGGAAAGGACGAAACACCgTTACAAAGGGGGGTGCTTCGTTTTAGAGCTAGAAATAGC	63
96	UBE2V1_E4_6	TACAAAGGGGGGTGCTTCTGGG	gTACAAAGGGGGGTGCTTCTGGG	gTACAAAGGGGGGTGCTTCT	TCTTGTGGAAAGGACGAAACACCgTACAAAGGGGGGTGCTTCTGTTTTAGAGCTAGAAATAGC	63
97	UBE2V2_1	TCCTCGTAATTTTCGCTTGTTGG	gTCCTCGTAATTTTCGCTTGTTGG	gTCCTCGTAATTTTCGCTTGT	TCTTGTGGAAAGGACGAAACACCgTCCTCGTAATTTTCGCTTGTGTTTTAGAGCTAGAAATAGC	64
98	UBE2V2_2	TAGGCGACGGTACAGTTAGCTGG	gTAGGCGACGGTACAGTTAGCTGG	gTAGGCGACGGTACAGTTAGC	TCTTGTGGAAAGGACGAAACACCgTAGGCGACGGTACAGTTAGCGTTTTAGAGCTAGAAATAGC	64
99	UBE2V2_3	TCCAACAAGCGAAAATTACGAGG	gTCCAACAAGCGAAAATTACGAGG	gTCCAACAAGCGAAAATTACG	TCTTGTGGAAAGGACGAAACACCgTCCAACAAGCGAAAATTACGGTTTTAGAGCTAGAAATAGC	64
100	UBE2W_1	CGTGCTCGCGTCACGCCGCGGGG	GTGCTCGCGTCACGCCGCGGGG	GTGCTCGCGTCACGCCGCG	TCTTGTGGAAAGGACGAAACACCGTGCTCGCGTCACGCCGCGGTTTTAGAGCTAGAAATAGC	62
101	UBE2W_2	GTCTCTGGCCTCGCCGGTCTTGG	GTCTCTGGCCTCGCCGGTCTTGG	GTCTCTGGCCTCGCCGGTCT	TCTTGTGGAAAGGACGAAACACCGTCTCTGGCCTCGCCGGTCTGTTTTAGAGCTAGAAATAGC	63
102	UBE2W_3	CCATCCCCCCAAGACCGGCGAGG	gCCATCCCCCCAAGACCGGCGAGG	gCCATCCCCCCAAGACCGGCG	TCTTGTGGAAAGGACGAAACACCgCCATCCCCCCAAGACCGGCGGTTTTAGAGCTAGAAATAGC	64
103	UBE2Z_1	GCTGGTGTTGTTGGCGTTAGCGG	GCTGGTGTTGTTGGCGTTAGCGG	GCTGGTGTTGTTGGCGTTAG	TCTTGTGGAAAGGACGAAACACCGCTGGTGTTGTTGGCGTTAGGTTTTAGAGCTAGAAATAGC	63
104	UBE2Z_2	GTTGTTGGCGTTAGCGGCAGCGG	GTTGTTGGCGTTAGCGGCAGCGG	GTTGTTGGCGTTAGCGGCAG	TCTTGTGGAAAGGACGAAACACCGTTGTTGGCGTTAGCGGCAGGTTTTAGAGCTAGAAATAGC	63
105	UBE2Z_3	CAGCAACGCTGCTCGCCCCGGGG	gCAGCAACGCTGCTCGCCCCGGGG	gCAGCAACGCTGCTCGCCCCG	TCTTGTGGAAAGGACGAAACACCgCAGCAACGCTGCTCGCCCCGGTTTTAGAGCTAGAAATAGC	64
106	BIRC6_1	GCATGCACTGCGACGCCGACGGG	GCATGCACTGCGACGCCGACGGG	GCATGCACTGCGACGCCGAC	TCTTGTGGAAAGGACGAAACACCGCATGCACTGCGACGCCGACGTTTTAGAGCTAGAAATAGC	63
107	BIRC6_2	TGCATGCACTGCGACGCCGACGG	GCATGCACTGCGACGCCGACGG	GCATGCACTGCGACGCCGA	TCTTGTGGAAAGGACGAAACACCGCATGCACTGCGACGCCGAGTTTTAGAGCTAGAAATAGC	62
108	BIRC6_3	AGTGTGATTGTGCTGAGCGCAGG	GTGTGATTGTGCTGAGCGCAGG	GTGTGATTGTGCTGAGCGC	TCTTGTGGAAAGGACGAAACACCGTGTGATTGTGCTGAGCGCGTTTTAGAGCTAGAAATAGC	62
109	ATG3_1	ATTCCTTGAGGACCGGGGTCAGG	gATTCCTTGAGGACCGGGGTCAGG	gATTCCTTGAGGACCGGGGTC	TCTTGTGGAAAGGACGAAACACCgATTCCTTGAGGACCGGGGTCGTTTTAGAGCTAGAAATAGC	64
110	ATG3_2	CTTTGATTCCTTGAGGACCGGGG	gCTTTGATTCCTTGAGGACCGGGG	gCTTTGATTCCTTGAGGACCG	TCTTGTGGAAAGGACGAAACACCgCTTTGATTCCTTGAGGACCGGTTTTAGAGCTAGAAATAGC	64
111	ATG3_3	GTGAAGGCATACCTACCAACAGG	GTGAAGGCATACCTACCAACAGG	GTGAAGGCATACCTACCAAC	TCTTGTGGAAAGGACGAAACACCGTGAAGGCATACCTACCAACGTTTTAGAGCTAGAAATAGC	63
112	UFC1_1	CTCAGACACAACACGTCGCGTGG	gCTCAGACACAACACGTCGCGTGG	gCTCAGACACAACACGTCGCG	TCTTGTGGAAAGGACGAAACACCgCTCAGACACAACACGTCGCGGTTTTAGAGCTAGAAATAGC	64
113	UFC1_2	ACCCACAACTCACGATCTCGGGG	gACCCACAACTCACGATCTCGGGG	gACCCACAACTCACGATCTCG	TCTTGTGGAAAGGACGAAACACCgACCCACAACTCACGATCTCGGTTTTAGAGCTAGAAATAGC	64
114	UFC1_3	CCGGTGCTGAAGACTAACGCCGG	gCCGGTGCTGAAGACTAACGCCGG	gCCGGTGCTGAAGACTAACGC	TCTTGTGGAAAGGACGAAACACCgCCGGTGCTGAAGACTAACGCGTTTTAGAGCTAGAAATAGC	64
115	UEVLD_1	TGCTGAAATTGCTAATGTGCAGG	GCTGAAATTGCTAATGTGCAGG	GCTGAAATTGCTAATGTGC	TCTTGTGGAAAGGACGAAACACCGCTGAAATTGCTAATGTGCGTTTTAGAGCTAGAAATAGC	62
116	UEVLD_2	GAAGATTTCAAGGTCCATCGTGG	GAAGATTTCAAGGTCCATCGTGG	GAAGATTTCAAGGTCCATCG	TCTTGTGGAAAGGACGAAACACCGAAGATTTCAAGGTCCATCGGTTTTAGAGCTAGAAATAGC	63
117	UEVLD_3	CTGTACAGGGTATTGCAGACAGG	gCTGTACAGGGTATTGCAGACAGG	gCTGTACAGGGTATTGCAGAC	TCTTGTGGAAAGGACGAAACACCgCTGTACAGGGTATTGCAGACGTTTTAGAGCTAGAAATAGC	64
118	UBE2L3_1	TGCCCCTTTTCGTCGATGTTTGG	GCCCCTTTTCGTCGATGTTTGG	GCCCCTTTTCGTCGATGTT	TCTTGTGGAAAGGACGAAACACCGCCCCTTTTCGTCGATGTTGTTTTAGAGCTAGAAATAGC	62
119	UBE2L3_2	GCCCCTTTTCGTCGATGTTTGGG	GCCCCTTTTCGTCGATGTTTGGG	GCCCCTTTTCGTCGATGTTT	TCTTGTGGAAAGGACGAAACACCGCCCCTTTTCGTCGATGTTTGTTTTAGAGCTAGAAATAGC	63
120	AKTIP_1	CATCTTGTATAGCGATCTGAAGG	gCATCTTGTATAGCGATCTGAAGG	gCATCTTGTATAGCGATCTGA	TCTTGTGGAAAGGACGAAACACCgCATCTTGTATAGCGATCTGAGTTTTAGAGCTAGAAATAGC	64
121	AKTIP_2	GGAGTAATATTCATACGGCATGG	GGAGTAATATTCATACGGCATGG	GGAGTAATATTCATACGGCA	TCTTGTGGAAAGGACGAAACACCGGAGTAATATTCATACGGCAGTTTTAGAGCTAGAAATAGC	63
122	UBE2E3_1	CCTTCATATACAGAACCCGGTGG	gCCTTCATATACAGAACCCGGTGG	gCCTTCATATACAGAACCCGG	TCTTGTGGAAAGGACGAAACACCgCCTTCATATACAGAACCCGGGTTTTAGAGCTAGAAATAGC	64
123	UBE2E3_2	TCAACTATACTTGGTCCACCGGG	gTCAACTATACTTGGTCCACCGGG	gTCAACTATACTTGGTCCACC	TCTTGTGGAAAGGACGAAACACCgTCAACTATACTTGGTCCACCGTTTTAGAGCTAGAAATAGC	64

## Sheet: sgE3
Number	Name	target site incl PAM	edited target site incl PAM	edited target site minus PAM	Oligo sequence for cloning	length	confirmed effectiveness	reference
1	TRC8_1	GAGGAAGATGACAGGCGTCTTGG	GAGGAAGATGACAGGCGTCTTGG	GAGGAAGATGACAGGCGTCT	TCTTGTGGAAAGGACGAAACACCGAGGAAGATGACAGGCGTCTGTTTTAGAGCTAGAAATAGC	63	yes	Van de Weijer et al., J Cell Sci, 2017
2	TRC8_2	GCACGATGCAGAACCGGCTTTGG	GCACGATGCAGAACCGGCTTTGG	GCACGATGCAGAACCGGCTT	TCTTGTGGAAAGGACGAAACACCGCACGATGCAGAACCGGCTTGTTTTAGAGCTAGAAATAGC	63	yes	Van de Weijer et al., J Cell Sci, 2017
3	TRC8_3	CGGCGCTCGAAGTGGCGCTCCGG	GGCGCTCGAAGTGGCGCTCCGG	GGCGCTCGAAGTGGCGCTC	TCTTGTGGAAAGGACGAAACACCGGCGCTCGAAGTGGCGCTCGTTTTAGAGCTAGAAATAGC	62	yes	Van de Weijer et al., J Cell Sci, 2017
4	TEB4_1	AGACAAGATGGACACCGCGGAGG	GACAAGATGGACACCGCGGAGG	GACAAGATGGACACCGCGG	TCTTGTGGAAAGGACGAAACACCGACAAGATGGACACCGCGGGTTTTAGAGCTAGAAATAGC	62	yes	This study
5	TEB4_2	CCCAGACAAGATGGACACCGCGG	gCCCAGACAAGATGGACACCGCGG	gCCCAGACAAGATGGACACCG	TCTTGTGGAAAGGACGAAACACCGCCCAGACAAGATGGACACCGGTTTTAGAGCTAGAAATAGC	64	yes	This study
6	TEB4_3	CACGTTGACAGCATATCTAATGG	gCACGTTGACAGCATATCTAATGG	gCACGTTGACAGCATATCTAA	TCTTGTGGAAAGGACGAAACACCGCACGTTGACAGCATATCTAAGTTTTAGAGCTAGAAATAGC	64
7	gp78_1	CGTTAGCTGGTCCGGCTCGCCGG	GTTAGCTGGTCCGGCTCGCCGG	GTTAGCTGGTCCGGCTCGC	TCTTGTGGAAAGGACGAAACACCGTTAGCTGGTCCGGCTCGCGTTTTAGAGCTAGAAATAGC	62	yes	unpublished
8	gp78_2	GTTAGCTGGTCCGGCTCGCCGGG	GTTAGCTGGTCCGGCTCGCCGGG	GTTAGCTGGTCCGGCTCGCC	TCTTGTGGAAAGGACGAAACACCGTTAGCTGGTCCGGCTCGCCGTTTTAGAGCTAGAAATAGC	63
9	gp78_3	TTAGCTGGTCCGGCTCGCCGGGG	gTTAGCTGGTCCGGCTCGCCGGGG	gTTAGCTGGTCCGGCTCGCCG	TCTTGTGGAAAGGACGAAACACCGTTAGCTGGTCCGGCTCGCCGGTTTTAGAGCTAGAAATAGC	64	yes	unpublished
10	RMA1_1	GCCCCGCCCCGCTCGCGATTTGG	GCCCCGCCCCGCTCGCGATTTGG	GCCCCGCCCCGCTCGCGATT	TCTTGTGGAAAGGACGAAACACCGCCCCGCCCCGCTCGCGATTGTTTTAGAGCTAGAAATAGC	63
11	RMA1_2	GCCAAATCGCGAGCGGGGCGGGG	GCCAAATCGCGAGCGGGGCGGGG	GCCAAATCGCGAGCGGGGCG	TCTTGTGGAAAGGACGAAACACCGCCAAATCGCGAGCGGGGCGGTTTTAGAGCTAGAAATAGC	63	yes	This study
12	RMA1_3	CGCTCGCGATTTGGCCCTTCGGG	GCTCGCGATTTGGCCCTTCGGG	GCTCGCGATTTGGCCCTTC	TCTTGTGGAAAGGACGAAACACCGCTCGCGATTTGGCCCTTCGTTTTAGAGCTAGAAATAGC	62
13	RNF103_1	AGACCATTTTGGAGTGCCGGGGG	GACCATTTTGGAGTGCCGGGGG	GACCATTTTGGAGTGCCGG	TCTTGTGGAAAGGACGAAACACCGACCATTTTGGAGTGCCGGGTTTTAGAGCTAGAAATAGC	62
14	RNF103_2	TTCTTGAAGCTCAGCGCCACCGG	gTTCTTGAAGCTCAGCGCCACCGG	gTTCTTGAAGCTCAGCGCCAC	TCTTGTGGAAAGGACGAAACACCGTTCTTGAAGCTCAGCGCCACGTTTTAGAGCTAGAAATAGC	64
15	RNF103_3	CACCCAGCTGGTGGATCCGGTGG	gCACCCAGCTGGTGGATCCGGTGG	GCACCCAGCTGGTGGATCCGG	TCTTGTGGAAAGGACGAAACACCGCACCCAGCTGGTGGATCCGGGTTTTAGAGCTAGAAATAGC	64
16	RNF170_1	AGTAAGCGACCAAGTACTTGTGG	GTAAGCGACCAAGTACTTGTGG	GTAAGCGACCAAGTACTTG	TCTTGTGGAAAGGACGAAACACCGTAAGCGACCAAGTACTTGGTTTTAGAGCTAGAAATAGC	62
17	RNF170_2	TTTCGCTTTGATTGCTACCCTGG	gTTTCGCTTTGATTGCTACCCTGG	gTTTCGCTTTGATTGCTACCC	TCTTGTGGAAAGGACGAAACACCGTTTCGCTTTGATTGCTACCCGTTTTAGAGCTAGAAATAGC	64
18	RNF170_3	CCACAACTGCCACAAGTACTTGG	gCCACAACTGCCACAAGTACTTGG	gCCACAACTGCCACAAGTACT	TCTTGTGGAAAGGACGAAACACCGCCACAACTGCCACAAGTACTGTTTTAGAGCTAGAAATAGC	64
19	RFP2_1	CAAGTGTCCTACATGCCGTAAGG	gCAAGTGTCCTACATGCCGTAAGG	GCAAGTGTCCTACATGCCGTA	TCTTGTGGAAAGGACGAAACACCGCAAGTGTCCTACATGCCGTAGTTTTAGAGCTAGAAATAGC	64
20	RFP2_2	GAAGTTTCCTTACGGCATGTAGG	GAAGTTTCCTTACGGCATGTAGG	GAAGTTTCCTTACGGCATGT	TCTTGTGGAAAGGACGAAACACCGAAGTTTCCTTACGGCATGTGTTTTAGAGCTAGAAATAGC	63
21	RFP2_3	CGGCATGTAGGACACTTGAATGG	GGCATGTAGGACACTTGAATGG	GGCATGTAGGACACTTGAA	TCTTGTGGAAAGGACGAAACACCGGCATGTAGGACACTTGAAGTTTTAGAGCTAGAAATAGC	62
22	UBE4A_1	TTGGATTGCCGCAAACTGTTTGG	gTTGGATTGCCGCAAACTGTTTGG	gTTGGATTGCCGCAAACTGTT	TCTTGTGGAAAGGACGAAACACCGTTGGATTGCCGCAAACTGTTGTTTTAGAGCTAGAAATAGC	64
23	UBE4A_2	ACGCTATTATCCGAGTCATCTGG	gACGCTATTATCCGAGTCATCTGG	gACGCTATTATCCGAGTCATC	TCTTGTGGAAAGGACGAAACACCGACGCTATTATCCGAGTCATCGTTTTAGAGCTAGAAATAGC	64
24	UBE4A_3	CCGCTCATTCCGATCACAGCAGG	gCCGCTCATTCCGATCACAGCAGG	gCCGCTCATTCCGATCACAGC	TCTTGTGGAAAGGACGAAACACCGCCGCTCATTCCGATCACAGCGTTTTAGAGCTAGAAATAGC	64
25	FBOX2_1	TCCGCAGCGATGGACGGAGACGG	gTCCGCAGCGATGGACGGAGACGG	gTCCGCAGCGATGGACGGAGA	TCTTGTGGAAAGGACGAAACACCGTCCGCAGCGATGGACGGAGAGTTTTAGAGCTAGAAATAGC	64
26	FBOX2_2	CAGCTCGTCCAGGTACGCGGCGG	gCAGCTCGTCCAGGTACGCGGCGG	gCAGCTCGTCCAGGTACGCGG	TCTTGTGGAAAGGACGAAACACCGCAGCTCGTCCAGGTACGCGGGTTTTAGAGCTAGAAATAGC	64
27	FBOX2_3	CTCGTCCAGGTACGCGGCGGCGG	gCTCGTCCAGGTACGCGGCGGCGG	gCTCGTCCAGGTACGCGGCGG	TCTTGTGGAAAGGACGAAACACCGCTCGTCCAGGTACGCGGCGGGTTTTAGAGCTAGAAATAGC	64
28	FBOX6_1	TGGTGATGAAGCCCTCTCGCAGG	GGTGATGAAGCCCTCTCGCAGG	GGTGATGAAGCCCTCTCGC	TCTTGTGGAAAGGACGAAACACCGGTGATGAAGCCCTCTCGCGTTTTAGAGCTAGAAATAGC	62
29	FBOX6_2	GCAGCTCGTTAATGCTGTCCAGG	GCAGCTCGTTAATGCTGTCCAGG	GCAGCTCGTTAATGCTGTCC	TCTTGTGGAAAGGACGAAACACCGCAGCTCGTTAATGCTGTCCGTTTTAGAGCTAGAAATAGC	63
30	FBOX6_3	GCGAGAGGGCTTCATCACCAAGG	GCGAGAGGGCTTCATCACCAAGG	GCGAGAGGGCTTCATCACCA	TCTTGTGGAAAGGACGAAACACCGCGAGAGGGCTTCATCACCAGTTTTAGAGCTAGAAATAGC	63
31	Parkin_1	GTGTCAGAATCGACCTCCACTGG	GTGTCAGAATCGACCTCCACTGG	GTGTCAGAATCGACCTCCAC	TCTTGTGGAAAGGACGAAACACCGTGTCAGAATCGACCTCCACGTTTTAGAGCTAGAAATAGC	63
32	Parkin_2	CAGTTGCGTGTGATTTTCGCAGG	gCAGTTGCGTGTGATTTTCGCAGG	gCAGTTGCGTGTGATTTTCGC	TCTTGTGGAAAGGACGAAACACCGCAGTTGCGTGTGATTTTCGCGTTTTAGAGCTAGAAATAGC	64
33	Parkin_3	AGTTGCGTGTGATTTTCGCAGGG	GTTGCGTGTGATTTTCGCAGGG	GTTGCGTGTGATTTTCGCA	TCTTGTGGAAAGGACGAAACACCGTTGCGTGTGATTTTCGCAGTTTTAGAGCTAGAAATAGC	62
34	CHIP_1	CAGGGCAATCGTCTGTTCGTGGG	gCAGGGCAATCGTCTGTTCGTGGG	gCAGGGCAATCGTCTGTTCGT	TCTTGTGGAAAGGACGAAACACCGCAGGGCAATCGTCTGTTCGTGTTTTAGAGCTAGAAATAGC	64
35	CHIP_2	GTTCGTGGGCCGAAAGTACCCGG	GTTCGTGGGCCGAAAGTACCCGG	GTTCGTGGGCCGAAAGTACC	TCTTGTGGAAAGGACGAAACACCGTTCGTGGGCCGAAAGTACCGTTTTAGAGCTAGAAATAGC	63
36	CHIP_3	CGAGAAGAGCCCGAGCGCGCAGG	GAGAAGAGCCCGAGCGCGCAGG	GAGAAGAGCCCGAGCGCGC	TCTTGTGGAAAGGACGAAACACCGAGAAGAGCCCGAGCGCGCGTTTTAGAGCTAGAAATAGC	62
37	TMEM129_1	GACCTTCACTCTCGCCTATCTGG	GACCTTCACTCTCGCCTATCTGG	GACCTTCACTCTCGCCTATC	TCTTGTGGAAAGGACGAAACACCGACCTTCACTCTCGCCTATCGTTTTAGAGCTAGAAATAGC	63	yes	Van de Weijer et al., NatCommun, 2014
38	TMEM129_2	GCACACGGCGAACACCAGATAGG	GCACACGGCGAACACCAGATAGG	GCACACGGCGAACACCAGAT	TCTTGTGGAAAGGACGAAACACCGCACACGGCGAACACCAGATGTTTTAGAGCTAGAAATAGC	63	yes	Van de Weijer et al., NatCommun, 2014
39	TMEM129_3	GCCCAACGAGTTCCACGCGGCGG	GCCCAACGAGTTCCACGCGGCGG	GCCCAACGAGTTCCACGCGG	TCTTGTGGAAAGGACGAAACACCGCCCAACGAGTTCCACGCGGGTTTTAGAGCTAGAAATAGC	63	yes	Van de Weijer et al., NatCommun, 2014
40	HRD1_1	GTGATGGGCAAGGTGTTCTTTGG	GTGATGGGCAAGGTGTTCTTTGG	GTGATGGGCAAGGTGTTCTT	TCTTGTGGAAAGGACGAAACACCGTGATGGGCAAGGTGTTCTTGTTTTAGAGCTAGAAATAGC	63	yes	Van de Weijer et al., NatCommun, 2014
41	HRD1_2	GCGGCCAGCCTGGCGCTGACCGG	GCGGCCAGCCTGGCGCTGACCGG	GCGGCCAGCCTGGCGCTGAC	TCTTGTGGAAAGGACGAAACACCGCGGCCAGCCTGGCGCTGACGTTTTAGAGCTAGAAATAGC	63	yes	Van de Weijer et al., NatCommun, 2014
42	HRD1_3	GGCCAGGGCAATGTTCCGCACGG	GGCCAGGGCAATGTTCCGCACGG	GGCCAGGGCAATGTTCCGCA	TCTTGTGGAAAGGACGAAACACCGGCCAGGGCAATGTTCCGCAGTTTTAGAGCTAGAAATAGC	63	yes	Van de Weijer et al., NatCommun, 2014
43	RNF13_1	CGTTGGATCCCATGCTAATGAGG	GTTGGATCCCATGCTAATGAGG	GTTGGATCCCATGCTAATG	TCTTGTGGAAAGGACGAAACACCGTTGGATCCCATGCTAATGGTTTTAGAGCTAGAAATAGC	62
44	RNF13_2	TTCTGATGACCTCATTAGCATGG	gTTCTGATGACCTCATTAGCATGG	gTTCTGATGACCTCATTAGCA	TCTTGTGGAAAGGACGAAACACCgTTCTGATGACCTCATTAGCAGTTTTAGAGCTAGAAATAGC	64
45	RNF13_3	TGGAGGCACTATGGGTTCACAGG	GGAGGCACTATGGGTTCACAGG	GGAGGCACTATGGGTTCAC	TCTTGTGGAAAGGACGAAACACCGGAGGCACTATGGGTTCACGTTTTAGAGCTAGAAATAGC	62
46	RNF43_1	TTACCCCAGATCAACACCACTGG	gTTACCCCAGATCAACACCACTGG	gTTACCCCAGATCAACACCAC	TCTTGTGGAAAGGACGAAACACCgTTACCCCAGATCAACACCACGTTTTAGAGCTAGAAATAGC	64
47	RNF43_2	GATTGAGCTGAAGGAGCCCCCGG	GATTGAGCTGAAGGAGCCCCCGG	GATTGAGCTGAAGGAGCCCC	TCTTGTGGAAAGGACGAAACACCGATTGAGCTGAAGGAGCCCCGTTTTAGAGCTAGAAATAGC	63
48	RNF43_3	TAATGACGCTGAGAAGCTGATGG	gTAATGACGCTGAGAAGCTGATGG	gTAATGACGCTGAGAAGCTGA	TCTTGTGGAAAGGACGAAACACCgTAATGACGCTGAGAAGCTGAGTTTTAGAGCTAGAAATAGC	64
49	RNF180_1	AAACAAGTATTCTTCGTTGTTGG	gAAACAAGTATTCTTCGTTGTTGG	gAAACAAGTATTCTTCGTTGT	TCTTGTGGAAAGGACGAAACACCgAAACAAGTATTCTTCGTTGTGTTTTAGAGCTAGAAATAGC	64
50	RNF180_2	GGCAGCTTATCCATTCTGGAAGG	GGCAGCTTATCCATTCTGGAAGG	GGCAGCTTATCCATTCTGGA	TCTTGTGGAAAGGACGAAACACCGGCAGCTTATCCATTCTGGAGTTTTAGAGCTAGAAATAGC	63
51	RNF180_3	GCAGCTTATCCATTCTGGAAGGG	GCAGCTTATCCATTCTGGAAGGG	GCAGCTTATCCATTCTGGAA	TCTTGTGGAAAGGACGAAACACCGCAGCTTATCCATTCTGGAAGTTTTAGAGCTAGAAATAGC	63
52	RNF26_1	AGACTAGTCAGTACCGTGTGCGG	GACTAGTCAGTACCGTGTGCGG	GACTAGTCAGTACCGTGTG	TCTTGTGGAAAGGACGAAACACCGACTAGTCAGTACCGTGTGGTTTTAGAGCTAGAAATAGC	62
53	RNF26_2	AGCAGGGAGATACTGCACCGGGG	GCAGGGAGATACTGCACCGGGG	GCAGGGAGATACTGCACCG	TCTTGTGGAAAGGACGAAACACCGCAGGGAGATACTGCACCGGTTTTAGAGCTAGAAATAGC	62
54	RNF26_3	TGACATCCTCTCGAAGACGGTGG	GACATCCTCTCGAAGACGGTGG	GACATCCTCTCGAAGACGG	TCTTGTGGAAAGGACGAAACACCGACATCCTCTCGAAGACGGGTTTTAGAGCTAGAAATAGC	62
58	GP78_4	TTAGCTGGTCCGGCTCGCCGGGG	gTTAGCTGGTCCGGCTCGCCGGGG	gTTAGCTGGTCCGGCTCGCCG	TCTTGTGGAAAGGACGAAACACCgTTAGCTGGTCCGGCTCGCCGGTTTTAGAGCTAGAAATAGC	64	yes	unpublished
59	GP78_5	GCAGGTACTGGGCCACATCGCGG	GCAGGTACTGGGCCACATCGCGG	GCAGGTACTGGGCCACATCG	TCTTGTGGAAAGGACGAAACACCGCAGGTACTGGGCCACATCGGTTTTAGAGCTAGAAATAGC	63	yes	unpublished
60	GP78_6	GTCTCTCACTCACTCGAAGAGGG	GTCTCTCACTCACTCGAAGAGGG	GTCTCTCACTCACTCGAAGA	TCTTGTGGAAAGGACGAAACACCGTCTCTCACTCACTCGAAGAGTTTTAGAGCTAGAAATAGC	63	yes	unpublished
61	AUP1_4	CGTAGTGCGGACCATGTGTGCGG	GTAGTGCGGACCATGTGTGCGG	GTAGTGCGGACCATGTGTG	TCTTGTGGAAAGGACGAAACACCGTAGTGCGGACCATGTGTGGTTTTAGAGCTAGAAATAGC	62	yes	unpublished
62	AUP1_5	GAGCCCTAGCACCGCACACATGG	GAGCCCTAGCACCGCACACATGG	GAGCCCTAGCACCGCACACA	TCTTGTGGAAAGGACGAAACACCGAGCCCTAGCACCGCACACAGTTTTAGAGCTAGAAATAGC	63
63	AUP1_6	TGTGGTCGAAAGGTGTCACATGG	GTGGTCGAAAGGTGTCACATGG	GTGGTCGAAAGGTGTCACA	TCTTGTGGAAAGGACGAAACACCGTGGTCGAAAGGTGTCACAGTTTTAGAGCTAGAAATAGC	62	yes	unpublished
64	HRD1_4	ACACCAGTTCTACCCCACTGTGG	gACACCAGTTCTACCCCACTGTGG	gACACCAGTTCTACCCCACTG	TCTTGTGGAAAGGACGAAACACCgACACCAGTTCTACCCCACTGGTTTTAGAGCTAGAAATAGC	64	yes	This study
65	HRD1_5	TGGTCAGGTACACCACAGTGGGG	GGTCAGGTACACCACAGTGGGG	GGTCAGGTACACCACAGTG	TCTTGTGGAAAGGACGAAACACCGGTCAGGTACACCACAGTGGTTTTAGAGCTAGAAATAGC	62	yes	unpublished
66	HRD1_6	CCGCCATCATCACTGCCGTGCGG	GCCATCATCACTGCCGTGCGG	GCCATCATCACTGCCGTG	TCTTGTGGAAAGGACGAAACACCGCCATCATCACTGCCGTGGTTTTAGAGCTAGAAATAGC	61	yes	unpublished
67	RNF145_1	GGCTACTTCTTTGGATCTGCTGG	GGCTACTTCTTTGGATCTGCTGG	GGCTACTTCTTTGGATCTGC	TCTTGTGGAAAGGACGAAACACCGGCTACTTCTTTGGATCTGCGTTTTAGAGCTAGAAATAGC	63
68	RNF145_2	GCCCTTCAAATTCTCCCACGTGG	GCCCTTCAAATTCTCCCACGTGG	GCCCTTCAAATTCTCCCACG	TCTTGTGGAAAGGACGAAACACCGCCCTTCAAATTCTCCCACGGTTTTAGAGCTAGAAATAGC	63
69	RNF145_3	TTGAAGGGCTGATCCTGTCCCGG	GAAGGGCTGATCCTGTCCCGG	GAAGGGCTGATCCTGTCC	TCTTGTGGAAAGGACGAAACACCGAAGGGCTGATCCTGTCCGTTTTAGAGCTAGAAATAGC	61
70	RNF145_4	AGAACTTACCGATTCATGGCAGG	GAACTTACCGATTCATGGCAGG	GAACTTACCGATTCATGGC	TCTTGTGGAAAGGACGAAACACCGAACTTACCGATTCATGGCGTTTTAGAGCTAGAAATAGC	62
71	RNF145_5	TGCCAGACGACCAGATAACCAGG	GCCAGACGACCAGATAACCAGG	GCCAGACGACCAGATAACC	TCTTGTGGAAAGGACGAAACACCGCCAGACGACCAGATAACCGTTTTAGAGCTAGAAATAGC	62
72	RNF145_6	TGCAGCATTCCGCAATACTGG	gTGCAGCATTCCGCAATACTGG	gTGCAGCATTCCGCAATAC	TCTTGTGGAAAGGACGAAACACCgTGCAGCATTCCGCAATACGTTTTAGAGCTAGAAATAGC	62
73	CGRRF1_1	GCCGCTTTTCTACATCGCGGTGG	GCCGCTTTTCTACATCGCGGTGG	GCCGCTTTTCTACATCGCGG	TCTTGTGGAAAGGACGAAACACCGCCGCTTTTCTACATCGCGGGTTTTAGAGCTAGAAATAGC	63
74	CGRRF1_2	CTCGCCGCTTTTCTACATCGCGG	gCTCGCCGCTTTTCTACATCGCGG	gCTCGCCGCTTTTCTACATCG	TCTTGTGGAAAGGACGAAACACCgCTCGCCGCTTTTCTACATCGGTTTTAGAGCTAGAAATAGC	64
75	CGRRF1_3	CGTGACCACCGGCCTGGTATTGG	GTGACCACCGGCCTGGTATTGG	GTGACCACCGGCCTGGTAT	TCTTGTGGAAAGGACGAAACACCGTGACCACCGGCCTGGTATGTTTTAGAGCTAGAAATAGC	62

## Sheet: sgScreenValidation
Number	Name	target site incl PAM	edited target site incl PAM	edited target site minus PAM	Oligo sequence for cloning	length	confirmed effectiveness	reference
1	RNF185_1	AATGGCGCTGGCGAGAGCGGAGG	gAATGGCGCTGGCGAGAGCGGAGG	gAATGGCGCTGGCGAGAGCGG	TCTTGTGGAAAGGACGAAACACCgAATGGCGCTGGCGAGAGCGGGTTTTAGAGCTAGAAATAGC	64	yes	This study
2	RNF185_2	AGTGGGAGCAGCAATGGCGCTGG	GTGGGAGCAGCAATGGCGCTGG	GTGGGAGCAGCAATGGCGC	TCTTGTGGAAAGGACGAAACACCGTGGGAGCAGCAATGGCGCGTTTTAGAGCTAGAAATAGC	62	yes	This study
3	RNF185_3	TTTCGAGTGCAACATCTGCTTGG	gTTTCGAGTGCAACATCTGCTTGG	gTTTCGAGTGCAACATCTGCT	TCTTGTGGAAAGGACGAAACACCgTTTCGAGTGCAACATCTGCTGTTTTAGAGCTAGAAATAGC	64	yes	This study
4	TMEM259_1	CGGTCGCGCACGTTGATGAGGGG	GGTCGCGCACGTTGATGAGGGG	GGTCGCGCACGTTGATGAG	TCTTGTGGAAAGGACGAAACACCGGTCGCGCACGTTGATGAGGTTTTAGAGCTAGAAATAGC	62	yes	This study
5	TMEM259_2	GAACTCGAAGAGACGGCGGAAGG	GAACTCGAAGAGACGGCGGAAGG	GAACTCGAAGAGACGGCGGA	TCTTGTGGAAAGGACGAAACACCGAACTCGAAGAGACGGCGGAGTTTTAGAGCTAGAAATAGC	63	yes	This study
6	TMEM259_3	CGAAGAACTCGAAGAGACGGCGG	GAAGAACTCGAAGAGACGGCGG	GAAGAACTCGAAGAGACGG	TCTTGTGGAAAGGACGAAACACCGAAGAACTCGAAGAGACGGGTTTTAGAGCTAGAAATAGC	62	yes	This study
7	UBE3C_1	CGACTTCAAGACGCGGCCCAAGG	GACTTCAAGACGCGGCCCAAGG	GACTTCAAGACGCGGCCCA	TCTTGTGGAAAGGACGAAACACCGACTTCAAGACGCGGCCCAGTTTTAGAGCTAGAAATAGC	62	yes	This study
8	UBE3C_2	TCGAAGGCGACTTCAAGACGCGG	GAAGGCGACTTCAAGACGCGG	GAAGGCGACTTCAAGACG	TCTTGTGGAAAGGACGAAACACCGAAGGCGACTTCAAGACGGTTTTAGAGCTAGAAATAGC	61	yes	This study
9	UBE3C_3	GCGCCGCCAAGGGACACCTTGGG	GCGCCGCCAAGGGACACCTTGGG	GCGCCGCCAAGGGACACCTT	TCTTGTGGAAAGGACGAAACACCGCGCCGCCAAGGGACACCTTGTTTTAGAGCTAGAAATAGC	63	yes	This study
10	SPP_1	GCCGTTATGCGGATCGCTGAGG	GCCGTTATGCGGATCGCTGAGG	GCCGTTATGCGGATCGCTG	TCTTGTGGAAAGGACGAAACACCGCCGTTATGCGGATCGCTGGTTTTAGAGCTAGAAATAGC	62	yes	This study
11	SPP_2	CCCTCAGCGATCCGCATAACGG	gCCCTCAGCGATCCGCATAACGG	GCCCTCAGCGATCCGCATAA	TCTTGTGGAAAGGACGAAACACCGCCCTCAGCGATCCGCATAAGTTTTAGAGCTAGAAATAGC	63	yes	This study
12	SPP_3	CCGTTATGCGGATCGCTGAGGG	gCCGTTATGCGGATCGCTGAGGG	GCCGTTATGCGGATCGCTGA	TCTTGTGGAAAGGACGAAACACCGCCGTTATGCGGATCGCTGAGTTTTAGAGCTAGAAATAGC	63	yes	This study
13	UBE2K_4	CCTAATATTAGTTCCGTCACAGG	CCTAATATTAGTTCCGTCAC	gCCTAATATTAGTTCCGTCAC	TCTTGTGGAAAGGACGAAACACCgCCTAATATTAGTTCCGTCACGTTTTAGAGCTAGAAATAGC	64	yes	This study
14	UBE2K_5	AGCTGCAATGACTCTCCGCACGG	AGCTGCAATGACTCTCCGCA	GCTGCAATGACTCTCCGCA	TCTTGTGGAAAGGACGAAACACCGCTGCAATGACTCTCCGCAGTTTTAGAGCTAGAAATAGC	62	yes	This study
15	UBE2K_6	CTAATATTAGTTCCGTCACAGGG	CTAATATTAGTTCCGTCACA	gCTAATATTAGTTCCGTCACA	TCTTGTGGAAAGGACGAAACACCgCTAATATTAGTTCCGTCACAGTTTTAGAGCTAGAAATAGC	64	yes	This study
16	TMEM41B_1	GTCGCCGAACGATCGCAGTTGGG	GTCGCCGAACGATCGCAGTTGGG	GTCGCCGAACGATCGCAGTT	TCTTGTGGAAAGGACGAAACACCGTCGCCGAACGATCGCAGTTGTTTTAGAGCTAGAAATAGC	63	yes	This study
17	TMEM41B_2	GCTCACCACACGACCCCCGTGGG	GCTCACCACACGACCCCCGTGGG	GCTCACCACACGACCCCCGTG	TCTTGTGGAAAGGACGAAACACCGCTCACCACACGACCCCCGTGGTTTTAGAGCTAGAAATAGC	64	yes	This study
18	TMEM41B_3	CGTCCCCCACGGGGGTCGTGTGG	GTCCCCCACGGGGGTCGTGTGG	GTCCCCCACGGGGGTCGTG	TCTTGTGGAAAGGACGAAACACCGTCCCCCACGGGGGTCGTGGTTTTAGAGCTAGAAATAGC	62
19	VMP1_1	TGTTCATTGCTACACGTCTCTGG	GTTCATTGCTACACGTCTCTGG	GTTCATTGCTACACGTCTCT	TCTTGTGGAAAGGACGAAACACCGTTCATTGCTACACGTCTCTGTTTTAGAGCTAGAAATAGC	63
20	VMP1_2	TAATGAGCGGCTGTCTCCACAGG	gTAATGAGCGGCTGTCTCCACAGG	gTAATGAGCGGCTGTCTCCAC	TCTTGTGGAAAGGACGAAACACCgTAATGAGCGGCTGTCTCCACGTTTTAGAGCTAGAAATAGC	64	yes	This study
21	VMP1_3	ATGGCATCGTCAAAGCATTGTGG	GGCATCGTCAAAGCATTGTGG	GGCATCGTCAAAGCATTG	TCTTGTGGAAAGGACGAAACACCGGCATCGTCAAAGCATTGGTTTTAGAGCTAGAAATAGC	61	yes	This study
22	SEC61A_1	CTGGCTTCTGAATTTCCGGCAGG	GGCTTCTGAATTTCCGGCAGG	GGCTTCTGAATTTCCGGC	TCTTGTGGAAAGGACGAAACACCGGCTTCTGAATTTCCGGCGTTTTAGAGCTAGAAATAGC	61	yes	This study
23	SEC61A_2	ATCTCTCCTATTGTCACGTCTGG	gATCTCTCCTATTGTCACGTCTGG	gATCTCTCCTATTGTCACGTCT	TCTTGTGGAAAGGACGAAACACCgATCTCTCCTATTGTCACGTCTGTTTTAGAGCTAGAAATAGC	65
24	SEC61A_3	TTGAAGAGAGCTCGGTCTTTTGG	GAAGAGAGCTCGGTCTTTTGG	GAAGAGAGCTCGGTCTTT	TCTTGTGGAAAGGACGAAACACCGAAGAGAGCTCGGTCTTTGTTTTAGAGCTAGAAATAGC	61
25	SEC61B_1	GGGCGGCGGGATCCACTGTCCGG	GGGCGGCGGGATCCACTGTCCGG	GGGCGGCGGGATCCACTGTCC	TCTTGTGGAAAGGACGAAACACCGGGCGGCGGGATCCACTGTCCGTTTTAGAGCTAGAAATAGC	64
26	SEC61B_2	GACAGTGGATCCCGCCGCCCGGG	GACAGTGGATCCCGCCGCCCGGG	GACAGTGGATCCCGCCGCCC	TCTTGTGGAAAGGACGAAACACCGACAGTGGATCCCGCCGCCCGTTTTAGAGCTAGAAATAGC	63
27	SEC61B_3	TTTGCTGGGAGAGCGCCCTGAGG	gTTTGCTGGGAGAGCGCCCTGAGG	gTTTGCTGGGAGAGCGCCCTG	TCTTGTGGAAAGGACGAAACACCgTTTGCTGGGAGAGCGCCCTGGTTTTAGAGCTAGAAATAGC	64	yes	This study
28	SEC61G_1	TGTAAAGGACTCCATTCGGCTGG	GTAAAGGACTCCATTCGGCTGG	GTAAAGGACTCCATTCGGCT	TCTTGTGGAAAGGACGAAACACCGTAAAGGACTCCATTCGGCTGTTTTAGAGCTAGAAATAGC	63
29	SEC61G_2	AGTTTGTAAAGGACTCCATTCGG	GTTTGTAAAGGACTCCATTCGG	GTTTGTAAAGGACTCCATTC	TCTTGTGGAAAGGACGAAACACCGTTTGTAAAGGACTCCATTCGTTTTAGAGCTAGAAATAGC	63
30	SEC61G_3	TCCTTTACAAACTGCCGACTTGG	gTCCTTTACAAACTGCCGACTTGG	gTCCTTTACAAACTGCCGACTT	TCTTGTGGAAAGGACGAAACACCgTCCTTTACAAACTGCCGACTTGTTTTAGAGCTAGAAATAGC	65
31	SEC62_1	CCGGTGACCCATCATATTGGTGG	GGTGACCCATCATATTGGTGG	GGTGACCCATCATATTGG	TCTTGTGGAAAGGACGAAACACCGGTGACCCATCATATTGGGTTTTAGAGCTAGAAATAGC	61	yes	This study
32	SEC62_2	CACCAATATGATGGGTCACCGGG	gCACCAATATGATGGGTCACCGGG	gCACCAATATGATGGGTCACC	TCTTGTGGAAAGGACGAAACACCgCACCAATATGATGGGTCACCGTTTTAGAGCTAGAAATAGC	64	yes	This study
33	SEC62_3	ACAGTTGAATCGAAGATACTTGG	gACAGTTGAATCGAAGATACTTGG	gACAGTTGAATCGAAGATACT	TCTTGTGGAAAGGACGAAACACCgACAGTTGAATCGAAGATACTGTTTTAGAGCTAGAAATAGC	64	yes	This study
34	SEC63_1	TCCCGGCGACATACTACCTCTGG	gTCCCGGCGACATACTACCTCTGG	gTCCCGGCGACATACTACCTC	TCTTGTGGAAAGGACGAAACACCgTCCCGGCGACATACTACCTCGTTTTAGAGCTAGAAATAGC	64	yes	This study
35	SEC63_2	GCCAGAGGTAGTATGTCGCCGGG	GCCAGAGGTAGTATGTCGCCGGG	GCCAGAGGTAGTATGTCGCC	TCTTGTGGAAAGGACGAAACACCGCCAGAGGTAGTATGTCGCCGTTTTAGAGCTAGAAATAGC	63	yes	This study
36	SEC63_3	GATCACGATGAGCCCCACGAAGG	GATCACGATGAGCCCCACGAAGG	GATCACGATGAGCCCCACGA	TCTTGTGGAAAGGACGAAACACCGATCACGATGAGCCCCACGAGTTTTAGAGCTAGAAATAGC	63
37	TMUB1_1	GTCTCAACGCACACCGCTGAGGG	GTCTCAACGCACACCGCTGAGGG	GTCTCAACGCACACCGCTGAG	TCTTGTGGAAAGGACGAAACACCGTCTCAACGCACACCGCTGAGGTTTTAGAGCTAGAAATAGC	64
38	TMUB1_2	AACGCACACCGCTGAGGGCGGGG	gAACGCACACCGCTGAGGGCGGGG	gAACGCACACCGCTGAGGGCGG	TCTTGTGGAAAGGACGAAACACCgAACGCACACCGCTGAGGGCGGGTTTTAGAGCTAGAAATAGC	65
39	TMUB1_3	GTTGCTGTGAACCCCGTGCTGGG	GTTGCTGTGAACCCCGTGCTGGG	GTTGCTGTGAACCCCGTGCT	TCTTGTGGAAAGGACGAAACACCGTTGCTGTGAACCCCGTGCTGTTTTAGAGCTAGAAATAGC	63	yes	This study
40	TMUB2_1	GCTACCGCTGTCTGCTACGTAGG	GCTACCGCTGTCTGCTACGTAGG	GCTACCGCTGTCTGCTACGT	TCTTGTGGAAAGGACGAAACACCGCTACCGCTGTCTGCTACGTGTTTTAGAGCTAGAAATAGC	63	yes	This study
41	TMUB2_2	CTGCTGACACAATAGCGCCCAGG	GCTGACACAATAGCGCCCAGG	GCTGACACAATAGCGCCCA	TCTTGTGGAAAGGACGAAACACCGCTGACACAATAGCGCCCAGTTTTAGAGCTAGAAATAGC	62
42	TMUB2_3	CTGGGCGCTATTGTGTCAGCAGG	GGGCGCTATTGTGTCAGCAGG	GGGCGCTATTGTGTCAGCA	TCTTGTGGAAAGGACGAAACACCGGGCGCTATTGTGTCAGCAGTTTTAGAGCTAGAAATAGC	62
43	ERLIN1_1	CGCCTCCATCCACAAGATTGAGG	GCCTCCATCCACAAGATTGAGG	GCCTCCATCCACAAGATTGA	TCTTGTGGAAAGGACGAAACACCGCCTCCATCCACAAGATTGAGTTTTAGAGCTAGAAATAGC	63
44	ERLIN1_2	GACTCAAGCCCGGGTTCTGGTGG	GACTCAAGCCCGGGTTCTGGTGG	GACTCAAGCCCGGGTTCTGG	TCTTGTGGAAAGGACGAAACACCGACTCAAGCCCGGGTTCTGGGTTTTAGAGCTAGAAATAGC	63	yes	This study
45	ERLIN1_3	GATGGCCCTCCTCAATCTTGTGG	GATGGCCCTCCTCAATCTTGTGG	GATGGCCCTCCTCAATCTTG	TCTTGTGGAAAGGACGAAACACCGATGGCCCTCCTCAATCTTGGTTTTAGAGCTAGAAATAGC	63	yes	This study
46	ERLIN2_1	GGCCGCTGGTCGAAGTCAGCAGG	GGCCGCTGGTCGAAGTCAGCAGG	GGCCGCTGGTCGAAGTCAGC	TCTTGTGGAAAGGACGAAACACCGGCCGCTGGTCGAAGTCAGCGTTTTAGAGCTAGAAATAGC	63
47	ERLIN2_2	CTGACTTCGACCAGCGGCCCTGG	GACTTCGACCAGCGGCCCTGG	GACTTCGACCAGCGGCCCT	TCTTGTGGAAAGGACGAAACACCGACTTCGACCAGCGGCCCTGTTTTAGAGCTAGAAATAGC	62
48	ERLIN2_3	GAGATGGAAACCAGGGCCGCTGG	GAGATGGAAACCAGGGCCGCTGG	GAGATGGAAACCAGGGCCGC	TCTTGTGGAAAGGACGAAACACCGAGATGGAAACCAGGGCCGCGTTTTAGAGCTAGAAATAGC	63	yes	This study
