# Supplementary material for: Quality Control of ER Membrane Proteins by the RNF185/Membralin Ubiquitin Ligase Complex
Source: Mol Cell. 2020 Sep 3;79(5):768–781.e7. doi: 10.1016/j.molcel.2020.07.009 (PMC7482433; doi:10.1016/j.molcel.2020.07.009)
Supplement: Data S2. TKOv3 MaGeCK CYP51A1TM Hit List, Related to Figures 2B and 2C [file mmc3.xlsx]

## Sheet: CYP51A1TM hitlist
id	num	neg|score	neg|p-value	neg|fdr	neg|rank	neg|goodsgrna	neg|lfc	pos|score	MinusLOG10	pos|p-value	pos|fdr	pos|rank	pos|goodsgrna	pos|lfc
TMEM259	4	1	1	1	18192	0	5.0708	9.7533e-16	15.0108	2.7212e-07	0.00015	1	4	5.0708
HM13	4	1	1	1	18191	0	5.0065	1.3269e-15	14.8772	2.7212e-07	0.00015	2	4	5.0065
SEC63	4	1	1	1	18190	0	4.5058	3.7468e-15	14.4263	2.7212e-07	0.00015	3	4	4.5058
RNF185	4	1	1	1	18189	0	4.4935	1.0239e-14	13.9897	2.7212e-07	0.00015	4	4	4.4935
SEC61B	4	1	1	1	18188	0	3.858	1.185e-13	12.9263	2.7212e-07	0.00015	5	4	3.858
UBE2K	4	1	1	1	18187	0	3.4895	1.4304e-13	12.8445	2.7212e-07	0.00015	6	4	3.4895
UBE3C	4	1	1	1	18186	0	3.305	1.8678e-13	12.7287	2.7212e-07	0.00015	7	4	3.305
TMEM41B	4	1	1	1	18185	0	3.1019	9.8689e-13	12.0057	2.7212e-07	0.00015	8	4	3.1019
EEFSEC	4	1	1	1	18184	0	3.544	1.3682e-12	11.8639	2.7212e-07	0.00015	9	4	3.544
DDI2	4	1	1	1	18183	0	2.872	2.4507e-12	11.6107	2.7212e-07	0.00015	10	4	2.872
SEPSECS	4	1	1	1	18182	0	3.3417	1.2689e-11	10.8966	2.7212e-07	0.00015	11	4	3.3417
ALG1	4	1	1	1	18181	0	2.9606	2.9971e-11	10.5233	2.7212e-07	0.00015	12	4	2.9606
ALG2	4	1	1	1	18180	0	3.1316	5.3726e-11	10.2698	2.7212e-07	0.00015	13	4	3.1316
DHX35	4	1	1	1	18179	0	1.917	9.6163e-11	10.017	2.7212e-07	0.00015	14	4	1.917
SIAH1	4	1	1	1	18178	0	1.9787	1.499e-10	9.8242	2.7212e-07	0.00015	15	4	1.9787
SSR2	4	1	1	1	18177	0	2.2053	2.0455e-10	9.6892	2.7212e-07	0.00015	16	4	2.2053
VMP1	4	1	1	1	18173	0	3.5881	1.543e-09	8.81163	2.7212e-07	0.00015	17	4	3.5881
CMIP	4	1	1	1	18176	0	1.5054	1.6897e-09	8.77219	2.7212e-07	0.00015	18	4	1.5054
CTDNEP1	4	1	1	1	18175	0	1.9056	3.8591e-09	8.41351	2.7212e-07	0.00015	19	4	1.9056
RFT1	4	1	1	1	18174	0	2.1698	4.2616e-09	8.37043	2.7212e-07	0.00015	20	4	2.1698
PSTK	4	0.52435	0.64157	1	11092	1	3.4845	4.4845e-09	8.34829	2.7212e-07	0.00015	21	3	3.4845
DOLK	4	1	1	1	18171	0	2.4901	8.937e-09	8.04881	2.7212e-07	0.00015	22	4	2.4901
PPP1R8	4	1	1	1	18150	0	3.1455	9.8348e-09	8.00723	2.7212e-07	0.00015	23	4	3.1455
TADA1	4	1	1	1	18172	0	2.1056	1.0066e-08	7.99714	2.7212e-07	0.00015	24	4	2.1056
SEC62	4	0.56155	0.65824	1	11417	1	2.3265	1.0791e-08	7.96694	2.7212e-07	0.00015	25	3	2.3265
NGLY1	4	0.57376	0.66388	1	11521	1	2.3552	1.2159e-08	7.9151	2.7212e-07	0.00015	26	3	2.3552
FAF2	4	1	1	1	18166	0	2.9506	1.5233e-08	7.81721	2.7212e-07	0.00015	27	4	2.9506
HEXIM1	4	1	1	1	18170	0	1.3496	1.8106e-08	7.74218	2.7212e-07	0.00015	28	4	1.3496
PAX5	4	1	1	1	18169	0	1.5045	2.7819e-08	7.55566	2.7212e-07	0.00015	29	4	1.5045
SSR3	4	1	1	1	18168	0	1.9107	3.4763e-08	7.45888	2.7212e-07	0.00015	30	4	1.9107
NPLOC4	4	0.98794	0.98801	1	17666	0	2.7469	4.5787e-08	7.33926	2.7212e-07	0.00015	31	4	2.7469
TMUB1	4	1	1	1	18167	0	1.7939	5.6496e-08	7.24798	2.7212e-07	0.00015	32	4	1.7939
DOHH	4	1	1	1	18165	0	2.0672	9.6445e-08	7.01572	2.7212e-07	0.00015	33	4	2.0672
PRKRIP1	4	0.98199	0.98209	1	17531	0	2.2684	1.2759e-07	6.89418	8.1637e-07	0.000362	34	4	2.2684
TMUB2	4	0.73254	0.75323	1	13144	1	2.2266	1.293e-07	6.8884	8.1637e-07	0.000362	35	3	2.2266
SBDS	4	1	1	1	18164	0	1.3328	1.3368e-07	6.87393	8.1637e-07	0.000362	36	4	1.3328
DCPS	4	1	1	1	18163	0	1.6806	1.6174e-07	6.79118	8.1637e-07	0.000362	37	4	1.6806
CEPT1	4	1	1	1	18162	0	1.8832	1.622e-07	6.78995	8.1637e-07	0.000362	38	4	1.8832
TMA16	4	1	1	1	18161	0	1.4758	1.9401e-07	6.71218	8.1637e-07	0.000362	39	4	1.4758
RQCD1	4	1	1	1	18160	0	1.7564	2.1185e-07	6.67397	8.1637e-07	0.000362	40	4	1.7564
TAPT1	4	1	1	1	18159	0	1.189	2.1579e-07	6.66597	8.1637e-07	0.000362	41	4	1.189
EED	4	1	1	1	18158	0	1.3758	3.2473e-07	6.48848	1.3606e-06	0.000538	42	4	1.3758
SSR1	4	0.99569	0.9957	1	17909	0	1.6346	3.4051e-07	6.46787	1.3606e-06	0.000538	43	4	1.6346
NAA15	4	0.97902	0.97922	1	17459	0	2.1535	4.1403e-07	6.38297	1.3606e-06	0.000538	44	3	2.1535
C20orf24	4	1	1	1	18152	0	1.6251	4.4853e-07	6.34821	1.3606e-06	0.000538	45	4	1.6251
TADA2B	4	1	1	1	18157	0	1.7219	5.5948e-07	6.25222	1.3606e-06	0.000538	46	4	1.7219
DPAGT1	4	1	1	1	18156	0	2.128	6.1961e-07	6.20788	1.9049e-06	0.000707	47	4	2.128
SSR4	4	0.99999	0.99999	1	18143	0	1.4637	7.6155e-07	6.1183	1.9049e-06	0.000707	48	4	1.4637
C19orf53	4	1	1	1	18155	0	1.6764	8.672e-07	6.06188	1.9049e-06	0.000707	49	4	1.6764
SEC61G	3	1	1	1	18154	0	1.8755	9.5477e-07	6.0201	2.9934e-06	0.001089	50	3	1.8755
DOT1L	4	0.4795	0.62267	1	10721	1	1.2952	1.1272e-06	5.948	3.5376e-06	0.001262	51	3	1.2952
HYPK	4	1	1	1	18153	0	1.4785	1.3578e-06	5.86716	4.0819e-06	0.001428	52	4	1.4785
UBAC2	4	0.99539	0.99542	1	17891	0	1.5599	1.7355e-06	5.76058	5.1704e-06	0.001742	53	4	1.5599
ZMYND11	4	0.92532	0.92554	1	16319	0	1.4668	1.8442e-06	5.73419	5.1704e-06	0.001742	54	3	1.4668
PTDSS1	4	1	1	1	18151	0	1.2788	2.0686e-06	5.68432	6.2589e-06	0.00207	55	4	1.2788
TMEM131	4	1	1	1	18146	0	1.4628	2.4808e-06	5.60541	7.3474e-06	0.002387	56	4	1.4628
C9orf41	4	1	1	1	18149	0	1.4327	2.7085e-06	5.56727	8.4359e-06	0.002692	57	4	1.4327
BRD4	4	1	1	1	18148	0	1.34	3.264e-06	5.48625	1.1157e-05	0.00344	58	4	1.34
SEC61A1	4	0.99999	0.99999	1	18144	0	1.778	3.2931e-06	5.4824	1.1157e-05	0.00344	59	4	1.778
SLC39A7	4	1	1	1	18147	0	1.3343	4.1136e-06	5.38578	1.3878e-05	0.004208	60	4	1.3343
TMEM57	4	0.99999	0.99999	1	18145	0	1.0027	5.0766e-06	5.29443	1.8777e-05	0.0056	61	4	1.0027
DPM1	4	0.99668	0.99673	1	17944	0	1.1802	5.5366e-06	5.25676	1.9321e-05	0.005669	62	4	1.1802
RPL38	4	0.99999	0.99999	1	18142	0	2.0078	8.9564e-06	5.04787	3.4016e-05	0.009822	63	4	2.0078
CHRNA9	4	0.99999	0.99999	1	18141	0	1.0071	9.1054e-06	5.0407	3.456e-05	0.009824	64	4	1.0071
MANBAL	4	0.99999	0.99999	1	18140	0	0.96714	9.1995e-06	5.03624	3.5104e-05	0.009825	65	4	0.96714
RPRD1B	4	0.99997	0.99997	1	18129	0	1.4445	1.1033e-05	4.95731	4.0547e-05	0.011009	66	4	1.4445
SECISBP2	4	0.99552	0.99553	1	17901	0	1.6246	1.1147e-05	4.95284	4.0547e-05	0.011009	67	4	1.6246
WDR83	4	0.98953	0.98955	1	17722	0	1.2087	1.2128e-05	4.91621	4.8166e-05	0.012886	68	4	1.2087
C20orf78	4	0.99999	0.99998	1	18139	0	0.85845	1.3138e-05	4.88147	5.1432e-05	0.01356	69	4	0.85845
MBD3	4	0.99971	0.99971	1	18086	0	1.3531	1.3518e-05	4.86909	5.252e-05	0.013649	70	4	1.3531
C9orf131	4	0.99999	0.99998	1	18138	0	0.85663	1.4324e-05	4.84394	5.4153e-05	0.013875	71	4	0.85663
RPN2	4	0.99998	0.99998	1	18137	0	1.2354	1.58e-05	4.80134	5.9051e-05	0.01492	72	4	1.2354
TOE1	4	0.99998	0.99998	1	18136	0	1.2529	1.6229e-05	4.78971	6.2317e-05	0.01553	73	4	1.2529
UFC1	4	0.99998	0.99998	1	18135	0	0.96507	1.6653e-05	4.77851	6.5038e-05	0.015908	74	4	0.96507
PRPF31	4	0.99883	0.99883	1	18031	0	1.7513	1.6696e-05	4.77739	6.5582e-05	0.015908	75	4	1.7513
NARG2	4	0.99998	0.99998	1	18134	0	1.2085	1.719e-05	4.76472	6.7215e-05	0.016089	76	4	1.2085
AQP3	4	0.98017	0.98034	1	17487	0	1.2443	1.9452e-05	4.71104	7.5379e-05	0.017809	77	4	1.2443
RNF38	4	0.99998	0.99998	1	18133	0	0.86355	2.1877e-05	4.66001	8.7352e-05	0.020373	78	4	0.86355
FAM166B	4	0.99994	0.99994	1	18120	0	1.1039	2.3794e-05	4.62353	9.6604e-05	0.022036	79	4	1.1039
GLIPR2	4	0.99998	0.99998	1	18132	0	1.0284	2.3849e-05	4.62253	9.7149e-05	0.022036	80	4	1.0284
SLC35B1	4	0.9767	0.97696	1	17402	0	2.2362	2.4688e-05	4.60751	9.8781e-05	0.022036	81	3	2.2362
IWS1	3	0.9994	0.99942	1	18066	0	1.8722	2.9623e-05	4.52837	9.9326e-05	0.022036	82	3	1.8722
TADA2A	4	0.96904	0.96915	1	17234	0	1.3644	2.966e-05	4.52783	0.00011402	0.024471	83	3	1.3644
DEFB121	3	0.99997	0.99997	1	18131	0	1.0341	3.048e-05	4.51599	0.00010259	0.022486	84	3	1.0341
HRCT1	4	0.97579	0.97602	1	17385	0	1.1896	3.0588e-05	4.51445	0.0001162	0.024471	85	3	1.1896
ATP13A1	4	0.99997	0.99997	1	18130	0	0.96137	3.0756e-05	4.51207	0.0001162	0.024471	86	4	0.96137
PSMD13	4	0.90976	0.90985	1	16042	0	1.8609	3.1443e-05	4.50248	0.00011729	0.024471	87	3	1.8609
ALG13	4	0.82864	0.82918	1	14514	1	1.7473	3.1571e-05	4.50071	0.00011837	0.024471	88	3	1.7473
LARP7	4	0.95592	0.95604	1	16914	0	1.2518	3.2382e-05	4.4897	0.00012273	0.025086	89	3	1.2518
KIAA1161	4	0.99997	0.99996	1	18128	0	1.3531	3.4386e-05	4.46362	0.00013198	0.026678	90	4	1.3531
VCP	4	0.99983	0.99983	1	18099	0	1.9235	3.5159e-05	4.45396	0.00013361	0.026711	91	4	1.9235
LPIN3	4	0.99996	0.99996	1	18127	0	0.76649	3.7536e-05	4.42555	0.00014123	0.027927	92	4	0.76649
YTHDF2	4	0.99996	0.99996	1	18126	0	1.1817	3.964e-05	4.40187	0.00015049	0.029437	93	4	1.1817
CCL27	4	0.99995	0.99995	1	18125	0	1.0191	4.6644e-05	4.3312	0.00017879	0.034601	94	4	1.0191
C9	4	0.99995	0.99995	1	18124	0	0.92045	4.8952e-05	4.31023	0.00018749	0.035904	95	4	0.92045
GGT7	4	0.99995	0.99995	1	18123	0	0.67917	5.0087e-05	4.30027	0.00019403	0.036768	96	4	0.67917
SIT1	4	0.99994	0.99994	1	18122	0	0.89368	5.7953e-05	4.23692	0.00022831	0.042819	97	4	0.89368
CNN2	4	0.99994	0.99994	1	18121	0	1.0012	5.9202e-05	4.22766	0.00023321	0.043292	98	4	1.0012
FAM83C	4	0.996	0.99602	1	17924	0	1.13	6.0831e-05	4.21588	0.00024029	0.043812	99	4	1.13
CCIN	4	0.99989	0.99989	1	18110	0	1.1272	6.0934e-05	4.21514	0.00024083	0.043812	100	4	1.1272
UBA5	4	0.99988	0.99989	1	18109	0	0.89199	6.27e-05	4.20273	0.00024845	0.044506	101	4	0.89199
CREB3	4	0.96919	0.9693	1	17236	0	1.0526	6.3226e-05	4.1991	0.00024954	0.044506	102	3	1.0526
FANCG	4	0.99994	0.99993	1	18119	0	0.87661	6.4079e-05	4.19328	0.00025498	0.045035	103	4	0.87661
SQLE	4	0.99797	0.99798	1	17990	0	0.95656	6.6662e-05	4.17612	0.00026206	0.04584	104	4	0.95656
NPR2	4	0.99993	0.99993	1	18118	0	0.95052	6.829e-05	4.16564	0.00026913	0.046376	105	4	0.95052
DHPS	4	0.98334	0.98342	1	17554	0	1.9165	6.8425e-05	4.16479	0.00027022	0.046376	106	4	1.9165
VKORC1L1	4	0.99992	0.99992	1	18117	0	0.98776	7.1128e-05	4.14796	0.00027457	0.046683	107	4	0.98776
BPIFA1	4	0.99988	0.99989	1	18108	0	0.89412	7.6622e-05	4.11565	0.00029471	0.049642	108	4	0.89412
CCDC101	4	0.99697	0.99702	1	17953	0	1.4067	7.852e-05	4.10502	0.00030233	0.050459	109	4	1.4067
SRRT	4	0.99992	0.99992	1	18116	0	1.4608	8.1687e-05	4.08785	0.00031648	0.05234	110	4	1.4608
FBXO10	4	0.56025	0.65761	1	11405	1	1.0356	8.6019e-05	4.06541	0.00032845	0.053579	111	3	1.0356
CHD4	4	0.86684	0.86688	1	15218	0	1.2042	8.7783e-05	4.05659	0.00033281	0.053579	112	3	1.2042
GNL3	4	0.9718	0.97198	1	17296	0	1.5528	8.7947e-05	4.05578	0.00033281	0.053579	113	3	1.5528
DKKL1	4	0.99991	0.99991	1	18115	0	0.75816	9.1927e-05	4.03656	0.00034968	0.055802	114	4	0.75816
STAT4	4	0.9999	0.9999	1	18114	0	0.75361	9.6771e-05	4.01425	0.00037417	0.058525	115	4	0.75361
GDF5	4	0.99346	0.99351	1	17831	0	1.1017	9.7281e-05	4.01197	0.0003758	0.058525	116	4	1.1017
TAF6	4	0.9695	0.96961	1	17239	0	1.4697	9.8407e-05	4.00697	0.00037907	0.058525	117	3	1.4697
MELK	4	0.9999	0.9999	1	18113	0	0.78655	9.8549e-05	4.00635	0.00037961	0.058525	118	4	0.78655
NFYB	4	0.9066	0.9067	1	15972	0	1.0785	0.00010315	3.98653	0.00039268	0.06003	119	3	1.0785
OR2S2	4	0.99989	0.99989	1	18112	0	0.92791	0.000112	3.95078	0.00042424	0.063585	120	4	0.92791
BCAS4	4	0.99989	0.99989	1	18111	0	0.85905	0.00011212	3.95032	0.00042479	0.063585	121	4	0.85905
SUZ12	4	0.99875	0.99874	1	18025	0	1.0493	0.00011261	3.94842	0.00042642	0.063585	122	4	1.0493
USP24	4	0.87134	0.87141	1	15297	0	0.96833	0.00011479	3.9401	0.00043458	0.064276	123	3	0.96833
FAM221B	4	0.98851	0.98858	1	17686	0	1.0767	0.00011642	3.93397	0.00044111	0.064716	124	4	1.0767
MCTS1	4	0.74916	0.76466	1	13340	1	1.0017	0.00011866	3.9257	0.00045363	0.06602	125	3	1.0017
ALG9	4	0.99987	0.99988	1	18107	0	0.8564	0.00012847	3.8912	0.00049173	0.070996	126	4	0.8564
KIAA1045	4	0.99986	0.99986	1	18106	0	1.0061	0.00013989	3.85421	0.00054017	0.077376	127	4	1.0061
SELK	4	0.99974	0.99974	1	18090	0	1.0692	0.00014349	3.84318	0.00055922	0.078789	128	4	1.0692
PPP2R3C	4	0.6964	0.73006	1	12702	1	1.2794	0.00014458	3.83989	0.00056194	0.078789	129	3	1.2794
CC2D1A	4	0.99986	0.99986	1	18105	0	0.77761	0.0001449	3.83893	0.00056303	0.078789	130	4	0.77761
SREBF2	4	0.34077	0.48845	1	8498	2	0.99255	0.00014636	3.83458	0.00056847	0.078943	131	2	0.99255
AAR2	4	0.99985	0.99985	1	18104	0	0.75369	0.00015051	3.82243	0.00058099	0.079543	132	4	0.75369
FAM177A1	4	0.17371	0.32229	1	5718	1	0.7022	0.00015055	3.82232	0.00058153	0.079543	133	2	0.7022
CA9	4	0.99985	0.99985	1	18103	0	1.1146	0.0001536	3.81361	0.00059024	0.079758	134	4	1.1146
HNRNPL	4	0.99851	0.99849	1	18013	0	1.2381	0.00015394	3.81265	0.00059187	0.079758	135	4	1.2381
DEFB115	4	0.99984	0.99984	1	18102	0	0.62853	0.00015942	3.79746	0.00060929	0.081501	136	4	0.62853
DENR	4	0.99796	0.99798	1	17989	0	0.92137	0.00016172	3.79124	0.00061527	0.081701	137	4	0.92137
YEATS2	4	0.99122	0.99126	1	17767	0	1.251	0.00016697	3.77736	0.00063215	0.082426	138	4	1.251
TRAF3IP3	4	0.99983	0.99983	1	18101	0	0.81285	0.00016814	3.77433	0.00063378	0.082426	139	4	0.81285
PAIP1	4	0.99963	0.99963	1	18082	0	1.0039	0.00016837	3.77374	0.00063432	0.082426	140	4	1.0039
NCBP1	4	0.99983	0.99983	1	18100	0	1.3062	0.00016998	3.7696	0.0006414	0.082754	141	4	1.3062
PIK3C3	4	0.99894	0.99894	1	18038	0	1.5085	0.00017698	3.75208	0.00066861	0.085266	142	4	1.5085
DLGAP4	4	0.94267	0.94282	1	16645	0	1.0363	0.00017782	3.75002	0.00067024	0.085266	143	3	1.0363
ZCCHC7	4	0.99982	0.99982	1	18098	0	0.77776	0.00018088	3.74261	0.00067786	0.085637	144	4	0.77776
GMEB2	4	0.94224	0.94238	1	16636	0	1.0812	0.00018438	3.73429	0.00068875	0.08582	145	3	1.0812
FRMPD1	4	0.9713	0.97147	1	17288	0	1.0129	0.00018459	3.73379	0.00068875	0.08582	146	3	1.0129
TAF7	4	0.77754	0.78564	1	13722	1	1.2286	0.00018713	3.72786	0.00069582	0.086112	147	3	1.2286
PSMC5	4	0.99427	0.99432	1	17854	0	1.5551	0.00019352	3.71327	0.00071705	0.087547	148	4	1.5551
MSTO1	4	0.99981	0.9998	1	18097	0	1.1486	0.0001936	3.71309	0.00071705	0.087547	149	4	1.1486
DDX23	4	0.99934	0.99936	1	18061	0	1.4415	0.00019551	3.70883	0.00072848	0.08835	150	4	1.4415
SERPINA6	4	0.96563	0.96574	1	17151	0	1.0731	0.00019887	3.70143	0.00073773	0.088879	151	3	1.0731
DAZAP1	4	0.96768	0.96779	1	17198	0	1.095	0.00020136	3.69603	0.00074807	0.089532	152	3	1.095
ZBTB5	4	0.9998	0.9998	1	18096	0	0.89332	0.00020286	3.6928	0.0007546	0.089724	153	4	0.89332
TLN1	4	0.28212	0.43008	1	7548	1	1.0452	0.00020708	3.68386	0.00076984	0.090941	154	3	1.0452
TYRP1	4	0.99979	0.99979	1	18095	0	0.59382	0.00021076	3.67621	0.0007829	0.091616	155	4	0.59382
PLCG1	4	0.99979	0.99979	1	18094	0	0.69279	0.00021135	3.675	0.00078562	0.091616	156	4	0.69279
TOMM5	4	0.99978	0.99978	1	18093	0	0.78586	0.00022011	3.65736	0.00081665	0.094627	157	4	0.78586
POLE3	4	0.76705	0.77767	1	13588	1	1.1168	0.00022148	3.65467	0.00082209	0.094655	158	3	1.1168
RAVER1	4	0.99977	0.99977	1	18092	0	0.78062	0.00022578	3.64631	0.00083243	0.094709	159	4	0.78062
ARMC5	4	0.99245	0.99247	1	17799	0	0.82268	0.00023391	3.63095	0.0008591	0.097073	160	4	0.82268
RAD23B	4	0.99358	0.99362	1	17834	0	1.1258	0.00023758	3.62419	0.00087053	0.097757	161	4	1.1258
FBXW9	4	0.99975	0.99976	1	18091	0	0.70681	0.00024757	3.6063	0.00090427	0.100923	162	4	0.70681
ARL9	4	0.42454	0.57186	1	9902	1	0.92263	0.00026433	3.57785	0.00096686	0.106781	163	3	0.92263
GABRB1	4	0.99973	0.99974	1	18089	0	0.78451	0.00026509	3.57661	0.00096849	0.106781	164	4	0.78451
C11orf54	4	0.46416	0.61159	1	10538	1	0.90071	0.00027063	3.56762	0.00098536	0.10734	165	3	0.90071
MPV17L2	4	0.99882	0.99881	1	18030	0	1.2148	0.0002709	3.56719	0.00098536	0.10734	166	4	1.2148
DTD1	3	0.99972	0.99971	1	18088	0	0.99451	0.00027712	3.55733	0.00083297	0.094709	167	3	0.99451
PROCR	4	0.99971	0.99971	1	18087	0	0.84098	0.00029215	3.53439	0.0010659	0.115423	168	4	0.84098
TMEM258	4	0.045571	0.11418	0.917804	2212	1	1.3934	0.00029562	3.52927	0.0010779	0.116004	169	3	1.3934
EP300	4	0.97571	0.97594	1	17382	0	0.88317	0.00029914	3.52413	0.0010893	0.116004	170	3	0.88317
TMEM8B	4	0.9997	0.9997	1	18085	0	0.96352	0.00030007	3.52278	0.0010904	0.116004	171	4	0.96352
WDR18	4	0.99828	0.99828	1	18003	0	1.8082	0.00030234	3.5195	0.0011024	0.116437	172	4	1.8082
PSMG3	4	0.57798	0.66596	1	11566	1	1.9118	0.00030358	3.51773	0.0011073	0.116437	173	3	1.9118
SUN5	4	0.99961	0.99961	1	18077	0	0.93267	0.00030717	3.51262	0.0011203	0.117133	174	4	0.93267
CDK10	4	0.96717	0.96726	1	17185	0	0.94545	0.0003132	3.50418	0.0011416	0.11867	175	3	0.94545
ZZZ3	4	0.99887	0.99886	1	18033	0	1.1318	0.00031778	3.49787	0.0011584	0.11974	176	4	1.1318
USP5	4	0.99909	0.99909	1	18045	0	1.3632	0.00032172	3.49252	0.001171	0.12023	177	4	1.3632
MMP24	4	0.99793	0.99795	1	17988	0	0.97084	0.00032333	3.49035	0.0011764	0.12023	178	4	0.97084
FAM214B	4	0.99097	0.991	1	17762	0	0.93056	0.000341	3.46725	0.0012376	0.125781	179	4	0.93056
BAG1	4	0.9945	0.99455	1	17860	0	1.104	0.00034649	3.46031	0.0012515	0.126485	180	4	1.104
NAA10	4	0.79778	0.80194	1	14027	1	1.7443	0.00034935	3.45674	0.0012608	0.126716	181	2	1.7443
GRHPR	4	0.99964	0.99963	1	18084	0	1.122	0.00036481	3.43793	0.001319	0.131499	182	4	1.122
MYT1	4	0.99963	0.99963	1	18083	0	0.84623	0.00036541	3.43722	0.0013228	0.131499	183	4	0.84623
PSMC1	4	0.99963	0.99963	1	18081	0	1.1073	0.00037248	3.4289	0.0013555	0.134013	184	4	1.1073
FAM103A1	4	0.99962	0.99962	1	18080	0	1.0549	0.00037966	3.42061	0.0013799	0.134946	185	4	1.0549
RRS1	4	0.97989	0.98006	1	17481	0	1.1085	0.00038077	3.41934	0.0013832	0.134946	186	3	1.1085
SLC2A4RG	4	0.99961	0.99961	1	18079	0	0.86012	0.00038616	3.41323	0.0013984	0.134946	187	4	0.86012
C20orf173	4	0.99946	0.99947	1	18070	0	0.89112	0.0003883	3.41083	0.0014033	0.134946	188	4	0.89112
SDC4	4	0.99186	0.9919	1	17784	0	0.88112	0.000389	3.41005	0.0014072	0.134946	189	4	0.88112
STAG3	4	0.99961	0.99961	1	18078	0	0.74434	0.00039212	3.40658	0.0014208	0.134946	190	4	0.74434
HSPA13	4	0.99922	0.99922	1	18051	0	0.74083	0.00039357	3.40498	0.0014268	0.134946	191	4	0.74083
PDS5B	4	0.99707	0.9971	1	17958	0	0.90773	0.00039425	3.40423	0.0014306	0.134946	192	4	0.90773
TAF6L	4	0.99873	0.99872	1	18024	0	1.0536	0.00039534	3.40303	0.0014316	0.134946	193	4	1.0536
ZNF622	4	0.98192	0.98202	1	17528	0	1.3948	0.00039853	3.39954	0.0014409	0.135118	194	4	1.3948
RBBP9	4	0.95956	0.95969	1	16996	0	0.86528	0.00040103	3.39682	0.0014496	0.135237	195	3	0.86528
GNE	4	0.99959	0.99959	1	18076	0	0.81718	0.00040974	3.38749	0.0014877	0.138083	196	4	0.81718
DEFB118	4	0.99947	0.99948	1	18071	0	0.80649	0.00041513	3.38182	0.0015078	0.139242	197	4	0.80649
PPP4R1L	4	0.99958	0.99958	1	18075	0	0.66668	0.00042359	3.37305	0.0015345	0.140989	198	4	0.66668
ARGLU1	4	0.9554	0.95552	1	16907	0	1.021	0.00044048	3.35607	0.0015976	0.14552	199	3	1.021
UBQLN1	4	0.99941	0.99942	1	18067	0	1.0172	0.00044086	3.3557	0.0015998	0.14552	200	4	1.0172
KRTAP3-1	4	0.44754	0.59475	1	10268	1	0.8188	0.00044353	3.35308	0.0016118	0.14588	201	3	0.8188
TTC14	4	0.86686	0.8669	1	15219	0	1.2351	0.00044851	3.34823	0.0016368	0.147412	202	3	1.2351
RPF2	4	0.99955	0.99955	1	18074	0	1.4506	0.00045077	3.34604	0.0016499	0.147617	203	4	1.4506
RPL19	4	0.99689	0.99693	1	17951	0	0.9894	0.00045314	3.34377	0.0016553	0.147617	204	4	0.9894
UFSP2	4	0.99927	0.99928	1	18055	0	1.0571	0.0004942	3.3061	0.0018039	0.160082	205	4	1.0571
PTPN1	4	0.99949	0.99949	1	18073	0	0.72263	0.00051038	3.29211	0.001854	0.163727	206	4	0.72263
HELZ2	4	0.99949	0.99949	1	18072	0	0.53749	0.00051249	3.29031	0.001866	0.163988	207	4	0.53749
POLR1A	4	0.98335	0.98343	1	17556	0	1.2068	0.00052606	3.27896	0.0019155	0.167531	208	4	1.2068
PLRG1	4	0.7969	0.80118	1	14011	1	1.1212	0.00055117	3.25871	0.0020047	0.174499	209	3	1.1212
CTBP1	4	0.77855	0.7864	1	13736	1	0.92024	0.00055514	3.2556	0.0020162	0.174658	210	3	0.92024
CNTLN	4	0.99943	0.99945	1	18069	0	0.67131	0.00056734	3.24616	0.0020809	0.179414	211	4	0.67131
NELFE	4	0.87284	0.87295	1	15327	0	1.0951	0.00057394	3.24113	0.0021011	0.179536	212	3	1.0951
CDO1	4	0.99943	0.99944	1	18068	0	0.68922	0.00057423	3.24091	0.0021027	0.179536	213	4	0.68922
EZH2	4	0.99573	0.99575	1	17911	0	0.95326	0.00057711	3.23874	0.002112	0.179536	214	4	0.95326
EPRS	4	0.98374	0.98381	1	17566	0	1.331	0.00058899	3.22989	0.0021501	0.181083	215	4	1.331
GATA5	4	0.9368	0.93693	1	16544	0	0.78122	0.00058899	3.22989	0.0021501	0.181083	216	3	0.78122
DNAJB5	4	0.9994	0.99941	1	18065	0	0.83485	0.00060373	3.21916	0.0021996	0.1844	217	4	0.83485
RBM33	4	0.99938	0.9994	1	18064	0	1.0496	0.00061647	3.21009	0.0022486	0.186785	218	4	1.0496
C5orf22	4	0.99937	0.99938	1	18063	0	0.76771	0.00063097	3.19999	0.0022943	0.18953	219	4	0.76771
OXLD1	4	0.53338	0.64542	1	11181	1	0.84921	0.00063282	3.19872	0.0023024	0.18953	220	3	0.84921
SLC34A2	4	0.99935	0.99937	1	18062	0	0.7401	0.00064918	3.18763	0.0023542	0.192913	221	4	0.7401
RPL28	4	0.8875	0.88762	1	15589	0	1.6868	0.00065542	3.18348	0.0023792	0.193861	222	3	1.6868
KLC1	4	0.49859	0.63056	1	10883	1	0.88327	0.00066021	3.18032	0.0023955	0.193861	223	3	0.88327
GNB2L1	4	0.90597	0.90608	1	15956	0	1.4434	0.00066068	3.18001	0.0023977	0.193861	224	3	1.4434
UBE2R2	4	0.99859	0.99856	1	18016	0	1.0188	0.00066568	3.17673	0.002414	0.194242	225	4	1.0188
PPP1R11	4	0.55992	0.65745	1	11402	1	1.0948	0.00066948	3.17426	0.0024303	0.194242	226	3	1.0948
ZNRD1	4	0.99933	0.99934	1	18060	0	0.90598	0.00067083	3.17339	0.0024344	0.194242	227	4	0.90598
FBXW5	4	0.87971	0.87988	1	15436	0	0.98656	0.0006757	3.17025	0.0024478	0.194453	228	3	0.98656
USP14	4	0.99932	0.99933	1	18059	0	0.58574	0.00068031	3.16729	0.0024733	0.195631	229	4	0.58574
KIF24	4	0.93026	0.93044	1	16411	0	0.95277	0.00068481	3.16443	0.0024875	0.195898	230	3	0.95277
CDX2	4	0.99931	0.99933	1	18058	0	0.77094	0.00068893	3.16182	0.0025016	0.196163	231	4	0.77094
SLC25A41	4	0.99931	0.99932	1	18057	0	0.61762	0.00069351	3.15895	0.002518	0.196596	232	4	0.61762
ASIP	4	0.9993	0.99931	1	18056	0	0.57815	0.00070396	3.15245	0.0025484	0.198126	233	4	0.57815
TOPORS	4	0.75188	0.76666	1	13385	1	0.8017	0.00071966	3.14287	0.0026034	0.201538	234	3	0.8017
ADRM1	4	0.99925	0.99926	1	18054	0	0.65722	0.00074976	3.12508	0.0027063	0.208613	235	4	0.65722
SPC25	4	0.033939	0.091128	0.89204	1815	2	-0.31569	0.00075881	3.11987	0.0027357	0.209989	236	2	-0.31569
RGS19	4	0.98045	0.98061	1	17496	0	0.77912	0.00077202	3.11237	0.0027838	0.211902	237	4	0.77912
GZMK	4	0.99923	0.99923	1	18053	0	0.48412	0.00077388	3.11133	0.0027896	0.211902	238	4	0.48412
KLF1	4	0.99922	0.99923	1	18052	0	0.74906	0.00077545	3.11045	0.0027955	0.211902	239	4	0.74906
ANKRD54	4	0.51207	0.63622	1	10993	1	0.53102	0.00078343	3.106	0.0028206	0.212912	240	2	0.53102
BRAP	4	0.97775	0.978	1	17426	0	0.88031	0.00079816	3.09791	0.0028766	0.216247	241	3	0.88031
RABGGTB	4	0.46253	0.60996	1	10510	1	1.0599	0.00081038	3.09131	0.0029126	0.218046	242	2	1.0599
CCL19	4	0.57376	0.66388	1	11525	1	0.82938	0.00082657	3.08272	0.0029724	0.221102	243	3	0.82938
STRBP	4	0.92443	0.92465	1	16300	0	0.85174	0.00083175	3.08001	0.0029893	0.221102	244	3	0.85174
ADAMTSL1	4	0.99917	0.99917	1	18050	0	0.51729	0.00083185	3.07995	0.0029898	0.221102	245	4	0.51729
PCIF1	4	0.99388	0.99392	1	17843	0	0.83111	0.00083522	3.0782	0.0030051	0.221329	246	4	0.83111
TMEM39B	4	0.99916	0.99916	1	18049	0	0.78879	0.00084047	3.07548	0.0030236	0.221794	247	4	0.78879
CELSR2	4	0.16927	0.31784	1	5660	2	0.41526	0.00085164	3.06974	0.003066	0.222558	248	2	0.41526
NFYC	4	0.24865	0.39684	1	6956	1	1.1094	0.00085211	3.0695	0.0030682	0.222558	249	3	1.1094
MFAP1	4	0.27449	0.42245	1	7409	1	1.5382	0.00085363	3.06873	0.0030764	0.222558	250	3	1.5382
ELMO2	4	0.99666	0.99672	1	17942	0	0.84697	0.00085976	3.06562	0.0030971	0.222558	251	4	0.84697
PICK1	4	0.30071	0.44859	1	7843	1	0.64272	0.00086161	3.06469	0.0031058	0.222558	252	2	0.64272
SPATA31A6	4	0.99914	0.99913	1	18048	0	0.50436	0.00086189	3.06455	0.0031074	0.222558	253	4	0.50436
MARCH6	4	0.99913	0.99913	1	18047	0	0.61468	0.00086816	3.0614	0.0031319	0.223432	254	4	0.61468
C9orf96	4	0.99913	0.99913	1	18046	0	0.69012	0.0008716	3.05968	0.0031455	0.223526	255	4	0.69012
SDE2	4	0.17902	0.32758	1	5808	1	1.5557	0.00088984	3.05069	0.0032146	0.226974	256	3	1.5557
ASXL1	4	0.40601	0.5533	1	9603	1	0.8624	0.00089199	3.04964	0.003219	0.226974	257	3	0.8624
C1orf27	4	0.99867	0.99864	1	18020	0	0.89387	0.00090617	3.04279	0.0032571	0.228774	258	4	0.89387
VSTM2L	4	0.46789	0.61527	1	10606	1	0.7222	0.00094136	3.02624	0.003385	0.236843	259	3	0.7222
DEFB123	4	0.66205	0.70983	1	12353	1	0.70361	0.00094764	3.02336	0.0034062	0.237415	260	3	0.70361
HGFAC	4	0.92521	0.92542	1	16318	0	0.72728	0.00096772	3.01425	0.0034824	0.240127	261	3	0.72728
UBE2D2	4	0.99903	0.99903	1	18044	0	0.82425	0.00096988	3.01328	0.0034905	0.240127	262	4	0.82425
RGMA	4	0.98994	0.98994	1	17738	0	0.73158	0.00097295	3.01191	0.0034987	0.240127	263	4	0.73158
SUCO	4	0.99902	0.99902	1	18043	0	0.75562	0.00097642	3.01036	0.0035107	0.240127	264	4	0.75562
NRAP	4	0.66455	0.71125	1	12378	1	0.57084	0.00097933	3.00907	0.0035188	0.240127	265	2	0.57084
MAP1LC3A	4	0.95353	0.95364	1	16873	0	0.78951	0.00098146	3.00813	0.0035243	0.240127	266	3	0.78951
UFD1L	4	0.90915	0.90923	1	16024	0	1.4374	0.00098438	3.00684	0.0035384	0.240191	267	3	1.4374
NELFA	4	0.96259	0.96267	1	17059	0	1.0119	0.00098761	3.00541	0.003552	0.240219	268	3	1.0119
COPS4	4	0.38283	0.53014	1	9183	1	0.89297	0.00099798	3.00088	0.0035847	0.241222	269	3	0.89297
PNPLA1	4	0.999	0.999	1	18042	0	0.47161	0.0010004	2.99983	0.0035934	0.241222	270	4	0.47161
CUL2	4	0.90044	0.90051	1	15846	0	1.1522	0.0010137	2.99409	0.0036429	0.242756	271	3	1.1522
LDLR	4	0.99899	0.99899	1	18041	0	0.86302	0.0010138	2.99405	0.0036429	0.242756	272	4	0.86302
PSAPL1	4	0.99898	0.99898	1	18040	0	0.72625	0.0010193	2.9917	0.0036642	0.243279	273	4	0.72625
CNOT3	4	0.93997	0.94013	1	16592	0	1.1554	0.0010246	2.98945	0.0036821	0.243582	274	3	1.1554
HINT2	4	0.9954	0.99542	1	17892	0	0.80011	0.0010311	2.9867	0.0037077	0.244386	275	4	0.80011
DCAF12	4	0.99402	0.99408	1	17847	0	0.91138	0.0010415	2.98234	0.0037463	0.246041	276	4	0.91138
UBE2G2	4	0.99895	0.99895	1	18039	0	0.95907	0.0010547	2.97687	0.0038019	0.247613	277	4	0.95907
CNEP1R1	4	0.84114	0.84114	1	14739	1	0.73165	0.0010553	2.97662	0.0038035	0.247613	278	3	0.73165
BRIX1	4	0.52925	0.64366	1	11144	1	0.9635	0.0010583	2.97539	0.0038138	0.247613	279	3	0.9635
PTAR1	4	0.97499	0.9752	1	17357	0	0.80698	0.001061	2.97428	0.0038247	0.247613	280	3	0.80698
ZNF133	4	0.96345	0.96353	1	17085	0	0.99099	0.0010658	2.97232	0.00384	0.247716	281	3	0.99099
CNTFR	4	0.98393	0.984	1	17577	0	0.83016	0.0010719	2.96985	0.0038655	0.247716	282	4	0.83016
CCDC107	4	0.84627	0.84628	1	14840	0	0.82552	0.0010732	2.96932	0.0038672	0.247716	283	3	0.82552
METTL24	4	0.99892	0.99892	1	18037	0	0.55823	0.0010803	2.96646	0.0038949	0.248619	284	4	0.55823
TRNAU1AP	4	0.9989	0.9989	1	18036	0	0.86329	0.0010955	2.96039	0.0039504	0.251281	285	4	0.86329
MBD6	4	0.99889	0.99889	1	18035	0	0.56723	0.0011078	2.95554	0.0039918	0.251859	286	4	0.56723
MVB12A	4	0.99889	0.99889	1	18034	0	0.55767	0.0011089	2.95511	0.0039956	0.251859	287	4	0.55767
SNAP91	4	0.98903	0.98909	1	17709	0	0.91612	0.0011098	2.95476	0.0040011	0.251859	288	4	0.91612
ACTR5	4	0.99878	0.99878	1	18027	0	0.84754	0.0011315	2.94635	0.0040642	0.254483	289	4	0.84754
RPP25L	4	0.95903	0.95916	1	16983	0	0.85651	0.001133	2.94577	0.0040707	0.254483	290	3	0.85651
IL11RA	4	0.84283	0.84283	1	14773	0	0.90816	0.0011407	2.94283	0.0041012	0.25551	291	3	0.90816
UBE2D3	2	0.99817	0.99813	1	18000	0	1.8574	0.0011448	2.94127	0.0022366	0.186643	292	2	1.8574
PTGES	4	0.99885	0.99885	1	18032	0	0.6032	0.0011472	2.94036	0.0041241	0.256057	293	4	0.6032
FAM84A	4	0.30974	0.4576	1	7996	2	0.25759	0.0011588	2.93599	0.0041725	0.258183	294	2	0.25759
PSMD6	4	0.91619	0.91632	1	16150	0	0.89419	0.0011629	2.93446	0.0041883	0.258282	295	3	0.89419
C17orf70	4	0.9988	0.99879	1	18029	0	0.81366	0.0012024	2.91995	0.0043189	0.264876	296	4	0.81366
TP53INP2	4	0.9988	0.99879	1	18028	0	0.61652	0.0012039	2.91941	0.0043243	0.264876	297	4	0.61652
STRAP	4	0.99875	0.99875	1	18026	0	1.0002	0.0012513	2.90264	0.0044778	0.273337	298	4	1.0002
RGP1	4	0.979	0.9792	1	17457	0	1.1265	0.0012558	2.90108	0.0044925	0.273337	299	3	1.1265
ZER1	4	0.97471	0.9749	1	17350	0	0.74368	0.0012618	2.89901	0.0045121	0.273614	300	3	0.74368
CDK5RAP3	4	0.99873	0.99872	1	18023	0	0.68312	0.0012733	2.89507	0.0045551	0.275303	301	4	0.68312
RANBP9	4	0.99663	0.99669	1	17941	0	0.78165	0.0012947	2.88783	0.004621	0.278359	302	4	0.78165
SAFB	4	0.87386	0.87395	1	15343	0	0.61315	0.0013047	2.88449	0.0046552	0.279499	303	3	0.61315
FURIN	4	0.99867	0.99865	1	18022	0	0.64427	0.0013287	2.87657	0.0047396	0.282823	304	4	0.64427
ACTRT3	4	0.99867	0.99864	1	18021	0	0.62103	0.0013307	2.87592	0.0047456	0.282823	305	4	0.62103
KLF2	4	0.99866	0.99863	1	18019	0	0.71097	0.0013386	2.87335	0.0047717	0.282823	306	4	0.71097
XKR7	4	0.99169	0.99174	1	17779	0	0.94794	0.0013393	2.87312	0.0047728	0.282823	307	4	0.94794
UFL1	4	0.99865	0.99862	1	18018	0	0.78447	0.0013537	2.86848	0.0048245	0.284959	308	4	0.78447
PSMD1	4	0.89381	0.89387	1	15723	0	1.1014	0.0013629	2.86554	0.0048566	0.285927	309	3	1.1014
PUF60	4	0.99248	0.99252	1	17802	0	1.0435	0.0013862	2.85817	0.0049372	0.289732	310	4	1.0435
ZBP1	4	0.9986	0.99857	1	18017	0	0.46866	0.0014026	2.85307	0.0049976	0.291778	311	4	0.46866
EHMT1	4	0.9873	0.98733	1	17649	0	0.83825	0.0014044	2.85251	0.0050041	0.291778	312	4	0.83825
RUSC2	4	0.99858	0.99855	1	18015	0	0.87198	0.0014207	2.8475	0.0050596	0.294072	313	4	0.87198
IER2	4	0.99857	0.99855	1	18014	0	0.82165	0.0014269	2.84561	0.0050836	0.294523	314	4	0.82165
NECAB3	4	0.98775	0.98781	1	17662	0	0.74191	0.0014404	2.84152	0.0051315	0.296354	315	4	0.74191
SNRNP40	4	0.99711	0.99715	1	17960	0	1.1607	0.0014492	2.83887	0.0051625	0.296827	316	4	1.1607
BLACE	4	0.99312	0.99316	1	17821	0	0.72464	0.0014533	2.83764	0.0051723	0.296827	317	4	0.72464
NOP14	4	0.98644	0.98647	1	17630	0	1.0261	0.0014809	2.82947	0.005267	0.301129	318	4	1.0261
CEP170B	4	0.99685	0.99691	1	17950	0	0.66318	0.0014894	2.82699	0.0052958	0.301129	319	4	0.66318
ACSS2	4	0.96303	0.96313	1	17070	0	0.65275	0.0014897	2.8269	0.0052969	0.301129	320	3	0.65275
DNTTIP1	4	0.9985	0.99848	1	18012	0	0.5725	0.001501	2.82362	0.0053361	0.302412	321	4	0.5725
PPP1R3D	4	0.99848	0.99846	1	18011	0	0.5999	0.0015249	2.81676	0.0054373	0.306241	322	4	0.5999
ZP3	4	0.99846	0.99845	1	18010	0	0.49561	0.0015402	2.81242	0.0054836	0.307893	323	4	0.49561
DHX8	4	0.99844	0.99843	1	18009	0	0.74912	0.0015574	2.8076	0.0055391	0.310053	324	4	0.74912
EMILIN3	4	0.95212	0.95226	1	16839	0	0.7481	0.0015639	2.80579	0.0055652	0.310519	325	3	0.7481
ATXN10	4	0.93724	0.93738	1	16553	0	0.97095	0.0015895	2.79874	0.0056556	0.312724	326	3	0.97095
YTHDF1	4	0.9984	0.9984	1	18008	0	0.69903	0.0016013	2.79553	0.0056991	0.314176	327	4	0.69903
DIRAS3	4	0.98114	0.98124	1	17515	0	0.97266	0.0016117	2.79272	0.0057388	0.315296	328	4	0.97266
FGFR3	4	0.94911	0.94924	1	16784	0	0.88076	0.0016161	2.79153	0.0057541	0.315296	329	3	0.88076
PCYT1A	4	0.99838	0.99838	1	18007	0	0.71518	0.0016227	2.78976	0.0057764	0.315568	330	4	0.71518
BLCAP	4	0.99837	0.99837	1	18006	0	0.56635	0.0016273	2.78853	0.0057949	0.315631	331	4	0.56635
GOLGA2	4	0.95185	0.95198	1	16834	0	0.82321	0.001643	2.78436	0.005851	0.317733	332	3	0.82321
INO80C	4	0.99833	0.99833	1	18005	0	0.56221	0.0016736	2.77635	0.0059549	0.322416	333	4	0.56221
OR13C8	4	0.99831	0.99831	1	18004	0	0.45599	0.0016917	2.77168	0.0060159	0.32475	334	4	0.45599
PHF14	4	0.85911	0.85913	1	15061	0	0.69679	0.0017235	2.76359	0.0061307	0.32923	335	3	0.69679
CHD6	4	0.86471	0.86478	1	15181	0	0.79675	0.0017244	2.76336	0.0061351	0.32923	336	3	0.79675
TCFL5	4	0.99825	0.99826	1	18002	0	0.65985	0.0017512	2.75666	0.0062259	0.333125	337	4	0.65985
SCD5	4	0.99072	0.99076	1	17756	0	0.66094	0.0017894	2.74729	0.0063593	0.338289	338	4	0.66094
ST3GAL1	4	0.96678	0.9669	1	17180	0	0.79483	0.0017903	2.74707	0.006362	0.338289	339	3	0.79483
COX4I2	4	0.9982	0.99821	1	18001	0	0.49664	0.0017961	2.74567	0.0063805	0.338289	340	4	0.49664
BPIFA2	4	0.96664	0.96675	1	17174	0	0.71254	0.0018026	2.7441	0.0063968	0.338289	341	3	0.71254
NUDT2	4	0.96868	0.96881	1	17226	0	0.73135	0.0018227	2.73928	0.0064654	0.340924	342	3	0.73135
KIAA0020	4	0.16848	0.31704	1	5643	1	0.73695	0.0018326	2.73693	0.0065079	0.342171	343	3	0.73695
ANGPTL4	4	0.99816	0.99816	1	17999	0	0.78994	0.0018394	2.73532	0.0065373	0.342725	344	4	0.78994
STOML2	4	0.98951	0.98954	1	17721	0	0.79956	0.0018452	2.73396	0.0065634	0.343106	345	4	0.79956
KIAA1586	3	0.99811	0.99815	1	17998	0	0.93649	0.0018914	2.72322	0.0053698	0.303379	346	3	0.93649
CHMP4B	4	0.9981	0.99811	1	17997	0	0.6647	0.0018969	2.72196	0.0067533	0.352024	347	4	0.6647
CCNK	4	0.99682	0.99687	1	17948	0	1.074	0.00191	2.71897	0.0068007	0.352765	348	4	1.074
ANK2	4	0.99808	0.9981	1	17996	0	0.43695	0.001917	2.71738	0.0068241	0.352765	349	4	0.43695
EXOC5	4	0.99808	0.9981	1	17995	0	0.91467	0.001918	2.71715	0.0068257	0.352765	350	4	0.91467
HMGCS2	4	0.99807	0.99808	1	17994	0	0.63636	0.0019284	2.7148	0.0068671	0.353897	351	4	0.63636
FAM219A	4	0.99806	0.99807	1	17993	0	0.65459	0.0019367	2.71294	0.0068929	0.354226	352	4	0.65459
LILRA2	4	0.99805	0.99806	1	17992	0	0.47114	0.0019488	2.71023	0.0069329	0.354391	353	4	0.47114
GNB4	4	0.86008	0.86011	1	15084	0	0.10752	0.0019496	2.71005	0.0069351	0.354391	354	1	0.10752
PCP2	4	0.99804	0.99804	1	17991	0	0.57794	0.001963	2.70708	0.0069792	0.355645	355	4	0.57794
GABRG1	4	0.97695	0.9772	1	17407	0	0.64589	0.0019886	2.70145	0.0070744	0.359492	356	3	0.64589
SNX5	4	0.99607	0.99609	1	17926	0	0.6953	0.0020276	2.69302	0.0072121	0.365468	357	4	0.6953
MAK16	4	0.96298	0.96306	1	17069	0	1.0763	0.0020364	2.69114	0.0072519	0.36646	358	3	1.0763
TTC17	4	0.9927	0.99273	1	17808	0	0.72904	0.0020619	2.68573	0.00734	0.369888	359	4	0.72904
URM1	4	0.98687	0.98688	1	17642	0	1.2515	0.002067	2.68466	0.0073618	0.369961	360	4	1.2515
REM1	4	0.99315	0.99319	1	17823	0	0.73946	0.0020947	2.67888	0.0074619	0.372296	361	4	0.73946
ANKRD49	4	0.98759	0.98764	1	17657	0	0.95387	0.0021092	2.67588	0.0075115	0.372296	362	4	0.95387
ATP6V1F	4	0.99116	0.99119	1	17765	0	0.87248	0.0021124	2.67522	0.0075251	0.372296	363	4	0.87248
MYH7B	4	0.92449	0.92472	1	16303	0	0.82327	0.0021167	2.67434	0.0075398	0.372296	364	3	0.82327
NTSR1	4	0.92856	0.92878	1	16381	0	0.5578	0.0021195	2.67377	0.0075512	0.372296	365	2	0.5578
PWP1	4	0.82756	0.82818	1	14500	1	0.61325	0.0021257	2.6725	0.0075741	0.372296	366	2	0.61325
HIST3H3	4	0.99787	0.99788	1	17987	0	0.55355	0.0021345	2.6707	0.0075975	0.372296	367	4	0.55355
TPX2	4	0.99709	0.99713	1	17959	0	0.87828	0.0021348	2.67064	0.0075996	0.372296	368	4	0.87828
SPINT3	4	0.99786	0.99788	1	17986	0	0.50092	0.0021389	2.66981	0.0076187	0.372296	369	4	0.50092
LINGO1	4	0.90227	0.90239	1	15873	0	0.83835	0.0021391	2.66977	0.0076192	0.372296	370	3	0.83835
TUSC1	4	0.99786	0.99787	1	17985	0	0.40732	0.0021423	2.66912	0.0076334	0.372296	371	4	0.40732
NIPBL	4	0.99577	0.99578	1	17913	0	0.92312	0.0021756	2.66242	0.0077526	0.376224	372	4	0.92312
SPINK4	4	0.99782	0.99785	1	17984	0	0.70312	0.0021763	2.66228	0.0077553	0.376224	373	4	0.70312
PPIL4	4	0.68524	0.72336	1	12589	1	1.2272	0.0022028	2.65702	0.0078505	0.378079	374	3	1.2272
SPATA18	4	0.98031	0.98047	1	17491	0	0.7038	0.0022106	2.65549	0.0078767	0.378079	375	4	0.7038
UBE2C	4	0.80254	0.80592	1	14077	1	0.85812	0.0022192	2.6538	0.0079196	0.37833	376	3	0.85812
NDUFB6	4	0.99778	0.9978	1	17983	0	0.87349	0.0022205	2.65355	0.0079235	0.37833	377	4	0.87349
CWC27	4	0.99775	0.99778	1	17982	0	0.47294	0.0022461	2.64857	0.0080143	0.381668	378	4	0.47294
RCOR1	4	0.99772	0.99774	1	17981	0	0.76416	0.0022813	2.64182	0.0081303	0.386177	379	4	0.76416
DUSP15	4	0.98839	0.98845	1	17684	0	0.75019	0.0022945	2.63931	0.0081749	0.387286	380	4	0.75019
PRKACG	4	0.99769	0.99771	1	17980	0	0.70598	0.0023098	2.63643	0.0082369	0.388665	381	4	0.70598
BPI	4	0.51731	0.63846	1	11036	1	0.57143	0.0023132	2.63579	0.0082467	0.388665	382	3	0.57143
CCDC108	4	0.99765	0.99767	1	17979	0	0.42053	0.0023487	2.62917	0.0083681	0.393366	383	4	0.42053
KIF2C	4	0.99763	0.99765	1	17978	0	0.59546	0.0023651	2.62615	0.0084198	0.393787	384	4	0.59546
BPIFA3	4	0.92598	0.92619	1	16327	0	0.82129	0.0023654	2.6261	0.0084204	0.393787	385	3	0.82129
SGCE	4	0.99761	0.99762	1	17977	0	0.49453	0.0023925	2.62115	0.0085074	0.396839	386	4	0.49453
SLAIN2	4	0.23702	0.38528	1	6752	1	0.67198	0.0024187	2.61642	0.008594	0.399851	387	3	0.67198
SUPT20H	4	0.99756	0.99757	1	17976	0	0.80312	0.0024393	2.61273	0.0086658	0.402165	388	4	0.80312
HNRNPF	4	0.99754	0.99755	1	17975	0	0.54995	0.0024592	2.60921	0.0087393	0.404542	389	4	0.54995
WDR19	4	0.80168	0.80517	1	14066	1	0.74381	0.0024915	2.60354	0.0088471	0.408101	390	3	0.74381
FGF5	4	0.9975	0.99751	1	17974	0	0.48776	0.0025039	2.60138	0.0088802	0.408101	391	4	0.48776
ALDH1B1	4	0.97902	0.97922	1	17458	0	0.92171	0.0025219	2.59827	0.0089379	0.408101	392	3	0.92171
ABHD12	4	0.94171	0.94183	1	16629	0	0.67481	0.0025245	2.59782	0.0089477	0.408101	393	3	0.67481
RASGEF1B	4	0.96187	0.96195	1	17047	0	0.78387	0.0025316	2.5966	0.0089722	0.408101	394	3	0.78387
TMPRSS9	4	0.99747	0.99748	1	17973	0	0.55969	0.0025325	2.59645	0.0089749	0.408101	395	4	0.55969
ERVFRD-1	4	0.99747	0.99748	1	17972	0	0.55814	0.0025344	2.59612	0.0089847	0.408101	396	4	0.55814
BZW2	4	0.99746	0.99747	1	17971	0	0.49183	0.0025376	2.59558	0.0089956	0.408101	397	4	0.49183
ARHGEF18	4	0.34819	0.4958	1	8624	1	0.73117	0.0025532	2.59292	0.0090435	0.409253	398	3	0.73117
RPRD2	4	0.98921	0.98926	1	17713	0	0.874	0.00259	2.5867	0.0091638	0.411378	399	4	0.874
LY6G6D	4	0.99741	0.99742	1	17970	0	0.42391	0.002595	2.58586	0.0091834	0.411378	400	4	0.42391
SFRP1	4	0.9974	0.99742	1	17969	0	0.60325	0.0025963	2.58565	0.0091902	0.411378	401	4	0.60325
SLA2	4	0.70548	0.73565	1	12807	1	0.67793	0.0026003	2.58498	0.0092035	0.411378	403	3	0.67793
TADA3	4	0.48941	0.62669	1	10800	1	0.99234	0.0026003	2.58498	0.0092035	0.411378	402	3	0.99234
CNTN4	4	0.85899	0.85901	1	15059	0	0.75707	0.002621	2.58153	0.0092803	0.411946	404	3	0.75707
BRD2	4	0.99738	0.99739	1	17968	0	0.80703	0.0026234	2.58114	0.0092846	0.411946	405	4	0.80703
SRD5A1	4	0.22817	0.37648	1	6619	2	0.40481	0.0026347	2.57927	0.0093233	0.411946	406	2	0.40481
ALG12	4	0.99736	0.99738	1	17967	0	0.4754	0.0026414	2.57817	0.0093488	0.411946	407	4	0.4754
DPY30	4	0.99736	0.99737	1	17966	0	0.865	0.0026434	2.57784	0.0093521	0.411946	408	4	0.865
PAX1	4	0.90211	0.90223	1	15868	0	0.59244	0.0026659	2.57416	0.0094169	0.413038	409	3	0.59244
BPIFB2	4	0.94843	0.94857	1	16766	0	0.63879	0.0026676	2.57388	0.0094223	0.413038	410	3	0.63879
HMGXB3	4	0.99731	0.99733	1	17965	0	0.55815	0.0026905	2.57017	0.0094985	0.413916	411	4	0.55815
HIGD1B	4	0.9973	0.99732	1	17964	0	0.58467	0.0026979	2.56897	0.0095241	0.413916	412	4	0.58467
RPGR	4	0.99684	0.9969	1	17949	0	0.83953	0.0026999	2.56865	0.0095301	0.413916	413	4	0.83953
RIOK3	4	0.82057	0.82172	1	14388	1	0.60708	0.0027007	2.56852	0.0095333	0.413916	414	2	0.60708
CST2	4	0.98814	0.9882	1	17674	0	0.74413	0.0027248	2.56467	0.0096177	0.416584	415	4	0.74413
SSBP3-AS1	4	0.88912	0.8892	1	15622	0	0.73376	0.0027575	2.55948	0.009738	0.420499	416	3	0.73376
MAPRE1	4	0.99724	0.99726	1	17963	0	0.60651	0.0027634	2.55856	0.0097543	0.420499	417	4	0.60651
PPP4R4	4	0.96482	0.96493	1	17130	0	0.55629	0.0027746	2.5568	0.0098028	0.421588	418	2	0.55629
SHISA3	4	0.97098	0.97113	1	17279	0	0.80947	0.0028204	2.54969	0.0099606	0.42689	419	3	0.80947
SULT1E1	4	0.99499	0.99503	1	17875	0	0.77007	0.0028249	2.549	0.0099775	0.42689	420	4	0.77007
MT1HL1	2	0.99717	0.99712	1	17962	0	1.1055	0.0028295	2.54829	0.0055816	0.310519	421	2	1.1055
UNC80	4	0.99716	0.99719	1	17961	0	0.43996	0.0028378	2.54702	0.01002	0.42689	422	4	0.43996
DEFB119	4	0.97769	0.97793	1	17423	0	0.65443	0.0028506	2.54506	0.010062	0.427182	423	3	0.65443
ST13	2	0.77445	0.77401	1	13677	0	2.1861	0.0028538	2.54458	0.0056267	0.312077	424	1	2.1861
HOXC5	4	0.97996	0.98011	1	17483	0	0.93855	0.0028571	2.54407	0.010092	0.427182	425	3	0.93855
SPATA6L	4	0.5881	0.67091	1	11650	1	0.70385	0.0028584	2.54388	0.010097	0.427182	426	3	0.70385
TGIF2	4	0.94068	0.9408	1	16606	0	0.72191	0.0028783	2.54086	0.010165	0.429062	427	3	0.72191
BAK1	4	0.97418	0.9744	1	17343	0	0.82878	0.002896	2.5382	0.010221	0.43043	428	3	0.82878
SYCP2	4	0.82964	0.83014	1	14537	1	0.59402	0.0029326	2.53275	0.010352	0.434133	429	3	0.59402
ATP6AP2	4	0.99678	0.99684	1	17947	0	0.81809	0.0029366	2.53216	0.010371	0.434133	430	4	0.81809
LZTS2	4	0.34839	0.496	1	8625	1	0.79043	0.0029392	2.53177	0.010383	0.434133	431	3	0.79043
MANBA	4	0.99705	0.9971	1	17957	0	0.49453	0.0029471	2.53061	0.010405	0.434133	432	4	0.49453
TJP2	4	0.997	0.99705	1	17956	0	0.49696	0.0029982	2.52314	0.010578	0.440345	433	4	0.49696
ITGAL	4	0.9693	0.96941	1	17238	0	0.75346	0.0030081	2.52171	0.010615	0.440763	434	3	0.75346
PPAPDC2	4	0.99698	0.99703	1	17955	0	0.67503	0.0030178	2.52031	0.010646	0.440763	435	4	0.67503
SMAD1	4	0.99698	0.99702	1	17954	0	0.42593	0.0030215	2.51978	0.01066	0.440763	436	4	0.42593
CLCA4	4	0.51399	0.63702	1	11011	1	0.72401	0.0030502	2.51567	0.01075	0.443445	437	3	0.72401
ARHGEF39	4	0.8443	0.84432	1	14800	0	0.8588	0.0030754	2.5121	0.01083	0.445735	438	3	0.8588
BCL2L1	4	0.99308	0.99311	1	17819	0	0.74122	0.0031012	2.50847	0.010927	0.447942	439	4	0.74122
PIWIL2	4	0.9969	0.99695	1	17952	0	0.45142	0.0031032	2.50819	0.010933	0.447942	440	4	0.45142
ATP6V1B2	4	0.8772	0.87732	1	15395	0	0.9101	0.0031285	2.50466	0.011026	0.45074	441	2	0.9101
MYL9	4	0.94425	0.9444	1	16675	0	0.6341	0.0031587	2.50049	0.011144	0.454546	442	3	0.6341
HSP90AB1	4	0.65263	0.7046	1	12272	1	0.78711	0.0031836	2.49708	0.01124	0.457026	443	3	0.78711
PSMC2	4	0.27606	0.42402	1	7441	1	0.78492	0.0031889	2.49636	0.011255	0.457026	444	3	0.78492
CCNG2	4	0.99677	0.99682	1	17946	0	0.79932	0.0032269	2.49121	0.011379	0.461036	445	4	0.79932
LAP3	4	0.98872	0.98878	1	17696	0	0.67558	0.0032575	2.48712	0.011491	0.464543	446	4	0.67558
MTCH1	4	0.99671	0.99676	1	17945	0	0.78721	0.0032933	2.48237	0.011612	0.468387	447	4	0.78721
MLLT10	3	0.99667	0.99672	1	17943	0	0.76383	0.0033347	2.47694	0.0092661	0.411946	448	3	0.76383
C20orf201	4	0.60898	0.68142	1	11830	1	0.62918	0.0033483	2.47518	0.011787	0.473496	449	3	0.62918
GATAD2A	4	0.98992	0.98993	1	17737	0	0.81222	0.0033577	2.47396	0.01182	0.473496	450	4	0.81222
FITM2	4	0.62481	0.68966	1	11981	1	0.66527	0.0033616	2.47345	0.011837	0.473496	451	3	0.66527
PRSS3	4	0.69942	0.73194	1	12742	1	0.78136	0.0033655	2.47295	0.011843	0.473496	452	3	0.78136
PYGB	4	0.40563	0.55294	1	9597	1	0.77393	0.0033785	2.47128	0.011887	0.474238	453	3	0.77393
FAM96B	4	0.96284	0.96292	1	17063	0	1.4033	0.0033888	2.46995	0.011917	0.474392	454	3	1.4033
WHSC1	4	0.9966	0.99666	1	17940	0	0.63038	0.0033995	2.46858	0.011954	0.474826	455	4	0.63038
TREML2	4	0.99481	0.99484	1	17868	0	0.7852	0.0034451	2.4628	0.012104	0.478995	456	4	0.7852
PPIE	4	0.95692	0.95704	1	16936	0	0.96785	0.0034495	2.46224	0.012117	0.478995	457	3	0.96785
TBXA2R	4	0.96818	0.9683	1	17217	0	0.63978	0.0034555	2.46149	0.012138	0.478995	458	3	0.63978
FBP2	4	0.80537	0.80829	1	14125	1	0.54522	0.0034673	2.46001	0.012183	0.479227	459	2	0.54522
SERPINB7	4	0.34646	0.49408	1	8595	1	0.67635	0.0034744	2.45912	0.012211	0.479227	460	3	0.67635
XRCC6	4	0.99157	0.99162	1	17774	0	0.94724	0.0034773	2.45876	0.012223	0.479227	461	4	0.94724
MAP1S	4	0.9238	0.92403	1	16284	0	0.70165	0.0035297	2.45226	0.012394	0.484033	462	3	0.70165
CSTL1	4	0.98719	0.98721	1	17645	0	0.7135	0.0035318	2.452	0.012399	0.484033	463	4	0.7135
GALT	4	0.78747	0.79353	1	13878	1	0.76588	0.0035422	2.45073	0.012429	0.484184	464	3	0.76588
SF3A2	4	0.60835	0.68109	1	11824	1	0.99903	0.0035571	2.4489	0.012482	0.485075	465	3	0.99903
FAM217B	4	0.99643	0.99648	1	17939	0	0.5694	0.0035661	2.44781	0.012505	0.485075	466	4	0.5694
YWHAB	4	0.99637	0.99641	1	17938	0	0.53927	0.0036325	2.43979	0.012741	0.491368	467	4	0.53927
JAK3	4	0.65019	0.70328	1	12240	1	0.61356	0.0036349	2.43951	0.012749	0.491368	468	2	0.61356
TSPYL1	4	0.99634	0.99638	1	17937	0	0.52782	0.0036598	2.43654	0.012834	0.492382	469	4	0.52782
TTPAL	4	0.99633	0.99638	1	17936	0	0.60496	0.0036691	2.43544	0.012873	0.492382	470	4	0.60496
HNF4A	4	0.99633	0.99637	1	17935	0	0.76502	0.0036725	2.43504	0.012879	0.492382	471	4	0.76502
HDAC1	4	0.98907	0.98913	1	17712	0	0.71497	0.0036805	2.43409	0.012902	0.492382	472	4	0.71497
HDAC2	4	0.26326	0.41147	1	7224	1	0.56027	0.0036835	2.43374	0.01291	0.492382	473	3	0.56027
IGSF22	4	0.5861	0.66994	1	11632	1	0.025078	0.0036989	2.43193	0.012972	0.493693	474	1	0.025078
CCNI	4	0.99628	0.99632	1	17934	0	0.50206	0.0037233	2.42907	0.01305	0.49401	475	4	0.50206
NHLH1	4	0.99627	0.99632	1	17933	0	0.49268	0.0037267	2.42868	0.013058	0.49401	476	4	0.49268
TMEM128	4	0.27097	0.41899	1	7352	1	0.73278	0.0037284	2.42848	0.013062	0.49401	477	3	0.73278
ALG3	4	0.99625	0.99629	1	17932	0	0.6007	0.003752	2.42574	0.013138	0.494447	478	4	0.6007
TNFAIP8L1	4	0.99624	0.99629	1	17931	0	0.45852	0.0037558	2.4253	0.013152	0.494447	479	4	0.45852
FRMD4A	4	0.99624	0.99628	1	17930	0	0.48077	0.0037614	2.42465	0.013171	0.494447	480	4	0.48077
TAF2	4	0.82248	0.82347	1	14412	1	0.83831	0.0037652	2.42421	0.013182	0.494447	481	3	0.83831
ZNF699	4	0.97966	0.97985	1	17477	0	0.65705	0.0037803	2.42247	0.013235	0.494857	482	3	0.65705
RNF113A	4	0.98729	0.98731	1	17648	0	0.75578	0.0037899	2.42137	0.013261	0.494857	483	4	0.75578
SIRT1	4	0.99621	0.99624	1	17929	0	0.46089	0.0037946	2.42083	0.013275	0.494857	484	4	0.46089
C14orf159	4	0.81787	0.81929	1	14333	1	0.46009	0.0038105	2.41902	0.013324	0.495687	485	2	0.46009
PGM5	4	0.416	0.56334	1	9775	2	0.38011	0.0038935	2.40966	0.013599	0.50222	486	2	0.38011
SRD5A3	4	0.9961	0.99612	1	17928	0	0.69515	0.0039012	2.4088	0.013622	0.50222	487	4	0.69515
DFNB31	4	0.805	0.80797	1	14118	1	0.70604	0.0039054	2.40833	0.013635	0.50222	488	3	0.70604
SLC6A9	4	0.99609	0.99611	1	17927	0	0.63464	0.00391	2.40782	0.013646	0.50222	489	4	0.63464
MROH7	4	0.77991	0.78747	1	13759	1	0.81446	0.0039102	2.4078	0.013647	0.50222	490	3	0.81446
MMS19	4	0.72511	0.74834	1	13051	1	0.97796	0.0039149	2.40728	0.013665	0.50222	491	3	0.97796
KIFC1	4	0.92916	0.92935	1	16395	0	0.67373	0.0039308	2.40552	0.013715	0.503044	492	3	0.67373
SAMHD1	4	0.99604	0.99606	1	17925	0	0.76435	0.0039589	2.40243	0.013812	0.505558	493	4	0.76435
ST6GALNAC4	4	0.97759	0.97785	1	17422	0	0.68309	0.0039816	2.39994	0.013903	0.507883	494	3	0.68309
S1PR5	4	0.0033041	0.011644	0.585673	348	1	0.73644	0.0039962	2.39835	0.013958	0.508849	495	3	0.73644
ZFP42	4	0.20151	0.34993	1	6201	1	0.64439	0.0040123	2.39661	0.01402	0.509003	496	3	0.64439
ERGIC3	4	0.89275	0.89279	1	15693	0	0.63841	0.0040252	2.39521	0.014067	0.509003	497	3	0.63841
WFDC10B	2	0.99597	0.99594	1	17923	0	1.0294	0.004034	2.39426	0.0078669	0.378079	498	2	1.0294
ANKRD9	4	0.99597	0.99598	1	17922	0	0.40098	0.0040344	2.39422	0.014094	0.509003	499	4	0.40098
MED18	4	0.74971	0.76502	1	13348	1	1.2473	0.0040409	2.39352	0.014116	0.509003	500	3	1.2473
SNRPD1	4	0.17099	0.31958	1	5678	1	1.1611	0.0040527	2.39226	0.014159	0.509003	501	3	1.1611
CCL26	4	0.99594	0.99596	1	17921	0	0.45565	0.0040561	2.39189	0.014169	0.509003	502	4	0.45565
HSD17B13	4	0.99594	0.99595	1	17920	0	0.39107	0.0040616	2.3913	0.014186	0.509003	503	4	0.39107
SNTA1	4	0.98503	0.98508	1	17592	0	0.65703	0.004108	2.38637	0.014336	0.51338	504	4	0.65703
FAM110A	4	0.70098	0.73288	1	12758	1	0.77829	0.0041161	2.38551	0.014365	0.513422	505	3	0.77829
UBR7	4	0.79191	0.79708	1	13940	1	0.7643	0.0041263	2.38444	0.014403	0.513755	506	3	0.7643
KCTD7	4	0.97076	0.9709	1	17270	0	0.77297	0.0041457	2.3824	0.014468	0.514689	507	3	0.77297
TOR2A	4	0.99583	0.99585	1	17919	0	0.42482	0.0041691	2.37996	0.014532	0.514689	508	4	0.42482
KCNQ2	4	0.99583	0.99585	1	17918	0	0.68356	0.00417	2.37986	0.014536	0.514689	509	4	0.68356
CDK5RAP1	4	0.99582	0.99584	1	17917	0	0.58914	0.0041775	2.37908	0.014562	0.514689	510	4	0.58914
TOMM6	4	0.99581	0.99583	1	17916	0	0.50229	0.0041858	2.37822	0.014593	0.514689	511	4	0.50229
CYP2U1	4	0.35167	0.49925	1	8676	1	0.59058	0.0041968	2.37708	0.014634	0.514689	512	3	0.59058
PPA2	4	0.9958	0.99581	1	17915	0	0.81845	0.0042026	2.37648	0.014649	0.514689	513	4	0.81845
OTUB1	4	0.99507	0.9951	1	17879	0	0.81278	0.0042125	2.37546	0.014683	0.514689	514	4	0.81278
SAMD10	4	0.99579	0.9958	1	17914	0	0.56476	0.0042129	2.37542	0.014684	0.514689	515	4	0.56476
SPATA17	4	0.99575	0.99576	1	17912	0	0.38767	0.0042523	2.37138	0.014817	0.518364	516	4	0.38767
NUS1	4	0.23997	0.38814	1	6797	1	0.68448	0.0042627	2.37032	0.014847	0.518434	517	2	0.68448
RIPPLY2	4	0.99299	0.99303	1	17816	0	0.69559	0.0042821	2.36834	0.014914	0.519061	518	4	0.69559
KLRG2	4	0.99571	0.99572	1	17910	0	0.35069	0.004291	2.36744	0.014946	0.519061	519	4	0.35069
ZNF598	4	0.97123	0.9714	1	17287	0	0.7678	0.0043084	2.36568	0.015001	0.519061	520	3	0.7678
PI3	4	0.99569	0.99569	1	17908	0	0.34792	0.0043138	2.36514	0.015017	0.519061	521	4	0.34792
HMG20B	4	0.99425	0.9943	1	17853	0	0.65944	0.0043215	2.36437	0.015043	0.519061	522	4	0.65944
ISL1	4	0.99567	0.99569	1	17907	0	0.72872	0.0043272	2.36379	0.015065	0.519061	523	4	0.72872
MATR3	4	0.99566	0.99567	1	17906	0	0.87051	0.0043415	2.36236	0.015117	0.519403	524	4	0.87051
SZT2	4	0.99565	0.99566	1	17905	0	0.74165	0.004352	2.36131	0.015155	0.519403	525	4	0.74165
PCDH8	4	0.99564	0.99565	1	17904	0	0.38017	0.0043607	2.36044	0.015177	0.519403	526	4	0.38017
LGI2	4	0.99563	0.99564	1	17903	0	0.39558	0.0043712	2.3594	0.015209	0.519403	527	4	0.39558
ITPRIP	4	0.97389	0.97409	1	17335	0	0.64948	0.0043748	2.35904	0.01522	0.519403	528	3	0.64948
SDCBP2	4	0.90738	0.90748	1	15990	0	0.40841	0.0043832	2.35821	0.015246	0.519403	529	2	0.40841
DDAH2	4	0.6055	0.67969	1	11792	1	0.70483	0.0044055	2.356	0.015318	0.520263	530	3	0.70483
ARL16	4	0.79248	0.79755	1	13945	1	0.48196	0.0044186	2.35472	0.015354	0.520263	531	3	0.48196
SPAG4	4	0.99558	0.99559	1	17902	0	0.42132	0.004419	2.35468	0.015357	0.520263	532	4	0.42132
TMEM156	4	0.73082	0.75208	1	13125	1	0.62297	0.004438	2.35281	0.015423	0.521523	533	3	0.62297
AP1M2	4	0.91455	0.91467	1	16120	0	0.58067	0.0044541	2.35124	0.015475	0.522319	534	3	0.58067
GNB2	4	0.77008	0.77994	1	13633	1	0.67406	0.0044707	2.34962	0.015536	0.523405	535	3	0.67406
NAIF1	4	0.99551	0.99552	1	17900	0	0.54111	0.0044897	2.34778	0.015601	0.524615	536	4	0.54111
RECK	4	0.98964	0.98967	1	17727	0	0.6502	0.0045167	2.34518	0.015696	0.524889	537	4	0.6502
CMA1	4	0.99548	0.99549	1	17899	0	0.48866	0.0045172	2.34513	0.015699	0.524889	538	4	0.48866
GMNN	4	0.99548	0.99549	1	17898	0	0.59085	0.0045182	2.34503	0.015701	0.524889	539	4	0.59085
TPPP2	4	0.99547	0.99549	1	17897	0	0.48544	0.0045251	2.34437	0.015725	0.524889	540	4	0.48544
TCEA2	4	0.99546	0.99548	1	17896	0	0.44927	0.0045389	2.34305	0.015776	0.524942	541	4	0.44927
PPARD	4	0.99546	0.99547	1	17895	0	0.57211	0.0045419	2.34276	0.015785	0.524942	542	4	0.57211
PAICS	4	0.99545	0.99547	1	17894	0	0.5385	0.0045498	2.34201	0.015813	0.524942	543	4	0.5385
HERC6	4	0.99542	0.99544	1	17893	0	0.46418	0.0045756	2.33955	0.015895	0.526691	544	4	0.46418
CHRM2	4	0.46589	0.61329	1	10573	1	0.61005	0.0045891	2.33827	0.015948	0.527516	545	3	0.61005
DEDD2	4	0.86231	0.86237	1	15133	0	0.17495	0.0046009	2.33716	0.015986	0.527798	546	2	0.17495
ARMC7	4	0.99538	0.9954	1	17890	0	0.81747	0.0046216	2.33521	0.016047	0.528851	547	4	0.81747
ABCA7	4	0.99535	0.99537	1	17889	0	0.52063	0.0046527	2.33229	0.016147	0.531189	548	4	0.52063
PSIP1	4	0.99532	0.99535	1	17888	0	0.52978	0.004679	2.32985	0.016235	0.533125	549	4	0.52978
NOL8	4	0.9953	0.99533	1	17887	0	0.81928	0.0046962	2.32825	0.016295	0.534127	550	4	0.81928
VSX1	4	0.97744	0.97769	1	17418	0	0.6733	0.0047165	2.32638	0.016371	0.53566	551	3	0.6733
PRCC	4	0.61015	0.68203	1	11839	1	0.70326	0.0047342	2.32475	0.016436	0.536795	552	3	0.70326
SAMD1	4	0.99525	0.99529	1	17886	0	0.61981	0.0047461	2.32366	0.016474	0.536917	553	4	0.61981
OR5T2	4	0.99524	0.99527	1	17885	0	0.41769	0.0047604	2.32236	0.016519	0.536917	554	4	0.41769
TUBAL3	4	0.99523	0.99526	1	17884	0	0.60042	0.0047676	2.3217	0.016551	0.536917	555	4	0.60042
MRTO4	4	0.95199	0.95214	1	16837	0	0.8516	0.0047756	2.32097	0.016587	0.536917	556	3	0.8516
DYNLRB1	4	0.67653	0.71816	1	12493	1	1.0682	0.0048046	2.31834	0.01668	0.538971	557	3	1.0682
EIF4E2	4	0.3147	0.46255	1	8067	1	0.77267	0.0048444	2.31476	0.0168	0.541895	558	3	0.77267
HDGFRP2	4	0.95581	0.95594	1	16911	0	0.62296	0.0048774	2.31181	0.016906	0.542834	559	3	0.62296
FAM159A	4	0.99512	0.99516	1	17883	0	0.33919	0.0048794	2.31163	0.01691	0.542834	560	4	0.33919
DPH3	4	0.8568	0.85689	1	15009	0	0.12805	0.0048827	2.31134	0.016919	0.542834	561	1	0.12805
ZNF425	4	0.68957	0.72595	1	12636	1	0.68033	0.0048973	2.31004	0.016971	0.542919	562	3	0.68033
PHF17	4	0.99509	0.99513	1	17882	0	0.48981	0.0049087	2.30903	0.017004	0.542919	563	4	0.48981
FBRSL1	4	0.99509	0.99512	1	17881	0	0.37565	0.004914	2.30856	0.017021	0.542919	564	4	0.37565
UBE2H	4	0.99507	0.99511	1	17880	0	0.34097	0.0049287	2.30727	0.017073	0.542919	565	4	0.34097
CTDSP2	4	0.89754	0.89759	1	15791	0	0.76031	0.0049451	2.30582	0.017122	0.542919	566	3	0.76031
NKX6-1	4	0.99504	0.99508	1	17878	0	0.52895	0.0049561	2.30486	0.017155	0.542919	567	4	0.52895
SNCAIP	4	0.3794	0.52673	1	9121	1	0.69839	0.0049561	2.30486	0.017156	0.542919	568	3	0.69839
SPATA25	4	0.98805	0.98811	1	17671	0	0.73654	0.0049709	2.30356	0.017206	0.542919	569	4	0.73654
SSMEM1	4	0.99502	0.99506	1	17877	0	0.32575	0.0049751	2.3032	0.017221	0.542919	570	4	0.32575
ARV1	4	0.99502	0.99506	1	17876	0	0.42431	0.0049841	2.30241	0.01725	0.542919	571	4	0.42431
GLT6D1	4	0.97692	0.97718	1	17405	0	0.71278	0.0049996	2.30106	0.017291	0.54328	572	3	0.71278
C4orf6	4	0.99496	0.995	1	17874	0	0.43411	0.0050411	2.29747	0.017441	0.547055	573	4	0.43411
GNPDA2	4	0.99493	0.99497	1	17873	0	0.46821	0.005069	2.29508	0.01753	0.548135	574	4	0.46821
PKIB	4	0.70084	0.7328	1	12757	1	0.55624	0.0050698	2.29501	0.017536	0.548135	575	3	0.55624
PACSIN3	3	0.80005	0.80003	1	14050	0	0.82233	0.0050918	2.29313	0.014044	0.509003	576	2	0.82233
AP4M1	4	0.9949	0.99494	1	17872	0	0.40402	0.0050959	2.29278	0.017623	0.549913	577	4	0.40402
TMEM207	4	0.9775	0.97775	1	17420	0	0.64387	0.0051088	2.29168	0.017668	0.550378	578	3	0.64387
FBXL17	4	0.99486	0.9949	1	17871	0	0.39399	0.0051359	2.28938	0.017744	0.551807	579	4	0.39399
EIF2S2	2	0.99486	0.9948	1	17870	0	1.2483	0.0051428	2.2888	0.010012	0.42689	580	2	1.2483
ZNF772	4	0.53063	0.64424	1	11158	1	0.65382	0.0051598	2.28737	0.017817	0.552642	581	3	0.65382
IK	4	0.35303	0.50061	1	8699	2	-0.15384	0.0051644	2.28698	0.017832	0.552642	582	1	-0.15384
INSL6	4	0.99483	0.99486	1	17869	0	0.40407	0.005174	2.28617	0.017867	0.552797	583	4	0.40407
PODNL1	4	0.9948	0.99484	1	17867	0	0.55525	0.0051991	2.28407	0.017959	0.554079	584	4	0.55525
ELP2	4	0.86373	0.86381	1	15165	0	0.91416	0.0052072	2.2834	0.017989	0.554079	585	3	0.91416
PLAC8	4	0.85171	0.85175	1	14933	0	0.72983	0.005211	2.28308	0.018	0.554079	586	3	0.72983
GABARAP	4	0.2296	0.37792	1	6640	2	0.042273	0.005277	2.27761	0.018217	0.558824	587	2	0.042273
TGFBR1	4	0.99472	0.99477	1	17866	0	0.47108	0.0052845	2.277	0.018251	0.558824	588	4	0.47108
CLPS	4	0.99471	0.99476	1	17865	0	0.48704	0.0052873	2.27677	0.018258	0.558824	589	4	0.48704
SHISA5	4	0.99471	0.99475	1	17864	0	0.64812	0.0052928	2.27631	0.018277	0.558824	590	4	0.64812
VCPKMT	4	0.32115	0.46888	1	8166	1	0.75398	0.0053068	2.27517	0.018321	0.559232	591	3	0.75398
CD72	4	0.99467	0.99471	1	17863	0	0.45708	0.0053284	2.2734	0.018383	0.560169	592	4	0.45708
MSX1	4	0.71873	0.74415	1	12957	1	0.69072	0.0053435	2.27217	0.018432	0.560722	593	3	0.69072
KIAA1524	4	0.95967	0.9598	1	17003	0	0.84476	0.0053629	2.2706	0.018492	0.561604	594	3	0.84476
ALYREF	4	0.098599	0.21299	0.979498	3882	1	0.63337	0.005387	2.26865	0.018562	0.562388	595	2	0.63337
DET1	4	0.98302	0.9831	1	17546	0	0.53947	0.0053919	2.26826	0.018579	0.562388	596	4	0.53947
LSM5	3	0.017967	0.046637	0.810986	1233	2	-4.8708	0.0054402	2.26439	0.014963	0.519061	597	1	-4.8708
CERCAM	4	0.99456	0.9946	1	17862	0	0.51555	0.0054442	2.26407	0.018773	0.565922	598	4	0.51555
HCK	4	0.94677	0.94691	1	16731	0	0.72969	0.0054457	2.26395	0.018777	0.565922	599	3	0.72969
SCLY	4	0.99455	0.9946	1	17861	0	0.54956	0.0054488	2.2637	0.018789	0.565922	600	4	0.54956
EMCN	4	0.57005	0.66215	1	11495	1	0.82309	0.0054801	2.26121	0.018882	0.567256	601	3	0.82309
STARD6	4	0.9945	0.99454	1	17859	0	0.57122	0.0055034	2.25937	0.018968	0.568491	602	4	0.57122
STAU1	4	0.98254	0.98263	1	17537	0	0.69347	0.0055195	2.2581	0.019017	0.569006	603	4	0.69347
TMEM239	4	0.99446	0.9945	1	17858	0	0.45791	0.0055441	2.25617	0.019092	0.57011	604	4	0.45791
LIPG	4	0.74275	0.76016	1	13250	1	0.71633	0.0055541	2.25539	0.019116	0.57011	605	3	0.71633
TTBK1	4	0.99439	0.99442	1	17857	0	0.4407	0.0056116	2.25091	0.019304	0.572746	606	4	0.4407
PTGER4	4	0.99438	0.99442	1	17856	0	0.4021	0.0056186	2.25037	0.019326	0.572746	607	4	0.4021
C9orf24	4	0.99437	0.99441	1	17855	0	0.53668	0.0056279	2.24965	0.019361	0.572746	608	4	0.53668
PPM1K	4	0.51109	0.63579	1	10982	1	0.60687	0.005638	2.24887	0.019392	0.572746	609	3	0.60687
GOLM1	4	0.68171	0.72124	1	12545	1	0.75986	0.0056534	2.24769	0.019441	0.572746	610	3	0.75986
SRSF11	4	0.97895	0.97915	1	17456	0	1.0121	0.0056611	2.2471	0.01947	0.572746	611	3	1.0121
ATP8A1	4	0.99398	0.99404	1	17846	0	0.67021	0.0056634	2.24692	0.019476	0.572746	612	4	0.67021
PAK2	4	0.96326	0.96335	1	17079	0	0.67678	0.0056671	2.24664	0.019488	0.572746	613	3	0.67678
SNCA	4	0.30605	0.45389	1	7933	2	0.36388	0.0057285	2.24196	0.019698	0.577422	614	2	0.36388
RAD51D	4	0.42756	0.57492	1	9950	1	0.8564	0.0057337	2.24157	0.019711	0.577422	615	3	0.8564
EGFLAM	4	0.86631	0.86638	1	15211	0	0.57722	0.0057637	2.2393	0.019806	0.579264	616	3	0.57722
CCDC127	4	0.9942	0.99426	1	17852	0	0.57254	0.0057959	2.23688	0.019907	0.580612	617	4	0.57254
SYDE1	4	0.9942	0.99426	1	17851	0	0.37908	0.0057983	2.2367	0.019915	0.580612	618	4	0.37908
GRIN3B	4	0.99419	0.99425	1	17850	0	0.95491	0.005809	2.2359	0.019948	0.580618	619	4	0.95491
NKIRAS2	4	0.3698	0.51724	1	8975	1	0.75585	0.0058547	2.2325	0.020097	0.583108	620	3	0.75585
CCDC115	4	0.96551	0.96562	1	17149	0	1.1078	0.0058852	2.23024	0.020215	0.584574	621	3	1.1078
S1PR4	4	0.98159	0.98168	1	17519	0	0.60866	0.0058931	2.22966	0.020244	0.584574	622	4	0.60866
C9orf9	4	0.9941	0.99416	1	17849	0	0.43756	0.0059023	2.22898	0.020276	0.584574	623	4	0.43756
MUC20	4	0.99408	0.99413	1	17848	0	0.31956	0.0059228	2.22747	0.020348	0.585717	624	4	0.31956
GABBR1	4	0.61024	0.68207	1	11842	1	0.63552	0.0059448	2.22586	0.020435	0.586115	625	3	0.63552
MEIS3	4	0.44669	0.59392	1	10256	2	-0.038643	0.0059528	2.22528	0.020458	0.586115	626	1	-0.038643
PRSS48	4	0.94334	0.9435	1	16658	0	0.69598	0.0059531	2.22526	0.020459	0.586115	627	3	0.69598
TAF1L	4	0.55422	0.65485	1	11350	1	0.75418	0.0059655	2.22435	0.020493	0.58619	628	3	0.75418
SNF8	4	0.36388	0.51133	1	8872	1	1.1773	0.0059925	2.22239	0.020597	0.587627	629	3	1.1773
ARFGEF2	4	0.98332	0.9834	1	17553	0	0.57945	0.0059968	2.22208	0.020608	0.587627	630	4	0.57945
OSGEP	4	0.22375	0.37213	1	6561	2	-0.20087	0.0060091	2.22119	0.020651	0.587916	631	2	-0.20087
GRM8	4	0.99392	0.99397	1	17845	0	0.50263	0.0060801	2.21609	0.020892	0.592402	632	4	0.50263
TAS2R3	4	0.99391	0.99396	1	17844	0	0.48458	0.006085	2.21574	0.020906	0.592402	633	4	0.48458
METTL23	4	0.90024	0.9003	1	15837	0	0.52691	0.0061163	2.21351	0.021003	0.593744	634	2	0.52691
CUL3	4	0.60285	0.67835	1	11771	1	0.76671	0.0061216	2.21314	0.021019	0.593744	635	3	0.76671
INPP5K	4	0.99385	0.9939	1	17842	0	0.56999	0.0061469	2.21134	0.021105	0.593808	636	4	0.56999
BBS7	4	0.99385	0.99389	1	17841	0	0.56042	0.0061519	2.21099	0.021122	0.593808	637	4	0.56042
TEX10	4	0.11718	0.24551	0.986171	4459	2	0.53956	0.0061682	2.20984	0.021175	0.593808	638	2	0.53956
MC2R	4	0.99383	0.99387	1	17840	0	0.44803	0.0061693	2.20976	0.021178	0.593808	639	4	0.44803
SLAMF7	4	0.25652	0.40464	1	7090	1	0.48727	0.0061779	2.20916	0.021202	0.593808	640	3	0.48727
KLHDC3	4	0.98684	0.98684	1	17640	0	0.67303	0.0061942	2.20801	0.021245	0.593808	641	4	0.67303
AKT1	4	0.9938	0.99385	1	17839	0	0.53079	0.0061954	2.20793	0.021249	0.593808	642	4	0.53079
SUPT3H	4	0.99375	0.99379	1	17838	0	0.93667	0.0062499	2.20413	0.02143	0.597008	643	4	0.93667
SARNP	4	0.96717	0.96727	1	17186	0	0.56862	0.0062674	2.20291	0.021483	0.597579	644	3	0.56862
CSTF2T	4	0.3314	0.47909	1	8354	2	0.057365	0.0062905	2.20131	0.021551	0.598353	645	2	0.057365
HMHA1	4	0.9937	0.99374	1	17837	0	0.43931	0.0062985	2.20076	0.021577	0.598353	646	4	0.43931
RPL35A	3	0.606	0.62764	1	11797	1	1.1329	0.0063023	2.2005	0.017226	0.542919	647	2	1.1329
CHERP	4	0.99368	0.99372	1	17836	0	0.72137	0.00632	2.19928	0.02165	0.598641	648	4	0.72137
KCND2	4	0.94212	0.94225	1	16635	0	0.82398	0.0063212	2.1992	0.021653	0.598641	649	3	0.82398
NF1	4	0.98618	0.98623	1	17622	0	0.81338	0.006341	2.19784	0.021714	0.599416	650	4	0.81338
C19orf24	4	0.4091	0.55642	1	9654	1	0.82252	0.0063727	2.19568	0.02182	0.601448	651	3	0.82252
FTSJ3	4	0.92497	0.92518	1	16314	0	1.2797	0.0064031	2.19361	0.021919	0.603264	652	3	1.2797
EHMT2	4	0.99359	0.99363	1	17835	0	0.57017	0.006413	2.19294	0.021953	0.603265	653	4	0.57017
OCSTAMP	4	0.98882	0.98887	1	17701	0	0.58809	0.0064309	2.19173	0.022009	0.603893	654	4	0.58809
FAM73B	4	0.99356	0.99359	1	17833	0	0.38148	0.0064439	2.19085	0.022049	0.604087	655	4	0.38148
TFAP2E	4	0.92167	0.9219	1	16252	0	0.71675	0.0064887	2.18784	0.022185	0.606901	656	3	0.71675
GNPDA1	4	0.37355	0.52098	1	9036	2	0.077592	0.0065156	2.18605	0.022276	0.607634	657	2	0.077592
ART3	4	0.99348	0.99353	1	17832	0	0.38404	0.0065162	2.18601	0.022279	0.607634	658	4	0.38404
FCGR2A	4	0.95635	0.95648	1	16925	0	0.62261	0.0065428	2.18424	0.022365	0.609081	659	3	0.62261
CD40	4	0.99343	0.99348	1	17830	0	0.4181	0.0065656	2.18273	0.022442	0.610272	660	4	0.4181
SV2C	4	0.90223	0.90234	1	15871	0	0.59598	0.0065964	2.18069	0.022534	0.610991	661	3	0.59598
DRD4	4	0.9934	0.99345	1	17829	0	0.45238	0.006597	2.18065	0.022536	0.610991	662	4	0.45238
MPDZ	4	0.98511	0.98516	1	17595	0	0.51564	0.0066278	2.17863	0.022647	0.612236	663	4	0.51564
THG1L	4	0.73951	0.75787	1	13213	1	0.42986	0.0066282	2.1786	0.022649	0.612236	664	2	0.42986
HOGA1	4	0.99335	0.99339	1	17828	0	0.41949	0.0066501	2.17717	0.02273	0.613501	665	4	0.41949
CEP250	4	0.99333	0.99337	1	17827	0	0.61941	0.0066706	2.17584	0.022801	0.614499	666	4	0.61941
HNRNPU	4	0.94552	0.94563	1	16698	0	0.98664	0.0066844	2.17494	0.022845	0.614777	667	3	0.98664
NOP2	4	0.92763	0.92786	1	16359	0	0.60902	0.0067314	2.17189	0.023011	0.618329	668	2	0.60902
LRRC56	4	0.99322	0.99326	1	17826	0	0.63969	0.0067755	2.16906	0.023156	0.619049	669	4	0.63969
IBTK	4	0.99321	0.99325	1	17825	0	0.50458	0.0067915	2.16803	0.0232	0.619049	670	4	0.50458
G6PD	4	0.91809	0.91818	1	16175	0	0.71922	0.0067937	2.16789	0.023209	0.619049	671	3	0.71922
YAF2	4	0.98463	0.98468	1	17587	0	0.5326	0.0068253	2.16588	0.023301	0.619049	672	4	0.5326
ZNF784	4	0.99316	0.9932	1	17824	0	0.45832	0.0068411	2.16487	0.023344	0.619049	673	4	0.45832
NPBWR2	4	0.93107	0.93126	1	16431	0	0.58702	0.006848	2.16444	0.023369	0.619049	674	3	0.58702
GLIS2	4	0.21817	0.36655	1	6479	2	0.37108	0.0068512	2.16423	0.023379	0.619049	675	2	0.37108
SPIN3	4	0.022321	0.067425	0.840461	1404	2	-0.70814	0.0068532	2.16411	0.023386	0.619049	676	1	-0.70814
ZFP64	4	0.97374	0.97395	1	17333	0	0.54777	0.0068571	2.16386	0.023404	0.619049	677	3	0.54777
ATP10D	4	0.94752	0.94766	1	16750	0	0.55168	0.0068594	2.16371	0.023409	0.619049	678	3	0.55168
CUTC	4	0.99313	0.99317	1	17822	0	0.29542	0.0068654	2.16333	0.023422	0.619049	679	4	0.29542
LRWD1	4	0.99312	0.99315	1	17820	0	0.41728	0.0068816	2.16231	0.023474	0.619049	680	4	0.41728
RHOH	4	0.9197	0.91989	1	16207	0	0.51102	0.006884	2.16216	0.02348	0.619049	681	3	0.51102
ZMAT3	4	0.98888	0.98894	1	17704	0	0.68768	0.0069072	2.1607	0.023549	0.619987	682	4	0.68768
CPNE1	4	0.91893	0.91906	1	16189	0	0.58216	0.0069209	2.15984	0.02359	0.62015	683	3	0.58216
RPS6KA5	4	0.99304	0.99307	1	17818	0	0.40771	0.0069576	2.15754	0.023707	0.622327	684	4	0.40771
TMIGD2	4	0.99301	0.99304	1	17817	0	0.50151	0.0069931	2.15533	0.023839	0.623671	685	4	0.50151
PUS7	4	0.015489	0.05043	0.810986	1074	1	0.64597	0.0070266	2.15325	0.023945	0.623671	686	3	0.64597
HPSE	4	0.99297	0.993	1	17815	0	0.35831	0.0070301	2.15304	0.023957	0.623671	687	4	0.35831
TMEM121	4	0.99295	0.99299	1	17814	0	0.39235	0.0070452	2.15211	0.024003	0.623671	688	4	0.39235
FRS3	4	0.8376	0.83772	1	14678	1	0.73116	0.0070549	2.15151	0.024033	0.623671	689	3	0.73116
ASB15	4	0.82892	0.82946	1	14518	1	0.48108	0.0070682	2.15069	0.024078	0.623671	690	3	0.48108
GBA2	4	0.96098	0.96107	1	17029	0	0.66061	0.0070705	2.15055	0.024084	0.623671	691	3	0.66061
CYP26A1	4	0.99292	0.99295	1	17813	0	0.3258	0.0070796	2.14999	0.024118	0.623671	692	4	0.3258
KIF12	4	0.76933	0.77938	1	13620	1	0.63968	0.0070798	2.14998	0.024119	0.623671	693	3	0.63968
IGFBPL1	4	0.74038	0.75852	1	13227	1	0.60136	0.0070827	2.1498	0.02413	0.623671	694	3	0.60136
RETN	3	0.32565	0.45589	1	8253	1	0.92205	0.007113	2.14795	0.019365	0.572746	695	2	0.92205
KCNK1	4	0.99288	0.99291	1	17812	0	0.44226	0.0071197	2.14754	0.024252	0.625719	696	4	0.44226
EFTUD1	4	0.67367	0.71648	1	12462	1	0.85925	0.0071272	2.14708	0.024283	0.625719	697	3	0.85925
PPWD1	4	0.63726	0.69621	1	12112	1	0.84446	0.0071543	2.14543	0.02437	0.62706	698	3	0.84446
SEC23IP	4	0.73259	0.75326	1	13145	1	0.70989	0.0072054	2.14234	0.024528	0.628448	699	3	0.70989
LSM4	4	0.99279	0.99283	1	17811	0	1.0467	0.0072116	2.14197	0.024543	0.628448	700	4	1.0467
BPIFB3	4	0.99278	0.99282	1	17810	0	0.61798	0.0072179	2.14159	0.024562	0.628448	701	4	0.61798
PVR	4	0.99278	0.99282	1	17809	0	0.41558	0.0072179	2.14159	0.024562	0.628448	702	4	0.41558
MANSC4	4	0.52389	0.64136	1	11089	1	0.60075	0.0072616	2.13897	0.024696	0.630102	703	3	0.60075
CAPN3	4	0.83284	0.8332	1	14592	1	0.62453	0.0072905	2.13724	0.024791	0.631646	704	3	0.62453
ZNF197	4	0.96527	0.96537	1	17143	0	0.37594	0.0073032	2.13649	0.024829	0.631745	705	3	0.37594
PFDN1	4	0.8627	0.86277	1	15145	0	0.5766	0.0073759	2.13218	0.025051	0.636491	706	3	0.5766
SPO11	4	0.59041	0.67204	1	11673	1	0.5348	0.0073974	2.13092	0.02512	0.636649	707	3	0.5348
DNAI1	3	0.9926	0.99271	1	17807	0	0.73932	0.0073997	2.13079	0.020096	0.583108	708	3	0.73932
GNMT	4	0.99125	0.99129	1	17768	0	0.59318	0.0073997	2.13079	0.025127	0.636649	709	4	0.59318
DDX1	4	0.04154	0.10628	0.913692	2066	2	0.086528	0.0074157	2.12985	0.025182	0.637154	710	2	0.086528
UBA52	3	0.98766	0.9878	1	17661	0	0.87833	0.00744	2.12843	0.020204	0.584574	711	3	0.87833
TMEM38A	4	0.97732	0.97758	1	17416	0	0.95018	0.0074452	2.12812	0.025269	0.637584	712	3	0.95018
CNPY1	4	0.99255	0.99259	1	17806	0	0.2926	0.0074453	2.12812	0.025269	0.637584	713	4	0.2926
ZNF516	4	0.99253	0.99256	1	17805	0	0.29299	0.0074726	2.12653	0.025364	0.638122	714	4	0.29299
ATXN7L1	4	0.99251	0.99254	1	17804	0	0.45271	0.0074928	2.12536	0.025424	0.638122	715	4	0.45271
SLC25A15	4	0.11649	0.24431	0.986171	4435	2	0.23122	0.0074938	2.1253	0.025429	0.638122	716	2	0.23122
HFE	4	0.99251	0.99254	1	17803	0	0.34918	0.0074949	2.12523	0.025431	0.638122	717	4	0.34918
NKD2	4	0.99247	0.9925	1	17801	0	0.50198	0.0075274	2.12336	0.025533	0.63822	718	4	0.50198
KIAA0232	4	0.57376	0.66388	1	11523	1	0.6762	0.0075293	2.12325	0.02554	0.63822	719	3	0.6762
NOL6	4	0.99246	0.99249	1	17800	0	1.2294	0.0075433	2.12244	0.025575	0.63822	720	4	1.2294
TIGD4	4	0.99242	0.99245	1	17798	0	0.47428	0.0075766	2.12053	0.025677	0.638729	721	4	0.47428
SPSB2	4	0.99242	0.99245	1	17797	0	0.39496	0.0075839	2.12011	0.025699	0.638729	722	4	0.39496
RNMT	4	0.48148	0.62344	1	10740	1	0.37345	0.0075844	2.12008	0.025701	0.638729	723	2	0.37345
NCAPD3	4	0.32187	0.46958	1	8177	1	0.75781	0.0075946	2.1195	0.025738	0.638776	724	3	0.75781
SNUPN	4	0.99237	0.9924	1	17796	0	0.89034	0.0076298	2.11749	0.025835	0.640118	725	4	0.89034
FAM89A	4	0.97403	0.97423	1	17339	0	0.63078	0.0076579	2.11589	0.025917	0.640118	726	3	0.63078
DMRT2	4	0.99234	0.99237	1	17795	0	0.35441	0.0076598	2.11578	0.025922	0.640118	727	4	0.35441
POLR1E	4	0.99234	0.99237	1	17794	0	0.65851	0.0076642	2.11553	0.025933	0.640118	728	4	0.65851
BPIFB1	4	0.97626	0.97652	1	17393	0	0.60948	0.0076948	2.1138	0.026016	0.640958	729	3	0.60948
NOL9	4	0.70043	0.73255	1	12751	1	1.0326	0.0077006	2.11348	0.026037	0.640958	730	3	1.0326
WFDC2	4	0.99226	0.99229	1	17793	0	0.68763	0.0077436	2.11106	0.026169	0.642864	731	4	0.68763
SOGA1	4	0.99224	0.99228	1	17792	0	0.64995	0.0077561	2.11036	0.026203	0.642864	732	4	0.64995
ADGB	4	0.42856	0.57592	1	9967	1	0.59182	0.0077608	2.11009	0.026221	0.642864	733	3	0.59182
C11orf89	4	0.99223	0.99226	1	17791	0	0.5238	0.0077746	2.10932	0.026271	0.643225	734	4	0.5238
HOXC12	4	0.99217	0.9922	1	17790	0	0.56431	0.007828	2.10635	0.026434	0.646352	735	4	0.56431
ZNF736	1	0.99215	0.99215	1	17789	0	1.5679	0.0078535	2.10494	0.0077798	0.376409	736	1	1.5679
VWCE	4	0.21452	0.36294	1	6426	1	0.44163	0.0078655	2.10427	0.026555	0.648435	737	2	0.44163
CRAMP1L	4	0.99211	0.99214	1	17788	0	0.77819	0.0078877	2.10305	0.026627	0.648886	738	4	0.77819
PSMD4	4	0.99211	0.99214	1	17787	0	1.2433	0.0078937	2.10272	0.026645	0.648886	739	4	1.2433
CD44	4	0.5743	0.66414	1	11535	1	0.15998	0.0079217	2.10118	0.026736	0.650189	740	2	0.15998
ATL3	4	0.99205	0.99208	1	17786	0	0.37736	0.0079493	2.09967	0.026812	0.650189	741	4	0.37736
EMC7	4	0.99204	0.99208	1	17785	0	0.44447	0.0079553	2.09934	0.026837	0.650189	742	4	0.44447
CCL21	4	0.88011	0.88025	1	15445	0	0.70433	0.0079567	2.09927	0.026841	0.650189	743	3	0.70433
TRPT1	4	0.48016	0.62293	1	10727	1	0.55573	0.0080098	2.09638	0.027004	0.653274	744	3	0.55573
CASP10	4	0.35614	0.50364	1	8748	2	0.22865	0.0080342	2.09506	0.027089	0.653812	745	2	0.22865
UNK	4	0.24309	0.39121	1	6858	1	0.60726	0.0080393	2.09478	0.027103	0.653812	746	3	0.60726
ASF1B	4	0.41161	0.55901	1	9694	1	0.61406	0.0080898	2.09206	0.027264	0.655211	747	3	0.61406
RBM26	4	0.82267	0.82365	1	14417	1	0.56735	0.0081043	2.09128	0.027307	0.655379	748	3	0.56735
PA2G4	4	0.8501	0.85013	1	14907	0	0.6149	0.0081455	2.08908	0.027429	0.656478	749	3	0.6149
GID8	4	0.52604	0.64228	1	11111	1	0.82409	0.0081696	2.0878	0.027501	0.656478	750	3	0.82409
POP5	4	0.072236	0.16508	0.958654	3070	1	0.8972	0.0081756	2.08748	0.027517	0.656478	751	3	0.8972
GBX1	4	0.7854	0.79188	1	13845	1	0.63066	0.008176	2.08746	0.027518	0.656478	752	3	0.63066
RDH10	4	0.99181	0.99185	1	17783	0	0.55359	0.0081937	2.08652	0.02757	0.656478	753	4	0.55359
RBM39	4	0.99177	0.99182	1	17782	0	0.79506	0.0082299	2.08461	0.027679	0.657816	754	4	0.79506
SERPINA11	4	0.94527	0.94536	1	16691	0	0.46228	0.0082372	2.08422	0.027704	0.657816	755	3	0.46228
L3MBTL1	4	0.99175	0.99179	1	17781	0	0.54979	0.0082532	2.08338	0.02776	0.657816	756	4	0.54979
BCL11A	4	0.99174	0.99179	1	17780	0	0.2323	0.0082562	2.08322	0.027771	0.657816	757	4	0.2323
CLIP1	4	0.90038	0.90045	1	15843	0	0.49052	0.0083009	2.08087	0.027907	0.659551	758	2	0.49052
GOLGA3	4	0.18204	0.33059	1	5873	2	-0.058221	0.0083152	2.08013	0.02795	0.659551	759	2	-0.058221
STIL	4	0.49438	0.62877	1	10848	1	0.51212	0.0083189	2.07993	0.027963	0.659551	760	2	0.51212
TNNC2	4	0.99167	0.99172	1	17778	0	0.53223	0.0083293	2.07939	0.027989	0.659551	761	4	0.53223
ZNF606	4	0.76928	0.77934	1	13618	1	0.66088	0.0083566	2.07797	0.028079	0.659868	762	3	0.66088
ATXN7L3	4	0.93985	0.93999	1	16590	0	0.48869	0.0083669	2.07744	0.028117	0.659868	763	2	0.48869
ERCC8	4	0.99163	0.99168	1	17777	0	0.40387	0.0083715	2.0772	0.028131	0.659868	764	4	0.40387
C19orf80	4	0.99161	0.99166	1	17776	0	0.42788	0.0083871	2.07639	0.028176	0.659868	765	4	0.42788
COL11A2	4	0.85874	0.85876	1	15054	0	0.41436	0.008391	2.07619	0.028184	0.659868	766	2	0.41436
CINP	4	0.99159	0.99164	1	17775	0	0.85283	0.0084091	2.07525	0.028236	0.660242	767	4	0.85283
LAMB4	4	0.9882	0.98826	1	17679	0	0.59412	0.0084355	2.07389	0.028322	0.661403	768	4	0.59412
AFF1	4	0.99152	0.99156	1	17773	0	0.45797	0.0084816	2.07152	0.028483	0.664312	769	4	0.45797
CDIPT	4	0.479	0.62247	1	10715	1	0.42652	0.0085399	2.06855	0.028672	0.667873	770	2	0.42652
ZNF217	4	0.77552	0.78407	1	13695	1	0.6637	0.0085711	2.06696	0.028778	0.669475	771	3	0.6637
E2F1	4	0.94792	0.94807	1	16757	0	0.49702	0.0086052	2.06524	0.028893	0.671064	772	3	0.49702
GATA2	4	0.99138	0.99143	1	17772	0	0.52147	0.0086151	2.06474	0.02892	0.671064	773	4	0.52147
LYG1	4	0.99136	0.9914	1	17771	0	0.55039	0.0086431	2.06333	0.029024	0.671964	774	4	0.55039
TRMT10B	4	0.98833	0.98839	1	17681	0	0.79511	0.0086447	2.06325	0.029033	0.671964	775	4	0.79511
LPHN1	4	0.98644	0.98647	1	17629	0	0.59533	0.0086869	2.06114	0.029181	0.673087	776	4	0.59533
BTBD2	4	0.99129	0.99133	1	17770	0	0.42122	0.0087066	2.06015	0.029243	0.673087	777	4	0.42122
CYP4F12	4	0.85	0.85004	1	14906	0	0.74294	0.0087068	2.06014	0.029244	0.673087	778	3	0.74294
SYNCRIP	4	0.93081	0.93099	1	16425	0	0.46474	0.0087191	2.05953	0.029284	0.673087	779	2	0.46474
WDR70	4	0.060419	0.14276	0.949166	2673	1	0.72576	0.0087267	2.05915	0.029305	0.673087	780	3	0.72576
RPL30	2	0.84483	0.84459	1	14810	0	1.5334	0.0087321	2.05888	0.016564	0.536917	781	1	1.5334
AK7	4	0.99126	0.9913	1	17769	0	0.48471	0.0087421	2.05838	0.029358	0.673087	782	4	0.48471
DAPK1	4	0.37999	0.52731	1	9130	1	0.66178	0.0087479	2.0581	0.029377	0.673087	783	3	0.66178
IMP4	4	0.0094057	0.031495	0.750938	738	3	-2.4934	0.0087647	2.05726	0.029429	0.673423	784	1	-2.4934
PCBP1	4	0.99117	0.9912	1	17766	0	0.73175	0.0088347	2.05381	0.029651	0.677652	785	4	0.73175
ADD3	4	0.99114	0.99117	1	17764	0	0.44643	0.0088591	2.05261	0.029725	0.678491	786	4	0.44643
ACOX3	4	0.088697	0.19544	0.976728	3568	2	0.24374	0.0089101	2.05012	0.029885	0.681289	787	2	0.24374
ECH1	4	0.17418	0.32276	1	5726	2	0.012591	0.0089332	2.04899	0.029951	0.681935	788	2	0.012591
WFDC6	4	0.97004	0.97017	1	17253	0	0.52891	0.0089908	2.0462	0.030144	0.685177	789	3	0.52891
TFAP2C	4	0.991	0.99103	1	17763	0	0.45626	0.0089971	2.0459	0.030169	0.685177	790	4	0.45626
TTLL5	4	0.98982	0.98983	1	17733	0	0.60183	0.0090215	2.04472	0.030247	0.685487	791	4	0.60183
ODF2	4	0.99095	0.99099	1	17761	0	0.42932	0.0090484	2.04343	0.030333	0.685487	792	4	0.42932
ZNF627	4	0.63458	0.69477	1	12085	1	0.56263	0.0090486	2.04342	0.030333	0.685487	793	3	0.56263
SERTAD1	4	0.8144	0.81616	1	14265	1	0.44345	0.0090843	2.04171	0.030459	0.686883	794	2	0.44345
PHF15	4	0.9909	0.99093	1	17760	0	0.30261	0.0091	2.04096	0.030505	0.686883	795	4	0.30261
LCN6	4	0.9909	0.99093	1	17759	0	0.60934	0.009105	2.04072	0.03052	0.686883	796	4	0.60934
REST	4	0.95219	0.95233	1	16840	0	0.70011	0.0091138	2.0403	0.030546	0.686883	797	3	0.70011
C5orf46	3	0.41413	0.50397	1	9738	1	0.71713	0.0091543	2.03837	0.024625	0.629193	798	2	0.71713
FOXO3	4	0.79067	0.79606	1	13919	1	0.68727	0.0091657	2.03783	0.030722	0.689989	799	3	0.68727
ZNF648	4	0.59891	0.67634	1	11742	1	0.5553	0.0091876	2.0368	0.030789	0.690646	800	3	0.5553
STK32B	4	0.9908	0.99082	1	17758	0	0.42447	0.0092037	2.03604	0.030853	0.691222	801	4	0.42447
JAG2	4	0.57136	0.66277	1	11505	1	0.47898	0.0092261	2.03498	0.030926	0.691531	802	3	0.47898
MAB21L2	4	0.99077	0.99079	1	17757	0	0.46052	0.0092306	2.03477	0.030942	0.691531	803	4	0.46052
ALG5	4	0.038884	0.10099	0.911566	1960	3	-0.55382	0.0092702	2.03291	0.031062	0.693111	804	1	-0.55382
SLC2A10	4	0.89279	0.89283	1	15694	0	0.45572	0.0092853	2.0322	0.031113	0.693111	805	2	0.45572
KDM4A	4	0.99065	0.99068	1	17755	0	0.41713	0.0093508	2.02915	0.031313	0.693111	806	4	0.41713
TMEM233	4	0.5975	0.67563	1	11722	1	0.088624	0.0093825	2.02768	0.031424	0.693111	807	2	0.088624
XRN2	4	0.69006	0.72623	1	12640	1	0.5808	0.0093867	2.02749	0.031435	0.693111	808	2	0.5808
C19orf59	4	0.99061	0.99065	1	17754	0	0.6126	0.0093882	2.02742	0.031437	0.693111	809	4	0.6126
TRPV6	4	0.81176	0.81385	1	14226	1	0.52317	0.0093918	2.02725	0.031452	0.693111	810	3	0.52317
OR4A47	4	0.092647	0.20252	0.976728	3701	1	0.61471	0.0093946	2.02712	0.031462	0.693111	811	3	0.61471
IMMP2L	4	0.9906	0.99063	1	17753	0	0.35203	0.0094002	2.02686	0.031478	0.693111	812	4	0.35203
CENPO	4	0.99059	0.99062	1	17752	0	0.81408	0.009413	2.02627	0.031519	0.693111	813	4	0.81408
IL16	4	0.99058	0.99062	1	17751	0	0.6398	0.0094155	2.02616	0.031525	0.693111	814	4	0.6398
MYBBP1A	4	0.86564	0.86573	1	15200	0	0.61882	0.0094184	2.02602	0.03153	0.693111	815	2	0.61882
ZNF341	4	0.99058	0.9906	1	17750	0	0.618	0.0094224	2.02584	0.031543	0.693111	816	4	0.618
FOXA2	4	0.99058	0.9906	1	17749	0	0.4024	0.0094241	2.02576	0.031547	0.693111	817	4	0.4024
TAF10	4	0.94643	0.94655	1	16724	0	0.51545	0.0094386	2.02509	0.031591	0.693195	818	3	0.51545
TMCO6	4	0.98896	0.98901	1	17708	0	0.70006	0.0094475	2.02468	0.031627	0.693195	819	4	0.70006
KRT74	4	0.4518	0.59902	1	10333	1	0.58397	0.009509	2.02187	0.031816	0.695752	820	3	0.58397
SEC24C	4	0.99047	0.99049	1	17748	0	0.42407	0.0095306	2.02088	0.031891	0.695752	821	4	0.42407
TBRG4	4	0.99046	0.99049	1	17747	0	0.5107	0.0095384	2.02052	0.03192	0.695752	822	4	0.5107
DDX49	4	0.74987	0.76515	1	13353	1	-0.32019	0.0095509	2.01996	0.031959	0.695752	823	1	-0.32019
ICAM4	4	0.99045	0.99047	1	17746	0	0.62183	0.009553	2.01986	0.031966	0.695752	824	4	0.62183
C4orf17	4	0.96124	0.96129	1	17034	0	0.58475	0.0095553	2.01976	0.031973	0.695752	825	3	0.58475
TAF8	4	0.95333	0.95347	1	16870	0	0.59044	0.0095908	2.01815	0.032089	0.696859	826	3	0.59044
VMA21	4	0.8041	0.80724	1	14103	1	0.35253	0.0096071	2.01741	0.032138	0.696859	827	3	0.35253
KIT	4	0.99039	0.99042	1	17745	0	0.51819	0.0096137	2.01711	0.032159	0.696859	828	4	0.51819
ZSCAN1	4	0.69501	0.72923	1	12686	1	0.65486	0.0096187	2.01688	0.032177	0.696859	829	3	0.65486
KIAA1755	4	0.39227	0.53953	1	9357	1	0.61007	0.0096486	2.01554	0.032281	0.698291	830	3	0.61007
PSMD2	4	0.96094	0.96104	1	17026	0	0.99589	0.0096937	2.01351	0.032427	0.700601	831	2	0.99589
CLTA	4	0.98317	0.98325	1	17549	0	0.6212	0.0097065	2.01294	0.032467	0.700639	832	4	0.6212
TMEM62	4	0.42798	0.57533	1	9958	2	-0.12306	0.0097194	2.01236	0.032512	0.700771	833	1	-0.12306
SYNPO2	4	0.99026	0.99029	1	17744	0	0.31649	0.0097445	2.01124	0.032583	0.701488	834	4	0.31649
PAX7	4	0.4527	0.59997	1	10350	1	0.63025	0.0097632	2.01041	0.032639	0.701853	835	3	0.63025
CASP14	4	0.98791	0.98799	1	17664	0	0.65017	0.0097818	2.00958	0.032694	0.70193	836	4	0.65017
ARHGAP1	4	0.90257	0.90269	1	15882	0	0.42624	0.0098035	2.00862	0.032758	0.70193	837	2	0.42624
OR3A3	4	0.99019	0.99021	1	17743	0	0.4129	0.0098078	2.00843	0.032776	0.70193	838	4	0.4129
HIST1H2AA	4	0.99018	0.99021	1	17742	0	0.49826	0.0098167	2.00803	0.032802	0.70193	839	4	0.49826
CNOT10	4	0.047563	0.118	0.922867	2277	1	0.62467	0.0098289	2.0075	0.03284	0.70193	840	3	0.62467
ASXL2	4	0.83913	0.83918	1	14705	1	0.43847	0.0098684	2.00575	0.032958	0.702895	841	3	0.43847
DESI2	4	0.62013	0.68718	1	11933	1	0.35834	0.0099074	2.00404	0.03308	0.704574	842	2	0.35834
ZBTB46	4	0.97248	0.97269	1	17309	0	0.78535	0.0099178	2.00358	0.033114	0.704574	843	3	0.78535
WFDC12	4	0.97381	0.97402	1	17334	0	0.67189	0.0099755	2.00107	0.033284	0.707008	844	3	0.67189
ADH7	4	0.99002	0.99003	1	17741	0	0.41617	0.0099817	2.0008	0.033306	0.707008	845	4	0.41617
GOLGA8R	2	0.99001	0.98998	1	17740	0	0.7344	0.0099949	2.00022	0.018896	0.567256	846	2	0.7344
SOX10	4	0.49177	0.62769	1	10824	1	0.46525	0.010018	1.99922	0.033425	0.707553	847	2	0.46525
ZFR2	4	0.98997	0.98999	1	17739	0	0.47185	0.010027	1.99883	0.033455	0.707553	848	4	0.47185
C9orf37	4	0.93194	0.9321	1	16444	0	0.60408	0.010038	1.99835	0.033483	0.707553	849	3	0.60408
PFDN6	4	0.62948	0.69209	1	12028	1	0.69575	0.010039	1.99831	0.033487	0.707553	850	3	0.69575
C12orf56	4	0.98551	0.98556	1	17603	0	0.73187	0.010071	1.99693	0.033591	0.708926	851	4	0.73187
UNC119	4	0.98989	0.9899	1	17736	0	0.40136	0.010106	1.99542	0.033691	0.709664	852	4	0.40136
LSG1	4	0.69348	0.72832	1	12671	1	0.64796	0.010112	1.99516	0.033707	0.709664	853	2	0.64796
MGAT5B	4	0.1677	0.31624	1	5631	2	0.28361	0.010137	1.99409	0.033777	0.709664	854	2	0.28361
SEC23B	4	0.98986	0.98987	1	17735	0	0.46345	0.010138	1.99405	0.033782	0.709664	855	4	0.46345
CDC42	3	0.98986	0.98996	1	17734	0	0.77168	0.01014	1.99396	0.027138	0.653812	856	3	0.77168
ELK3	4	0.88425	0.88439	1	15534	0	0.57649	0.010153	1.99341	0.033831	0.709789	857	3	0.57649
ETNPPL	4	0.88967	0.88975	1	15632	0	0.45197	0.010169	1.99272	0.033884	0.709789	858	2	0.45197
CCDC39	4	0.80201	0.80545	1	14069	1	0.41501	0.010176	1.99242	0.033905	0.709789	859	2	0.41501
XRCC3	4	0.98978	0.98979	1	17732	0	0.71551	0.010216	1.99072	0.034032	0.710481	860	4	0.71551
KCNK17	4	0.98978	0.98979	1	17731	0	0.45737	0.010225	1.99034	0.034056	0.710481	861	4	0.45737
SRMS	4	0.97941	0.97961	1	17468	0	0.47083	0.010246	1.98945	0.034124	0.710974	862	3	0.47083
ETNK1	4	0.91311	0.91316	1	16090	0	0.5808	0.010255	1.98906	0.034157	0.710974	863	3	0.5808
IRF2BP2	4	0.91614	0.91627	1	16148	0	0.62963	0.010279	1.98805	0.034236	0.711102	864	3	0.62963
TMEM176A	4	0.98972	0.98974	1	17730	0	0.34044	0.01028	1.98801	0.034242	0.711102	865	4	0.34044
ZNF777	3	0.9897	0.98982	1	17729	0	0.94287	0.010295	1.98737	0.027535	0.656478	866	3	0.94287
CPNE7	4	0.45057	0.59775	1	10318	1	0.64757	0.010299	1.9872	0.034304	0.711579	867	3	0.64757
INTS12	4	0.31248	0.46038	1	8025	1	0.65557	0.010337	1.98561	0.034432	0.711875	868	3	0.65557
PDF	4	0.98965	0.98967	1	17728	0	0.29694	0.010351	1.98502	0.034482	0.711875	869	4	0.29694
NKTR	4	0.98963	0.98966	1	17726	0	0.43771	0.010366	1.98439	0.034527	0.711875	870	4	0.43771
EPPK1	4	0.95746	0.95758	1	16946	0	0.61508	0.010382	1.98372	0.034574	0.711875	871	3	0.61508
ABCC1	4	0.96484	0.96494	1	17131	0	0.47392	0.010393	1.98326	0.034615	0.711875	872	3	0.47392
HSPA9	4	0.02565	0.074242	0.852663	1531	1	1.3016	0.010408	1.98263	0.034668	0.711875	873	3	1.3016
TBPL2	4	0.75666	0.77005	1	13434	1	0.68297	0.010412	1.98247	0.034683	0.711875	874	3	0.68297
SRRD	4	0.98958	0.98961	1	17725	0	0.93662	0.010415	1.98234	0.034696	0.711875	875	4	0.93662
RBBP4	4	0.83068	0.83115	1	14554	1	0.81692	0.010428	1.9818	0.034733	0.711875	876	3	0.81692
ACSF2	4	0.98956	0.98958	1	17724	0	0.39802	0.010443	1.98117	0.034774	0.711875	877	4	0.39802
NSUN2	4	0.98956	0.98958	1	17723	0	0.53886	0.010445	1.98109	0.034776	0.711875	878	4	0.53886
ALG11	4	0.88475	0.88488	1	15541	0	0.31721	0.010449	1.98093	0.034788	0.711875	879	2	0.31721
PABPC1L	4	0.98948	0.98952	1	17720	0	0.62587	0.010517	1.97811	0.035013	0.715269	880	4	0.62587
BPIFB4	4	0.51126	0.63586	1	10985	1	0.49485	0.010534	1.97741	0.035073	0.715269	881	3	0.49485
ST7-OT4	4	0.98946	0.9895	1	17719	0	0.32675	0.010539	1.9772	0.035085	0.715269	882	4	0.32675
ATP6V1E1	4	0.98302	0.98311	1	17547	0	0.66545	0.010561	1.97629	0.03515	0.715269	883	4	0.66545
ANP32B	4	0.94133	0.94145	1	16622	0	0.53674	0.010591	1.97506	0.035243	0.715813	884	3	0.53674
KCNE3	4	0.61053	0.68224	1	11846	1	0.49503	0.010603	1.97457	0.03527	0.715813	885	3	0.49503
RGS3	4	0.98939	0.98943	1	17718	0	0.32179	0.01061	1.97428	0.035295	0.715813	886	4	0.32179
RAPGEF1	4	0.97505	0.97527	1	17359	0	0.74083	0.010631	1.97343	0.035357	0.716284	887	3	0.74083
ARRDC3	4	0.98935	0.9894	1	17717	0	0.36023	0.010648	1.97273	0.035411	0.716364	888	4	0.36023
NDFIP1	4	0.98934	0.98939	1	17716	0	0.47167	0.010657	1.97237	0.03544	0.716364	889	4	0.47167
GSN	4	0.52725	0.64279	1	11127	1	0.6406	0.010684	1.97127	0.035513	0.717042	890	3	0.6406
PPP1R35	4	0.93379	0.9339	1	16480	0	0.38857	0.010703	1.97049	0.035566	0.717311	891	2	0.38857
RTN4RL2	4	0.92421	0.92442	1	16294	0	0.61682	0.010744	1.96883	0.035697	0.717887	892	3	0.61682
ACTL7B	4	0.98925	0.9893	1	17715	0	0.4336	0.010749	1.96863	0.035713	0.717887	893	4	0.4336
C17orf47	4	0.98923	0.98928	1	17714	0	0.5033	0.01077	1.96778	0.035778	0.718396	894	4	0.5033
BAP1	4	0.93663	0.93675	1	16541	0	0.67398	0.010854	1.96441	0.036034	0.721703	895	3	0.67398
KLB	4	0.98335	0.98342	1	17555	0	0.6304	0.010887	1.96309	0.036153	0.721703	896	4	0.6304
MCF2L2	4	0.83632	0.8365	1	14659	1	0.53627	0.010898	1.96265	0.036181	0.721703	897	3	0.53627
GALNT12	4	0.93108	0.93127	1	16432	0	0.54789	0.010939	1.96102	0.036301	0.721703	898	3	0.54789
MAGI2	4	0.98904	0.9891	1	17711	0	0.38354	0.01096	1.96019	0.036357	0.721703	899	4	0.38354
HEATR3	4	0.98903	0.98909	1	17710	0	0.58579	0.010966	1.95995	0.036375	0.721703	900	4	0.58579
RBBP8NL	4	0.70283	0.73403	1	12776	1	0.61603	0.010968	1.95987	0.036382	0.721703	901	3	0.61603
PHF5A	3	0.39017	0.49049	1	9318	1	1.0166	0.011001	1.95857	0.029361	0.673087	902	2	1.0166
C6orf223	4	0.19519	0.34361	1	6081	1	0.70005	0.01101	1.95821	0.036522	0.721703	903	3	0.70005
KCNA3	4	0.92081	0.921	1	16233	0	0.3234	0.01101	1.95821	0.036522	0.721703	904	2	0.3234
SPATA5	4	0.49611	0.62951	1	10863	1	1.0848	0.011023	1.9577	0.036568	0.721703	905	3	1.0848
TMED1	4	0.04947	0.12171	0.930813	2327	1	0.36617	0.01105	1.95664	0.036651	0.721703	906	2	0.36617
RPL37	2	0.98895	0.98893	1	17707	0	0.89397	0.011053	1.95652	0.020874	0.592402	907	2	0.89397
CCDC159	4	0.98894	0.98899	1	17706	0	0.36756	0.011064	1.95609	0.03669	0.721703	908	4	0.36756
PRMT5	4	0.022985	0.06878	0.841647	1435	1	0.96469	0.011068	1.95593	0.036701	0.721703	909	3	0.96469
NINL	4	0.98891	0.98897	1	17705	0	0.43303	0.011086	1.95523	0.036756	0.721703	910	4	0.43303
EVC2	4	0.95787	0.958	1	16954	0	0.60288	0.011098	1.95476	0.036804	0.721703	911	3	0.60288
APBA3	4	0.16251	0.31107	1	5546	1	0.54963	0.011101	1.95464	0.036808	0.721703	912	3	0.54963
DZANK1	4	0.67492	0.71721	1	12477	1	0.60558	0.011109	1.95433	0.036831	0.721703	913	3	0.60558
FAM71F2	4	0.92829	0.92851	1	16377	0	0.62726	0.011115	1.95409	0.036855	0.721703	914	3	0.62726
TMEM150C	4	0.98887	0.98892	1	17703	0	0.29303	0.011135	1.95331	0.036915	0.721703	915	4	0.29303
PPDPF	4	0.92063	0.92083	1	16227	0	0.48363	0.011146	1.95288	0.036951	0.721703	916	3	0.48363
CACTIN	4	0.98884	0.98889	1	17702	0	0.59192	0.011163	1.95222	0.037003	0.721703	917	4	0.59192
CKM	4	0.6216	0.68795	1	11950	1	0.53394	0.011178	1.95164	0.037047	0.721703	918	3	0.53394
C20orf26	4	0.9888	0.98886	1	17700	0	0.41217	0.011198	1.95086	0.037112	0.721703	919	4	0.41217
IRG1	4	0.31954	0.46734	1	8137	1	0.5291	0.011211	1.95036	0.037155	0.721703	920	3	0.5291
IFNW1	4	0.98879	0.98885	1	17699	0	0.51072	0.011214	1.95024	0.03716	0.721703	921	4	0.51072
ZP1	4	0.98875	0.98881	1	17698	0	0.44039	0.01125	1.94885	0.037282	0.721703	922	4	0.44039
CAPN14	4	0.98872	0.98878	1	17697	0	0.45056	0.011276	1.94784	0.037366	0.721703	923	4	0.45056
UTS2R	4	0.90735	0.90745	1	15988	0	0.56425	0.011277	1.94781	0.037371	0.721703	924	2	0.56425
LRIG2	4	0.98872	0.98878	1	17695	0	0.40031	0.011282	1.94761	0.037381	0.721703	925	4	0.40031
CDC5L	4	0.2283	0.37661	1	6621	1	0.43218	0.01129	1.94731	0.03741	0.721703	926	3	0.43218
TMPRSS11E	4	0.6925	0.72772	1	12662	1	0.6178	0.011291	1.94727	0.037413	0.721703	927	3	0.6178
RPL5	2	0.0981	0.16694	0.958654	3870	1	-1.3797	0.011292	1.94723	0.021331	0.595176	928	1	-1.3797
RNF6	4	0.40579	0.5531	1	9599	2	0.32758	0.011298	1.947	0.03744	0.721703	929	2	0.32758
ASTN2	4	0.98868	0.98875	1	17694	0	0.43162	0.011315	1.94635	0.037487	0.721703	930	4	0.43162
EQTN	4	0.98867	0.98873	1	17693	0	0.46039	0.011327	1.94589	0.037525	0.721703	931	4	0.46039
SPHKAP	4	0.98866	0.98872	1	17692	0	0.39311	0.011336	1.94554	0.037556	0.721703	932	4	0.39311
C9orf89	4	0.98866	0.98872	1	17691	0	0.50676	0.011341	1.94535	0.037571	0.721703	933	4	0.50676
ATP2B1	4	0.98866	0.98871	1	17690	0	0.35707	0.011345	1.9452	0.037587	0.721703	934	4	0.35707
MED30	4	0.41214	0.55955	1	9702	1	0.5451	0.011346	1.94516	0.037591	0.721703	935	2	0.5451
CST11	4	0.70598	0.73595	1	12813	1	0.72187	0.011347	1.94512	0.037591	0.721703	936	3	0.72187
AP3D1	4	0.98865	0.98871	1	17689	0	0.36875	0.011354	1.94485	0.037613	0.721703	937	4	0.36875
PXMP4	4	0.98864	0.9887	1	17688	0	0.51049	0.011364	1.94447	0.037648	0.721703	938	4	0.51049
PRR25	3	0.75659	0.75677	1	13433	0	0.3414	0.011387	1.94359	0.030308	0.685487	939	2	0.3414
AGXT2	4	0.978	0.97824	1	17433	0	0.47099	0.011414	1.94256	0.037806	0.723966	940	3	0.47099
UTP11L	4	0.37548	0.52291	1	9068	2	0.094176	0.011458	1.94089	0.037946	0.724486	941	2	0.094176
N4BP2	4	0.33396	0.48159	1	8396	1	0.52188	0.011468	1.94051	0.037971	0.724486	942	3	0.52188
NKAPL	4	0.98852	0.98859	1	17687	0	0.42792	0.011475	1.94025	0.037989	0.724486	943	4	0.42792
S1PR2	4	0.81431	0.81609	1	14263	1	0.66018	0.011477	1.94017	0.037995	0.724486	944	3	0.66018
SAFB2	4	0.82937	0.82988	1	14531	1	0.67017	0.011499	1.93934	0.038058	0.724486	945	3	0.67017
PDE4A	4	0.95605	0.95619	1	16916	0	0.61688	0.011504	1.93915	0.038072	0.724486	946	3	0.61688
MYLK2	4	0.93604	0.93615	1	16526	0	0.63574	0.011556	1.93719	0.038237	0.726856	947	3	0.63574
NCKIPSD	4	0.98842	0.98849	1	17685	0	0.51173	0.011577	1.9364	0.038301	0.726856	948	4	0.51173
CAPN9	4	0.89026	0.89036	1	15648	0	0.68226	0.011582	1.93622	0.038317	0.726856	949	3	0.68226
LAMA3	4	0.98837	0.98843	1	17683	0	0.52443	0.011634	1.93427	0.038474	0.727189	950	4	0.52443
GPR137C	4	0.15468	0.30319	0.998159	5419	2	-0.19101	0.011655	1.93349	0.03854	0.727189	951	1	-0.19101
LAMP1	4	0.98833	0.9884	1	17682	0	0.70408	0.011671	1.93289	0.038585	0.727189	952	4	0.70408
MYO18A	4	0.9883	0.98837	1	17680	0	0.48367	0.011699	1.93185	0.038677	0.727189	953	4	0.48367
WDR55	4	0.81502	0.81672	1	14275	1	0.78322	0.011716	1.93122	0.038728	0.727189	954	3	0.78322
SURF1	4	0.28992	0.43788	1	7678	1	0.4957	0.011767	1.92933	0.038901	0.727189	955	3	0.4957
CCT8	4	0.076638	0.17323	0.964309	3206	1	0.94429	0.011773	1.92911	0.038918	0.727189	956	3	0.94429
ACHE	4	0.9755	0.97573	1	17373	0	0.6196	0.011784	1.92871	0.038945	0.727189	957	3	0.6196
FAM65C	4	0.97609	0.97635	1	17390	0	0.62794	0.011793	1.92838	0.03897	0.727189	958	3	0.62794
BNIP1	4	0.11561	0.24281	0.986065	4410	1	0.12304	0.011795	1.9283	0.038977	0.727189	959	2	0.12304
C14orf80	4	0.74959	0.76493	1	13346	1	0.55252	0.011812	1.92768	0.039028	0.727189	960	3	0.55252
BAG4	4	0.91666	0.91679	1	16156	0	0.50225	0.011816	1.92753	0.039041	0.727189	962	2	0.50225
DCAF10	4	0.98818	0.98825	1	17678	0	0.47111	0.011816	1.92753	0.039041	0.727189	961	4	0.47111
UGT8	4	0.98817	0.98823	1	17677	0	0.36437	0.011832	1.92694	0.039095	0.727189	963	4	0.36437
SGPP2	4	0.98815	0.98821	1	17676	0	0.36192	0.011848	1.92635	0.039148	0.727189	964	4	0.36192
SCAND1	4	0.96796	0.96809	1	17208	0	0.61048	0.01185	1.92628	0.039156	0.727189	965	3	0.61048
RAB1B	4	0.706	0.73596	1	12814	1	0.51493	0.011851	1.92625	0.039157	0.727189	966	3	0.51493
TGM2	4	0.98814	0.9882	1	17675	0	0.5775	0.011857	1.92603	0.039174	0.727189	967	4	0.5775
E4F1	4	0.95536	0.95548	1	16906	0	0.67617	0.011873	1.92544	0.039221	0.727189	968	3	0.67617
SLMO2	4	0.66065	0.70905	1	12343	1	0.53028	0.011908	1.92416	0.03933	0.727189	969	2	0.53028
SPEF2	4	0.98809	0.98815	1	17673	0	0.35205	0.011911	1.92405	0.039339	0.727189	970	4	0.35205
PTGDS	4	0.98808	0.98814	1	17672	0	0.55674	0.011921	1.92369	0.039369	0.727189	971	4	0.55674
SPSB3	4	0.37365	0.52108	1	9039	1	0.51598	0.011944	1.92285	0.039434	0.727189	972	3	0.51598
ZBTB12	4	0.77969	0.7873	1	13754	1	0.75304	0.011958	1.92234	0.039483	0.727189	973	3	0.75304
NGDN	4	0.98801	0.98809	1	17670	0	0.86232	0.011989	1.92122	0.039584	0.727189	974	4	0.86232
PLA2G4A	4	0.77989	0.78746	1	13758	1	0.43121	0.011993	1.92107	0.039599	0.727189	975	2	0.43121
HTRA1	4	0.98799	0.98807	1	17669	0	0.39613	0.012007	1.92057	0.039636	0.727189	976	4	0.39613
GET4	4	0.65838	0.70779	1	12325	1	0.58533	0.012012	1.92038	0.039661	0.727189	977	3	0.58533
RNF103	4	0.95604	0.95617	1	16915	0	0.59735	0.012019	1.92013	0.039676	0.727189	978	3	0.59735
TMEM104	4	0.98798	0.98806	1	17668	0	0.44729	0.01202	1.9201	0.039677	0.727189	979	4	0.44729
PEX6	4	0.66435	0.71113	1	12375	1	0.63974	0.012022	1.92002	0.039684	0.727189	980	3	0.63974
FAM35A	4	0.98796	0.98803	1	17667	0	0.50425	0.012042	1.9193	0.039738	0.727189	981	4	0.50425
TRPV2	4	0.3016	0.44947	1	7858	2	0.26753	0.01205	1.91901	0.03976	0.727189	982	2	0.26753
SLC35C2	4	0.74749	0.76348	1	13318	1	0.73704	0.012068	1.91836	0.039817	0.727189	983	3	0.73704
C9orf72	4	0.98792	0.988	1	17665	0	0.57551	0.012075	1.91811	0.039838	0.727189	984	4	0.57551
ZNF367	4	0.80304	0.80633	1	14088	1	0.64537	0.012077	1.91804	0.039844	0.727189	985	3	0.64537
GRXCR1	4	0.95874	0.95887	1	16974	0	0.53353	0.012081	1.9179	0.039857	0.727189	986	3	0.53353
GPATCH1	4	0.97559	0.97582	1	17377	0	0.85928	0.0121	1.91721	0.039926	0.727189	988	3	0.85928
KCNB1	4	0.9879	0.98798	1	17663	0	0.41274	0.0121	1.91721	0.039926	0.727189	987	4	0.41274
SLU7	4	0.34997	0.49756	1	8648	1	0.66491	0.012107	1.91696	0.039947	0.727189	989	3	0.66491
ZNF768	4	0.75974	0.77225	1	13478	1	0.62952	0.012129	1.91618	0.04001	0.727189	990	3	0.62952
PRR24	4	0.091437	0.20034	0.976728	3654	1	0.073718	0.012131	1.9161	0.040013	0.727189	991	1	0.073718
CD97	4	0.74231	0.75986	1	13243	1	0.38725	0.01215	1.91542	0.040071	0.72752	992	2	0.38725
AMER2	4	0.57068	0.66245	1	11500	1	0.57907	0.012166	1.91485	0.040126	0.727777	993	3	0.57907
FUBP3	4	0.36247	0.50992	1	8852	1	0.37795	0.012179	1.91439	0.040168	0.727777	994	2	0.37795
IGF1	4	0.889	0.88908	1	15619	0	0.61808	0.012218	1.913	0.040293	0.727777	995	3	0.61808
UAP1L1	4	0.75654	0.76996	1	13431	1	0.34497	0.012222	1.91286	0.040304	0.727777	996	2	0.34497
CLTC	4	0.84187	0.84189	1	14754	1	0.53551	0.012229	1.91261	0.040325	0.727777	997	2	0.53551
LIAS	4	0.6628	0.71024	1	12361	1	0.6854	0.012284	1.91066	0.040514	0.729862	998	3	0.6854
HSP90B1	4	0.21107	0.35952	1	6369	1	0.64506	0.012333	1.90893	0.040672	0.729862	999	3	0.64506
DHX38	4	0.98766	0.98772	1	17660	0	0.70003	0.012339	1.90872	0.040691	0.729862	1000	4	0.70003
CABLES2	4	0.98765	0.98771	1	17659	0	0.49443	0.012347	1.90844	0.04071	0.729862	1001	4	0.49443
CYS1	4	0.93425	0.93438	1	16493	0	0.41285	0.012352	1.90826	0.040722	0.729862	1002	2	0.41285
VARS	4	0.14331	0.28988	0.994915	5204	2	-0.30393	0.012355	1.90816	0.040734	0.729862	1003	2	-0.30393
UGT2B4	4	0.98764	0.98769	1	17658	0	0.35555	0.012364	1.90784	0.040762	0.729862	1004	4	0.35555
TIMELESS	4	0.11683	0.24491	0.986171	4444	3	-0.75397	0.012411	1.90619	0.040907	0.731385	1005	1	-0.75397
ZNF398	4	0.98758	0.98763	1	17656	0	0.47374	0.012419	1.90591	0.040927	0.731385	1006	4	0.47374
LPCAT3	3	0.97254	0.97272	1	17311	0	0.65133	0.012426	1.90567	0.032874	0.70193	1007	3	0.65133
GIGYF2	4	0.98756	0.98761	1	17655	0	0.44948	0.012444	1.90504	0.041013	0.732165	1008	4	0.44948
PHYHD1	4	0.98752	0.98758	1	17654	0	0.35572	0.012476	1.90392	0.041109	0.732165	1009	4	0.35572
EML1	4	0.83545	0.83566	1	14642	1	0.67648	0.012496	1.90323	0.041172	0.732165	1010	3	0.67648
PHYH	4	0.9875	0.98756	1	17653	0	0.46561	0.012497	1.90319	0.041172	0.732165	1011	4	0.46561
SLC35A1	4	0.98034	0.98051	1	17493	0	0.64876	0.012526	1.90219	0.041255	0.7329	1012	4	0.64876
ONECUT3	4	0.92236	0.92259	1	16262	0	0.4473	0.012555	1.90118	0.041332	0.7329	1013	2	0.4473
TESK1	4	0.98736	0.9874	1	17652	0	0.55409	0.012636	1.89839	0.041588	0.736119	1014	4	0.55409
FEZF1	4	0.98735	0.98739	1	17651	0	0.4758	0.012645	1.89808	0.041616	0.736119	1015	4	0.4758
TTC7B	4	0.82602	0.82671	1	14469	1	0.43492	0.012663	1.89746	0.041666	0.736119	1016	3	0.43492
CPA2	4	0.85012	0.85015	1	14908	0	0.50849	0.012667	1.89733	0.041678	0.736119	1017	3	0.50849
KHSRP	4	0.98731	0.98734	1	17650	0	0.70936	0.01269	1.89654	0.041751	0.736468	1018	4	0.70936
SDCCAG3	4	0.96958	0.96968	1	17240	0	0.63978	0.0127	1.8962	0.041779	0.736468	1019	3	0.63978
RPL39	1	0.98727	0.98731	1	17647	0	1.77	0.012731	1.89514	0.012608	0.488003	1020	1	1.77
EXOC3L1	4	0.80995	0.81225	1	14198	1	0.40328	0.012747	1.89459	0.041903	0.73795	1021	2	0.40328
MUC16	4	0.98722	0.98724	1	17646	0	0.50828	0.012785	1.8933	0.042037	0.738877	1022	4	0.50828
UFM1	4	0.95051	0.95064	1	16811	0	0.38336	0.01281	1.89245	0.042114	0.739498	1023	2	0.38336
CCDC30	4	0.29145	0.43941	1	7697	1	0.40563	0.012832	1.89171	0.042171	0.739498	1024	2	0.40563
USP22	4	0.37389	0.52134	1	9044	1	0.59752	0.01284	1.89143	0.042194	0.739498	1025	3	0.59752
SPAG8	4	0.59449	0.6741	1	11695	1	0.63312	0.012869	1.89046	0.042281	0.740302	1026	3	0.63312
UNC5C	4	0.91616	0.91628	1	16149	0	0.66322	0.012899	1.88944	0.042386	0.741437	1027	3	0.66322
FOXA3	4	0.98707	0.9871	1	17644	0	0.47191	0.012926	1.88854	0.04247	0.741753	1028	4	0.47191
PI16	4	0.44507	0.59228	1	10240	1	0.58783	0.012941	1.88803	0.042517	0.741753	1029	3	0.58783
ZNF511	4	0.9851	0.98516	1	17594	0	0.51806	0.012944	1.88793	0.042527	0.741753	1030	4	0.51806
GCLC	4	0.77844	0.78632	1	13734	1	0.49477	0.012989	1.88642	0.042665	0.74232	1031	3	0.49477
RPL35	4	0.41057	0.55794	1	9672	1	0.57707	0.012994	1.88626	0.042681	0.74232	1032	2	0.57707
IQCG	4	0.34251	0.49015	1	8523	1	0.53861	0.013024	1.88526	0.042778	0.74232	1033	2	0.53861
ACP5	4	0.40788	0.55518	1	9635	1	0.35893	0.013027	1.88516	0.042786	0.74232	1034	3	0.35893
CAPZA1	4	0.98696	0.98698	1	17643	0	0.36836	0.01304	1.88472	0.042818	0.74232	1035	4	0.36836
FAM69B	4	0.9283	0.92853	1	16378	0	0.58544	0.013078	1.88346	0.042929	0.74232	1036	3	0.58544
IARS	4	0.97555	0.97579	1	17375	0	0.89401	0.013091	1.88303	0.042972	0.74232	1037	2	0.89401
OR52N2	4	0.89327	0.89331	1	15709	0	0.45828	0.013133	1.88164	0.043096	0.74232	1038	3	0.45828
GZF1	4	0.98685	0.98685	1	17641	0	0.39108	0.013154	1.88094	0.043159	0.74232	1039	4	0.39108
C20orf166	4	0.85399	0.85404	1	14967	0	0.49493	0.013174	1.88028	0.043209	0.74232	1040	3	0.49493
MS4A15	4	0.16914	0.31771	1	5657	2	-0.29347	0.013195	1.87959	0.043286	0.74232	1041	1	-0.29347
SERPINA9	4	0.9868	0.98681	1	17639	0	0.40994	0.013196	1.87956	0.043287	0.74232	1042	4	0.40994
HDC	4	0.9868	0.98681	1	17638	0	0.20696	0.013205	1.87926	0.04331	0.74232	1043	4	0.20696
SUN2	4	0.98677	0.98678	1	17637	0	0.32523	0.013227	1.87854	0.043378	0.74232	1044	4	0.32523
OS9	4	0.83427	0.83456	1	14620	1	0.61283	0.013236	1.87824	0.043411	0.74232	1045	3	0.61283
YIPF7	4	0.98673	0.98674	1	17636	0	0.33778	0.013273	1.87703	0.043537	0.74232	1046	4	0.33778
S100P	4	0.95377	0.95388	1	16878	0	0.48845	0.013281	1.87677	0.043558	0.74232	1047	3	0.48845
TRIM11	4	0.93923	0.93936	1	16583	0	0.66806	0.013284	1.87667	0.043569	0.74232	1048	3	0.66806
SYS1	4	0.94033	0.94047	1	16599	0	0.8701	0.013295	1.87631	0.043603	0.74232	1049	3	0.8701
NRN1L	4	0.03262	0.088441	0.88354	1780	2	-0.49434	0.013307	1.87592	0.043643	0.74232	1050	1	-0.49434
LRRC25	4	0.81778	0.81921	1	14332	1	0.72184	0.013309	1.87585	0.043649	0.74232	1051	3	0.72184
SPRYD3	4	0.87479	0.87491	1	15355	0	0.61312	0.013314	1.87569	0.043661	0.74232	1052	3	0.61312
OR7C2	3	0.98667	0.9868	1	17635	0	0.58591	0.013328	1.87524	0.035141	0.715269	1053	3	0.58591
ZNF296	4	0.079006	0.17767	0.968915	3268	1	0.47914	0.013351	1.87449	0.043775	0.743568	1054	2	0.47914
SCP2	4	0.9866	0.98661	1	17634	0	0.25744	0.0134	1.8729	0.043918	0.744596	1055	4	0.25744
MATN4	4	0.8894	0.88947	1	15629	0	0.70559	0.013408	1.87264	0.043942	0.744596	1056	3	0.70559
GNG12	4	0.98657	0.98658	1	17633	0	0.3237	0.013429	1.87196	0.044	0.744596	1057	4	0.3237
ANO8	4	0.66939	0.71402	1	12416	1	0.63627	0.013444	1.87147	0.044047	0.744704	1058	3	0.63627
CCL25	4	0.98652	0.98655	1	17632	0	0.45929	0.013479	1.87034	0.044154	0.745824	1059	4	0.45929
GTF2F2	3	0.11756	0.20939	0.979498	4469	1	1.0112	0.013522	1.86896	0.035609	0.717394	1060	2	1.0112
SETD3	4	0.96692	0.96703	1	17182	0	0.42931	0.013531	1.86867	0.044331	0.745894	1061	3	0.42931
ANTXR2	4	0.84439	0.8444	1	14802	0	0.57819	0.013554	1.86793	0.044407	0.745894	1063	3	0.57819
SYCE2	4	0.98645	0.98647	1	17631	0	0.44649	0.013554	1.86793	0.044406	0.745894	1062	4	0.44649
HERC5	4	0.9864	0.98643	1	17628	0	0.48546	0.0136	1.86646	0.044563	0.745894	1064	4	0.48546
PARM1	4	0.95019	0.95033	1	16805	0	0.55833	0.013627	1.8656	0.044641	0.745894	1065	3	0.55833
ZNF839	4	0.93454	0.93468	1	16496	0	0.52469	0.013652	1.8648	0.044713	0.745894	1066	3	0.52469
CST5	4	0.98634	0.98637	1	17627	0	0.28101	0.01366	1.86455	0.044741	0.745894	1067	4	0.28101
RFPL2	4	0.70437	0.73496	1	12796	1	0.56761	0.013668	1.8643	0.04476	0.745894	1068	3	0.56761
COMMD8	4	0.98632	0.98635	1	17626	0	0.36726	0.013685	1.86376	0.044817	0.745894	1069	4	0.36726
AZGP1	4	0.98631	0.98634	1	17625	0	0.30116	0.013691	1.86356	0.044839	0.745894	1070	4	0.30116
DKC1	4	0.28212	0.43008	1	7546	1	0.37576	0.013699	1.86331	0.044861	0.745894	1071	2	0.37576
THBS3	4	0.18049	0.32903	1	5837	2	0.18552	0.013736	1.86214	0.044972	0.745894	1072	2	0.18552
RPL12	4	0.7025	0.73382	1	12771	1	0.84268	0.013766	1.86119	0.045063	0.745894	1073	2	0.84268
SLC25A10	4	0.98623	0.98627	1	17624	0	0.46649	0.013766	1.86119	0.045064	0.745894	1074	4	0.46649
PPM1A	4	0.88658	0.88669	1	15573	0	0.55314	0.013789	1.86047	0.045133	0.745894	1075	3	0.55314
HMGN2	3	0.98619	0.98631	1	17623	0	0.34821	0.013811	1.85977	0.036352	0.721703	1076	3	0.34821
AFAP1	4	0.94093	0.94105	1	16613	0	0.55129	0.013812	1.85974	0.045209	0.745894	1077	3	0.55129
PTPN13	4	0.95901	0.95914	1	16981	0	0.56173	0.013828	1.85924	0.045256	0.745894	1078	3	0.56173
ATXN7	4	0.59472	0.67422	1	11698	1	0.64124	0.013834	1.85905	0.04528	0.745894	1079	3	0.64124
REPIN1	4	0.88837	0.88848	1	15606	0	0.56593	0.013835	1.85902	0.045283	0.745894	1080	3	0.56593
MLLT3	4	0.9347	0.93484	1	16500	0	0.48668	0.01385	1.85855	0.045332	0.745894	1081	3	0.48668
NOTCH3	4	0.27808	0.42607	1	7479	1	0.56389	0.01385	1.85855	0.045332	0.745894	1082	3	0.56389
KLHL34	4	0.98614	0.9862	1	17621	0	0.35766	0.013864	1.85811	0.045374	0.745894	1083	4	0.35766
FAH	4	0.98608	0.98614	1	17620	0	0.17558	0.013924	1.85624	0.045565	0.745894	1084	4	0.17558
PGRMC2	4	0.96673	0.96684	1	17178	0	0.65946	0.013931	1.85602	0.045591	0.745894	1085	3	0.65946
MAP7D1	4	0.98607	0.98613	1	17619	0	0.32236	0.013933	1.85596	0.045595	0.745894	1086	4	0.32236
SMARCA5	4	0.98606	0.98612	1	17618	0	0.56182	0.013944	1.85561	0.045618	0.745894	1087	4	0.56182
SLC9A8	4	0.97333	0.97356	1	17327	0	0.44252	0.013949	1.85546	0.045636	0.745894	1088	2	0.44252
G3BP2	4	0.98264	0.98274	1	17541	0	0.50557	0.013953	1.85533	0.045651	0.745894	1089	4	0.50557
PPP1R7	4	0.88227	0.8824	1	15485	0	0.62987	0.013964	1.85499	0.04569	0.745894	1090	3	0.62987
VASP	4	0.57546	0.66472	1	11542	1	0.37527	0.013972	1.85474	0.045715	0.745894	1091	2	0.37527
PLAGL2	4	0.95492	0.95502	1	16896	0	0.53264	0.013978	1.85455	0.045737	0.745894	1092	3	0.53264
RPTN	4	0.96184	0.96192	1	17046	0	0.24125	0.013979	1.85452	0.045739	0.745894	1093	2	0.24125
UVRAG	4	0.98597	0.98602	1	17617	0	0.38404	0.01403	1.85294	0.045887	0.745894	1094	4	0.38404
MOB2	4	0.98596	0.98601	1	17616	0	0.38299	0.014041	1.8526	0.045921	0.745894	1095	4	0.38299
ANKRD34A	4	0.98596	0.98601	1	17615	0	0.40689	0.014043	1.85254	0.045931	0.745894	1096	4	0.40689
PLOD3	4	0.68027	0.72038	1	12526	1	0.54145	0.014046	1.85245	0.045945	0.745894	1097	3	0.54145
CCDC28B	4	0.98595	0.986	1	17614	0	0.25273	0.014053	1.85223	0.045967	0.745894	1098	4	0.25273
APBB2	4	0.94942	0.94956	1	16792	0	0.60677	0.014056	1.85214	0.045978	0.745894	1099	3	0.60677
FANCE	4	0.98593	0.98598	1	17613	0	0.58853	0.014071	1.85168	0.046032	0.745894	1100	4	0.58853
SLC10A6	4	0.97952	0.97972	1	17473	0	0.48114	0.014075	1.85155	0.046042	0.745894	1101	3	0.48114
SIVA1	4	0.22732	0.37566	1	6609	1	0.54544	0.014079	1.85143	0.046051	0.745894	1102	3	0.54544
HNRNPA2B1	4	0.98592	0.98597	1	17612	0	0.32544	0.014083	1.8513	0.046062	0.745894	1103	4	0.32544
EMR2	4	0.63995	0.69765	1	12146	1	0.65219	0.014104	1.85066	0.046133	0.745894	1104	3	0.65219
TMEM139	4	0.98589	0.98594	1	17611	0	0.25273	0.01411	1.85047	0.046153	0.745894	1105	4	0.25273
ALCAM	4	0.98588	0.98593	1	17610	0	0.37324	0.014115	1.85032	0.046167	0.745894	1106	4	0.37324
ZFR	4	0.89841	0.89843	1	15808	0	0.63148	0.014136	1.84967	0.046236	0.746339	1107	3	0.63148
UCP1	4	0.98582	0.98586	1	17609	0	0.32559	0.014179	1.84835	0.046368	0.746478	1108	4	0.32559
RABIF	4	0.97605	0.9763	1	17388	0	0.56021	0.014217	1.84719	0.046479	0.747031	1109	3	0.56021
PPARA	4	0.98578	0.98582	1	17608	0	0.32311	0.01422	1.8471	0.046484	0.747031	1110	4	0.32311
GATAD2B	4	0.36886	0.51631	1	8959	1	0.51054	0.014266	1.8457	0.046637	0.747868	1111	3	0.51054
SNAP23	4	0.98573	0.98577	1	17607	0	0.3144	0.014271	1.84555	0.046648	0.747868	1112	4	0.3144
WAC	4	0.98384	0.9839	1	17571	0	0.64916	0.014281	1.84524	0.046676	0.747868	1113	4	0.64916
PARP4	4	0.56785	0.66114	1	11480	1	0.61889	0.014294	1.84485	0.046725	0.747868	1114	3	0.61889
MBOAT2	4	0.98569	0.98573	1	17606	0	0.30269	0.014312	1.8443	0.046775	0.747868	1115	4	0.30269
ZNF415	4	0.10103	0.2172	0.980168	3958	2	-0.23653	0.014315	1.84421	0.046783	0.747868	1116	1	-0.23653
TMEM116	4	0.81878	0.8201	1	14351	1	0.48473	0.014335	1.8436	0.046855	0.748359	1117	3	0.48473
NYAP1	4	0.46808	0.61547	1	10612	1	0.56818	0.014356	1.84297	0.046918	0.748488	1118	3	0.56818
RNFT2	4	0.98564	0.98569	1	17605	0	0.41354	0.014364	1.84272	0.046945	0.748488	1119	4	0.41354
GSS	4	0.98562	0.98566	1	17604	0	0.4886	0.014383	1.84215	0.047007	0.748812	1120	4	0.4886
SIRPA	4	0.41317	0.56053	1	9721	1	0.50367	0.0144	1.84164	0.047064	0.749075	1121	3	0.50367
TSR3	4	0.92405	0.92427	1	16290	0	0.57539	0.01448	1.83923	0.047321	0.751997	1122	3	0.57539
NDNF	4	0.96879	0.96892	1	17229	0	0.53013	0.014516	1.83815	0.047424	0.751997	1123	3	0.53013
BMP2	4	0.98548	0.98553	1	17602	0	0.3055	0.014522	1.83797	0.047443	0.751997	1124	4	0.3055
TNFRSF6B	4	0.94228	0.94242	1	16639	0	0.45788	0.014536	1.83756	0.047486	0.751997	1125	3	0.45788
FGD2	4	0.98546	0.98551	1	17601	0	0.45382	0.014541	1.83741	0.047509	0.751997	1126	4	0.45382
RAB1A	4	0.96657	0.96668	1	17173	0	0.58859	0.014547	1.83723	0.047523	0.751997	1127	3	0.58859
CASS4	4	0.98545	0.98549	1	17600	0	0.47615	0.014553	1.83705	0.047537	0.751997	1128	4	0.47615
RAB15	4	0.11298	0.23828	0.985795	4326	1	0.063542	0.014594	1.83583	0.04765	0.752376	1129	2	0.063542
AVEN	4	0.9854	0.98545	1	17599	0	0.49199	0.014596	1.83577	0.047653	0.752376	1130	4	0.49199
MTTP	4	0.98539	0.98544	1	17598	0	0.35564	0.01461	1.83535	0.047685	0.752376	1131	4	0.35564
PPFIA1	4	0.98426	0.98434	1	17583	0	0.56355	0.014653	1.83407	0.047826	0.753947	1132	4	0.56355
TLDC2	4	0.95854	0.95866	1	16968	0	0.53269	0.014675	1.83342	0.047905	0.754537	1133	2	0.53269
LYRM7	4	0.32397	0.47165	1	8212	2	-0.0081168	0.014706	1.83251	0.048002	0.755409	1134	2	-0.0081168
DIDO1	4	0.28562	0.43357	1	7603	1	0.49847	0.014746	1.83133	0.048119	0.756596	1135	2	0.49847
PCNX	4	0.98523	0.98529	1	17597	0	0.22351	0.014772	1.83056	0.048203	0.757268	1136	4	0.22351
RTFDC1	4	0.23417	0.38252	1	6716	1	0.4579	0.014808	1.8295	0.048324	0.758343	1137	2	0.4579
CRYGS	4	0.43673	0.58395	1	10107	1	0.16947	0.014818	1.82921	0.048355	0.758343	1138	2	0.16947
FOXF2	4	0.98517	0.98522	1	17596	0	0.57862	0.014832	1.8288	0.048399	0.758372	1139	4	0.57862
SFT2D2	4	0.98113	0.98123	1	17514	0	0.6374	0.014864	1.82786	0.048503	0.759347	1140	4	0.6374
CRYZL1	4	0.19436	0.34282	1	6067	2	0.18687	0.014887	1.82719	0.048594	0.760116	1141	2	0.18687
CDH15	4	0.97612	0.97637	1	17391	0	0.4702	0.014898	1.82687	0.048636	0.760118	1142	3	0.4702
TMEM18	4	0.06381	0.14918	0.950975	2801	3	-0.56384	0.01493	1.82594	0.048739	0.760733	1143	1	-0.56384
RNF113B	4	0.98506	0.98511	1	17593	0	0.46145	0.014938	1.82571	0.048759	0.760733	1144	4	0.46145
HRASLS2	4	0.055715	0.13388	0.9439	2534	2	0.22082	0.015061	1.82215	0.049145	0.766105	1145	2	0.22082
RNF145	4	0.94783	0.94797	1	16754	0	0.60407	0.015092	1.82125	0.049241	0.766505	1146	3	0.60407
CHMP2B	4	0.9849	0.98496	1	17591	0	0.288	0.015096	1.82114	0.049255	0.766505	1147	4	0.288
TSPAN33	4	0.4536	0.60086	1	10362	1	0.58476	0.015126	1.82028	0.049345	0.766917	1148	3	0.58476
GPR183	4	0.9431	0.94326	1	16654	0	0.33037	0.015132	1.8201	0.049366	0.766917	1149	2	0.33037
DAZAP2	4	0.97918	0.97939	1	17462	0	0.52595	0.015156	1.81942	0.049426	0.767196	1150	3	0.52595
DTHD1	4	0.98475	0.98481	1	17590	0	0.38954	0.015253	1.81664	0.049689	0.770627	1151	4	0.38954
CAMSAP2	4	0.98472	0.98478	1	17589	0	0.44545	0.015284	1.81576	0.049793	0.771228	1152	4	0.44545
CSN2	4	0.61733	0.68571	1	11906	1	0.38336	0.015291	1.81556	0.049813	0.771228	1153	2	0.38336
SLC1A1	4	0.4934	0.62838	1	10841	1	0.501	0.015311	1.815	0.049881	0.771502	1154	3	0.501
FBXO21	4	0.48704	0.62573	1	10779	1	0.39986	0.015331	1.81443	0.049944	0.771502	1155	2	0.39986
PNPLA6	4	0.75084	0.76588	1	13362	1	0.58405	0.015342	1.81412	0.049968	0.771502	1156	3	0.58405
NOXA1	4	0.98327	0.98335	1	17551	0	0.56255	0.015363	1.81352	0.050044	0.771502	1157	4	0.56255
CER1	4	0.98463	0.98469	1	17588	0	0.45305	0.015366	1.81344	0.05005	0.771502	1158	4	0.45305
SELM	4	0.96846	0.9686	1	17222	0	0.49082	0.01538	1.81304	0.050085	0.771502	1159	3	0.49082
FAM200A	4	0.34931	0.49693	1	8641	2	0.22753	0.015451	1.81104	0.050304	0.774225	1160	2	0.22753
PCYT2	4	0.91495	0.91508	1	16127	0	0.68596	0.015536	1.80866	0.050568	0.777561	1161	3	0.68596
ABCG2	4	0.90043	0.9005	1	15844	0	0.58407	0.015563	1.80791	0.050653	0.777561	1162	3	0.58407
TYROBP	4	0.98442	0.98449	1	17586	0	0.44488	0.015582	1.80738	0.0507	0.777561	1163	4	0.44488
MAGOH	3	0.9096	0.90966	1	16038	0	0.70433	0.01559	1.80715	0.040739	0.729862	1164	2	0.70433
UVSSA	4	0.98441	0.98448	1	17585	0	0.40064	0.015592	1.8071	0.050742	0.777561	1165	4	0.40064
ZNF586	4	0.78506	0.79161	1	13840	1	0.093472	0.015601	1.80685	0.050768	0.777561	1166	1	0.093472
AKR1B10	4	0.89671	0.89677	1	15776	0	0.45257	0.015612	1.80654	0.05081	0.777561	1167	3	0.45257
CHGB	4	0.98438	0.98445	1	17584	0	0.45684	0.015617	1.8064	0.05082	0.777561	1168	4	0.45684
METTL14	4	0.16998	0.31858	1	5668	1	0.62401	0.015647	1.80557	0.050918	0.778405	1169	3	0.62401
NHP2L1	4	0.16313	0.31169	1	5558	2	-0.34835	0.015712	1.80377	0.051119	0.780071	1170	1	-0.34835
LYPD3	4	0.9818	0.98189	1	17524	0	0.70571	0.015743	1.80291	0.05122	0.780071	1171	4	0.70571
ANKRD17	4	0.24667	0.39483	1	6916	1	0.41692	0.015748	1.80277	0.051234	0.780071	1172	2	0.41692
EFR3A	4	0.88633	0.88645	1	15571	0	0.4817	0.015755	1.80258	0.05126	0.780071	1173	3	0.4817
MUC7	4	0.76663	0.77734	1	13583	1	0.51669	0.015762	1.80239	0.051284	0.780071	1174	3	0.51669
GMPPB	3	0.98418	0.98431	1	17582	0	0.42662	0.015823	1.80071	0.041334	0.7329	1175	3	0.42662
CST9	4	0.89978	0.89986	1	15831	0	0.65627	0.015829	1.80055	0.051483	0.781836	1176	3	0.65627
GDF5OS	4	0.98416	0.98422	1	17581	0	0.37086	0.015843	1.80016	0.051527	0.781836	1177	4	0.37086
SNAPC4	4	0.13998	0.28433	0.994177	5102	1	0.51387	0.015845	1.80011	0.051539	0.781836	1178	2	0.51387
PLA2G2C	4	0.98413	0.98419	1	17580	0	0.29995	0.015865	1.79956	0.051609	0.781836	1179	4	0.29995
CTSA	4	0.98412	0.98418	1	17579	0	0.48488	0.015877	1.79923	0.051646	0.781836	1180	4	0.48488
CTC-534A2.2	4	0.082355	0.18384	0.974645	3359	3	-0.35625	0.01588	1.79915	0.051658	0.781836	1181	1	-0.35625
VWC2	4	0.98407	0.98413	1	17578	0	0.21023	0.015931	1.79776	0.051805	0.783409	1182	4	0.21023
SLC35A2	4	0.13088	0.26894	0.990825	4842	1	0.47013	0.015951	1.79721	0.051871	0.783745	1183	2	0.47013
PYURF	4	0.8039	0.80707	1	14096	1	0.52517	0.01603	1.79507	0.052099	0.784723	1184	3	0.52517
TMEM235	4	0.76425	0.77554	1	13548	1	0.66401	0.016061	1.79423	0.052203	0.784723	1185	3	0.66401
HLA-DPB1	4	0.9835	0.98356	1	17561	0	0.61838	0.016065	1.79412	0.05221	0.784723	1186	4	0.61838
FERMT2	4	0.98392	0.98398	1	17576	0	0.48325	0.016084	1.79361	0.052268	0.784723	1187	4	0.48325
BARHL2	4	0.98391	0.98398	1	17575	0	0.55481	0.016086	1.79355	0.052271	0.784723	1188	4	0.55481
PTBP3	4	0.9839	0.98396	1	17574	0	0.35739	0.016099	1.7932	0.05231	0.784723	1189	4	0.35739
ILF2	4	0.36754	0.51497	1	8943	2	0.48722	0.016104	1.79307	0.052321	0.784723	1190	2	0.48722
ZNF554	4	0.94016	0.94029	1	16596	0	0.51143	0.01613	1.79237	0.052386	0.784723	1191	3	0.51143
LZTS3	4	0.98386	0.98392	1	17573	0	0.55691	0.016143	1.79202	0.052421	0.784723	1192	4	0.55691
PSMC6	4	0.97482	0.97503	1	17352	0	1.3262	0.016144	1.79199	0.052423	0.784723	1193	3	1.3262
PCDHGA12	4	0.98385	0.98391	1	17572	0	0.2142	0.016153	1.79175	0.052453	0.784723	1194	4	0.2142
NUDCD3	4	0.89731	0.89737	1	15785	0	0.77121	0.016191	1.79073	0.052556	0.784969	1195	3	0.77121
ZNF280D	4	0.9838	0.98386	1	17570	0	0.39475	0.016197	1.79057	0.052573	0.784969	1196	4	0.39475
RAB2A	4	0.31712	0.46497	1	8101	1	-0.020054	0.016215	1.79008	0.052635	0.784969	1197	1	-0.020054
BIRC7	4	0.98378	0.98384	1	17569	0	0.57173	0.016222	1.7899	0.052651	0.784969	1198	4	0.57173
KLF16	4	0.98376	0.98383	1	17568	0	0.51807	0.016235	1.78955	0.052686	0.784969	1199	4	0.51807
DDR2	4	0.98375	0.98382	1	17567	0	0.40774	0.016248	1.7892	0.052728	0.784969	1200	4	0.40774
CDH9	4	0.92717	0.9274	1	16346	0	0.28001	0.016271	1.78859	0.052807	0.785501	1201	3	0.28001
SETMAR	4	0.52525	0.64194	1	11105	1	0.5544	0.016344	1.78664	0.053027	0.787655	1202	3	0.5544
CLIC3	4	0.98364	0.98369	1	17565	0	0.49201	0.016364	1.78611	0.053088	0.787655	1203	4	0.49201
GTSF1L	4	0.98363	0.98368	1	17564	0	0.48589	0.016374	1.78585	0.053117	0.787655	1204	4	0.48589
ARF5	4	0.98359	0.98365	1	17563	0	0.37399	0.016405	1.78502	0.053204	0.787655	1205	4	0.37399
NELFB	4	0.57376	0.66388	1	11526	1	0.91842	0.016439	1.78412	0.053299	0.787655	1206	3	0.91842
RALGDS	4	0.91126	0.91132	1	16062	0	0.6051	0.01645	1.78383	0.053329	0.787655	1207	3	0.6051
PTK2	4	0.48475	0.62478	1	10765	1	0.4687	0.016451	1.78381	0.05333	0.787655	1208	3	0.4687
RIMS4	4	0.98355	0.9836	1	17562	0	0.25673	0.016452	1.78378	0.053332	0.787655	1209	4	0.25673
SHB	4	0.38817	0.53546	1	9285	1	0.55818	0.016455	1.7837	0.053342	0.787655	1210	3	0.55818
SNX10	4	0.63805	0.69663	1	12124	1	0.43953	0.016504	1.78241	0.053484	0.78912	1211	2	0.43953
SP6	3	0.81503	0.81491	1	14276	0	0.13764	0.016513	1.78217	0.043063	0.74232	1212	1	0.13764
SLC19A1	4	0.13404	0.27433	0.992872	4938	2	-0.45811	0.01655	1.7812	0.053637	0.789297	1213	1	-0.45811
PHF1	4	0.90538	0.90551	1	15943	0	0.42143	0.016557	1.78102	0.053659	0.789297	1214	2	0.42143
PFDN4	4	0.87835	0.87851	1	15414	0	0.4236	0.01657	1.78068	0.053692	0.789297	1215	3	0.4236
CHST11	4	0.97016	0.97027	1	17256	0	0.50976	0.016586	1.78026	0.053734	0.789297	1216	3	0.50976
C2orf50	4	0.9834	0.98347	1	17560	0	0.36312	0.016596	1.78	0.053762	0.789297	1217	4	0.36312
PTPLAD2	4	0.9834	0.98347	1	17559	0	0.19793	0.016601	1.77987	0.053774	0.789297	1218	4	0.19793
LIMCH1	4	0.97215	0.97236	1	17302	0	0.50039	0.016607	1.77971	0.0538	0.789297	1219	3	0.50039
GRWD1	4	0.98338	0.98345	1	17558	0	0.89061	0.016622	1.77932	0.053843	0.789299	1220	4	0.89061
GGNBP2	3	0.98336	0.98348	1	17557	0	0.39011	0.016638	1.7789	0.043351	0.74232	1221	3	0.39011
PGLYRP3	4	0.3472	0.49482	1	8606	1	0.2408	0.016662	1.77827	0.053958	0.790345	1222	2	0.2408
GPR115	4	0.62305	0.6887	1	11965	1	0.48577	0.016678	1.77786	0.054002	0.790355	1223	3	0.48577
DOCK10	4	0.98329	0.98337	1	17552	0	0.2584	0.016714	1.77692	0.054102	0.791174	1224	4	0.2584
CSRP2BP	4	0.81334	0.81527	1	14246	1	0.5857	0.016732	1.77645	0.054155	0.791174	1225	3	0.5857
ROPN1L	4	0.3524	0.49998	1	8688	1	0.60906	0.016774	1.77536	0.054285	0.791174	1226	3	0.60906
FUT1	4	0.98322	0.9833	1	17550	0	0.43955	0.016785	1.77508	0.054314	0.791174	1227	4	0.43955
TYK2	4	0.9819	0.982	1	17527	0	0.66361	0.016786	1.77505	0.054319	0.791174	1228	4	0.66361
ZNF823	4	0.96249	0.96258	1	17058	0	0.53079	0.01679	1.77495	0.054327	0.791174	1229	3	0.53079
FAM195B	4	0.96029	0.96042	1	17014	0	0.4406	0.016871	1.77286	0.054554	0.791174	1230	3	0.4406
TMCO1	4	0.45223	0.5995	1	10342	2	0.27959	0.016885	1.7725	0.054599	0.791174	1231	2	0.27959
TLE4	4	0.85847	0.8585	1	15047	0	0.42668	0.016915	1.77173	0.054674	0.791174	1232	3	0.42668
GNRHR	4	0.98306	0.98314	1	17548	0	0.30606	0.016935	1.77121	0.054743	0.791174	1233	4	0.30606
ICAM3	4	0.8104	0.81267	1	14204	1	0.43161	0.016941	1.77106	0.054761	0.791174	1234	3	0.43161
IKZF2	4	0.57212	0.66311	1	11514	1	0.55998	0.016959	1.7706	0.054821	0.791174	1235	3	0.55998
LNX1	4	0.97054	0.97066	1	17263	0	0.55892	0.016963	1.7705	0.054831	0.791174	1236	3	0.55892
DHX9	4	0.2283	0.37661	1	6620	1	0.90626	0.016967	1.77039	0.054842	0.791174	1237	3	0.90626
STAG2	4	0.98301	0.9831	1	17545	0	0.35207	0.016989	1.76983	0.054898	0.791174	1238	4	0.35207
TXNDC8	3	0.82341	0.82341	1	14424	0	0.65347	0.016989	1.76983	0.044202	0.745894	1239	2	0.65347
C19orf71	4	0.12685	0.2621	0.988399	4744	2	0.21001	0.01699	1.76981	0.054902	0.791174	1240	2	0.21001
C5orf42	4	0.86353	0.8636	1	15161	0	0.37206	0.016997	1.76963	0.054928	0.791174	1241	3	0.37206
C21orf2	4	0.98298	0.98307	1	17544	0	0.34065	0.017021	1.76901	0.055002	0.7913	1242	4	0.34065
KDM4E	4	0.10873	0.23081	0.985795	4184	1	0.55886	0.017028	1.76884	0.055024	0.7913	1243	3	0.55886
PROB1	4	0.97226	0.97246	1	17304	0	0.50506	0.017109	1.76678	0.055262	0.793474	1245	3	0.50506
TGDS	4	0.3309	0.4786	1	8346	2	-0.043444	0.017109	1.76678	0.055262	0.793474	1244	1	-0.043444
COQ4	4	0.22352	0.3719	1	6557	1	0.55634	0.017199	1.7645	0.055526	0.796	1246	3	0.55634
PPIL1	4	0.84277	0.84278	1	14772	0	0.59838	0.017244	1.76336	0.055666	0.797377	1247	3	0.59838
PRSS37	4	0.78064	0.78807	1	13766	1	0.20664	0.017276	1.76256	0.055756	0.797828	1248	2	0.20664
PGC	4	0.70386	0.73464	1	12791	1	0.69979	0.017285	1.76233	0.055785	0.797828	1249	3	0.69979
PROSC	4	0.9827	0.98279	1	17543	0	0.47646	0.017302	1.7619	0.055844	0.798049	1250	4	0.47646
RGL4	4	0.98265	0.98275	1	17542	0	0.39885	0.017348	1.76075	0.055985	0.798072	1251	4	0.39885
TTC6	4	0.62043	0.68732	1	11937	1	0.45548	0.017358	1.7605	0.05601	0.798072	1252	3	0.45548
EIF4A2	4	0.98264	0.98274	1	17540	0	0.24956	0.017364	1.76035	0.056026	0.798072	1253	4	0.24956
PAK1IP1	4	0.80748	0.8101	1	14166	1	0.64158	0.017377	1.76003	0.056054	0.798072	1254	2	0.64158
RSRC2	4	0.98262	0.98272	1	17539	0	0.49022	0.01738	1.75995	0.056065	0.798072	1255	4	0.49022
PAIP2	4	0.98257	0.98267	1	17538	0	0.22105	0.017432	1.75865	0.056223	0.798238	1256	4	0.22105
TMEM205	4	0.97368	0.97389	1	17331	0	0.54818	0.017432	1.75865	0.056224	0.798238	1257	3	0.54818
TMEM106A	4	0.6704	0.71458	1	12423	1	0.015436	0.017444	1.75835	0.056251	0.798238	1258	1	0.015436
SERPINA10	4	0.47278	0.61992	1	10671	1	0.47818	0.017445	1.75833	0.056252	0.798238	1259	3	0.47818
SLC31A2	4	0.6788	0.7195	1	12513	1	0.56053	0.017469	1.75773	0.056319	0.798565	1260	3	0.56053
SIGMAR1	3	0.97955	0.97969	1	17474	0	0.83205	0.017544	1.75587	0.045587	0.745894	1261	3	0.83205
GRK6	4	0.95745	0.95758	1	16945	0	0.59579	0.017581	1.75496	0.056646	0.801685	1262	3	0.59579
KIF2A	4	0.21339	0.36181	1	6407	2	0.21507	0.017589	1.75476	0.056668	0.801685	1263	2	0.21507
PPAPDC3	4	0.98238	0.98247	1	17536	0	0.33025	0.01762	1.75399	0.056749	0.801685	1264	4	0.33025
AP001816.1	4	0.82598	0.82669	1	14468	1	0.34868	0.017623	1.75392	0.05676	0.801685	1265	2	0.34868
IMPDH1	3	0.30569	0.44323	1	7928	1	0.6805	0.017636	1.7536	0.045829	0.745894	1266	2	0.6805
DDI1	4	0.75683	0.77017	1	13440	1	0.14954	0.017667	1.75284	0.056883	0.801685	1267	2	0.14954
SETDB2	4	0.88205	0.88218	1	15484	0	0.40434	0.017674	1.75267	0.056894	0.801685	1268	2	0.40434
LSM3	4	0.98231	0.98239	1	17535	0	0.54752	0.017688	1.75232	0.056943	0.801685	1269	4	0.54752
ILK	4	0.39704	0.5444	1	9432	1	0.66324	0.017693	1.7522	0.056955	0.801685	1270	3	0.66324
OSTC	4	0.9823	0.98238	1	17534	0	0.56319	0.017699	1.75205	0.056974	0.801685	1271	4	0.56319
ZNF337	4	0.98021	0.98039	1	17488	0	0.57555	0.017701	1.752	0.05698	0.801685	1272	4	0.57555
CNKSR1	3	0.17758	0.28613	0.994177	5789	1	0.63696	0.017704	1.75193	0.04601	0.745894	1273	2	0.63696
MIB1	4	0.61649	0.68527	1	11901	1	0.57335	0.017776	1.75017	0.057194	0.803214	1274	3	0.57335
RBCK1	4	0.88819	0.8883	1	15603	0	0.22567	0.017779	1.75009	0.057199	0.803214	1275	3	0.22567
PDCD5	4	0.9244	0.92462	1	16298	0	0.75865	0.017785	1.74995	0.057221	0.803214	1276	3	0.75865
PLEKHG6	3	0.90073	0.90078	1	15851	0	0.88169	0.017827	1.74892	0.046321	0.746478	1277	2	0.88169
GARS	4	0.092962	0.20309	0.97688	3711	2	-0.0021587	0.017834	1.74875	0.057359	0.803611	1278	2	-0.0021587
CYSLTR2	3	0.15417	0.25622	0.987628	5414	1	0.77302	0.017839	1.74863	0.046361	0.746478	1279	2	0.77302
SHC3	4	0.98215	0.98223	1	17533	0	0.38755	0.017851	1.74834	0.057403	0.803611	1280	4	0.38755
PPP1R10	4	0.76999	0.77987	1	13630	1	0.43646	0.017876	1.74773	0.057475	0.803611	1281	3	0.43646
SPATA22	4	0.98212	0.9822	1	17532	0	0.48419	0.017881	1.74761	0.057489	0.803611	1282	4	0.48419
CARTPT	4	0.5532	0.65439	1	11343	1	0.07758	0.01789	1.74739	0.057514	0.803611	1283	1	0.07758
PPP1R3F	4	0.96448	0.9646	1	17120	0	0.60209	0.017904	1.74705	0.057563	0.803678	1284	3	0.60209
TXNDC16	4	0.37349	0.52091	1	9034	1	0.49011	0.018001	1.7447	0.057838	0.806309	1285	3	0.49011
TXNL4A	4	0.34997	0.49756	1	8647	1	0.36871	0.018002	1.74468	0.05784	0.806309	1286	2	0.36871
OSBPL1A	4	0.095273	0.20719	0.979498	3780	1	0.61865	0.018039	1.74379	0.057947	0.8069	1287	3	0.61865
COMT	4	0.98195	0.98204	1	17530	0	0.24116	0.018048	1.74357	0.057972	0.8069	1288	4	0.24116
LSM14A	4	0.98192	0.98202	1	17529	0	0.35025	0.018082	1.74275	0.05808	0.807456	1289	4	0.35025
SPATA2	4	0.9632	0.9633	1	17077	0	0.49704	0.018093	1.74249	0.058108	0.807456	1290	3	0.49704
EFCAB7	4	0.7628	0.77449	1	13523	1	0.55427	0.018104	1.74223	0.058145	0.807456	1291	3	0.55427
FAM9C	4	0.71303	0.74037	1	12889	1	0.50191	0.018128	1.74165	0.058213	0.807576	1292	3	0.50191
GGACT	4	0.98186	0.98196	1	17526	0	0.28409	0.01814	1.74136	0.058242	0.807576	1293	4	0.28409
ZNF221	4	0.98183	0.98193	1	17525	0	0.29318	0.018168	1.74069	0.058326	0.808122	1294	4	0.29318
CSTF1	4	0.74902	0.76456	1	13336	1	0.94691	0.018191	1.74014	0.058387	0.808351	1295	3	0.94691
SCNM1	4	0.79007	0.79557	1	13906	1	0.36215	0.018225	1.73933	0.058482	0.809046	1296	2	0.36215
SPPL2C	4	0.98175	0.98185	1	17523	0	0.41414	0.018249	1.73876	0.058553	0.809417	1297	4	0.41414
BMP10	4	0.96323	0.96333	1	17078	0	0.54487	0.018292	1.73774	0.058689	0.809582	1298	3	0.54487
SRP68	4	0.9817	0.9818	1	17522	0	0.53394	0.018297	1.73762	0.058699	0.809582	1299	4	0.53394
COQ10A	4	0.28902	0.43698	1	7666	1	0.59312	0.018301	1.73753	0.058711	0.809582	1300	3	0.59312
ZMYM2	4	0.98169	0.98179	1	17521	0	0.39638	0.018311	1.73729	0.058748	0.809582	1301	4	0.39638
TTC23L	4	0.28558	0.43352	1	7602	1	0.38841	0.018326	1.73693	0.05879	0.809582	1302	2	0.38841
RBM18	4	0.64192	0.69871	1	12167	1	0.54837	0.018347	1.73643	0.058847	0.809582	1303	3	0.54837
CDK12	4	0.89316	0.8932	1	15704	0	0.77644	0.01836	1.73613	0.058885	0.809582	1304	3	0.77644
CNDP2	4	0.07031	0.16143	0.958052	3004	2	0.27686	0.018387	1.73549	0.058977	0.80974	1305	2	0.27686
GSTK1	4	0.9816	0.98169	1	17520	0	0.34473	0.018401	1.73516	0.059024	0.809779	1306	4	0.34473
C20orf85	4	0.98109	0.98119	1	17511	0	0.41867	0.018433	1.7344	0.05913	0.810624	1307	4	0.41867
SSTR4	4	0.97914	0.97934	1	17461	0	0.53981	0.018467	1.7336	0.059229	0.81137	1308	3	0.53981
C4orf32	4	0.88094	0.88108	1	15459	0	0.30354	0.018504	1.73273	0.059341	0.811743	1309	3	0.30354
LOXL3	4	0.98149	0.98159	1	17518	0	0.37591	0.018506	1.73269	0.059346	0.811743	1310	4	0.37591
FOXP3	4	0.9665	0.96662	1	17169	0	0.21997	0.018559	1.73145	0.059499	0.812209	1311	2	0.21997
NTPCR	4	0.90033	0.90039	1	15840	0	0.75742	0.018561	1.7314	0.059502	0.812209	1312	3	0.75742
SORCS2	4	0.3297	0.47742	1	8326	1	0.49242	0.018603	1.73042	0.059621	0.812209	1313	3	0.49242
ANKRD24	4	0.9133	0.91336	1	16094	0	0.46314	0.018631	1.72976	0.059699	0.812209	1314	2	0.46314
NDRG3	4	0.98135	0.98146	1	17517	0	0.3729	0.018645	1.72944	0.059742	0.812209	1315	4	0.3729
FAM63A	4	0.3404	0.48808	1	8489	1	0.61214	0.018659	1.72911	0.059778	0.812209	1316	3	0.61214
HTR6	4	0.090068	0.19788	0.976728	3606	1	0.61494	0.018663	1.72902	0.059793	0.812209	1317	3	0.61494
MAX	4	0.72246	0.74659	1	13010	1	0.70535	0.018668	1.7289	0.059804	0.812209	1318	3	0.70535
FAM13A	4	0.9813	0.98141	1	17516	0	0.30715	0.018698	1.7282	0.059879	0.812209	1319	4	0.30715
CDKN2B	4	0.86289	0.86295	1	15150	0	0.56795	0.018704	1.72807	0.059895	0.812209	1320	3	0.56795
MRC2	4	0.80789	0.81044	1	14168	1	0.67509	0.018704	1.72807	0.059895	0.812209	1321	3	0.67509
CXorf36	4	0.81816	0.81955	1	14340	1	0.63731	0.018715	1.72781	0.059929	0.812209	1322	3	0.63731
TSPAN11	4	0.94411	0.94426	1	16671	0	0.40387	0.018727	1.72753	0.05996	0.812209	1323	3	0.40387
OR10P1	4	0.88266	0.88281	1	15496	0	0.40267	0.018745	1.72711	0.060007	0.812231	1324	3	0.40267
ATRX	4	0.50183	0.63191	1	10903	1	0.71174	0.018806	1.7257	0.060167	0.813458	1325	3	0.71174
DDX3X	4	0.46016	0.6076	1	10467	1	0.74034	0.018841	1.7249	0.060269	0.813458	1326	3	0.74034
THRAP3	4	0.93767	0.93781	1	16561	0	0.64411	0.018844	1.72483	0.060279	0.813458	1327	3	0.64411
APOM	4	0.82708	0.82772	1	14493	1	0.54193	0.01889	1.72377	0.060413	0.813458	1328	3	0.54193
C9orf78	4	0.98111	0.98121	1	17513	0	0.72626	0.018895	1.72365	0.060428	0.813458	1329	4	0.72626
C1orf170	4	0.9811	0.9812	1	17512	0	0.36964	0.018902	1.72349	0.060451	0.813458	1330	4	0.36964
ENG	4	0.88012	0.88026	1	15446	0	0.55029	0.018909	1.72333	0.060472	0.813458	1331	3	0.55029
PTPRN2	4	0.98106	0.98117	1	17510	0	0.35391	0.018937	1.72269	0.060545	0.813458	1332	4	0.35391
TLX3	4	0.98106	0.98117	1	17509	0	0.3185	0.018941	1.7226	0.060558	0.813458	1333	4	0.3185
CDK2	4	0.93393	0.93403	1	16484	0	0.60558	0.01899	1.72148	0.060706	0.813458	1334	3	0.60558
C4orf27	4	0.981	0.98112	1	17508	0	0.29807	0.019003	1.72118	0.060744	0.813458	1335	4	0.29807
PRDM12	4	0.98098	0.98111	1	17507	0	0.41469	0.019019	1.72081	0.060792	0.813458	1336	4	0.41469
MET	4	0.91533	0.91546	1	16135	0	0.49247	0.019025	1.72068	0.060816	0.813458	1337	3	0.49247
RNF128	4	0.98097	0.98109	1	17506	0	0.24555	0.019033	1.72049	0.060838	0.813458	1338	4	0.24555
ZNF286A	4	0.97721	0.97747	1	17413	0	0.45074	0.019035	1.72045	0.060843	0.813458	1339	3	0.45074
NR1D2	4	0.43841	0.58565	1	10138	2	0.1078	0.019061	1.71985	0.060924	0.813458	1340	2	0.1078
SKA3	4	0.98092	0.98105	1	17505	0	0.33773	0.019077	1.71949	0.060969	0.813458	1341	4	0.33773
BEND5	4	0.98091	0.98103	1	17504	0	0.21219	0.019086	1.71929	0.060995	0.813458	1342	4	0.21219
COL25A1	4	0.20932	0.35778	1	6334	1	0.56169	0.019096	1.71906	0.061017	0.813458	1343	3	0.56169
DPM3	4	0.90415	0.90427	1	15919	0	0.57172	0.019104	1.71888	0.06104	0.813458	1344	3	0.57172
GAPDH	4	0.63341	0.69417	1	12069	1	0.35288	0.019117	1.71858	0.061073	0.813458	1345	2	0.35288
TMEM236	4	0.98088	0.981	1	17503	0	0.25955	0.019121	1.71849	0.061081	0.813458	1346	4	0.25955
AKAP7	4	0.53156	0.64463	1	11166	1	0.56346	0.019161	1.71758	0.061197	0.813642	1347	3	0.56346
SRRM4	4	0.98084	0.98096	1	17502	0	0.27945	0.019164	1.71751	0.061207	0.813642	1348	4	0.27945
DLEU1	4	0.98083	0.98095	1	17501	0	0.30702	0.01917	1.71738	0.061229	0.813642	1349	4	0.30702
LIME1	4	0.97868	0.97889	1	17450	0	0.45203	0.0192	1.7167	0.061309	0.814118	1350	3	0.45203
RAE1	4	0.46108	0.60851	1	10485	2	0.26288	0.01922	1.71625	0.061371	0.814129	1351	2	0.26288
ZFYVE21	4	0.13194	0.27072	0.990825	4881	2	0.14407	0.019228	1.71607	0.0614	0.814129	1352	2	0.14407
TAF4	4	0.97538	0.9756	1	17366	0	0.49271	0.019257	1.71541	0.061485	0.814661	1353	3	0.49271
CYP4F3	4	0.95141	0.95155	1	16830	0	0.79946	0.019288	1.71471	0.061584	0.814979	1354	3	0.79946
MC5R	4	0.98069	0.98082	1	17500	0	0.36738	0.019306	1.71431	0.061639	0.814979	1355	4	0.36738
AGO1	4	0.42867	0.57603	1	9970	1	0.39816	0.019308	1.71426	0.061643	0.814979	1356	2	0.39816
IL12RB1	4	0.92773	0.92797	1	16363	0	0.60905	0.019336	1.71363	0.061735	0.815595	1357	3	0.60905
COL16A1	4	0.50388	0.63277	1	10922	1	0.07708	0.019388	1.71247	0.061884	0.816395	1358	2	0.07708
ECHDC2	4	0.98059	0.98074	1	17499	0	0.44623	0.019407	1.71204	0.061944	0.816395	1359	4	0.44623
TJAP1	4	0.95263	0.95276	1	16851	0	0.53125	0.019433	1.71146	0.062008	0.816395	1360	3	0.53125
OR2Z1	4	0.40325	0.55063	1	9549	1	0.46713	0.01945	1.71108	0.062062	0.816395	1361	3	0.46713
HTRA3	4	0.98055	0.98069	1	17498	0	0.39276	0.019451	1.71106	0.062064	0.816395	1362	4	0.39276
INPP5E	4	0.40612	0.55343	1	9606	1	0.2038	0.019451	1.71106	0.062064	0.816395	1363	2	0.2038
HLA-G	4	0.83315	0.83349	1	14599	1	0.58174	0.019472	1.71059	0.062131	0.816678	1364	3	0.58174
FABP2	4	0.89651	0.89658	1	15771	0	0.33957	0.019504	1.70988	0.062216	0.816703	1365	2	0.33957
DENND2A	4	0.42497	0.57232	1	9909	2	-0.2046	0.019507	1.70981	0.062223	0.816703	1366	1	-0.2046
C6orf62	4	0.98048	0.98063	1	17497	0	0.3028	0.019522	1.70948	0.062267	0.816703	1367	4	0.3028
POLH	4	0.98041	0.98057	1	17495	0	0.23353	0.019587	1.70803	0.062433	0.817508	1368	4	0.23353
CMTM4	4	0.9804	0.98056	1	17494	0	0.43667	0.019602	1.7077	0.06247	0.817508	1369	4	0.43667
GAS2L1	4	0.79811	0.80222	1	14030	1	0.58974	0.019614	1.70743	0.062508	0.817508	1370	3	0.58974
NEUROD1	4	0.98032	0.98048	1	17492	0	0.32651	0.019685	1.70586	0.062719	0.818869	1371	4	0.32651
DNAJC12	4	0.29932	0.44721	1	7820	2	0.19196	0.0197	1.70553	0.062771	0.818869	1372	2	0.19196
HAUS8	4	0.94829	0.94843	1	16764	0	0.80838	0.019707	1.70538	0.062793	0.818869	1373	3	0.80838
GALNTL5	4	0.65732	0.70721	1	12313	1	0.51402	0.019734	1.70478	0.062872	0.81887	1374	3	0.51402
SLC39A5	4	0.81096	0.81313	1	14212	1	0.51225	0.019751	1.70441	0.062924	0.81887	1375	3	0.51225
EXOC1	4	0.98023	0.9804	1	17490	0	0.58337	0.019765	1.7041	0.062962	0.81887	1376	4	0.58337
CFD	4	0.98023	0.9804	1	17489	0	0.23392	0.01977	1.70399	0.062973	0.81887	1377	4	0.23392
KLHL15	4	0.87597	0.87612	1	15375	0	0.39073	0.019808	1.70316	0.063083	0.819721	1378	2	0.39073
ARHGAP12	4	0.86001	0.86004	1	15080	0	0.44693	0.019841	1.70244	0.063171	0.82028	1379	3	0.44693
TMEM184B	4	0.12496	0.25892	0.987628	4690	1	0.16987	0.019897	1.70121	0.063304	0.821256	1380	2	0.16987
LRRTM2	4	0.85784	0.85791	1	15031	0	0.54332	0.019916	1.7008	0.063337	0.821256	1381	3	0.54332
ABHD15	4	0.96292	0.963	1	17067	0	0.53859	0.020033	1.69825	0.06359	0.823625	1382	2	0.53859
GHRH	4	0.55819	0.65665	1	11385	1	0.43661	0.020042	1.69806	0.06361	0.823625	1383	3	0.43661
PACRG	4	0.83477	0.83505	1	14629	1	0.34024	0.020078	1.69728	0.063685	0.824004	1384	2	0.34024
ADA	4	0.9733	0.97353	1	17325	0	0.56024	0.020141	1.69592	0.063826	0.824526	1385	3	0.56024
ST8SIA3	4	0.69404	0.72867	1	12679	1	0.56066	0.020154	1.69564	0.063849	0.824526	1386	3	0.56066
ZSCAN25	4	0.38783	0.53512	1	9279	2	0.2676	0.020159	1.69553	0.063861	0.824526	1387	2	0.2676
BIRC3	4	0.33475	0.48243	1	8412	1	0.47781	0.020222	1.69418	0.063993	0.824906	1388	3	0.47781
P2RX2	4	0.2908	0.43876	1	7688	1	-0.14117	0.020231	1.69398	0.064009	0.824906	1389	1	-0.14117
WBSCR27	4	0.94924	0.94938	1	16787	0	0.38246	0.020241	1.69377	0.064026	0.824906	1390	2	0.38246
C9orf153	4	0.94583	0.94594	1	16709	0	0.54539	0.020295	1.69261	0.064128	0.825633	1391	3	0.54539
ZIC3	4	0.097369	0.21089	0.979498	3844	2	-0.019183	0.020343	1.69159	0.064222	0.82626	1392	2	-0.019183
LACTBL1	4	0.95977	0.9599	1	17005	0	0.32967	0.020398	1.69041	0.064335	0.827132	1393	2	0.32967
C3orf70	4	0.83948	0.83955	1	14716	1	0.39733	0.020421	1.68992	0.064386	0.827198	1394	3	0.39733
UBA1	4	0.14994	0.29837	0.99741	5339	1	0.50375	0.020459	1.68912	0.064462	0.82727	1395	3	0.50375
PHAX	4	0.20687	0.35532	1	6283	1	0.32082	0.020486	1.68854	0.064525	0.82727	1396	2	0.32082
GNL2	4	0.22961	0.37793	1	6641	2	0.17052	0.020522	1.68778	0.064607	0.827691	1397	2	0.17052
BCLAF1	4	0.59518	0.67445	1	11702	1	0.54119	0.020577	1.68662	0.064719	0.828551	1398	2	0.54119
CRAT	4	0.5427	0.64962	1	11253	1	0.58629	0.020621	1.68569	0.064815	0.828593	1399	3	0.58629
STT3A	4	0.96336	0.96345	1	17080	0	0.63477	0.02065	1.68508	0.064859	0.828593	1400	3	0.63477
NPEPL1	4	0.97773	0.97798	1	17424	0	0.51888	0.020696	1.68411	0.064953	0.829206	1401	3	0.51888
NR6A1	4	0.97884	0.97904	1	17454	0	0.58615	0.020731	1.68338	0.065022	0.829506	1402	3	0.58615
SNCG	4	0.33299	0.48063	1	8373	2	-0.27176	0.020788	1.68219	0.065139	0.830417	1403	1	-0.27176
KLHL9	4	0.95911	0.95925	1	16984	0	0.41593	0.020832	1.68127	0.065232	0.830564	1404	3	0.41593
ERBB3	4	0.82644	0.82712	1	14477	1	0.44872	0.020837	1.68116	0.065242	0.830564	1405	3	0.44872
ARL1	4	0.96801	0.96814	1	17209	0	0.47533	0.020947	1.67888	0.065447	0.831887	1406	3	0.47533
EYA4	4	0.97467	0.97488	1	17348	0	0.42784	0.020955	1.67871	0.065469	0.831887	1407	3	0.42784
ATP6V0C	4	0.243	0.39112	1	6855	1	0.67593	0.020962	1.67857	0.065483	0.831887	1408	2	0.67593
PAPOLA	4	0.9646	0.96471	1	17124	0	0.57119	0.021027	1.67722	0.06561	0.832653	1409	3	0.57119
SLC30A4	4	0.8242	0.82509	1	14436	1	0.54852	0.02104	1.67695	0.065635	0.832653	1410	3	0.54852
IL1RL2	4	0.44055	0.58785	1	10170	1	0.62733	0.021066	1.67642	0.065688	0.832749	1411	3	0.62733
GPR174	4	0.83006	0.83056	1	14544	1	0.16557	0.021122	1.67526	0.065809	0.833707	1412	2	0.16557
SCGB1D1	4	0.20851	0.35697	1	6312	1	0.52618	0.02117	1.67428	0.065918	0.834498	1413	3	0.52618
ASS1	4	0.55026	0.65304	1	11320	1	0.4596	0.021211	1.67344	0.066003	0.834896	1414	2	0.4596
DDX31	3	0.97829	0.97845	1	17439	0	0.68984	0.021247	1.6727	0.054672	0.791174	1415	3	0.68984
TCEB2	4	0.053655	0.12992	0.938679	2467	3	-1.1478	0.021289	1.67184	0.066157	0.834896	1416	1	-1.1478
ZDHHC12	4	0.27675	0.42472	1	7448	1	0.63098	0.021291	1.6718	0.066161	0.834896	1417	3	0.63098
ALDOC	4	0.9552	0.95531	1	16903	0	0.44714	0.021307	1.67148	0.066195	0.834896	1418	3	0.44714
LPL	4	0.63966	0.69751	1	12142	1	0.29384	0.021332	1.67097	0.066244	0.834896	1419	2	0.29384
C14orf105	4	0.21433	0.36276	1	6424	1	0.6493	0.021342	1.67076	0.066262	0.834896	1420	3	0.6493
BABAM1	4	0.96719	0.96728	1	17188	0	0.61224	0.021347	1.67066	0.06627	0.834896	1421	3	0.61224
PARVB	4	0.9514	0.95154	1	16829	0	0.44781	0.021425	1.66908	0.066419	0.836195	1422	2	0.44781
SSBP4	4	0.9592	0.95934	1	16986	0	0.60598	0.021499	1.66758	0.066589	0.837243	1423	3	0.60598
ZCCHC13	4	0.95938	0.95951	1	16991	0	0.54484	0.021555	1.66645	0.066702	0.838018	1424	2	0.54484
CDH22	3	0.96496	0.96516	1	17136	0	0.70203	0.021564	1.66627	0.055438	0.79537	1425	3	0.70203
TUBB6	4	0.89368	0.89373	1	15720	0	0.43364	0.021593	1.66569	0.066781	0.838271	1426	2	0.43364
C9orf92	4	0.89943	0.89951	1	15825	0	0.44701	0.021628	1.66498	0.06685	0.838271	1427	3	0.44701
ORAI1	4	0.92049	0.92069	1	16224	0	0.5303	0.021633	1.66488	0.066861	0.838271	1428	3	0.5303
OR52J3	4	0.95031	0.95046	1	16808	0	0.66553	0.021686	1.66382	0.066976	0.83914	1429	3	0.66553
OR1J2	4	0.91514	0.91527	1	16130	0	0.5463	0.021732	1.6629	0.067071	0.839218	1430	3	0.5463
ACSBG2	4	0.17416	0.32273	1	5725	2	-0.040157	0.021734	1.66286	0.067075	0.839218	1431	2	-0.040157
BTBD1	4	0.9074	0.9075	1	15991	0	0.24908	0.02179	1.66174	0.067188	0.83996	1432	2	0.24908
UBE2E1	4	0.87876	0.8789	1	15423	0	0.46658	0.021829	1.66097	0.06727	0.83996	1433	3	0.46658
MYCBP	4	0.40469	0.552	1	9579	2	0.12268	0.021845	1.66065	0.067304	0.83996	1434	2	0.12268
BDH2	4	0.39371	0.541	1	9381	1	0.34229	0.021873	1.66009	0.067351	0.83996	1435	2	0.34229
DEPDC5	4	0.83093	0.83139	1	14560	1	0.20902	0.021901	1.65954	0.067406	0.83996	1436	3	0.20902
SLC35D1	4	0.65936	0.70833	1	12332	1	0.52665	0.021902	1.65952	0.067411	0.83996	1437	3	0.52665
NAALAD2	4	0.90065	0.90072	1	15848	0	0.3147	0.022061	1.65637	0.067735	0.84284	1438	2	0.3147
CCT7	4	0.81459	0.81634	1	14269	1	1.0877	0.022207	1.65351	0.068037	0.844058	1439	3	1.0877
CLOCK	4	0.19049	0.33903	1	6000	2	0.29904	0.022212	1.65341	0.068046	0.844058	1440	2	0.29904
APBA1	4	0.1471	0.29556	0.997156	5292	1	0.51212	0.022222	1.65322	0.068065	0.844058	1441	3	0.51212
SS18L1	4	0.37385	0.5213	1	9043	1	0.065045	0.02229	1.65189	0.06821	0.845065	1442	2	0.065045
TLCD2	4	0.96427	0.9644	1	17114	0	0.45425	0.022307	1.65156	0.068239	0.845065	1443	3	0.45425
SLCO1A2	3	0.55484	0.59135	1	11356	1	0.47732	0.022374	1.65026	0.057354	0.803611	1444	2	0.47732
ZAR1	4	0.96377	0.96389	1	17097	0	0.23388	0.022401	1.64973	0.06844	0.846262	1445	2	0.23388
ADAMTSL5	4	0.96683	0.96693	1	17181	0	0.54286	0.022413	1.6495	0.068461	0.846262	1446	3	0.54286
VWA8	4	0.2084	0.35685	1	6309	2	0.16043	0.022421	1.64935	0.068475	0.846262	1447	2	0.16043
PTH2	4	0.96215	0.96222	1	17054	0	0.35654	0.022535	1.64714	0.068708	0.848157	1448	2	0.35654
RXFP2	4	0.054306	0.13119	0.939828	2491	1	0.38937	0.022568	1.64651	0.068779	0.848157	1449	3	0.38937
AGPAT1	4	0.50714	0.63413	1	10948	1	0.448	0.022582	1.64624	0.068805	0.848157	1450	3	0.448
TRAF5	4	0.93623	0.93632	1	16532	0	0.49513	0.022597	1.64595	0.068838	0.848157	1451	3	0.49513
SMYD2	4	0.30278	0.45065	1	7877	1	0.50008	0.022611	1.64568	0.068861	0.848157	1452	3	0.50008
OR2M5	2	0.97726	0.97743	1	17414	0	0.51918	0.022736	1.64329	0.042003	0.738877	1453	2	0.51918
OR4K2	4	0.94721	0.94734	1	16746	0	0.48538	0.022752	1.64298	0.069165	0.850479	1454	3	0.48538
B3GNTL1	4	0.69569	0.72964	1	12693	1	0.285	0.022754	1.64294	0.069169	0.850479	1455	2	0.285
CCDC19	4	0.20583	0.35426	1	6267	2	0.1497	0.022783	1.64239	0.069222	0.850479	1456	2	0.1497
EPC2	4	0.3551	0.50263	1	8727	2	0.099625	0.02279	1.64226	0.069237	0.850479	1457	2	0.099625
EMR1	4	0.32157	0.46929	1	8173	2	0.25116	0.02285	1.64111	0.069343	0.85069	1458	2	0.25116
GABRA4	4	0.97874	0.97895	1	17452	0	0.44365	0.022898	1.6402	0.069442	0.85069	1459	3	0.44365
CTD-2616J11.4	4	0.96999	0.97011	1	17251	0	0.46117	0.022922	1.63975	0.069493	0.85069	1460	3	0.46117
GEMIN5	4	0.24167	0.38981	1	6832	1	0.62938	0.022942	1.63937	0.069525	0.85069	1461	3	0.62938
SNX25	4	0.020064	0.062789	0.830004	1328	2	-0.2705	0.022957	1.63908	0.069555	0.85069	1462	1	-0.2705
BRINP3	4	0.46142	0.60885	1	10491	2	0.23864	0.023003	1.63822	0.069663	0.851116	1463	2	0.23864
PRKAB1	4	0.7257	0.74875	1	13059	1	0.46899	0.023093	1.63652	0.069848	0.852798	1464	3	0.46899
APPL2	4	0.30951	0.45738	1	7993	1	0.27266	0.023124	1.63594	0.06992	0.853109	1465	2	0.27266
JUNB	4	0.96746	0.96756	1	17195	0	0.45249	0.023186	1.63477	0.070045	0.85331	1466	2	0.45249
TCL1A	4	0.80277	0.80609	1	14083	1	0.45726	0.023192	1.63466	0.070064	0.85331	1467	3	0.45726
PSPC1	4	0.94585	0.94596	1	16710	0	0.60018	0.023202	1.63447	0.070083	0.85331	1468	3	0.60018
TMPRSS12	4	0.57248	0.66327	1	11516	1	0.52998	0.02322	1.63414	0.070124	0.85331	1469	3	0.52998
CCBE1	4	0.80072	0.80437	1	14055	1	0.53682	0.02335	1.63171	0.070395	0.856029	1470	3	0.53682
SYNRG	4	0.62671	0.69061	1	12000	1	0.47122	0.023423	1.63036	0.070543	0.857262	1471	3	0.47122
TAPBP	4	0.95178	0.95191	1	16833	0	0.60781	0.023495	1.62902	0.070697	0.858182	1472	3	0.60781
GNS	4	0.89309	0.89313	1	15702	0	0.43245	0.023518	1.6286	0.070741	0.858182	1473	3	0.43245
CCDC96	4	0.67422	0.7168	1	12469	1	0.51155	0.023528	1.62841	0.07076	0.858182	1474	3	0.51155
GSDMA	4	0.76527	0.77628	1	13566	1	0.36157	0.023624	1.62665	0.070968	0.859354	1475	3	0.36157
PTGR1	4	0.27768	0.42567	1	7464	1	0.32095	0.023641	1.62633	0.070999	0.859354	1476	2	0.32095
KDR	4	0.87886	0.87902	1	15424	0	0.53971	0.023702	1.62522	0.071129	0.860356	1477	3	0.53971
ABHD14A	4	0.43559	0.58282	1	10083	1	-0.12816	0.023735	1.62461	0.071192	0.860397	1478	1	-0.12816
BTBD10	4	0.96197	0.96204	1	17051	0	0.43855	0.023751	1.62432	0.071227	0.860397	1479	3	0.43855
NEK2	2	0.97617	0.97633	1	17392	0	0.64546	0.023832	1.62284	0.043976	0.744596	1480	2	0.64546
USP8	4	0.96287	0.96296	1	17066	0	0.65711	0.023836	1.62277	0.071388	0.86177	1481	3	0.65711
ZNF653	4	0.76712	0.77773	1	13592	1	0.54074	0.023904	1.62153	0.071522	0.862821	1482	2	0.54074
PROM2	4	0.12467	0.25843	0.987628	4681	2	0.1719	0.023933	1.621	0.071585	0.863003	1483	2	0.1719
EXOSC6	4	0.31064	0.45853	1	8006	1	0.60357	0.023957	1.62057	0.071636	0.863048	1484	3	0.60357
DVL3	4	0.96779	0.96791	1	17201	0	0.5507	0.023992	1.61993	0.071703	0.863283	1485	3	0.5507
HJURP	4	0.28902	0.43698	1	7662	1	0.56994	0.024042	1.61903	0.071814	0.864048	1486	3	0.56994
CTSZ	4	0.94665	0.94677	1	16728	0	0.50942	0.024112	1.61777	0.071958	0.864999	1487	3	0.50942
KIAA2026	4	0.23789	0.38615	1	6762	1	0.4182	0.024128	1.61748	0.071988	0.864999	1488	3	0.4182
HIST1H1D	4	0.70524	0.7355	1	12804	1	0.47431	0.024159	1.61692	0.072045	0.865108	1489	2	0.47431
Non_Target_123	1	0.97578	0.97587	1	17384	0	0.9991	0.024225	1.61574	0.024135	0.623671	1490	1	0.9991
HNRNPAB	4	0.89658	0.89664	1	15773	0	0.53243	0.024235	1.61556	0.0722	0.866398	1491	3	0.53243
TPRX1	4	0.48934	0.62666	1	10799	1	0.50417	0.024289	1.61459	0.072307	0.866398	1492	3	0.50417
COPA	4	0.019368	0.061326	0.827422	1301	3	-2.5902	0.024346	1.61357	0.072413	0.866398	1493	1	-2.5902
EXOSC9	4	0.51872	0.63904	1	11047	1	0.75439	0.02435	1.6135	0.072425	0.866398	1494	3	0.75439
RBPJ	4	0.78073	0.78816	1	13768	1	0.47216	0.02436	1.61332	0.072444	0.866398	1495	3	0.47216
NEIL1	4	0.7699	0.7798	1	13627	1	0.50718	0.024395	1.6127	0.072528	0.866398	1496	2	0.50718
AZI1	4	0.43737	0.5846	1	10120	2	-0.15965	0.024401	1.61259	0.072541	0.866398	1497	1	-0.15965
TPM4	4	0.68721	0.72452	1	12613	1	0.49591	0.024411	1.61241	0.072561	0.866398	1498	3	0.49591
TRMT2A	4	0.95631	0.95645	1	16922	0	0.68208	0.024426	1.61215	0.072581	0.866398	1499	3	0.68208
LTK	4	0.75096	0.76596	1	13364	1	0.26421	0.024457	1.6116	0.072645	0.86659	1500	2	0.26421
RPL10A	3	0.97553	0.97574	1	17374	0	1.2334	0.024467	1.61142	0.062392	0.817508	1501	3	1.2334
PRAM1	4	0.94893	0.94906	1	16778	0	0.39062	0.024513	1.6106	0.072745	0.866648	1502	2	0.39062
NOLC1	4	0.14891	0.29737	0.99741	5321	1	0.32527	0.024572	1.60956	0.072862	0.867061	1503	2	0.32527
NR0B2	4	0.8537	0.85376	1	14962	0	0.4874	0.024582	1.60938	0.072881	0.867061	1504	3	0.4874
GALNT6	4	0.016215	0.052635	0.810986	1125	1	0.45767	0.024604	1.60899	0.072925	0.867061	1505	3	0.45767
RANGAP1	4	0.52043	0.6398	1	11055	1	0.88496	0.024642	1.60832	0.073004	0.867061	1506	2	0.88496
TRABD	4	0.12109	0.25227	0.987628	4574	3	-0.33929	0.024679	1.60767	0.073074	0.867061	1507	1	-0.33929
KLK11	4	0.019061	0.060655	0.824047	1291	1	0.50886	0.024714	1.60706	0.073154	0.867061	1508	3	0.50886
OR13J1	4	0.85803	0.85809	1	15035	0	0.61312	0.024751	1.60641	0.073224	0.867061	1509	3	0.61312
LSS	4	0.47701	0.62162	1	10704	1	0.52649	0.024768	1.60611	0.073255	0.867061	1510	3	0.52649
RPL26L1	4	0.084682	0.1881	0.975902	3441	1	0.48292	0.024773	1.60602	0.073269	0.867061	1511	3	0.48292
ACOX1	4	0.044998	0.11305	0.916388	2194	2	-0.21739	0.02479	1.60572	0.073304	0.867061	1512	1	-0.21739
CX3CR1	4	0.78169	0.78892	1	13785	1	0.40043	0.024839	1.60487	0.073402	0.867401	1513	3	0.40043
ZNF76	4	0.67106	0.71496	1	12429	1	0.53721	0.02485	1.60467	0.073428	0.867401	1514	3	0.53721
MUM1	4	0.82719	0.82782	1	14495	1	0.35753	0.02493	1.60328	0.073599	0.868703	1515	2	0.35753
UQCR11	4	0.88601	0.88615	1	15564	0	0.41468	0.024963	1.6027	0.073666	0.868703	1516	3	0.41468
LHFP	4	0.94718	0.94732	1	16743	0	0.51035	0.024989	1.60225	0.07371	0.868703	1517	3	0.51035
GDAP1L1	4	0.95812	0.95825	1	16960	0	0.66422	0.025019	1.60173	0.073775	0.868703	1518	3	0.66422
CYB5R4	4	0.96101	0.9611	1	17030	0	0.39974	0.025034	1.60147	0.073799	0.868703	1519	2	0.39974
ZFAND6	4	0.96914	0.96924	1	17235	0	0.59863	0.025049	1.60121	0.073824	0.868703	1520	3	0.59863
PAX4	4	0.90013	0.90019	1	15836	0	0.42452	0.025169	1.59913	0.074072	0.870965	1521	3	0.42452
NIP7	4	0.2379	0.38615	1	6763	2	0.32666	0.025189	1.59879	0.074117	0.870965	1522	2	0.32666
STAP1	4	0.68931	0.72581	1	12633	1	0.49618	0.025229	1.5981	0.074201	0.870965	1523	3	0.49618
ADAMTS14	4	0.86492	0.865	1	15185	0	0.3459	0.025234	1.59801	0.074208	0.870965	1524	3	0.3459
ZNF543	4	0.54599	0.65112	1	11290	1	0.35972	0.025279	1.59724	0.0743	0.871482	1525	2	0.35972
ULK1	4	0.95859	0.95872	1	16971	0	0.37693	0.025304	1.59681	0.074356	0.871577	1526	3	0.37693
EPT1	3	0.97464	0.97481	1	17347	0	0.5289	0.025363	1.5958	0.064528	0.82727	1527	3	0.5289
GPR176	4	0.045067	0.11318	0.916388	2197	2	0.027975	0.02546	1.59414	0.074674	0.874739	1528	2	0.027975
ARID3C	4	0.82228	0.82329	1	14404	1	0.10834	0.025511	1.59327	0.074787	0.8752	1529	2	0.10834
UNC13B	4	0.91419	0.91426	1	16112	0	0.55643	0.02552	1.59312	0.07481	0.8752	1530	3	0.55643
BOC	4	0.85856	0.85859	1	15048	0	0.32807	0.025567	1.59232	0.07489	0.875579	1531	3	0.32807
Non_Target_055	1	0.97439	0.97447	1	17346	0	0.95624	0.02561	1.59159	0.02553	0.63822	1532	1	0.95624
LNPEP	4	0.69226	0.72757	1	12659	1	0.35298	0.025651	1.5909	0.075062	0.876791	1533	2	0.35298
RCAN3	4	0.17403	0.3226	1	5723	1	-0.055391	0.025677	1.59046	0.07511	0.876791	1534	1	-0.055391
STOX1	4	0.97265	0.97287	1	17313	0	0.47176	0.025711	1.58988	0.075168	0.876791	1535	3	0.47176
FAM175A	4	0.68073	0.72067	1	12532	1	0.5901	0.025721	1.58971	0.075193	0.876791	1536	3	0.5901
PDCL2	4	0.81456	0.8163	1	14268	1	0.73439	0.025774	1.58882	0.075286	0.876791	1537	3	0.73439
THAP1	4	0.91241	0.91245	1	16077	0	0.48164	0.025899	1.58672	0.07555	0.876791	1538	2	0.48164
C9orf53	4	0.096636	0.2096	0.979498	3822	1	0.556	0.025911	1.58652	0.075573	0.876791	1539	3	0.556
CD320	4	0.41571	0.56304	1	9769	1	0.44386	0.025942	1.586	0.075626	0.876791	1540	3	0.44386
LRRC29	4	0.66897	0.71378	1	12411	1	0.11034	0.025955	1.58578	0.075654	0.876791	1541	1	0.11034
ACTG1	4	0.93693	0.93706	1	16547	0	0.62735	0.025966	1.58559	0.075669	0.876791	1542	3	0.62735
ADCK3	4	0.76985	0.77977	1	13625	1	0.49426	0.025975	1.58544	0.075692	0.876791	1543	3	0.49426
ZNF618	4	0.83695	0.8371	1	14667	1	0.49444	0.026021	1.58468	0.075778	0.876791	1544	3	0.49444
NNT	4	0.2029	0.35128	1	6220	1	0.42724	0.026027	1.58458	0.075788	0.876791	1545	3	0.42724
PHACTR3	4	0.72199	0.74627	1	13003	1	0.4943	0.026036	1.58443	0.075807	0.876791	1546	3	0.4943
FAM184B	4	0.94226	0.9424	1	16637	0	0.44546	0.026046	1.58426	0.075825	0.876791	1547	2	0.44546
KCNIP4	4	0.93383	0.93394	1	16481	0	0.43017	0.026107	1.58324	0.075949	0.876791	1548	2	0.43017
PTH1R	4	0.68742	0.72465	1	12615	1	0.66032	0.026117	1.58308	0.075973	0.876791	1549	3	0.66032
TAF5L	4	0.60835	0.68109	1	11823	1	0.49366	0.026147	1.58258	0.07604	0.876791	1550	2	0.49366
PCGF3	4	0.39635	0.54369	1	9423	2	0.069376	0.026176	1.5821	0.076114	0.876791	1551	2	0.069376
RMDN3	4	0.72604	0.74898	1	13065	1	0.42335	0.026249	1.58089	0.076259	0.876791	1552	3	0.42335
NUBP1	3	0.18321	0.29324	0.995677	5895	1	0.24046	0.026254	1.5808	0.066595	0.837243	1553	1	0.24046
LRRC46	4	0.93495	0.93507	1	16506	0	0.11969	0.026287	1.58026	0.076335	0.876791	1554	1	0.11969
TCF21	4	0.62171	0.68799	1	11952	1	0.40631	0.0263	1.58004	0.076368	0.876791	1555	2	0.40631
SMS	4	0.0060654	0.020847	0.672232	540	1	0.60515	0.026321	1.5797	0.076411	0.876791	1556	3	0.60515
CHAF1A	4	0.079963	0.17943	0.968915	3297	1	0.7837	0.026345	1.5793	0.076458	0.876791	1557	3	0.7837
GTF3C3	4	0.11106	0.23492	0.985795	4255	2	-0.25891	0.026398	1.57843	0.076563	0.876791	1558	2	-0.25891
ANKRD16	4	0.91077	0.91084	1	16057	0	0.53096	0.026412	1.5782	0.076597	0.876791	1559	3	0.53096
PKHD1	4	0.90443	0.90453	1	15922	0	0.49207	0.026414	1.57817	0.076605	0.876791	1560	3	0.49207
TLR10	4	0.3479	0.49551	1	8618	1	0.50096	0.026446	1.57764	0.076655	0.876791	1561	3	0.50096
RPS6KB1	4	0.90509	0.90521	1	15934	0	0.49032	0.026453	1.57753	0.076673	0.876791	1562	3	0.49032
SHROOM4	4	0.056422	0.13525	0.9439	2560	2	-0.34949	0.026454	1.57751	0.076673	0.876791	1563	1	-0.34949
FGD6	4	0.86228	0.86235	1	15132	0	0.43314	0.026457	1.57746	0.07668	0.876791	1564	3	0.43314
ENTPD6	4	0.93398	0.93408	1	16487	0	0.6341	0.026464	1.57734	0.076689	0.876791	1565	3	0.6341
CABYR	4	0.6852	0.72333	1	12587	1	0.52126	0.026504	1.57669	0.076763	0.876791	1566	3	0.52126
C22orf42	4	0.69335	0.72824	1	12669	1	0.66764	0.026509	1.57661	0.07677	0.876791	1567	3	0.66764
SLC25A1	4	0.1882	0.33669	1	5963	1	0.4492	0.026515	1.57651	0.076777	0.876791	1568	2	0.4492
SP4	4	0.92907	0.92926	1	16390	0	0.080823	0.026564	1.57571	0.076896	0.877601	1569	1	0.080823
LDLRAD4	4	0.77458	0.78335	1	13680	1	0.46399	0.02659	1.57528	0.076946	0.877616	1570	3	0.46399
GOLGA5	3	0.13023	0.22567	0.983115	4821	1	0.37988	0.026629	1.57465	0.067522	0.840768	1571	2	0.37988
CEP55	4	0.38051	0.52785	1	9140	1	0.46987	0.026842	1.57119	0.07747	0.879547	1572	2	0.46987
PAK1	4	0.58434	0.66909	1	11623	1	0.41268	0.026843	1.57117	0.077474	0.879547	1573	2	0.41268
SUPT7L	4	0.81819	0.81958	1	14341	1	0.27672	0.026897	1.5703	0.077598	0.879547	1574	2	0.27672
FAM110B	4	0.53517	0.64621	1	11195	1	0.51909	0.026907	1.57013	0.077616	0.879547	1575	3	0.51909
EFTUD2	4	0.1197	0.24991	0.987249	4534	1	0.86467	0.026915	1.57001	0.077636	0.879547	1576	3	0.86467
INTU	4	0.88809	0.8882	1	15602	0	0.402	0.026918	1.56996	0.077638	0.879547	1577	3	0.402
LINGO2	4	0.8056	0.80849	1	14130	1	0.39572	0.026977	1.56901	0.077753	0.879547	1578	2	0.39572
NCOA7	4	0.2307	0.37902	1	6661	2	0.21833	0.026998	1.56867	0.077792	0.879547	1579	2	0.21833
ZNF169	4	0.86086	0.86087	1	15097	0	0.54457	0.027018	1.56835	0.077835	0.879547	1580	3	0.54457
IL22	4	0.58956	0.67161	1	11664	1	0.40547	0.027021	1.5683	0.077838	0.879547	1581	3	0.40547
OPRL1	4	0.72579	0.74881	1	13061	1	0.40097	0.027029	1.56817	0.077852	0.879547	1582	2	0.40097
SNX30	4	0.87618	0.87631	1	15377	0	0.38861	0.027031	1.56814	0.077855	0.879547	1583	3	0.38861
PRDM8	4	0.93313	0.93327	1	16470	0	0.56534	0.027045	1.56791	0.077883	0.879547	1584	3	0.56534
OR4P4	4	0.28247	0.43043	1	7556	2	-0.077482	0.027063	1.56762	0.07792	0.879547	1585	2	-0.077482
PIGT	4	0.85616	0.85624	1	15002	0	0.51138	0.027086	1.56726	0.077958	0.879547	1586	3	0.51138
TAL1	4	0.38527	0.53259	1	9225	1	0.53799	0.027111	1.56685	0.078007	0.879547	1587	3	0.53799
HSPB1	4	0.34459	0.49219	1	8563	2	-0.15639	0.027119	1.56673	0.078023	0.879547	1588	1	-0.15639
HADHA	4	0.84674	0.84676	1	14851	0	0.39747	0.027122	1.56668	0.078034	0.879547	1589	2	0.39747
HIST1H2BE	1	0.97276	0.97285	1	17315	0	1.3281	0.027236	1.56486	0.02717	0.653812	1590	1	1.3281
QRFPR	4	0.75101	0.766	1	13367	1	0.33488	0.027246	1.5647	0.078301	0.881865	1591	2	0.33488
EEF2	4	0.84563	0.84562	1	14831	0	0.6241	0.027262	1.56444	0.078336	0.881865	1592	3	0.6241
TTC39C	4	0.37865	0.52598	1	9112	1	0.50594	0.027297	1.56389	0.078408	0.882128	1593	3	0.50594
LAD1	4	0.042592	0.10835	0.91447	2104	1	-0.073695	0.02734	1.5632	0.07849	0.882507	1594	1	-0.073695
PPP1R1B	4	0.76231	0.77412	1	13514	1	0.28352	0.027396	1.56231	0.078592	0.882854	1595	2	0.28352
SCGB1C1	4	0.35142	0.49902	1	8673	1	0.48168	0.027434	1.56171	0.078667	0.882859	1596	3	0.48168
ZRSR2	3	0.97253	0.97271	1	17310	0	0.77927	0.027471	1.56113	0.06947	0.85069	1597	3	0.77927
HAUS6	4	0.42645	0.57378	1	9935	2	-0.052288	0.027506	1.56057	0.078812	0.883873	1598	1	-0.052288
C10orf12	4	0.23234	0.38064	1	6683	2	0.065713	0.027562	1.55969	0.078919	0.883873	1599	2	0.065713
ELN	4	0.67226	0.71568	1	12445	1	0.45528	0.027565	1.55964	0.078927	0.883873	1600	3	0.45528
HELLS	4	0.9274	0.92763	1	16352	0	0.40238	0.027672	1.55796	0.079147	0.883873	1601	3	0.40238
BAI2	4	0.3457	0.49332	1	8586	2	0.37108	0.027735	1.55697	0.079284	0.883873	1602	2	0.37108
AATF	4	0.31937	0.4672	1	8133	2	0.28824	0.027745	1.55682	0.079308	0.883873	1603	2	0.28824
SIRT5	4	0.76758	0.77806	1	13598	1	0.48263	0.027817	1.55569	0.079465	0.883873	1604	3	0.48263
MAGEB1	4	0.59041	0.67204	1	11672	1	0.38525	0.027818	1.55567	0.079467	0.883873	1605	2	0.38525
CXCL13	4	0.63031	0.69252	1	12041	1	0.28413	0.027829	1.5555	0.079484	0.883873	1606	2	0.28413
RBP4	4	0.36654	0.51399	1	8923	2	0.16822	0.027839	1.55535	0.079511	0.883873	1607	2	0.16822
ANXA3	4	0.83849	0.83857	1	14694	1	0.52253	0.027881	1.55469	0.079595	0.883873	1608	3	0.52253
CDK15	4	0.40567	0.55298	1	9598	2	0.071371	0.027894	1.55449	0.079618	0.883873	1609	2	0.071371
PHLPP1	4	0.69446	0.72892	1	12683	1	0.42494	0.027911	1.55422	0.079648	0.883873	1610	3	0.42494
SIRT4	4	0.3745	0.52193	1	9052	2	0.121	0.027933	1.55388	0.079689	0.883873	1611	2	0.121
MFSD12	4	0.11543	0.24249	0.985795	4406	1	0.51515	0.027954	1.55356	0.079733	0.883873	1612	3	0.51515
ASF1A	4	0.74719	0.76328	1	13313	1	0.4368	0.027977	1.5532	0.079776	0.883873	1613	3	0.4368
MYO5C	4	0.24731	0.39547	1	6927	2	-0.17632	0.028005	1.55276	0.079839	0.883873	1614	2	-0.17632
CCDC14	4	0.15953	0.3081	1	5498	1	0.31765	0.028017	1.55258	0.079863	0.883873	1615	2	0.31765
SIX2	4	0.28378	0.43173	1	7577	1	0.43087	0.028043	1.55218	0.079909	0.883873	1616	3	0.43087
E2F7	4	0.88997	0.89005	1	15641	0	0.25809	0.028049	1.55208	0.079917	0.883873	1617	2	0.25809
ACY3	4	0.12372	0.25681	0.987628	4654	2	-0.22783	0.02806	1.55191	0.079937	0.883873	1618	2	-0.22783
CDKN2A	4	0.17565	0.32422	1	5750	2	-0.12028	0.028115	1.55106	0.080062	0.883873	1619	2	-0.12028
GBP4	4	0.96336	0.96345	1	17082	0	0.54628	0.028127	1.55088	0.080078	0.883873	1621	3	0.54628
PRM1	4	0.78597	0.79234	1	13855	1	0.55614	0.028127	1.55088	0.080078	0.883873	1620	3	0.55614
SAT2	4	0.20566	0.35409	1	6264	1	0.39335	0.028149	1.55054	0.080123	0.883873	1622	3	0.39335
EPHA5	4	0.94143	0.94157	1	16624	0	0.56775	0.028164	1.55031	0.080154	0.883873	1623	3	0.56775
SLC12A7	4	0.28404	0.43198	1	7583	1	0.54897	0.028171	1.5502	0.080167	0.883873	1624	3	0.54897
CACNA1H	4	0.13154	0.27007	0.990825	4865	1	0.54074	0.028232	1.54926	0.08028	0.884585	1625	3	0.54074
NOL12	4	0.97058	0.97071	1	17264	0	0.53329	0.028332	1.54772	0.080489	0.885815	1626	3	0.53329
HIVEP3	4	0.88319	0.88335	1	15512	0	0.41857	0.028357	1.54734	0.080547	0.885914	1627	3	0.41857
C3orf30	4	0.96518	0.96528	1	17140	0	0.21013	0.028392	1.5468	0.080616	0.886145	1628	3	0.21013
PELP1	4	0.94735	0.94749	1	16748	0	0.89555	0.028447	1.54596	0.080731	0.886165	1629	3	0.89555
MMP3	4	0.52043	0.6398	1	11057	1	0.2873	0.02848	1.54546	0.080782	0.886165	1630	2	0.2873
NPIPB5	2	0.97151	0.97166	1	17291	0	0.49562	0.028488	1.54534	0.052205	0.784723	1631	2	0.49562
MTA1	4	0.84741	0.84742	1	14865	0	0.31357	0.028491	1.54529	0.0808	0.886165	1632	2	0.31357
LRRC4B	4	0.97496	0.97517	1	17355	0	0.42192	0.028533	1.54465	0.080891	0.886165	1633	3	0.42192
DYM	4	0.75569	0.76938	1	13426	1	0.49388	0.028544	1.54449	0.080914	0.886165	1634	3	0.49388
DNAJC1	4	0.97861	0.97883	1	17448	0	0.43859	0.028662	1.54269	0.081158	0.887436	1635	3	0.43859
DMRTA1	4	0.55922	0.65713	1	11394	1	0.26198	0.028669	1.54259	0.081175	0.887436	1636	3	0.26198
ITGA8	4	0.95961	0.95974	1	16998	0	0.56402	0.028745	1.54144	0.081329	0.887436	1637	3	0.56402
ASAH2	4	0.47268	0.61988	1	10668	1	0.51512	0.028749	1.54138	0.081339	0.887436	1638	3	0.51512
SOX18	4	0.52722	0.64277	1	11126	1	0.57195	0.028766	1.54112	0.081378	0.887436	1639	2	0.57195
IZUMO4	4	0.95825	0.95839	1	16962	0	0.37532	0.028779	1.54092	0.081411	0.887436	1640	3	0.37532
NCLN	4	0.64811	0.70211	1	12222	1	0.50163	0.028808	1.54049	0.081471	0.887436	1641	3	0.50163
DDRGK1	4	0.86227	0.86234	1	15131	0	0.43648	0.028819	1.54032	0.081504	0.887436	1642	2	0.43648
PPP6R1	4	0.50872	0.63479	1	10960	1	0.42764	0.028851	1.53984	0.081565	0.887436	1643	2	0.42764
TMEM199	4	0.83486	0.83513	1	14630	1	0.61825	0.028936	1.53856	0.081741	0.887436	1644	3	0.61825
SLC12A6	4	0.53742	0.64724	1	11209	1	0.41918	0.028947	1.5384	0.081759	0.887436	1645	2	0.41918
ENDOV	4	0.8517	0.85174	1	14932	0	0.41401	0.028982	1.53787	0.081841	0.887436	1646	3	0.41401
EHBP1	4	0.27462	0.42258	1	7413	2	0.21714	0.02899	1.53775	0.081854	0.887436	1647	2	0.21714
NCL	4	0.35998	0.50742	1	8805	2	0.016061	0.029001	1.53759	0.081878	0.887436	1648	2	0.016061
TGFBR3	4	0.55218	0.6539	1	11333	1	0.44702	0.029045	1.53693	0.081956	0.887436	1649	3	0.44702
CYP4A11	3	0.92916	0.92925	1	16396	0	0.63713	0.029049	1.53687	0.073159	0.867061	1650	2	0.63713
PGR	4	0.24443	0.39255	1	6879	2	-0.26667	0.029056	1.53676	0.081981	0.887436	1651	1	-0.26667
RICTOR	4	0.58182	0.66782	1	11600	1	0.47011	0.029062	1.53667	0.081995	0.887436	1652	3	0.47011
WFDC3	4	0.97777	0.97802	1	17427	0	0.44024	0.029064	1.53664	0.081999	0.887436	1653	3	0.44024
KCNV1	4	0.59799	0.67587	1	11730	1	0.43806	0.029067	1.5366	0.082011	0.887436	1654	3	0.43806
GPR37L1	4	0.04729	0.11746	0.921926	2268	1	0.4369	0.02909	1.53626	0.082067	0.887436	1655	3	0.4369
TSC1	4	0.86724	0.86728	1	15224	0	0.40218	0.029135	1.53558	0.082166	0.887436	1656	3	0.40218
ZBTB2	4	0.97478	0.97498	1	17351	0	0.65193	0.029186	1.53483	0.082272	0.887436	1657	3	0.65193
MBD5	4	0.67524	0.71739	1	12481	1	0.30096	0.029192	1.53474	0.08228	0.887436	1658	2	0.30096
PDE6G	4	0.76953	0.77953	1	13622	1	0.44018	0.029235	1.5341	0.082369	0.887436	1659	2	0.44018
PPP4R1	4	0.95678	0.95689	1	16933	0	0.42688	0.029254	1.53381	0.082399	0.887436	1660	3	0.42688
LRCH2	4	0.32314	0.47081	1	8198	1	0.33092	0.029256	1.53379	0.082401	0.887436	1661	2	0.33092
LBP	4	0.34757	0.49518	1	8614	1	0.51552	0.029277	1.53347	0.082441	0.887436	1662	3	0.51552
ALDH7A1	4	0.16998	0.31858	1	5669	1	0.45102	0.029342	1.53251	0.082576	0.887626	1663	3	0.45102
UQCRH	4	0.19563	0.34404	1	6088	2	0.099579	0.029363	1.5322	0.082614	0.887626	1664	2	0.099579
TTC30B	4	0.87682	0.87695	1	15390	0	0.32385	0.029374	1.53204	0.082635	0.887626	1665	2	0.32385
LAGE3	4	0.97716	0.97743	1	17412	0	1.023	0.029417	1.5314	0.082721	0.887821	1666	3	1.023
CLDN4	4	0.62424	0.68936	1	11973	1	0.29095	0.029443	1.53102	0.082779	0.887922	1667	2	0.29095
MFSD7	4	0.76098	0.77315	1	13493	1	0.34353	0.029556	1.52935	0.08302	0.889983	1668	3	0.34353
DDOST	4	0.86455	0.86463	1	15179	0	0.37747	0.029637	1.52817	0.083189	0.891267	1669	3	0.37747
STOML3	4	0.73866	0.75729	1	13200	1	0.34054	0.02975	1.52651	0.083416	0.893084	1670	2	0.34054
YPEL1	4	0.72398	0.7476	1	13037	1	0.35088	0.029804	1.52573	0.083545	0.893084	1671	2	0.35088
ALG6	4	0.93904	0.93917	1	16578	0	0.50026	0.029817	1.52554	0.083565	0.893084	1672	3	0.50026
CCDC47	4	0.87135	0.87142	1	15298	0	0.11667	0.02983	1.52535	0.083589	0.893084	1673	1	0.11667
MAS1L	4	0.93637	0.93648	1	16534	0	0.44772	0.029885	1.52455	0.083694	0.893084	1674	3	0.44772
EPN3	4	0.59426	0.67399	1	11693	1	0.51735	0.029901	1.52431	0.083729	0.893084	1675	3	0.51735
PCK1	4	0.92953	0.92971	1	16404	0	0.37525	0.029906	1.52424	0.083739	0.893084	1676	3	0.37525
DCTN6	4	0.43811	0.58535	1	10133	2	0.26898	0.029941	1.52373	0.083799	0.893084	1677	2	0.26898
TMED10	4	0.47826	0.62215	1	10713	1	0.41543	0.029981	1.52315	0.083893	0.893084	1678	3	0.41543
KLHDC2	4	0.81991	0.82113	1	14374	1	0.39649	0.029998	1.52291	0.083926	0.893084	1679	2	0.39649
MPC2	4	0.94915	0.94928	1	16785	0	0.44253	0.029998	1.52291	0.083927	0.893084	1680	3	0.44253
KIAA1522	4	0.87639	0.87652	1	15381	0	0.5987	0.030009	1.52275	0.083948	0.893084	1681	3	0.5987
RPL31	2	0.96997	0.97011	1	17250	0	1.3792	0.03003	1.52244	0.054904	0.791174	1682	2	1.3792
FECH	4	0.0016107	0.0057367	0.494604	202	3	-1.3181	0.030051	1.52214	0.084042	0.893569	1683	1	-1.3181
PSMG4	4	0.60632	0.68008	1	11804	1	0.47305	0.030107	1.52133	0.084145	0.89414	1684	3	0.47305
RP11-766F14.2	4	0.9285	0.92872	1	16380	0	0.51891	0.03015	1.52071	0.084239	0.894181	1685	3	0.51891
C9orf84	4	0.76139	0.77344	1	13501	1	0.58282	0.030171	1.52041	0.084282	0.894181	1686	3	0.58282
EPHA1	4	0.75377	0.768	1	13407	1	0.46593	0.030177	1.52032	0.084296	0.894181	1687	3	0.46593
MSTN	4	0.27016	0.41819	1	7338	1	0.38097	0.030217	1.51975	0.084381	0.894554	1688	2	0.38097
TCP1	4	0.16082	0.30939	1	5514	1	0.96632	0.030351	1.51783	0.084657	0.89648	1689	3	0.96632
SCAP	4	0.017618	0.056745	0.812524	1217	2	-2.2341	0.030383	1.51737	0.084729	0.896673	1690	2	-2.2341
TMEM255A	4	0.70868	0.73764	1	12841	1	0.32626	0.030443	1.51651	0.084844	0.896725	1691	2	0.32626
UMPS	4	0.43112	0.5784	1	10006	1	0.10243	0.030493	1.5158	0.084942	0.896725	1692	2	0.10243
CCDC180	4	0.87914	0.87929	1	15428	0	0.3969	0.030497	1.51574	0.084949	0.896725	1693	3	0.3969
EIF5AL1	3	0.1667	0.27223	0.991984	5614	1	0.88029	0.030501	1.51569	0.076448	0.876791	1694	2	0.88029
RAP1GDS1	4	0.85403	0.85408	1	14969	0	0.44657	0.030514	1.5155	0.084988	0.896725	1695	3	0.44657
PGP	4	0.69582	0.72972	1	12695	1	0.1698	0.030549	1.515	0.085051	0.896725	1696	2	0.1698
DHX15	4	0.52438	0.64158	1	11093	1	0.64319	0.030563	1.5148	0.085078	0.896725	1697	2	0.64319
POFUT1	4	0.89458	0.89466	1	15743	0	0.44151	0.03059	1.51442	0.085135	0.896802	1698	3	0.44151
DQX1	4	0.25844	0.40659	1	7131	2	0.12661	0.030617	1.51404	0.0852	0.896965	1699	2	0.12661
NMU	4	0.97163	0.97181	1	17292	0	0.33642	0.030659	1.51344	0.085292	0.897417	1700	3	0.33642
TMEM67	4	0.5696	0.66194	1	11493	1	0.24556	0.030714	1.51266	0.085407	0.898103	1701	3	0.24556
SMTNL2	4	0.49746	0.63005	1	10877	1	0.52461	0.03076	1.51201	0.085492	0.898215	1702	3	0.52461
LIM2	4	0.62762	0.69109	1	12010	1	-0.028246	0.03077	1.51187	0.085516	0.898215	1703	1	-0.028246
C20orf62	4	0.42562	0.57296	1	9918	1	0.47457	0.030816	1.51122	0.085595	0.898509	1704	3	0.47457
RFX2	4	0.17729	0.32583	1	5784	2	0.20747	0.030836	1.51094	0.085643	0.898509	1705	2	0.20747
KCNU1	4	0.40013	0.54747	1	9490	1	0.47636	0.030951	1.50933	0.085896	0.900394	1706	3	0.47636
MID2	4	0.96655	0.96667	1	17172	0	0.55608	0.030967	1.5091	0.08593	0.900394	1707	3	0.55608
RPRD1A	4	0.25686	0.40499	1	7096	1	0.30183	0.030991	1.50876	0.085971	0.900394	1708	2	0.30183
CPEB4	4	0.35975	0.50721	1	8799	2	0.23917	0.031077	1.50756	0.08615	0.901141	1709	2	0.23917
NFKB1	4	0.96719	0.96728	1	17187	0	0.47951	0.031104	1.50718	0.086207	0.901141	1710	3	0.47951
CITED1	4	0.74707	0.7632	1	13308	1	0.57105	0.03113	1.50682	0.086251	0.901141	1711	3	0.57105
MTMR8	4	0.79005	0.79556	1	13905	1	0.43914	0.031157	1.50644	0.08631	0.901141	1712	3	0.43914
TNFRSF19	4	0.12864	0.26515	0.990825	4783	1	0.32094	0.031176	1.50618	0.086345	0.901141	1713	2	0.32094
AMPD2	4	0.81151	0.81362	1	14224	1	0.39801	0.031177	1.50617	0.086348	0.901141	1714	3	0.39801
ZW10	4	0.62986	0.69229	1	12032	1	0.74003	0.031201	1.50583	0.086389	0.901141	1715	3	0.74003
CDC45	4	0.030757	0.084712	0.876863	1712	3	-3.2542	0.031267	1.50491	0.086528	0.901378	1716	1	-3.2542
HIF1A	4	0.94418	0.94434	1	16672	0	0.40149	0.031272	1.50484	0.08654	0.901378	1717	3	0.40149
GFPT2	4	0.84723	0.84724	1	14861	0	0.30398	0.031286	1.50465	0.08656	0.901378	1718	2	0.30398
KRTAP20-2	4	0.2703	0.41832	1	7341	1	0.3934	0.031418	1.50282	0.086821	0.903481	1719	3	0.3934
OR10A6	3	0.54276	0.5832	1	11254	1	0.16692	0.031453	1.50234	0.078618	0.882854	1720	2	0.16692
ASAP3	4	0.20461	0.35303	1	6247	1	0.43528	0.031456	1.5023	0.086899	0.903481	1721	3	0.43528
PSMD14	4	0.10246	0.21969	0.98041	4007	1	0.90669	0.031474	1.50205	0.086932	0.903481	1722	3	0.90669
ATG5	4	0.39876	0.5461	1	9463	2	0.00097525	0.031488	1.50185	0.086961	0.903481	1723	2	0.00097525
CNBD2	4	0.35903	0.50649	1	8791	1	0.45575	0.031545	1.50107	0.087073	0.904129	1724	3	0.45575
HIBADH	4	0.48637	0.62548	1	10773	1	0.52874	0.031622	1.50001	0.087215	0.905088	1725	3	0.52874
CBS	4	0.01465	0.047816	0.810986	1019	2	0.075123	0.031706	1.49886	0.087368	0.905681	1726	2	0.075123
C21orf59	4	0.027349	0.077704	0.865159	1583	2	-0.84925	0.031708	1.49883	0.087372	0.905681	1727	2	-0.84925
MED10	4	0.21248	0.36089	1	6395	2	0.017529	0.031739	1.49841	0.087431	0.90578	1728	2	0.017529
LRSAM1	4	0.37257	0.51998	1	9020	1	0.31332	0.031817	1.49734	0.087579	0.90619	1729	2	0.31332
PRPF18	4	0.65114	0.70381	1	12247	1	0.63019	0.031855	1.49682	0.087651	0.90619	1730	3	0.63019
CST7	4	0.78181	0.78901	1	13788	1	0.42307	0.031879	1.4965	0.087696	0.90619	1731	3	0.42307
C9orf43	4	0.56398	0.65938	1	11440	1	0.53384	0.031891	1.49633	0.087727	0.90619	1732	3	0.53384
IL2RA	4	0.66681	0.71254	1	12397	1	0.30919	0.031917	1.49598	0.087774	0.90619	1733	2	0.30919
RPLP0	4	0.16925	0.31781	1	5659	2	-0.59395	0.031984	1.49507	0.087907	0.90619	1734	1	-0.59395
DAXX	4	0.9532	0.95334	1	16866	0	0.55731	0.031999	1.49486	0.087928	0.90619	1735	3	0.55731
TMEM182	4	0.80608	0.80892	1	14143	1	0.3874	0.032023	1.49454	0.087977	0.90619	1736	3	0.3874
COPRS	4	0.68478	0.72307	1	12582	1	0.44502	0.03205	1.49417	0.088033	0.90619	1737	2	0.44502
C17orf77	4	0.17555	0.32412	1	5748	2	0.20164	0.032084	1.49371	0.088114	0.90619	1738	2	0.20164
AQP5	4	0.14811	0.29657	0.99741	5304	1	0.4089	0.032092	1.4936	0.088129	0.90619	1739	3	0.4089
LSM2	4	0.37357	0.521	1	9037	1	0.088648	0.032095	1.49356	0.088133	0.90619	1740	1	0.088648
IGFBP7	4	0.79396	0.79879	1	13969	1	0.44915	0.032113	1.49332	0.088168	0.90619	1741	3	0.44915
ZNF564	4	0.96525	0.96535	1	17142	0	0.38806	0.03215	1.49282	0.088255	0.906567	1742	3	0.38806
CNGA3	4	0.41869	0.566	1	9822	1	0.56008	0.032192	1.49225	0.088342	0.906949	1743	3	0.56008
CHRM4	4	0.1492	0.29766	0.99741	5326	2	0.12693	0.032217	1.49191	0.088394	0.906971	1744	2	0.12693
HCFC2	4	0.59856	0.67617	1	11737	1	0.39783	0.032294	1.49088	0.088567	0.908232	1745	3	0.39783
CEP135	4	0.94475	0.94486	1	16683	0	0.43549	0.032373	1.48982	0.088721	0.909299	1746	3	0.43549
DTWD1	3	0.71803	0.71939	1	12949	1	0.51182	0.032449	1.4888	0.080905	0.886165	1747	2	0.51182
VWA5A	3	0.96753	0.96772	1	17196	0	0.3588	0.032473	1.48848	0.080959	0.886165	1748	3	0.3588
FAM3C	4	0.28838	0.43634	1	7643	2	-0.29513	0.032481	1.48837	0.088928	0.910376	1749	1	-0.29513
PIK3CG	4	0.7935	0.79839	1	13956	1	0.50065	0.032503	1.48808	0.088976	0.910376	1750	3	0.50065
PPP2R5C	4	0.85996	0.86	1	15079	0	0.33033	0.032542	1.48756	0.089053	0.910649	1751	2	0.33033
BNC2	4	0.88262	0.88277	1	15495	0	0.44846	0.032615	1.48658	0.089193	0.911111	1752	3	0.44846
SECISBP2L	4	0.10395	0.22231	0.98041	4051	1	0.388	0.032627	1.48642	0.089219	0.911111	1753	3	0.388
ANKRD12	4	0.24506	0.3932	1	6888	1	0.56297	0.032643	1.48621	0.089248	0.911111	1754	3	0.56297
PRR26	4	0.71755	0.74336	1	12942	1	0.26424	0.032687	1.48562	0.089344	0.911513	1755	2	0.26424
CAMKK2	4	0.88745	0.88757	1	15587	0	0.3828	0.032766	1.48458	0.089514	0.911513	1756	2	0.3828
UCMA	4	0.088381	0.19488	0.976728	3558	1	0.5098	0.032785	1.48432	0.089552	0.911513	1757	3	0.5098
LEMD3	4	0.4169	0.56426	1	9796	2	0.040718	0.032812	1.48397	0.089606	0.911513	1758	2	0.040718
ZEB2	4	0.92083	0.92102	1	16234	0	0.40487	0.032846	1.48352	0.089661	0.911513	1759	3	0.40487
WASL	4	0.84999	0.85003	1	14905	0	0.3373	0.032859	1.48335	0.089689	0.911513	1760	3	0.3373
HMX2	4	0.0025219	0.0089379	0.560259	282	3	-0.784	0.032867	1.48324	0.089706	0.911513	1761	1	-0.784
GRAP2	4	0.35931	0.50676	1	8795	1	0.53686	0.032884	1.48302	0.089748	0.911513	1762	3	0.53686
SCAMP4	4	0.15605	0.30462	0.998159	5445	2	0.08625	0.032977	1.48179	0.089951	0.91265	1763	2	0.08625
RFESD	4	0.55314	0.65436	1	11342	1	0.37643	0.033017	1.48126	0.090027	0.912914	1764	3	0.37643
SV2B	4	0.35658	0.50407	1	8756	2	0.16471	0.033059	1.48071	0.090104	0.913183	1765	2	0.16471
FREM1	4	0.7329	0.75345	1	13150	1	0.4439	0.033134	1.47973	0.090256	0.914224	1766	3	0.4439
ADM2	4	0.94284	0.94299	1	16649	0	0.43502	0.033172	1.47923	0.090335	0.914514	1767	2	0.43502
AHSG	3	0.96677	0.96698	1	17179	0	0.57543	0.033226	1.47852	0.082654	0.887626	1768	3	0.57543
PCDHB1	4	0.015657	0.05095	0.810986	1088	2	0.060742	0.033296	1.47761	0.090599	0.915866	1769	2	0.060742
USP9X	4	0.96582	0.96594	1	17155	0	0.5026	0.033306	1.47748	0.090614	0.915866	1770	3	0.5026
KDSR	4	0.94106	0.94119	1	16616	0	0.44044	0.033308	1.47745	0.09062	0.915866	1771	3	0.44044
TMEM65	4	0.2745	0.42246	1	7410	2	0.24942	0.033342	1.47701	0.090689	0.91605	1772	2	0.24942
LSM7	4	0.19182	0.34035	1	6022	1	0.43436	0.033455	1.47554	0.090934	0.917494	1773	2	0.43436
ZNF333	4	0.85991	0.85994	1	15077	0	0.47112	0.033509	1.47484	0.091039	0.917494	1774	3	0.47112
OCLN	4	0.97969	0.97988	1	17478	0	0.59337	0.033523	1.47466	0.091068	0.917494	1775	3	0.59337
CX3CL1	4	0.059015	0.14006	0.949166	2633	1	0.40958	0.033546	1.47436	0.091108	0.917494	1776	3	0.40958
RAB22A	4	0.93622	0.93631	1	16531	0	0.42043	0.033589	1.4738	0.091184	0.917494	1777	3	0.42043
NAA38	4	0.89798	0.89803	1	15795	0	0.64084	0.033631	1.47326	0.091263	0.917494	1778	2	0.64084
SLC22A18	4	0.19495	0.34337	1	6076	1	0.45741	0.033671	1.47274	0.091333	0.917494	1779	2	0.45741
URAD	4	0.51043	0.6355	1	10974	1	0.3295	0.033682	1.4726	0.091356	0.917494	1780	2	0.3295
CNOT2	4	0.94114	0.94126	1	16617	0	0.27339	0.033694	1.47245	0.091383	0.917494	1781	2	0.27339
ZC3H10	4	0.95475	0.95485	1	16892	0	0.43684	0.033695	1.47243	0.091386	0.917494	1782	3	0.43684
C13orf35	4	0.91146	0.91151	1	16065	0	0.41968	0.033728	1.47201	0.091449	0.917573	1783	3	0.41968
INPP5B	4	0.54442	0.65038	1	11276	1	0.37264	0.033773	1.47143	0.091539	0.917573	1784	2	0.37264
LCP1	4	0.59674	0.67525	1	11715	1	0.4701	0.033782	1.47131	0.091557	0.917573	1785	3	0.4701
ARNT2	4	0.97484	0.97505	1	17353	0	0.3933	0.033804	1.47103	0.091596	0.917573	1786	3	0.3933
DGCR14	4	0.55926	0.65715	1	11395	1	0.72734	0.033853	1.4704	0.091692	0.918032	1787	3	0.72734
KCNG1	4	0.61725	0.68567	1	11905	1	0.4197	0.033887	1.46997	0.091755	0.918153	1788	2	0.4197
IFI44L	4	0.48061	0.62309	1	10730	1	0.4216	0.033934	1.46936	0.091871	0.918711	1789	3	0.4216
VPS52	4	0.40086	0.54823	1	9502	1	0.6652	0.033956	1.46908	0.091912	0.918711	1790	2	0.6652
LENEP	4	0.72159	0.746	1	12996	1	0.32093	0.034025	1.4682	0.092059	0.919295	1791	2	0.32093
BUB1	4	0.81517	0.81685	1	14279	1	0.61328	0.03403	1.46814	0.092071	0.919295	1792	2	0.61328
USMG5	1	0.96596	0.96625	1	17158	0	1.1615	0.034036	1.46806	0.033957	0.710055	1793	1	1.1615
PLEKHB2	4	0.20304	0.35142	1	6222	2	0.10214	0.03408	1.4675	0.09217	0.919779	1794	2	0.10214
HPCA	3	0.72453	0.72549	1	13045	1	0.43953	0.034108	1.46714	0.084661	0.89648	1795	2	0.43953
SRSF6	4	0.94947	0.94961	1	16793	0	0.4937	0.034111	1.46711	0.092239	0.919964	1796	3	0.4937
CXorf56	4	0.28532	0.43326	1	7598	1	0.39066	0.03419	1.4661	0.092409	0.921153	1797	3	0.39066
PLEKHG7	4	0.76519	0.77623	1	13564	1	0.3717	0.03423	1.46559	0.092485	0.921408	1798	3	0.3717
BET1	3	0.96574	0.96591	1	17153	0	0.31321	0.034264	1.46516	0.08502	0.896725	1799	3	0.31321
TBC1D30	4	0.79913	0.80305	1	14039	1	0.32279	0.034265	1.46515	0.092555	0.921422	1800	2	0.32279
TRIM63	4	0.96203	0.9621	1	17052	0	0.39993	0.034318	1.46448	0.092664	0.921422	1801	3	0.39993
RPS21	4	0.96472	0.96482	1	17127	0	0.66595	0.034333	1.46429	0.092699	0.921422	1802	3	0.66595
CTNNBL1	4	0.45586	0.60322	1	10402	1	0.47359	0.034355	1.46401	0.092738	0.921422	1803	2	0.47359
GPR126	4	0.12429	0.25777	0.987628	4669	1	0.29913	0.034356	1.464	0.09274	0.921422	1804	2	0.29913
DEK	4	0.84996	0.85	1	14904	0	0.4233	0.034387	1.46361	0.092805	0.921568	1805	3	0.4233
PTGIS	4	0.38106	0.5284	1	9150	1	0.43058	0.034437	1.46297	0.092906	0.92207	1806	3	0.43058
NHS	4	0.043963	0.11108	0.914579	2154	2	-0.022866	0.034483	1.46239	0.093002	0.922191	1807	2	-0.022866
CSN1S1	4	0.48839	0.62627	1	10790	1	0.49137	0.034519	1.46194	0.093071	0.922191	1808	3	0.49137
TICRR	4	0.065751	0.15293	0.953905	2864	2	-0.72082	0.034576	1.46123	0.093177	0.922746	1809	2	-0.72082
ZBTB10	4	0.96989	0.96999	1	17248	0	0.50103	0.034631	1.46053	0.093274	0.922948	1810	3	0.50103
SGCD	4	0.9571	0.95722	1	16939	0	0.45014	0.034645	1.46036	0.093299	0.922948	1811	3	0.45014
NDE1	4	0.16915	0.31771	1	5658	1	0.4729	0.034713	1.45951	0.093433	0.923261	1812	2	0.4729
TFF3	4	0.53018	0.64404	1	11155	1	0.50216	0.03472	1.45942	0.093444	0.923261	1813	3	0.50216
DDX56	4	0.91101	0.91107	1	16059	0	0.59818	0.034741	1.45916	0.09349	0.923261	1814	3	0.59818
CFI	4	0.96627	0.9664	1	17163	0	0.38232	0.034764	1.45887	0.093534	0.923261	1815	3	0.38232
TALDO1	4	0.48424	0.62458	1	10761	1	0.47994	0.034886	1.45735	0.093788	0.924715	1816	3	0.47994
SPRTN	4	0.94346	0.94363	1	16659	0	0.22553	0.034906	1.4571	0.093829	0.924715	1817	2	0.22553
CACNA1S	4	0.1354	0.27661	0.994177	4971	2	0.30632	0.034909	1.45706	0.093834	0.924715	1818	2	0.30632
TRIM26	4	0.96381	0.96393	1	17099	0	0.39539	0.03499	1.45606	0.093996	0.924775	1819	2	0.39539
DKK1	4	0.43137	0.57864	1	10012	2	0.095342	0.035016	1.45573	0.094044	0.924775	1820	2	0.095342
KIF18A	4	0.95264	0.95277	1	16852	0	0.6741	0.035037	1.45547	0.094091	0.924775	1821	3	0.6741
TXK	4	0.58903	0.67135	1	11659	1	0.48499	0.035062	1.45516	0.094151	0.924775	1822	3	0.48499
PPP5C	4	0.38138	0.52872	1	9156	1	0.0789	0.035126	1.45437	0.094277	0.924775	1823	1	0.0789
GABRA5	4	0.82126	0.82237	1	14394	1	0.3687	0.035138	1.45422	0.094303	0.924775	1824	3	0.3687
VWA5B2	4	0.72339	0.74723	1	13026	1	0.40375	0.03517	1.45383	0.094378	0.924775	1825	3	0.40375
AANAT	4	0.71158	0.73944	1	12872	1	0.44047	0.035199	1.45347	0.09444	0.924775	1826	2	0.44047
C4orf21	4	0.86238	0.86245	1	15136	0	0.46994	0.035208	1.45336	0.094459	0.924775	1827	3	0.46994
ARPC5L	4	0.2889	0.43686	1	7656	2	0.15439	0.035233	1.45305	0.094512	0.924775	1828	2	0.15439
HPS6	4	0.14871	0.29717	0.99741	5314	1	0.4298	0.035262	1.45269	0.094575	0.924775	1829	3	0.4298
RTP1	4	0.68288	0.72195	1	12561	1	0.38645	0.035282	1.45245	0.09462	0.924775	1830	3	0.38645
FMO2	4	0.77483	0.78353	1	13684	1	0.15639	0.035291	1.45234	0.094635	0.924775	1831	2	0.15639
UGT1A4	4	0.70105	0.73292	1	12759	1	0.47904	0.035292	1.45232	0.094635	0.924775	1832	3	0.47904
AKIRIN2	4	0.87424	0.87435	1	15347	0	0.51494	0.035326	1.45191	0.094702	0.924775	1833	2	0.51494
CLCA2	4	0.85597	0.85605	1	15000	0	0.50587	0.035329	1.45187	0.094704	0.924775	1834	3	0.50587
SGK1	3	0.9646	0.96482	1	17123	0	0.24531	0.035402	1.45097	0.087616	0.90619	1835	3	0.24531
ATP6V1H	4	0.21735	0.36575	1	6466	1	0.65351	0.035495	1.44983	0.09504	0.925824	1836	3	0.65351
ANKRD62	4	0.85751	0.85759	1	15026	0	0.37652	0.035512	1.44962	0.095064	0.925824	1837	3	0.37652
ENDOU	4	0.97394	0.97415	1	17338	0	0.30889	0.035591	1.44866	0.095212	0.925824	1838	3	0.30889
IKZF4	4	0.93902	0.93914	1	16577	0	0.29714	0.035622	1.44828	0.095267	0.925824	1839	3	0.29714
SI	4	0.58691	0.67031	1	11640	1	0.40947	0.035675	1.44764	0.095371	0.925824	1840	3	0.40947
ABCC6	4	0.49506	0.62907	1	10854	1	0.039648	0.035677	1.44761	0.095373	0.925824	1841	2	0.039648
RBM48	4	0.85339	0.85346	1	14957	0	0.4707	0.035693	1.44742	0.095402	0.925824	1842	2	0.4707
COL4A3	4	0.47303	0.62002	1	10675	1	0.45526	0.035701	1.44732	0.095416	0.925824	1843	3	0.45526
ACTN2	4	0.18291	0.33146	1	5887	1	0.46482	0.035711	1.4472	0.095437	0.925824	1844	3	0.46482
ERVMER34-1	4	0.9376	0.93775	1	16557	0	0.39064	0.035713	1.44717	0.09544	0.925824	1845	3	0.39064
METTL21C	4	0.90504	0.90514	1	15931	0	0.35129	0.035732	1.44694	0.095473	0.925824	1846	3	0.35129
ZBTB8B	4	0.95363	0.95375	1	16875	0	0.41533	0.03579	1.44624	0.09559	0.926125	1847	3	0.41533
CDC25C	4	0.84412	0.84414	1	14799	0	0.48105	0.035797	1.44615	0.095606	0.926125	1848	3	0.48105
ZNF101	4	0.46635	0.61375	1	10580	2	-0.10445	0.035842	1.44561	0.095686	0.92639	1849	1	-0.10445
INO80B	4	0.81112	0.81328	1	14214	1	0.49574	0.035874	1.44522	0.095748	0.92639	1850	3	0.49574
CCDC77	4	0.56112	0.65805	1	11411	1	0.39791	0.035893	1.44499	0.095786	0.92639	1851	3	0.39791
C18orf21	4	0.88035	0.88051	1	15448	0	0.15451	0.035952	1.44428	0.095906	0.926568	1852	2	0.15451
SMR3A	3	0.96402	0.96423	1	17105	0	0.48849	0.035981	1.44393	0.088927	0.910376	1853	3	0.48849
HIST1H4B	1	0.96386	0.96413	1	17102	0	1.0077	0.036143	1.44198	0.036046	0.721703	1854	1	1.0077
RP11-93B14.6	4	0.97522	0.97545	1	17361	0	0.37197	0.036158	1.4418	0.096312	0.929991	1855	3	0.37197
PARD6B	4	0.97565	0.97589	1	17380	0	0.40466	0.036214	1.44112	0.096428	0.930313	1856	3	0.40466
NTAN1	4	0.41287	0.56024	1	9710	1	0.31207	0.036226	1.44098	0.096452	0.930313	1857	2	0.31207
CENPI	4	0.20687	0.35532	1	6281	2	0.3567	0.036249	1.4407	0.096498	0.930313	1858	2	0.3567
CST4	3	0.55984	0.59477	1	11401	1	0.51855	0.036282	1.44031	0.0896	0.911513	1859	2	0.51855
LRRC14B	4	0.73448	0.75448	1	13166	1	0.10955	0.036282	1.44031	0.096562	0.930433	1860	1	0.10955
BTN3A3	4	0.40341	0.55077	1	9550	2	-0.17821	0.036337	1.43965	0.096661	0.930434	1861	1	-0.17821
FSCN2	4	0.92293	0.92318	1	16270	0	0.46819	0.03634	1.43962	0.096664	0.930434	1862	3	0.46819
CHMP6	3	0.96363	0.96386	1	17091	0	0.36002	0.036366	1.4393	0.089788	0.911513	1863	3	0.36002
MIER1	4	0.10259	0.21992	0.98041	4012	1	0.56253	0.036414	1.43873	0.096824	0.93119	1864	3	0.56253
QRICH2	4	0.74824	0.76401	1	13325	1	0.42241	0.036469	1.43808	0.096944	0.93119	1865	3	0.42241
KLF15	4	0.34465	0.49225	1	8564	1	0.4066	0.036496	1.43775	0.097001	0.93119	1866	3	0.4066
RBM28	4	0.80668	0.80944	1	14152	1	0.21846	0.036502	1.43768	0.097017	0.93119	1867	2	0.21846
TET2	4	0.94281	0.94297	1	16647	0	0.41446	0.036544	1.43718	0.097099	0.93119	1868	3	0.41446
BAIAP2	4	0.85265	0.8527	1	14947	0	0.50583	0.036557	1.43703	0.097134	0.93119	1869	3	0.50583
ALDH1A1	4	0.96477	0.96488	1	17129	0	0.43889	0.036567	1.43691	0.097156	0.93119	1870	3	0.43889
CORIN	4	0.88162	0.88177	1	15477	0	0.33004	0.036612	1.43638	0.097254	0.93119	1871	3	0.33004
C19orf44	4	0.88777	0.88787	1	15594	0	0.36443	0.036644	1.436	0.097301	0.93119	1872	2	0.36443
CA11	4	0.74996	0.76522	1	13355	1	0.26166	0.036667	1.43572	0.097347	0.93119	1873	2	0.26166
RHCG	4	0.90036	0.90043	1	15842	0	0.35685	0.036671	1.43568	0.097357	0.93119	1874	3	0.35685
NPC1	4	0.83404	0.83433	1	14616	1	0.37891	0.036743	1.43483	0.097479	0.931626	1875	3	0.37891
PFDN5	4	0.39114	0.53843	1	9335	1	0.52437	0.036776	1.43444	0.097555	0.931626	1876	3	0.52437
NUDC	4	0.148	0.29647	0.99741	5303	2	-0.19753	0.036777	1.43442	0.097556	0.931626	1877	2	-0.19753
USHBP1	4	0.21046	0.35892	1	6359	2	-0.16945	0.036832	1.43377	0.097675	0.93178	1878	2	-0.16945
NCOR2	4	0.067415	0.15604	0.958052	2908	1	0.42465	0.036848	1.43359	0.097703	0.93178	1879	3	0.42465
MGAT3	4	0.39704	0.5444	1	9434	1	0.48634	0.036874	1.43328	0.097748	0.93178	1880	3	0.48634
STOM	4	0.5793	0.66662	1	11576	1	0.36132	0.036887	1.43313	0.097777	0.93178	1881	3	0.36132
HSDL2	4	0.022568	0.067932	0.840461	1419	2	0.21122	0.036957	1.4323	0.097904	0.93189	1882	2	0.21122
LONRF3	4	0.40386	0.5512	1	9560	2	0.15393	0.036997	1.43183	0.097992	0.93189	1883	2	0.15393
LSM14B	4	0.70801	0.73723	1	12838	1	0.31657	0.037005	1.43174	0.098007	0.93189	1884	2	0.31657
C9orf91	4	0.89298	0.89302	1	15701	0	0.51582	0.037038	1.43135	0.098071	0.93189	1885	3	0.51582
EIF5	4	0.7491	0.76462	1	13338	1	0.45631	0.037107	1.43054	0.098199	0.93189	1886	2	0.45631
PNPLA2	4	0.76455	0.77578	1	13553	1	0.52531	0.03711	1.43051	0.098204	0.93189	1887	3	0.52531
HAO1	4	0.67711	0.7185	1	12497	1	0.39861	0.037179	1.4297	0.09836	0.93189	1888	3	0.39861
PPP2CA	4	0.95115	0.95129	1	16824	0	0.6316	0.037179	1.4297	0.09836	0.93189	1889	3	0.6316
PFAS	4	0.94637	0.9465	1	16722	0	0.5663	0.037209	1.42935	0.098424	0.93189	1890	3	0.5663
PSMD5	4	0.83944	0.8395	1	14714	1	0.14904	0.037217	1.42926	0.098438	0.93189	1891	2	0.14904
TCL1B	4	0.17643	0.32498	1	5763	1	0.41135	0.037245	1.42893	0.098508	0.93189	1892	3	0.41135
CNGB3	4	0.97561	0.97584	1	17378	0	0.36831	0.037268	1.42866	0.098543	0.93189	1893	3	0.36831
NGF	4	0.95959	0.95973	1	16997	0	0.44697	0.037275	1.42858	0.098562	0.93189	1894	3	0.44697
KHNYN	4	0.050993	0.12469	0.932251	2386	1	0.47607	0.037288	1.42843	0.098587	0.93189	1895	3	0.47607
CCDC130	4	0.17835	0.32691	1	5800	2	0.20572	0.03729	1.42841	0.098589	0.93189	1896	2	0.20572
SLC22A6	4	0.50585	0.63358	1	10936	1	0.42359	0.037313	1.42814	0.098628	0.93189	1897	2	0.42359
DENND1A	4	0.89159	0.89166	1	15677	0	0.36798	0.037367	1.42751	0.098734	0.93189	1898	3	0.36798
AGT	4	0.94612	0.94624	1	16715	0	0.50469	0.037409	1.42702	0.098821	0.93189	1899	3	0.50469
TSNARE1	4	0.97924	0.97944	1	17464	0	0.41764	0.03744	1.42666	0.098871	0.93189	1900	3	0.41764
TRAF4	4	0.48568	0.62516	1	10769	1	0.4374	0.03748	1.4262	0.098948	0.93189	1901	3	0.4374
CST3	4	0.93316	0.9333	1	16471	0	0.41155	0.037486	1.42613	0.098967	0.93189	1902	3	0.41155
ACTR8	4	0.86116	0.86117	1	15103	0	0.58431	0.037632	1.42444	0.099247	0.933278	1903	3	0.58431
EVI5L	4	0.46497	0.61237	1	10556	1	0.46767	0.037635	1.42441	0.099254	0.933278	1904	3	0.46767
KCTD8	4	0.87917	0.87932	1	15429	0	0.47284	0.037656	1.42417	0.099298	0.933278	1905	3	0.47284
SESN3	4	0.81887	0.8202	1	14353	1	0.41001	0.037671	1.42399	0.09932	0.933278	1906	3	0.41001
CXCL9	4	0.94953	0.94967	1	16796	0	0.45001	0.037767	1.42289	0.099499	0.934483	1907	3	0.45001
AXIN2	4	0.36577	0.5132	1	8907	2	0.11277	0.037821	1.42227	0.099616	0.935099	1908	2	0.11277
RNF2	4	0.31325	0.46113	1	8042	1	0.10583	0.037931	1.42101	0.099827	0.936161	1909	1	0.10583
VPS72	4	0.90491	0.90502	1	15930	0	0.64178	0.037958	1.4207	0.099884	0.936161	1910	3	0.64178
SLC4A1	4	0.54298	0.64974	1	11258	1	0.29459	0.037982	1.42042	0.09993	0.936161	1911	2	0.29459
ZC3H3	4	0.89576	0.89582	1	15761	0	0.34032	0.037986	1.42038	0.099935	0.936161	1912	2	0.34032
SYT3	4	0.61357	0.68378	1	11873	1	0.3179	0.038012	1.42008	0.099994	0.936224	1913	2	0.3179
ADRA2A	4	0.86566	0.86576	1	15201	0	0.31047	0.038041	1.41975	0.10005	0.936257	1914	2	0.31047
CCDC12	4	0.77326	0.78236	1	13668	1	0.47015	0.038144	1.41857	0.10026	0.93732	1915	3	0.47015
ASPHD2	4	0.40109	0.54849	1	9507	2	0.21079	0.038151	1.41849	0.10027	0.93732	1916	2	0.21079
RAB4A	4	0.13233	0.27138	0.990825	4895	2	-0.34327	0.038206	1.41787	0.10038	0.93732	1917	1	-0.34327
C4orf45	4	0.96406	0.96418	1	17106	0	0.26049	0.038261	1.41724	0.10048	0.93732	1918	2	0.26049
FAM159B	4	0.92454	0.92476	1	16306	0	0.47664	0.038271	1.41713	0.10049	0.93732	1919	3	0.47664
PRLR	4	0.97998	0.98013	1	17484	0	0.39092	0.038292	1.41689	0.10053	0.93732	1920	3	0.39092
PRNP	4	0.34752	0.49513	1	8612	2	0.10605	0.038295	1.41686	0.10054	0.93732	1921	2	0.10605
AIP	4	0.8069	0.80962	1	14156	1	0.28065	0.038315	1.41663	0.10057	0.93732	1922	2	0.28065
ARL11	4	0.35265	0.50023	1	8693	1	0.088043	0.038425	1.41539	0.1008	0.937841	1923	1	0.088043
COL23A1	4	0.21343	0.36187	1	6408	1	0.47192	0.038427	1.41536	0.1008	0.937841	1924	3	0.47192
WFDC10A	2	0.96156	0.96167	1	17041	0	0.48018	0.038443	1.41518	0.069582	0.85069	1925	2	0.48018
TMED9	4	0.82617	0.82685	1	14471	1	0.26417	0.038463	1.41496	0.10089	0.937841	1926	2	0.26417
SLC12A5	4	0.90708	0.90717	1	15981	0	0.42151	0.03848	1.41476	0.1009	0.937841	1927	3	0.42151
MEGF11	4	0.35201	0.49959	1	8680	2	0.30283	0.038481	1.41475	0.10091	0.937841	1928	2	0.30283
SLC12A9	4	0.052135	0.12694	0.93662	2413	1	0.36153	0.03854	1.41409	0.10103	0.937841	1929	3	0.36153
RORB	4	0.97887	0.97907	1	17455	0	0.35438	0.038554	1.41393	0.10105	0.937841	1930	3	0.35438
TRERF1	4	0.9321	0.93226	1	16449	0	0.46779	0.038584	1.41359	0.1011	0.937841	1931	3	0.46779
PDXK	4	0.78033	0.78782	1	13763	1	0.32706	0.038644	1.41292	0.10124	0.938246	1932	2	0.32706
ADCK2	4	0.85531	0.85537	1	14990	0	0.4747	0.038688	1.41242	0.10133	0.938275	1933	3	0.4747
THOC2	4	0.014231	0.046524	0.810986	995	1	-0.15714	0.0387	1.41229	0.10135	0.938275	1934	1	-0.15714
SLC17A6	4	0.35419	0.50179	1	8710	1	0.28424	0.038729	1.41196	0.1014	0.938275	1935	2	0.28424
CEBPA	4	0.81413	0.81594	1	14261	1	0.25168	0.038755	1.41167	0.10145	0.938276	1936	2	0.25168
TMEM168	4	0.94545	0.94555	1	16696	0	0.44496	0.038823	1.41091	0.1016	0.939148	1937	3	0.44496
TMEM206	3	0.96117	0.96144	1	17033	0	0.34148	0.038832	1.41081	0.095328	0.925824	1938	3	0.34148
CSGALNACT2	4	0.64668	0.70136	1	12207	1	0.47151	0.038911	1.40993	0.10177	0.94032	1939	3	0.47151
CUL7	4	0.45306	0.60033	1	10356	1	0.55766	0.038993	1.40901	0.10193	0.940968	1940	3	0.55766
ATP6V1D	4	0.52783	0.64304	1	11131	1	0.71376	0.039013	1.40879	0.10197	0.940968	1941	3	0.71376
TFPT	4	0.0046291	0.016071	0.635977	440	2	0.039416	0.039029	1.40861	0.102	0.940968	1942	2	0.039416
TBC1D1	4	0.96786	0.96799	1	17204	0	0.48083	0.039077	1.40808	0.1021	0.941219	1943	3	0.48083
AURKB	4	0.20687	0.35532	1	6282	1	0.3384	0.039092	1.40791	0.10213	0.941219	1944	2	0.3384
NEURL2	4	0.86676	0.8668	1	15217	0	0.2693	0.039214	1.40656	0.10234	0.942596	1945	2	0.2693
DCAF13	4	0.71163	0.73946	1	12873	1	0.58637	0.039238	1.40629	0.10238	0.942596	1946	3	0.58637
TRIML1	4	0.85551	0.85557	1	14994	0	0.39043	0.039319	1.4054	0.10256	0.943727	1947	3	0.39043
ARRDC5	4	0.64507	0.70046	1	12197	1	0.32939	0.039354	1.40501	0.10264	0.94398	1948	2	0.32939
TMEM187	4	0.4649	0.61231	1	10554	1	0.033123	0.039413	1.40436	0.10276	0.94418	1949	2	0.033123
INTS9	4	0.029059	0.081201	0.874518	1644	2	-1.9575	0.039421	1.40427	0.10277	0.94418	1950	2	-1.9575
CAB39L	4	0.78401	0.79077	1	13824	1	0.41177	0.039445	1.40401	0.10282	0.94418	1951	3	0.41177
ZNF808	4	0.92138	0.92159	1	16248	0	0.4028	0.03953	1.40307	0.103	0.945198	1952	2	0.4028
FAM47E-STBD1	4	0.94446	0.9446	1	16677	0	0.46715	0.039564	1.4027	0.10306	0.945198	1953	3	0.46715
FLG	4	0.24052	0.3887	1	6810	1	0.57791	0.039571	1.40262	0.10308	0.945198	1954	3	0.57791
MGST2	4	0.3958	0.54316	1	9412	1	0.36213	0.039616	1.40213	0.10318	0.945497	1955	2	0.36213
NOP10	4	0.85995	0.85998	1	15078	0	0.4104	0.039667	1.40157	0.10328	0.945497	1956	3	0.4104
MATK	4	0.7914	0.79666	1	13931	1	0.54492	0.039681	1.40142	0.1033	0.945497	1957	3	0.54492
ELP5	4	0.060543	0.14298	0.949166	2678	3	-0.95916	0.039742	1.40075	0.10343	0.945497	1958	1	-0.95916
DAPP1	4	0.63747	0.69632	1	12117	1	0.63012	0.039776	1.40038	0.1035	0.945617	1959	3	0.63012
HAUS3	4	0.80227	0.80567	1	14072	1	0.10976	0.039797	1.40015	0.10354	0.945617	1960	2	0.10976
VPS13D	4	0.063102	0.1478	0.949166	2777	3	-0.76137	0.039852	1.39955	0.10366	0.945816	1961	1	-0.76137
DNMT1	4	0.90142	0.90153	1	15863	0	0.62058	0.039893	1.3991	0.10374	0.945816	1962	3	0.62058
FSD1L	4	0.12276	0.25513	0.987628	4625	2	-0.063156	0.039907	1.39895	0.10378	0.945816	1963	1	-0.063156
EFCAB6	4	0.87758	0.8777	1	15400	0	0.14057	0.039962	1.39835	0.10389	0.945816	1964	2	0.14057
GALNT2	4	0.54411	0.65024	1	11271	1	0.0032788	0.040017	1.39776	0.10399	0.945816	1965	1	0.0032788
SLC26A7	4	0.83329	0.83361	1	14602	1	0.40522	0.040032	1.39759	0.10402	0.945816	1966	2	0.40522
CCDC88C	4	0.44328	0.59053	1	10211	1	0.16778	0.040072	1.39716	0.10409	0.945816	1967	3	0.16778
NCAPH2	4	0.90964	0.90972	1	16039	0	0.4537	0.040093	1.39693	0.10414	0.945816	1968	3	0.4537
GRK4	4	0.40221	0.5496	1	9535	1	0.50039	0.040155	1.39626	0.10425	0.945858	1969	3	0.50039
TPBG	4	0.4272	0.57453	1	9943	2	0.18947	0.040167	1.39613	0.10427	0.945858	1970	2	0.18947
CLPTM1	4	0.60657	0.68021	1	11808	1	0.27463	0.040181	1.39598	0.1043	0.945858	1971	2	0.27463
ADAL	4	0.87488	0.87501	1	15358	0	0.4341	0.040216	1.3956	0.10436	0.945984	1972	3	0.4341
TEX40	2	0.95971	0.95981	1	17004	0	0.71964	0.040288	1.39482	0.07273	0.866648	1973	2	0.71964
SOX4	4	0.34909	0.4967	1	8639	1	0.39022	0.040307	1.39462	0.10455	0.946987	1974	3	0.39022
ACTL7A	4	0.25432	0.40241	1	7044	1	0.50522	0.040348	1.39418	0.10462	0.946987	1975	3	0.50522
C17orf49	1	0.95962	0.95993	1	16999	0	0.71892	0.040384	1.39379	0.04027	0.727777	1976	1	0.71892
NREP	3	0.07862	0.15871	0.958052	3249	1	0.61707	0.040396	1.39366	0.098895	0.93189	1977	2	0.61707
GLDC	4	0.97469	0.97489	1	17349	0	0.38376	0.040401	1.39361	0.10474	0.946987	1978	3	0.38376
KCNJ9	4	0.63853	0.69689	1	12130	1	0.49319	0.040424	1.39336	0.10478	0.946987	1979	3	0.49319
STXBP3	4	0.5098	0.63524	1	10969	1	0.49272	0.040445	1.39314	0.10483	0.946987	1980	3	0.49272
LIMS2	4	0.34391	0.49153	1	8552	1	0.45493	0.04045	1.39308	0.10484	0.946987	1981	3	0.45493
GATA3	4	0.93997	0.94012	1	16591	0	0.4576	0.040452	1.39306	0.10484	0.946987	1982	3	0.4576
USP15	4	0.66198	0.70979	1	12352	1	0.601	0.04051	1.39244	0.10496	0.947618	1983	3	0.601
SLC25A21	4	0.3141	0.46198	1	8059	1	0.22904	0.040565	1.39185	0.10508	0.948233	1984	2	0.22904
MAST3	4	0.85927	0.85929	1	15064	0	0.44557	0.040605	1.39142	0.10515	0.948334	1985	3	0.44557
IFNE	4	0.55094	0.65336	1	11326	1	0.17761	0.040623	1.39123	0.1052	0.948334	1986	2	0.17761
EIF1AY	4	0.8459	0.84591	1	14834	0	0.22428	0.04073	1.39009	0.1054	0.948968	1987	3	0.22428
VTA1	4	0.94884	0.94897	1	16777	0	0.13546	0.040839	1.38892	0.1056	0.948968	1988	2	0.13546
ZHX3	4	0.94719	0.94732	1	16744	0	0.45026	0.040894	1.38834	0.10572	0.948968	1989	2	0.45026
RSL1D1	4	0.87645	0.87659	1	15382	0	0.30849	0.040907	1.3882	0.10575	0.948968	1990	2	0.30849
STX11	4	0.5359	0.64654	1	11200	1	0.4271	0.040925	1.38801	0.10578	0.948968	1991	3	0.4271
DNAJA1	4	0.64159	0.69854	1	12162	1	0.36666	0.040949	1.38776	0.10583	0.948968	1992	3	0.36666
RASSF3	4	0.86804	0.86808	1	15241	0	0.35912	0.041002	1.38719	0.10594	0.948968	1993	3	0.35912
MUC15	4	0.50032	0.63129	1	10893	1	0.3762	0.041006	1.38715	0.10595	0.948968	1994	2	0.3762
C4orf22	4	0.70711	0.73668	1	12832	1	0.47791	0.041023	1.38697	0.10598	0.948968	1995	3	0.47791
TBK1	4	0.32001	0.46779	1	8148	1	0.42552	0.041037	1.38682	0.106	0.948968	1996	3	0.42552
THSD4	4	0.91597	0.91609	1	16143	0	0.43355	0.041044	1.38675	0.10601	0.948968	1997	3	0.43355
GPX8	4	0.80365	0.80687	1	14094	1	0.35494	0.041068	1.3865	0.10605	0.948968	1998	2	0.35494
LIG4	4	0.11633	0.24405	0.986171	4428	1	0.20908	0.041113	1.38602	0.10615	0.948968	1999	2	0.20908
[truncated: 16,193 more rows]
