# Supplementary material for: Quality Control of ER Membrane Proteins by the RNF185/Membralin Ubiquitin Ligase Complex
Source: Mol Cell. 2020 Sep 3;79(5):768–781.e7. doi: 10.1016/j.molcel.2020.07.009 (PMC7482433; doi:10.1016/j.molcel.2020.07.009)
Supplement: Data S3. Proteomics FLAG IP RNF185 MBRL HRD1, Related to Figures 4A and S4A [file mmc4.xlsx]

## Sheet: data
Majority protein IDs	Protein IDs	Protein names	Gene names	Keywords	GOBP name	GOMF name	GOCC name	KEGG name	Pfam	Intensity 3_185_3xFLAG_x-y_Intensity 1_CTRL B significant	Intensity 7_MBRL_3xFLAG_x-y_Intensity 1_CTRL B significant	Intensity 9_HRD1_3xFLAG_x-y_Intensity 1_CTRL B significant	Peptides	Razor + unique peptides	Unique peptides	Sequence coverage [%]	Unique + razor sequence coverage [%]	Unique sequence coverage [%]	Mol. weight [kDa]	Q-value	Score	Intensity	MS/MS count	Intensity 3_185_3xFLAG_x-y_Intensity 1_CTRL Significance B	Intensity 7_MBRL_3xFLAG_x-y_Intensity 1_CTRL Significance B	Intensity 9_HRD1_3xFLAG_x-y_Intensity 1_CTRL Significance B	Intensity 3_185_3xFLAG_x-y_Intensity 1_CTRL	Intensity 7_MBRL_3xFLAG_x-y_Intensity 1_CTRL	Intensity 9_HRD1_3xFLAG_x-y_Intensity 1_CTRL	Intensity 3_185_3xFLAG_x+y_Intensity 1_CTRL	Intensity 7_MBRL_3xFLAG_x+y_Intensity 1_CTRL	Intensity 9_HRD1_3xFLAG_x+y_Intensity 1_CTRL	Intensity 1_CTRL	Intensity 3_185_3xFLAG	Intensity 7_MBRL_3xFLAG	Intensity 9_HRD1_3xFLAG
K7ERM9;A0A024QZ33;Q9H0G5	K7ERM9;A0A024QZ33;Q9H0G5	Nuclear speckle splicing regulatory protein 1	NSRP1;CCDC55	Coiledcoil;Completeproteome;mRNAprocessing;mRNAsplicing;Nucleus;Phosphoprotein;Polymorphism;Proteomicsidentification;Referenceproteome;RNA-binding	biological regulation;cellular macromolecule metabolic process;cellular metabolic process;cellular nitrogen compound metabolic process;cellular process;developmental process;establishment of localization;establishment of localization in cell;intracellular transport;macromolecule metabolic process;metabolic process;mRNA metabolic process;mRNA processing;nitrogen compound metabolic process;nuclear …	binding;mRNA binding;nucleic acid binding;RNA binding	cell part;intracellular membrane-bounded organelle;intracellular organelle;intracellular organelle part;intracellular part;macromolecular complex;membrane-bounded organelle;nuclear body;nuclear part;nuclear speck;nucleoplasm part;nucleus;organelle;organelle part;ribonucleoprotein complex		DUF2040				1	1	1	8.9	8.9	8.9	18.615	0.0032258	1.2152	1896300	1	0.0866375	0.0230107	0.277032	-0.284567	2.12648	-0.535042	18.3475	20.8548	17.7696	18.7283	18.4437	20.8548	18.1932
A0A024QZP7;P06493;P06493-2;E5RIU6;A0A087WZZ9	A0A024QZP7;P06493;P06493-2;E5RIU6;A0A087WZZ9;K7ELV5;E7ESI2;G3V5T9;P24941-2;P24941;Q00526;G3V317;F8VXD2;A0A2R8YEB7;F8VYH9;F8VZZ0;F8VTV8;F8VWX7;F8VZ51;K7EJ83;A0A2R8Y644;H0YAZ9;Q9BVE2;E7EUK8;E5RGN0;A0A087X209;A0A087WZU2;A0A2R8YD28;F5H6Z0;A0A2R8YF61;A0A2R8Y7W5;J3QSD7;A0A2R8Y4Z0;P11802-2;Q00535-2;Q00535;P11802;Q00534;Q96Q40-6;P50750;Q96Q40-4;Q96Q40-3;O94921-3;Q96Q40-5;Q96Q40;O94921-2;O94921;Q07002;P50…	Cyclin-dependent kinase 1	CDC2;CDK1	3D-structure;Acetylation;Alternativesplicing;Apoptosis;ATP-binding;Cellcycle;Celldivision;Completeproteome;Cytoplasm;Cytoskeleton;Isopeptidebond;Kinase;Mitochondrion;Mitosis;Nucleotide-binding;Nucleus;Phosphoprotein;Proteomicsidentification;Referenceproteome;Serine/threonine-proteinkinase;Transferase;Ublconjugation	activation of immune response;activation of innate immune response;activation of MAPK activity;activation of MAPKK activity;activation of protein kinase activity;aging;anaphase-promoting complex-dependent proteasomal ubiquitin-dependent protein catabolic process;anatomical structure development;anatomical structure morphogenesis;apoptosis;axon guidance;biological regulation;biosynthetic process;c…	adenyl nucleotide binding;adenyl ribonucleotide binding;ATP binding;binding;catalytic activity;cyclin-dependent protein kinase activity;histone kinase activity;kinase activity;nucleotide binding;phosphotransferase activity, alcohol group as acceptor;protein kinase activity;protein serine/threonine kinase activity;purine nucleotide binding;purine ribonucleoside triphosphate binding;purine ribonucl…	cell part;centrosome;cytoplasm;cytoplasmic part;cytoskeletal part;cytosol;extracellular membrane-bounded organelle;extracellular organelle;extracellular region part;extracellular vesicular exosome;intracellular membrane-bounded organelle;intracellular non-membrane-bounded organelle;intracellular organelle;intracellular organelle part;intracellular part;macromolecular complex;membrane;membrane-bou…	Cell cycle;Gap junction;Oocyte meiosis;p53 signaling pathway;Progesterone-mediated oocyte maturation	Pkinase				7	7	7	27.6	27.6	27.6	34.081	0	33.347	45044000	11	0.768742	0.386262	0.113061	2.28349	4.07582	1.28417	23.3244	24.9303	22.5519	20.7714	23.0548	24.8472	22.0555
B5MCT8;C9JM19;A0A024R4M0;P46781;F2Z3C0;A8MXK4	B5MCT8;C9JM19;A0A024R4M0;P46781;F2Z3C0;A8MXK4	40S ribosomal protein S9	RPS9	3D-structure;Acetylation;Completeproteome;Cytoplasm;Directproteinsequencing;Polymorphism;Proteomicsidentification;Referenceproteome;Ribonucleoprotein;Ribosomalprotein;RNA-binding;rRNA-binding	biological regulation;biosynthetic process;catabolic process;cellular biosynthetic process;cellular catabolic process;cellular component disassembly;cellular component disassembly at cellular level;cellular component organization;cellular component organization at cellular level;cellular component organization or biogenesis;cellular component organization or biogenesis at cellular level;cellular …	binding;nucleic acid binding;RNA binding;rRNA binding;structural constituent of ribosome;structural molecule activity;translation regulator activity	adherens junction;anchoring junction;cell junction;cell part;cell-substrate adherens junction;cell-substrate junction;cytoplasm;cytoplasmic part;cytosol;cytosolic small ribosomal subunit;extracellular membrane-bounded organelle;extracellular organelle;extracellular region part;extracellular vesicular exosome;focal adhesion;intracellular membrane-bounded organelle;intracellular non-membrane-bounde…	Ribosome	Ribosomal_S4;S4				2	2	2	10.8	10.8	10.8	16.628	0.0017857	1.5029	2933100	2	0.726615	0.167142	0.324205	2.19548	3.01933	2.31123	17.804	20.795	20.0869	17.7757	19.9712	20.795	20.0869
A0A024RA52;P25787	A0A024RA52;P25787	Proteasome subunit alpha type;Proteasome subunit alpha type-2	PSMA2	3D-structure;Acetylation;Completeproteome;Cytoplasm;Directproteinsequencing;Hydrolase;Nucleus;Phosphoprotein;Polymorphism;Protease;Proteasome;Referenceproteome;Threonineprotease	activation of immune response;activation of innate immune response;anaphase-promoting complex-dependent proteasomal ubiquitin-dependent protein catabolic process;antigen processing and presentation;antigen processing and presentation of exogenous antigen;antigen processing and presentation of exogenous peptide antigen;antigen processing and presentation of exogenous peptide antigen via MHC class …	catalytic activity;endopeptidase activity;hydrolase activity;peptidase activity;peptidase activity, acting on L-amino acid peptides;threonine-type endopeptidase activity;threonine-type peptidase activity	cell part;cytoplasm;cytoplasmic mRNA processing body;cytoplasmic part;cytosol;extracellular membrane-bounded organelle;extracellular organelle;extracellular region part;extracellular vesicular exosome;intracellular membrane-bounded organelle;intracellular non-membrane-bounded organelle;intracellular organelle;intracellular organelle part;intracellular part;macromolecular complex;membrane-bounded …	Proteasome	Proteasome;Proteasome_A_N				3	3	3	13.2	13.2	13.2	25.898	0	5.7534	4681000	6	0.754782	0.917308	0.747167	-1.85707	-1.05086	3.83	18.9667	16.737	22.1584	18.3284	16.4713	17.2775	22.1584
A2NJV5;A0A0A0MRZ7;A0A075B6S2	A2NJV5;A0A0A0MRZ7;A0A075B6S2;A0A087X0Q4;A0A075B6S6;A0A075B6P5;A0A0C4DH68;A0A075B6R9;A0A087WW87;P06310;P01615;P01614		IGKV A18;IGKV2D-26;IGKV2D-29	Completeproteome;Proteomicsidentification;Referenceproteome	activation of immune response;biological regulation;cellular component organization;cellular component organization or biogenesis;cellular membrane organization;cellular process;complement activation;complement activation, classical pathway;defense response;endocytosis;establishment of localization;humoral immune response;immune effector process;immune response;immune system process;innate immune…		cell part;extracellular region;membrane;plasma membrane		V-set				3	3	3	16.7	16.7	16.7	13.085	0	6.7938	1428600000	11	0.517121	0.763168	0.640309	-1.40183	-0.688683	-1.54749	29.6479	29.8813	29.6094	29.1849	27.7831	28.4962	27.6374
A0A075B730;P58107	A0A075B730;P58107	Epiplakin	EPPK1	Coiledcoil;Completeproteome;Cytoplasm;Cytoskeleton;Directproteinsequencing;Phosphoprotein;Proteomicsidentification;Referenceproteome;Repeat			cell part;cytoplasm;cytoskeleton;intracellular non-membrane-bounded organelle;intracellular organelle;intracellular part;non-membrane-bounded organelle;organelle		Plectin				2	2	2	3.1	3.1	3.1	553.12	0	2.9276	2113300	3	0.17772	0.0318985	0.55666	0.746977	2.18862	-1.34013	19.1172	20.5588	18.8743	18.3702	19.1172	20.5588	17.03
A0A1W2PRE1;A2A2R6;A0A1W2PQK2;A0A087WTB6;Q5JWD1;H0Y7E8;A0A1W2PRJ7;A0A087WZE5;A0A1W2PS82;A0A3B3IUA8;Q5JWE9;H0Y7F4;P11488;P63096;P19087;P09471-2;P09471;P08754;A8MTJ3;P04899;P04899-4;P63092-3;P63092-2;P38405;P63092;P63092-4;P38405-2;Q5JWF2-2;Q5JWF2	A0A1W2PRE1;A2A2R6;A0A1W2PQK2;A0A087WTB6;Q5JWD1;H0Y7E8;A0A1W2PRJ7;A0A087WZE5;A0A1W2PS82;A0A3B3IUA8;Q5JWE9;H0Y7F4;P11488;P63096;P19087;P09471-2;P09471;P08754;A8MTJ3;P04899;P04899-4;P63092-3;P63092-2;P38405;P63092;P63092-4;P38405-2;Q5JWF2-2;Q5JWF2	Guanine nucleotide-binding protein G(t) subunit alpha-1;Guanine nucleotide-binding protein G(i) subunit alpha-1;Guanine nucleotide-binding protein G(t) subunit alpha-2;Guanine nucleotide-binding protein G(o) subunit alpha;Guanine nucleotide-binding protein G(k) subunit alpha;Guanine nucleotide-binding protein G(t) subunit alpha-3;Guanine nucleotide-binding protein G(i) subunit alpha-2;Guanine nuc…	GNAS;GNAO1;GNAT2;GNAT1;GNAI1;GNAI3;GNAT3;GNAI2;GNAL	3D-structure;ADP-ribosylation;Alternativesplicing;Cellcycle;Celldivision;Cellmembrane;Coiledcoil;Completeproteome;Congenitalstationarynightblindness;Cushingsyndrome;Cytoplasm;Cytoskeleton;Directproteinsequencing;Diseasemutation;Dystonia;Epilepsy;GTP-binding;Isopeptidebond;Lipoprotein;Magnesium;Membrane;Metal-binding;Myristate;Nucleotide-binding;Nucleus;Palmitate;Phosphoprotein;Polymorphism;Proteo…	activation of adenylate cyclase activity;activation of adenylate cyclase activity by adrenergic receptor signaling pathway;activation of adenylate cyclase activity by dopamine receptor signaling pathway;activation of adenylate cyclase activity by G-protein signaling pathway;activation of MAPKK activity;activation of protein kinase activity;adenosine receptor signaling pathway;adrenergic receptor …	acyl binding;adenylate cyclase activity;adrenergic receptor binding;beta-2 adrenergic receptor binding;binding;catalytic activity;cation binding;corticotropin-releasing hormone receptor 1 binding;corticotropin-releasing hormone receptor binding;cyclase activity;D1 dopamine receptor binding;dopamine receptor binding;enzyme binding;GDP binding;glutamate receptor binding;G-protein beta/gamma-subunit…	acrosomal vesicle;apical plasma membrane;axoneme;cell body;cell part;cell projection;cell projection part;centrosome;cilium;cilium part;cytoplasm;cytoplasmic membrane-bounded vesicle;cytoplasmic part;cytoplasmic vesicle;cytoskeletal part;cytosol;dendrite;extracellular membrane-bounded organelle;extracellular organelle;extracellular region part;extracellular vesicular exosome;extrinsic to internal…	Amoebiasis;Axon guidance;Bile secretion;Calcium signaling pathway;Chagas disease (American trypanosomiasis);Chemokine signaling pathway;Dilated cardiomyopathy;Endocrine and other factor-regulated calcium reabsorption;Gap junction;Gastric acid secretion;GnRH signaling pathway;Leukocyte transendothelial migration;Long-term depression;Melanogenesis;Olfactory transduction;Pancreatic secretion;Phototr…	G-alpha				1	1	1	20.4	20.4	20.4	5.7186	0.007622	1.1084	592080	1	0.00466322	0.78108	0.0367608	0.0569992	-0.732361	0.825956	16.7237	17.4971	19.1754	18.3495	18.4065	17.6171	19.1754
E5RGH3;E5RH24;E5RJB9;B1ANR1;H0YBN4;A0A087WTT1;E7EQV3;E7ERJ7;B1ANR0;P11940-2;Q13310-2;P11940;Q13310;Q13310-3;E5RHG7;H0YEQ8	E5RGH3;E5RH24;E5RJB9;B1ANR1;H0YBN4;A0A087WTT1;E7EQV3;E7ERJ7;B1ANR0;P11940-2;Q13310-2;P11940;Q13310;Q13310-3;E5RHG7;H0YEQ8	Polyadenylate-binding protein;Polyadenylate-binding protein 1;Polyadenylate-binding protein 4	PABPC1;PABPC4	3D-structure;Acetylation;Alternativesplicing;Completeproteome;Cytoplasm;Directproteinsequencing;Methylation;mRNAprocessing;mRNAsplicing;Nonsense-mediatedmRNAdecay;Nucleus;Phosphoprotein;Polymorphism;Proteomicsidentification;Referenceproteome;Repeat;RNA-binding;Spliceosome	biological regulation;biosynthetic process;blood coagulation;catabolic process;cellular biosynthetic process;cellular catabolic process;cellular macromolecule biosynthetic process;cellular macromolecule catabolic process;cellular macromolecule metabolic process;cellular metabolic process;cellular nitrogen compound metabolic process;cellular process;cellular protein metabolic process;coagulation;g…	binding;mRNA binding;nucleic acid binding;nucleotide binding;poly(A) RNA binding;poly(U) RNA binding;poly-purine tract binding;poly-pyrimidine tract binding;protein binding;protein C-terminus binding;RNA binding;single-stranded RNA binding;translation activator activity;translation regulator activity;translation regulator activity, nucleic acid binding	adherens junction;anchoring junction;catalytic step 2 spliceosome;cell junction;cell part;cell-substrate adherens junction;cell-substrate junction;cytoplasm;cytoplasmic part;cytosol;extracellular membrane-bounded organelle;extracellular organelle;extracellular region part;extracellular vesicular exosome;focal adhesion;intracellular membrane-bounded organelle;intracellular non-membrane-bounded org…	mRNA surveillance pathway;RNA degradation;RNA transport	PABP;RRM_1				2	2	2	25.9	25.9	25.9	12.203	0	2.3669	5581500	5	0.434123	0.716972	0.401959	-1.22331	-0.573896	-0.920046	21.5322	21.7594	21.6301	21.0179	19.7946	20.4441	20.0979
A0A2R8Y6P7;A0A087WTT6;A0A2R8Y851;P62273;P62273-2	A0A2R8Y6P7;A0A087WTT6;A0A2R8Y851;P62273;P62273-2	40S ribosomal protein S29	RPS29	3D-structure;Acetylation;Alternativesplicing;Completeproteome;Diamond-Blackfananemia;Directproteinsequencing;Diseasemutation;Metal-binding;Proteomicsidentification;Referenceproteome;Ribonucleoprotein;Ribosomalprotein;Zinc	biosynthetic process;catabolic process;cellular biosynthetic process;cellular catabolic process;cellular component disassembly;cellular component disassembly at cellular level;cellular component organization;cellular component organization at cellular level;cellular component organization or biogenesis;cellular component organization or biogenesis at cellular level;cellular macromolecular complex…	binding;cation binding;ion binding;metal ion binding;structural constituent of ribosome;structural molecule activity;transition metal ion binding;zinc ion binding	adherens junction;anchoring junction;cell junction;cell part;cell-substrate adherens junction;cell-substrate junction;cytoplasm;cytoplasmic part;cytosol;cytosolic small ribosomal subunit;extracellular membrane-bounded organelle;extracellular organelle;extracellular region part;extracellular vesicular exosome;focal adhesion;intracellular non-membrane-bounded organelle;intracellular organelle;intra…	Ribosome	Ribosomal_S14				1	1	1	14.6	14.6	14.6	5.7467	0	3.0925	750110	2	0.433592	0.224726	0.437564	-1.22213	0.9307	-1.02158	16.5727	19.5167	18.7031	18.586	17.3639	19.5167	17.5645
A0A087WTU4;Q9P227-2;Q9P227	A0A087WTU4;Q9P227-2;Q9P227	Rho GTPase-activating protein 23	ARHGAP23	Alternativesplicing;Completeproteome;GTPaseactivation;Phosphoprotein;Proteomicsidentification;Referenceproteome	biological regulation;cellular process;cellular response to stimulus;intracellular signal transduction;regulation of biological process;regulation of cellular process;regulation of response to stimulus;regulation of signal transduction;regulation of signaling;regulation of small GTPase mediated signal transduction;response to stimulus;signal transduction;small GTPase mediated signal transduction	enzyme activator activity;enzyme regulator activity;GTPase activator activity;GTPase regulator activity;nucleoside-triphosphatase regulator activity	cell part;cytoplasmic part;cytosol;extracellular membrane-bounded organelle;extracellular organelle;extracellular region part;extracellular vesicular exosome;intracellular;intracellular part;membrane-bounded organelle;membrane-bounded vesicle;organelle;vesicle		PDZ;RhoGAP				1	1	1	8.9	8.9	8.9	15.38	0	2.0094	4919800	4	0.0788416	0.36865	0.297639	-0.25794	0.420704	-0.602034	21.1682	21.5171	21.0216	20.2914	20.0335	20.7121	19.6894
A0A087WUC6;E9PI68;Q15005;E9PL01;H0YE04	A0A087WUC6;E9PI68;Q15005;E9PL01;H0YE04;E9PRB9	Signal peptidase complex subunit 2	SPCS2	Acetylation;Completeproteome;Directproteinsequencing;Endoplasmicreticulum;Hydrolase;Membrane;Microsome;Protease;Proteomicsidentification;Referenceproteome;Transmembrane;Transmembranehelix	biological regulation;biosynthetic process;cellular biosynthetic process;cellular macromolecule biosynthetic process;cellular macromolecule metabolic process;cellular metabolic process;cellular process;cellular protein metabolic process;cotranslational protein targeting to membrane;establishment of localization;establishment of localization in cell;establishment of protein localization;establishm…	catalytic activity;hydrolase activity;peptidase activity	cell part;cytoplasmic part;endoplasmic reticulum membrane;endoplasmic reticulum part;integral to membrane;intracellular organelle part;intracellular part;intrinsic to membrane;macromolecular complex;membrane;membrane part;organelle membrane;organelle part;protein complex;signal peptidase complex	Protein export	SPC25				3	3	3	12.3	12.3	12.3	25.09	0	3.7074	1997600	2	0.954258	0.468562	0.117998	2.6476	4.41526	0.0442772	17.8603	20.9298	17.7294	16.5146	19.1622	20.9298	16.5588
J3KNQ3;A0A087WUL9;Q9UNM6;Q9UNM6-2;E9PL38	J3KNQ3;A0A087WUL9;Q9UNM6;Q9UNM6-2;E9PL38;E9PPD2;F8W8J6;E9PQG3;H0YD73	26S proteasome non-ATPase regulatory subunit 13	PSMD13	Acetylation;Alternativesplicing;Completeproteome;Polymorphism;Proteasome;Proteomicsidentification;Referenceproteome	activation of immune response;activation of innate immune response;anaphase-promoting complex-dependent proteasomal ubiquitin-dependent protein catabolic process;antigen processing and presentation;antigen processing and presentation of exogenous antigen;antigen processing and presentation of exogenous peptide antigen;antigen processing and presentation of exogenous peptide antigen via MHC class …		cell part;cytoplasmic part;cytosol;extracellular membrane-bounded organelle;extracellular organelle;extracellular region part;extracellular vesicular exosome;intracellular membrane-bounded organelle;intracellular organelle;intracellular organelle part;intracellular part;macromolecular complex;membrane;membrane-bounded organelle;membrane-bounded vesicle;nuclear part;nucleoplasm;nucleus;organelle;o…	Proteasome	PCI				3	3	3	7.2	7.2	7.2	39.829	0	3.1215	4689800	3	0.135196	0.112132	0.886609	-0.442766	1.39848	-2.09838	20.8284	21.8953	20.0328	20.0328	19.5901	21.4313	17.9344
H0YJI1;A0A087WUN7;H0YJ40;G3V4X6;G3V2S9;Q9GZT3-2;Q9GZT3	H0YJI1;A0A087WUN7;H0YJ40;G3V4X6;G3V2S9;Q9GZT3-2;Q9GZT3	SRA stem-loop-interacting RNA-binding protein, mitochondrial	SLIRP	Alternativesplicing;Completeproteome;Mitochondrion;Nucleus;Phosphoprotein;Proteomicsidentification;Referenceproteome;Repressor;RNA-binding;Transcription;Transcriptionregulation;Transitpeptide	anatomical structure development;anatomical structure morphogenesis;biological regulation;biosynthetic process;cell development;cell motility;cell part morphogenesis;cellular biosynthetic process;cellular component morphogenesis;cellular component movement;cellular component organization;cellular component organization at cellular level;cellular component organization or biogenesis;cellular compo…	binding;nucleic acid binding;nucleotide binding	acrosomal vesicle;cell part;cytoplasmic membrane-bounded vesicle;cytoplasmic part;cytoplasmic vesicle;intracellular membrane-bounded organelle;intracellular organelle;intracellular part;macromolecular complex;membrane-bounded organelle;membrane-bounded vesicle;mitochondrion;nucleus;organelle;perinuclear region of cytoplasm;ribonucleoprotein complex;stored secretory granule;vesicle		RRM_1				1	1	1	25	25	25	4.1678	0.0046802	1.1574	598450	1	0.210329	0.00867537	0.0738244	0.857143	1.91181	0.230879	18.2916	19.1909	17.5013	17.2791	18.1362	19.1909	17.5099
A0A087WUX6;A0A087WX59;Q16186	A0A087WUX6;A0A087WX59;Q16186	Proteasomal ubiquitin receptor ADRM1	ADRM1	3D-structure;Acetylation;Completeproteome;Cytoplasm;Isopeptidebond;Nucleus;Phosphoprotein;Proteasome;Proteomicsidentification;Referenceproteome;Ublconjugation	biological regulation;biosynthetic process;cellular biosynthetic process;cellular component assembly;cellular component assembly at cellular level;cellular component organization;cellular component organization at cellular level;cellular component organization or biogenesis;cellular component organization or biogenesis at cellular level;cellular macromolecular complex assembly;cellular macromolec…	binding;endopeptidase activator activity;endopeptidase regulator activity;enzyme activator activity;enzyme binding;enzyme regulator activity;peptidase activator activity;peptidase regulator activity;protease binding;proteasome binding;protein binding;protein complex binding	cell part;cytoplasm;integral to membrane;integral to plasma membrane;intracellular membrane-bounded organelle;intracellular organelle;intracellular organelle part;intracellular part;intrinsic to membrane;intrinsic to plasma membrane;macromolecular complex;membrane;membrane part;membrane-bounded organelle;nuclear part;nucleoplasm;nucleus;organelle;organelle part;plasma membrane;plasma membrane par…		Proteasom_Rpn13				2	2	2	17	17	17	14.946	0	1.8699	4888700	4	0.54195	0.083918	0.0270979	1.78056	2.53124	0.763037	20.5536	21.3042	19.536	18.773	20.5536	21.3042	19.536
A0A087WW06;Q96AY4	A0A087WW06;Q96AY4	Tetratricopeptide repeat protein 28	TTC28	Acetylation;Cellcycle;Celldivision;Completeproteome;Cytoplasm;Cytoskeleton;Mitosis;Phosphoprotein;Proteomicsidentification;Referenceproteome;Repeat;TPRrepeat	biological regulation;cell cycle phase;cell cycle process;cell division;cellular component organization;cellular component organization at cellular level;cellular component organization or biogenesis;cellular component organization or biogenesis at cellular level;cellular process;mitosis;nuclear division;organelle fission;organelle organization;regulation of biological process;regulation of cell …		cell part;centrosome;cytoplasm;cytoplasmic part;cytoskeletal part;intracellular non-membrane-bounded organelle;intracellular organelle;intracellular organelle part;intracellular part;microtubule organizing center;midbody;non-membrane-bounded organelle;organelle;organelle part;spindle pole		CHAT;TPR_1;TPR_2;TPR_7				3	3	3	1.5	1.5	1.5	256.86	0.0018018	1.559	1634800	3	0.408309	0.189332	0.108865	-1.16518	3.13951	1.26053	19.133	20.6407	17.792	17.5012	16.336	20.6407	18.7617
A0A087WW66;Q99460-2;Q99460	A0A087WW66;Q99460-2;Q99460;H7BZR6;H7C378;C9J9M4	26S proteasome non-ATPase regulatory subunit 1	PSMD1	Acetylation;Alternativesplicing;Completeproteome;Phosphoprotein;Proteasome;Proteomicsidentification;Referenceproteome;Repeat	activation of immune response;activation of innate immune response;anaphase-promoting complex-dependent proteasomal ubiquitin-dependent protein catabolic process;antigen processing and presentation;antigen processing and presentation of exogenous antigen;antigen processing and presentation of exogenous peptide antigen;antigen processing and presentation of exogenous peptide antigen via MHC class …	enzyme regulator activity	cell part;cytoplasmic part;cytosol;extracellular membrane-bounded organelle;extracellular organelle;extracellular region part;extracellular vesicular exosome;intracellular organelle part;intracellular part;macromolecular complex;membrane;membrane-bounded organelle;membrane-bounded vesicle;nuclear part;nucleoplasm;organelle;organelle part;proteasome accessory complex;proteasome complex;proteasome …	Proteasome	PC_rep				11	11	11	17.1	17.1	17.1	105.85	0	12.33	22548000	15	0.0467434	0.021616	0.0836212	-0.144216	2.11662	0.188259	22.4723	23.9586	22.6398	21.5426	21.3984	23.6593	21.7309
Q5VU61;D6R904;A0A087WWU8;Q5HYB6;P06753-4;P06753-3;P06753-6;P06753-5;P06753-2	Q5VU61;D6R904;A0A087WWU8;Q5HYB6;P06753-4;P06753-3;P06753-6;P06753-5;P06753-2		TPM3;DKFZp686J1372	Acetylation;Actin-binding;Alternativesplicing;Chromosomalrearrangement;Coiledcoil;Completeproteome;Cytoplasm;Cytoskeleton;Directproteinsequencing;Diseasemutation;Muscleprotein;Nemalinemyopathy;Phosphoprotein;Proteomicsidentification;Proto-oncogene;Referenceproteome	actin filament-based movement;actin filament-based process;actin-mediated cell contraction;actin-myosin filament sliding;cellular component movement;cellular process;multicellular organismal process;muscle contraction;muscle filament sliding;muscle system process;system process		actin filament bundle;actomyosin;cell part;contractile fiber part;cytoplasmic part;cytoskeletal part;cytoskeleton;cytosol;extracellular membrane-bounded organelle;extracellular organelle;extracellular region part;extracellular vesicular exosome;intracellular non-membrane-bounded organelle;intracellular organelle;intracellular organelle part;intracellular part;membrane-bounded organelle;membrane-b…	Cardiac muscle contraction;Dilated cardiomyopathy;Hypertrophic cardiomyopathy (HCM);Pathways in cancer;Thyroid cancer	Tropomyosin				1	1	1	22.4	22.4	22.4	5.8054	0.0089955	1.0732	649960	1	0.0235687	0.740656	0.215291	-0.0575638	-0.633139	1.81626	18.1178	17.2192	19.31	17.4937	17.4362	16.8606	19.31
A0A087WXQ8;A0A087WY10;P49720;A0A087WUL2	A0A087WXQ8;A0A087WY10;P49720;A0A087WUL2	Proteasome subunit beta type-3	PSMB3	3D-structure;Acetylation;Completeproteome;Cytoplasm;Directproteinsequencing;Host-virusinteraction;Hydrolase;Nucleus;Polymorphism;Protease;Proteasome;Proteomicsidentification;Referenceproteome;Threonineprotease	activation of immune response;activation of innate immune response;anaphase-promoting complex-dependent proteasomal ubiquitin-dependent protein catabolic process;antigen processing and presentation;antigen processing and presentation of exogenous antigen;antigen processing and presentation of exogenous peptide antigen;antigen processing and presentation of exogenous peptide antigen via MHC class …	catalytic activity;endopeptidase activity;hydrolase activity;peptidase activity;peptidase activity, acting on L-amino acid peptides;threonine-type endopeptidase activity;threonine-type peptidase activity	actin cytoskeleton;cell part;cytoplasm;cytoplasmic part;cytoskeleton;cytosol;extracellular membrane-bounded organelle;extracellular organelle;extracellular region part;extracellular vesicular exosome;Golgi apparatus;intracellular membrane-bounded organelle;intracellular non-membrane-bounded organelle;intracellular organelle;intracellular organelle part;intracellular part;macromolecular complex;me…	Proteasome	Proteasome				2	2	2	19.6	19.6	19.6	12.082	0	2.4858	1579200	2	0.326841	0.401459	0.591152	-0.972288	0.31465	3.3249	17.5307	17.3154	20.5908	17.2659	16.2936	17.5805	20.5908
A0A0G2JLV0;A0A087WYD6;X5CMH5;Q03519	A0A0G2JLV0;A0A087WYD6;X5CMH5;Q03519	Antigen peptide transporter 2	TAP2	Adaptiveimmunity;Alternativesplicing;ATP-binding;Completeproteome;Endoplasmicreticulum;Host-virusinteraction;Immunity;Membrane;Nucleotide-binding;Peptidetransport;Polymorphism;Proteintransport;Proteomicsidentification;Referenceproteome;Transmembrane;Transmembranehelix;Transport	antigen processing and presentation;antigen processing and presentation of endogenous antigen;antigen processing and presentation of endogenous peptide antigen;antigen processing and presentation of endogenous peptide antigen via MHC class I;antigen processing and presentation of endogenous peptide antigen via MHC class I via ER pathway;antigen processing and presentation of endogenous peptide an…	active transmembrane transporter activity;adenyl nucleotide binding;adenyl ribonucleotide binding;ATP binding;ATPase activity;ATPase activity, coupled;ATPase activity, coupled to movement of substances;ATPase activity, coupled to transmembrane movement of substances;binding;catalytic activity;hydrolase activity;hydrolase activity, acting on acid anhydrides;hydrolase activity, acting on acid anhyd…	cell part;cytoplasmic part;endoplasmic reticulum membrane;endoplasmic reticulum part;integral to endoplasmic reticulum membrane;integral to membrane;integral to organelle membrane;intracellular organelle part;intracellular part;intrinsic to endoplasmic reticulum membrane;intrinsic to membrane;intrinsic to organelle membrane;macromolecular complex;membrane;membrane part;organelle membrane;organell…	ABC transporters;Antigen processing and presentation;Phagosome;Primary immunodeficiency	ABC_membrane;ABC_tran				1	1	1	1.6	1.6	1.6	77.64	0.0034662	1.4227	0	1	0.279324	0.371775	0.0561989	1.07581	0.410461	0.948883	17.0673	16.9061	18.7015	17.3811	18.4569	17.7915	18.33
B7Z385;A0A087X0J3;A0A087WZ15;E9PDI2;P40123-2;P40123	B7Z385;A0A087X0J3;A0A087WZ15;E9PDI2;P40123-2;P40123	Adenylyl cyclase-associated protein;Adenylyl cyclase-associated protein 2	CAP2	Acetylation;Alternativesplicing;Cellmembrane;Completeproteome;Membrane;Phosphoprotein;Polymorphism;Proteomicsidentification;Referenceproteome	activation of adenylate cyclase activity;anatomical structure morphogenesis;axon guidance;biological regulation;cell morphogenesis;cellular component morphogenesis;cellular component organization;cellular component organization at cellular level;cellular component organization or biogenesis;cellular component organization or biogenesis at cellular level;cellular developmental process;cellular pro…		cell part;membrane;plasma membrane		CAP_C;CAP_N				2	2	2	9	9	9	39.911	0	3.1829	4030400	4	0.0803157	0.093648	1.94063	0.384674	1.48319	-3.89001	20.7968	21.516	19.5916	19.5916	19.9763	21.0748	15.7016
A0A087WZK9;B3KS98;O15372;E5RFW7;E5RFH0;E5RGU4	A0A087WZK9;B3KS98;O15372;E5RFW7;E5RFH0;E5RGU4;E5RHC7;E5RH59	Eukaryotic translation initiation factor 3 subunit H	EIF3H	3D-structure;Completeproteome;Cytoplasm;Initiationfactor;Phosphoprotein;Proteinbiosynthesis;Proteomicsidentification;Referenceproteome	biological regulation;biosynthetic process;cellular biosynthetic process;cellular component assembly;cellular component assembly at cellular level;cellular component organization;cellular component organization at cellular level;cellular component organization or biogenesis;cellular component organization or biogenesis at cellular level;cellular macromolecular complex assembly;cellular macromolec…	binding;nucleic acid binding;RNA binding;translation factor activity, nucleic acid binding;translation initiation factor activity	cell part;cytoplasmic part;cytosol;eukaryotic 43S preinitiation complex;eukaryotic 48S preinitiation complex;eukaryotic translation initiation factor 3 complex;eukaryotic translation initiation factor 3 complex, eIF3m;extracellular membrane-bounded organelle;extracellular organelle;extracellular region part;extracellular vesicular exosome;intracellular part;macromolecular complex;membrane;membran…	Measles;RNA transport	JAB			+	4	4	4	17.8	17.8	17.8	39.589	0	18.99	12213000	6	0.0772848	0.292244	2.94631	-0.252579	0.681418	-5.17594	22.6375	23.1388	21.7583	21.7583	21.5057	22.4397	16.5823
F1T0B3;A0A087X2G1;Q92499-3;Q92499-2;Q92499	F1T0B3;A0A087X2G1;Q92499-3;Q92499-2;Q92499	ATP-dependent RNA helicase DDX1	DDX1	Acetylation;Activator;Alternativesplicing;ATP-binding;Completeproteome;Cytoplasm;DNA-binding;Exonuclease;Helicase;Hydrolase;mRNAprocessing;Nuclease;Nucleotide-binding;Nucleus;Phosphoprotein;Proteomicsidentification;Referenceproteome;RNA-binding;Transcription;Transcriptionregulation;tRNAprocessing	biological regulation;biosynthetic process;cellular biosynthetic process;cellular component assembly;cellular component assembly at cellular level;cellular component organization;cellular component organization at cellular level;cellular component organization or biogenesis;cellular component organization or biogenesis at cellular level;cellular macromolecular complex assembly;cellular macromolec…	adenyl nucleotide binding;adenyl ribonucleotide binding;ATP binding;ATPase activity;ATPase activity, coupled;ATP-dependent helicase activity;ATP-dependent RNA helicase activity;binding;catalytic activity;chromatin binding;DNA binding;DNA/RNA helicase activity;double-stranded RNA binding;exonuclease activity;helicase activity;hydrolase activity;hydrolase activity, acting on acid anhydrides;hydrola…	cell part;cleavage body;cytoplasm;cytoplasmic part;intracellular membrane-bounded organelle;intracellular non-membrane-bounded organelle;intracellular organelle;intracellular organelle part;intracellular part;macromolecular complex;membrane;membrane-bounded organelle;non-membrane-bounded organelle;nuclear body;nuclear part;nucleolus;nucleoplasm;nucleoplasm part;nucleus;organelle;organelle part;pr…		DEAD;Helicase_C;SPRY				2	2	2	2.7	2.7	2.7	73.915	0.0018149	1.5803	2073000	1	0.207471	0.338534	0.267693	-0.657709	3.86686	-0.504166	17.4161	20.9833	17.2043	17.1164	16.4587	20.9833	16.6123
A0A087X2I1;P62333	A0A087X2I1;P62333;H0YJS8;H0YJC0	26S protease regulatory subunit 10B	PSMC6	Acetylation;ATP-binding;Completeproteome;Cytoplasm;Directproteinsequencing;Nucleotide-binding;Nucleus;Proteasome;Proteomicsidentification;Referenceproteome	activation of immune response;activation of innate immune response;anaphase-promoting complex-dependent proteasomal ubiquitin-dependent protein catabolic process;antigen processing and presentation;antigen processing and presentation of exogenous antigen;antigen processing and presentation of exogenous peptide antigen;antigen processing and presentation of exogenous peptide antigen via MHC class …	adenyl nucleotide binding;adenyl ribonucleotide binding;ATP binding;ATPase activity;binding;binding, bridging;catalytic activity;hydrolase activity;hydrolase activity, acting on acid anhydrides;hydrolase activity, acting on acid anhydrides, in phosphorus-containing anhydrides;nucleoside-triphosphatase activity;nucleotide binding;protein binding;protein binding, bridging;purine nucleotide binding;…	cell part;cytoplasmic part;cytosol;cytosolic part;cytosolic proteasome complex;extracellular membrane-bounded organelle;extracellular organelle;extracellular region part;extracellular vesicular exosome;inclusion body;intracellular membrane-bounded organelle;intracellular organelle;intracellular organelle part;intracellular part;macromolecular complex;membrane;membrane-bounded organelle;membrane-b…	Proteasome	AAA				8	8	8	25.6	25.6	25.6	45.796	0	12.502	20169000	15	0.0485272	0.0391988	0.0392837	-0.150721	2.23882	0.84218	22.1195	23.709	22.6746	21.1929	21.0422	23.4317	22.0351
Q5T092;A0A0A0MR06;Q5T091;O15258;Q5T093	Q5T092;A0A0A0MR06;Q5T091;O15258;Q5T093	Protein RER1	RER1	Acetylation;Completeproteome;Golgiapparatus;Membrane;Phosphoprotein;Proteomicsidentification;Referenceproteome;Transmembrane;Transmembranehelix	biological regulation;cellular component organization;cellular component organization or biogenesis;cellular localization;cellular macromolecule localization;cellular membrane organization;cellular process;cellular protein localization;establishment of localization;establishment of localization in cell;Golgi vesicle transport;intracellular transport;localization;macromolecule localization;membran…		cell part;cell surface;cytoplasmic part;endoplasmic reticulum-Golgi intermediate compartment;Golgi apparatus;Golgi apparatus part;integral to Golgi membrane;integral to membrane;integral to organelle membrane;intracellular membrane-bounded organelle;intracellular organelle;intracellular organelle part;intracellular part;intrinsic to Golgi membrane;intrinsic to membrane;intrinsic to organelle memb…		Rer1				2	2	2	23.4	23.4	23.4	18.388	0	5.9613	13733000	5	0.31043	0.170751	1.02565	1.16884	3.03913	4.62688	19.7434	21.6137	23.2015	18.5746	19.7434	21.6137	23.2015
M0R3F1;A0A0A0MRA5;B7Z4B8;Q9BUJ2-3;Q9BUJ2-4;Q9BUJ2-2;Q9BUJ2;M0QYZ0	M0R3F1;A0A0A0MRA5;B7Z4B8;Q9BUJ2-3;Q9BUJ2-4;Q9BUJ2-2;Q9BUJ2;M0QYZ0	Heterogeneous nuclear ribonucleoprotein U-like protein 1	HNRNPUL1	Activator;Alternativesplicing;Completeproteome;Methylation;Nucleus;Phosphoprotein;Polymorphism;Proteomicsidentification;Referenceproteome;Repeat;Repressor;Ribonucleoprotein;RNA-binding;Transcription;Transcriptionregulation;Viralnucleoprotein;Virion	biological regulation;biosynthetic process;cellular biosynthetic process;cellular macromolecule biosynthetic process;cellular macromolecule metabolic process;cellular metabolic process;cellular nitrogen compound metabolic process;cellular process;gene expression;macromolecule biosynthetic process;macromolecule metabolic process;metabolic process;mRNA metabolic process;mRNA processing;multi-organi…	binding;enzyme binding;nucleic acid binding;protein binding;RNA binding	cell part;intracellular membrane-bounded organelle;intracellular organelle;intracellular organelle part;intracellular part;macromolecular complex;membrane-bounded organelle;nuclear part;nucleoplasm;nucleus;organelle;organelle part;ribonucleoprotein complex;viral nucleocapsid;virion part		SAP;SPRY				2	2	2	4.2	4.2	4.2	71.611	0	2.5276	7219600	5	2.34163	0.748823	0.598496	4.68712	5.42326	3.34986	21.1693	21.9054	19.832	16.4821	21.1693	21.9054	19.832
J3QSX6;F8W8M4;A0A0A0MRL6;A0A3B3IS55;O14639-4;O14639-3;O14639-5;O14639-2;O14639-6;O14639	J3QSX6;F8W8M4;A0A0A0MRL6;A0A3B3IS55;O14639-4;O14639-3;O14639-5;O14639-2;O14639-6;O14639	Actin-binding LIM protein 1	ABLIM1	Actin-binding;Alternativesplicing;Coiledcoil;Completeproteome;Cytoplasm;Cytoskeleton;LIMdomain;Metal-binding;Phosphoprotein;Polymorphism;Proteomicsidentification;Referenceproteome;Repeat;Zinc	anatomical structure formation involved in morphogenesis;anatomical structure morphogenesis;axon guidance;biological regulation;cell projection assembly;cell projection organization;cellular component assembly;cellular component assembly at cellular level;cellular component assembly involved in morphogenesis;cellular component organization;cellular component organization at cellular level;cellula…	actin binding;binding;cation binding;cytoskeletal protein binding;ion binding;metal ion binding;protein binding;transition metal ion binding;zinc ion binding	actin cytoskeleton;actin filament bundle;actomyosin;cell part;cell projection;cytoplasm;cytoskeletal part;cytoskeleton;intracellular non-membrane-bounded organelle;intracellular organelle;intracellular organelle part;intracellular part;lamellipodium;non-membrane-bounded organelle;organelle;organelle part;stress fiber	Axon guidance	LIM;VHP				2	2	2	5.2	5.2	5.2	46.07	0	2.1566	6859700	4	0.0816968	1.15321	1.5276	0.390224	-1.5546	-3.26454	22.5114	21.7259	21.3032	21.3032	21.6934	19.7486	18.0386
A0A0C4DH50;A0A0C4DH78;A0A0A0MS19;A0A0C4DH81;Q8N9W5-7;Q8N9W5;Q8N9W5-6;Q8N9W5-3	A0A0C4DH50;A0A0C4DH78;A0A0A0MS19;A0A0C4DH81;Q8N9W5-7;Q8N9W5;Q8N9W5-6;Q8N9W5-3	Dynein assembly factor 3, axonemal	DNAAF3	Alternativesplicing;Ciliopathy;Ciliumbiogenesis/degradation;Completeproteome;Cytoplasm;Diseasemutation;Polymorphism;Primaryciliarydyskinesia;Proteomicsidentification;Referenceproteome	axonemal dynein complex assembly;cellular component assembly;cellular component assembly at cellular level;cellular component organization;cellular component organization at cellular level;cellular component organization or biogenesis;cellular component organization or biogenesis at cellular level;cellular macromolecular complex assembly;cellular macromolecular complex subunit organization;cellul…		cell part;cytoplasm;intracellular part		DUF4470;DUF4471		+	+	1	1	1	2.9	2.9	2.9	53.747	0	5.8574	749880000	3	0.0343117	4.03092	4.65081	-0.0982437	12.0152	10.8353	17.3901	28.9546	27.7747	16.9395	16.8412	28.9546	27.7747
A0A0A0MSC4;H7BYW6;P04085-2;P04085	A0A0A0MSC4;H7BYW6;P04085-2;P04085	Platelet-derived growth factor subunit A	PDGFA	3D-structure;Alternativesplicing;Cleavageonpairofbasicresidues;Completeproteome;Developmentalprotein;Disulfidebond;Glycoprotein;Growthfactor;Mitogen;Proteomicsidentification;Referenceproteome;Secreted;Signal	actin cytoskeleton organization;actin filament-based process;anatomical structure development;anatomical structure formation involved in morphogenesis;anatomical structure morphogenesis;angiogenesis;biological regulation;blood coagulation;cell activation;cell communication;cell projection assembly;cell projection organization;cell surface receptor linked signaling pathway;cell-cell signaling;cell…	binding;collagen binding;growth factor activity;growth factor binding;growth factor receptor binding;identical protein binding;platelet-derived growth factor binding;platelet-derived growth factor receptor binding;protein binding;protein dimerization activity;protein heterodimerization activity;protein homodimerization activity;receptor binding	cell part;cell projection;cell surface;cytoplasmic membrane-bounded vesicle lumen;cytoplasmic part;cytoplasmic vesicle part;endoplasmic reticulum lumen;endoplasmic reticulum part;extracellular region;extracellular region part;extracellular space;Golgi apparatus part;Golgi membrane;intracellular organelle lumen;intracellular organelle part;intracellular part;membrane;membrane-enclosed lumen;microv…	Cytokine-cytokine receptor interaction;Focal adhesion;Gap junction;Glioma;MAPK signaling pathway;Melanoma;Pathways in cancer;Prostate cancer;Regulation of actin cytoskeleton	PDGF;PDGF_N				1	1	1	20.9	20.9	20.9	9.7552	0.0018416	1.6528	636750	1	0.899068	0.356776	0.55548	-2.10291	0.459909	-1.33711	19.2804	19.2804	19.2804	19.2804	17.1775	19.7403	17.9432
A0A0A0MTI1;Q15392-2;Q15392;H7C4B7	A0A0A0MTI1;Q15392-2;Q15392;H7C4B7	Delta(24)-sterol reductase	DHCR24	Alternativesplicing;Cholesterolbiosynthesis;Cholesterolmetabolism;Completeproteome;Diseasemutation;Endoplasmicreticulum;FAD;Flavoprotein;Golgiapparatus;Lipidbiosynthesis;Lipidmetabolism;Membrane;NADP;Oxidoreductase;Proteomicsidentification;Referenceproteome;Signal;Steroidbiosynthesis;Steroidmetabolism;Sterolbiosynthesis;Sterolmetabolism;Transmembrane;Transmembranehelix	alcohol metabolic process;amyloid precursor protein catabolic process;amyloid precursor protein metabolic process;anatomical structure development;apoptosis;biological regulation;biosynthetic process;catabolic process;cell cycle arrest;cell cycle process;cell death;cellular component organization;cellular component organization or biogenesis;cellular macromolecule metabolic process;cellular metab…	antigen binding;binding;catalytic activity;coenzyme binding;cofactor binding;delta24(24-1) sterol reductase activity;delta24-sterol reductase activity;enzyme binding;flavin adenine dinucleotide binding;oxidoreductase activity;oxidoreductase activity, acting on CH-OH group of donors;oxidoreductase activity, acting on the CH-CH group of donors;oxidoreductase activity, acting on the CH-CH group of d…	cell part;cytoplasmic part;cytoskeleton;cytosol;endoplasmic reticulum;endoplasmic reticulum membrane;endoplasmic reticulum part;Golgi apparatus part;Golgi membrane;integral to membrane;intracellular membrane-bounded organelle;intracellular non-membrane-bounded organelle;intracellular organelle;intracellular organelle part;intracellular part;intrinsic to membrane;membrane;membrane part;membrane-bo…	Steroid biosynthesis	FAD_binding_4				3	3	3	7.4	7.4	7.4	61.446	0	3.9774	11330000	6	0.459371	0.48192	0.442815	1.57637	4.46814	2.79018	20.0085	22.9003	21.2223	18.4322	20.0085	22.9003	21.2223
A0A0A0MTI6;Q9NYP7-3;Q9NYP7;Q9NYP7-2	A0A0A0MTI6;Q9NYP7-3;Q9NYP7;Q9NYP7-2	Elongation of very long chain fatty acids protein;Elongation of very long chain fatty acids protein 5	ELOVL5	Alternativesplicing;Cellprojection;Completeproteome;Diseasemutation;Endoplasmicreticulum;Fattyacidbiosynthesis;Fattyacidmetabolism;Lipidbiosynthesis;Lipidmetabolism;Membrane;Neurodegeneration;Phosphoprotein;Proteomicsidentification;Referenceproteome;Spinocerebellarataxia;Transferase;Transmembrane;Transmembranehelix	acyl-CoA biosynthetic process;acyl-CoA metabolic process;acylglycerol biosynthetic process;acylglycerol metabolic process;biosynthetic process;carboxylic acid biosynthetic process;carboxylic acid metabolic process;cellular biosynthetic process;cellular ketone metabolic process;cellular lipid metabolic process;cellular metabolic process;cellular process;coenzyme biosynthetic process;coenzyme metab…	catalytic activity;fatty acid elongase activity;fatty acid synthase activity;transferase activity;transferase activity, transferring acyl groups;transferase activity, transferring acyl groups other than amino-acyl groups	cell body;cell part;cell projection;cytoplasmic part;dendrite;endoplasmic reticulum;endoplasmic reticulum membrane;endoplasmic reticulum part;integral to membrane;intracellular membrane-bounded organelle;intracellular organelle;intracellular organelle part;intracellular part;intrinsic to membrane;membrane;membrane part;membrane-bounded organelle;neuron projection;neuronal cell body;organelle;orga…	Biosynthesis of unsaturated fatty acids	ELO				1	1	1	5	5	5	30.742	0.0031646	1.1898	1341400	1	0.00440168	0.0533078	0.387665	0.0173817	2.33377	-0.878357	19.109	20.3553	18.7545	18.0215	18.0389	20.3553	17.1432
A0A0R4J2G3;A0A0A0MTJ9;Q6PIU2-3;Q6PIU2;Q6PIU2-2	A0A0R4J2G3;A0A0A0MTJ9;Q6PIU2-3;Q6PIU2;Q6PIU2-2	Neutral cholesterol ester hydrolase 1	NCEH1	Alternativesplicing;Completeproteome;Endoplasmicreticulum;Glycoprotein;Hydrolase;Lipiddegradation;Lipidmetabolism;Membrane;Microsome;Polymorphism;Proteomicsidentification;Referenceproteome;Signal-anchor;Transmembrane;Transmembranehelix	biological regulation;catabolic process;cellular macromolecule metabolic process;cellular metabolic process;cellular process;cellular protein metabolic process;cellular response to stimulus;dephosphorylation;lipid catabolic process;lipid metabolic process;macromolecule metabolic process;macromolecule modification;metabolic process;phosphate-containing compound metabolic process;phosphorus metabol…	anion binding;binding;carboxylic ester hydrolase activity;catalytic activity;hydrolase activity;hydrolase activity, acting on ester bonds;ion binding;phosphate ion binding;serine hydrolase activity	cell part;cytoplasmic part;endoplasmic reticulum;integral to membrane;intracellular membrane-bounded organelle;intracellular organelle;intracellular part;intrinsic to membrane;membrane;membrane part;membrane-bounded organelle;organelle	Bile secretion	Abhydrolase_3				1	1	1	2.7	2.7	2.7	49.062	0.003268	1.2349	627720	1	0.0766806	0.232631	1.03366	-0.250494	0.900465	-2.3943	18.511	19.2598	16.8946	18.3593	18.1088	19.2598	15.965
A0A0A0MTU3;Q4ZIN3-2;Q4ZIN3;U3KPY4	A0A0A0MTU3;Q4ZIN3-2;Q4ZIN3;U3KPY4;U3KQQ5;U3KPU1	Membralin	TMEM259	Acetylation;Alternativesplicing;Completeproteome;Cytoplasm;Glycoprotein;Membrane;Proteomicsidentification;Referenceproteome;Transmembrane;Transmembranehelix			cell part;cytoplasm;integral to membrane;intracellular part;intrinsic to membrane;membrane part		Membralin	+	+		24	24	24	48.8	48.8	48.8	46.22	0	323.31	19098000000	99	6.22101	5.78173	0.0278763	8.21891	14.2897	0.768152	28.0605	34.1312	20.6097	19.8416	28.0605	34.1312	20.6097
F8WDD7;H7C0A3;F8WCF6;A0A0A6YYG9;P59998;P59998-3;P59998-2	F8WDD7;H7C0A3;F8WCF6;A0A0A6YYG9;P59998;P59998-3;P59998-2	Actin-related protein 2/3 complex subunit 4	ARPC4;ARPC4-TTLL3	Acetylation;Actin-binding;Alternativesplicing;Cellprojection;Completeproteome;Cytoplasm;Cytoskeleton;Directproteinsequencing;Proteomicsidentification;Referenceproteome	actin cytoskeleton organization;actin filament organization;actin filament polymerization;actin filament-based process;actin nucleation;actin polymerization or depolymerization;Arp2/3 complex-mediated actin nucleation;axon guidance;biological regulation;cell surface receptor linked signaling pathway;cellular component assembly;cellular component assembly at cellular level;cellular component organ…	binding;enzyme binding;protein binding;structural constituent of cytoskeleton;structural molecule activity	Arp2/3 protein complex;cell part;cell projection;cytoplasmic part;cytoskeletal part;cytosol;extracellular membrane-bounded organelle;extracellular organelle;extracellular region part;extracellular vesicular exosome;intracellular organelle part;intracellular part;macromolecular complex;membrane-bounded organelle;membrane-bounded vesicle;organelle;organelle part;protein complex;vesicle	Bacterial invasion of epithelial cells;Fc gamma R-mediated phagocytosis;Pathogenic Escherichia coli infection;Regulation of actin cytoskeleton;Shigellosis	ARPC4;TTL				1	1	1	9.7	9.7	9.7	13.057	0.0046875	1.1592	1292100	2	0.473669	0.220014	0.711696	-1.30988	0.948864	-1.71552	18.7502	20.3013	18.7502	18.7502	17.4403	19.699	17.0347
A0A0B4J269;Q13509;Q13509-2	A0A0B4J269;Q13509;Q13509-2	Tubulin beta-3 chain	TUBB3	Acetylation;Alternativesplicing;Completeproteome;Cytoplasm;Cytoskeleton;Directproteinsequencing;Diseasemutation;GTP-binding;Microtubule;Nucleotide-binding;Phosphoprotein;Proteomicsidentification;Referenceproteome	axon guidance;cell cycle phase;cell cycle process;cellular component assembly;cellular component assembly at cellular level;cellular component organization;cellular component organization at cellular level;cellular component organization or biogenesis;cellular component organization or biogenesis at cellular level;cellular macromolecular complex assembly;cellular macromolecular complex subunit or…	binding;catalytic activity;G-protein coupled receptor activity;GTP binding;GTPase activity;guanyl nucleotide binding;guanyl ribonucleotide binding;hydrolase activity;hydrolase activity, acting on acid anhydrides;hydrolase activity, acting on acid anhydrides, in phosphorus-containing anhydrides;molecular transducer activity;nucleoside-triphosphatase activity;nucleotide binding;peptide binding;puri…	axon;cell body;cell part;cell periphery;cell projection;cytoplasm;cytoskeletal part;dendrite;extracellular membrane-bounded organelle;extracellular organelle;extracellular region part;extracellular vesicular exosome;integral to membrane;intracellular membrane-bounded organelle;intracellular organelle;intracellular organelle part;intracellular part;intrinsic to membrane;macromolecular complex;memb…	Gap junction;Pathogenic Escherichia coli infection;Phagosome	7tm_1;Tubulin;Tubulin_C				10	1	0	14.6	1.5	0	88.381	0.0032626	1.2349	2895500	2	0.149283	0.164486	0.527827	0.646757	3.00469	3.10409	18.1796	20.4148	20.5142	17.4101	18.0569	20.4148	20.5142
A0A0C4DFL7;Q16850;Q16850-2	A0A0C4DFL7;Q16850;Q16850-2;H7C0D0;A0A3B3ITR4	Lanosterol 14-alpha demethylase	CYP51A1	3D-structure;Alternativesplicing;Cholesterolbiosynthesis;Cholesterolmetabolism;Completeproteome;Endoplasmicreticulum;Heme;Iron;Lipidbiosynthesis;Lipidmetabolism;Membrane;Metal-binding;Microsome;Monooxygenase;NADP;Oxidoreductase;Polymorphism;Proteomicsidentification;Referenceproteome;Steroidbiosynthesis;Steroidmetabolism;Sterolbiosynthesis;Sterolmetabolism;Transmembrane;Transmembranehelix	alcohol metabolic process;biosynthetic process;cellular metabolic process;cellular process;cholesterol biosynthetic process;cholesterol biosynthetic process via 24,25-dihydrolanosterol;cholesterol metabolic process;demethylation;lipid biosynthetic process;lipid metabolic process;metabolic process;one-carbon metabolic process;primary metabolic process;small molecule metabolic process;steroid biosy…	binding;catalytic activity;cation binding;demethylase activity;heme binding;ion binding;iron ion binding;metal ion binding;monooxygenase activity;oxidoreductase activity;oxidoreductase activity, acting on paired donors, with incorporation or reduction of molecular oxygen;oxidoreductase activity, acting on paired donors, with incorporation or reduction of molecular oxygen, NADH or NADPH as one don…	cell part;cytoplasmic part;endoplasmic reticulum;endoplasmic reticulum membrane;endoplasmic reticulum part;integral to membrane;intracellular membrane-bounded organelle;intracellular organelle;intracellular organelle part;intracellular part;intrinsic to membrane;membrane;membrane part;membrane-bounded organelle;organelle;organelle membrane;organelle part	Steroid biosynthesis	p450				8	8	8	20	20	20	57.278	0	6.5907	23055000	8	0.101834	1.27145	0.215585	0.469652	6.92773	-0.325491	16.9792	24.4586	17.3845	17.5308	18.0005	24.4586	17.2053
A0A0C4DFM1;Q92544	A0A0C4DFM1;Q92544	Transmembrane 9 superfamily member 4	TM9SF4	Completeproteome;Membrane;Phosphoprotein;Proteomicsidentification;Referenceproteome;Signal;Transmembrane;Transmembranehelix			cell part;integral to membrane;intrinsic to membrane;membrane part		EMP70				1	1	1	3	3	3	72.54	0.0090772	1.0862	1425200	1	0.144971	0.124107	0.0259437	0.631195	2.77496	0.450893	17.7795	20.4427	17.9493	17.6678	18.299	20.4427	18.1187
C9J9K3;A0A0C4DG17;P08865;F8WD59	C9J9K3;A0A0C4DG17;P08865;F8WD59	40S ribosomal protein SA	RPSA	3D-structure;Acetylation;Cellmembrane;Completeproteome;Cytoplasm;Directproteinsequencing;Membrane;Nucleus;Phosphoprotein;Polymorphism;Proteomicsidentification;Receptor;Referenceproteome;Repeat;Ribonucleoprotein;Ribosomalprotein	biological adhesion;biosynthetic process;catabolic process;cell adhesion;cellular biosynthetic process;cellular catabolic process;cellular component assembly;cellular component assembly at cellular level;cellular component disassembly;cellular component disassembly at cellular level;cellular component organization;cellular component organization at cellular level;cellular component organization o…	binding;laminin receptor activity;receptor activity;ribonucleoprotein binding;ribosome binding;structural constituent of ribosome;structural molecule activity	90S preribosome;cell part;cytoplasm;cytoplasmic part;cytosol;cytosolic small ribosomal subunit;extracellular membrane-bounded organelle;extracellular organelle;extracellular region part;extracellular vesicular exosome;intracellular membrane-bounded organelle;intracellular organelle;intracellular organelle part;intracellular part;macromolecular complex;membrane;membrane-bounded organelle;membrane-…	Ribosome	Ribosomal_S2				3	3	3	15.6	15.6	15.6	29.404	0	5.332	8291400	7	1.797	1.18092	0.519711	-3.33369	-1.61044	-1.24448	22.2331	22.5054	22.6046	22.0966	18.763	20.4862	20.8522
A0A0C4DGG8;Q8IX12-2;Q8IX12;F5H3E1;F5H2E6;F5H1H2	A0A0C4DGG8;Q8IX12-2;Q8IX12;F5H3E1;F5H2E6;F5H1H2	Cell division cycle and apoptosis regulator protein 1	CCAR1	Alternativesplicing;Apoptosis;Cellcycle;Coiledcoil;Completeproteome;Cytoplasm;Isopeptidebond;Phosphoprotein;Polymorphism;Proteomicsidentification;Referenceproteome;Transcription;Transcriptionregulation;Ublconjugation	apoptosis;biological regulation;biosynthetic process;cell cycle;cell death;cellular biosynthetic process;cellular macromolecule biosynthetic process;cellular macromolecule metabolic process;cellular metabolic process;cellular nitrogen compound metabolic process;cellular process;death;gene expression;macromolecule biosynthetic process;macromolecule metabolic process;metabolic process;mRNA metaboli…	ligand-dependent nuclear receptor transcription coactivator activity;protein binding transcription factor activity;transcription coactivator activity;transcription cofactor activity;transcription factor binding transcription factor activity	cell part;cytoplasmic part;intracellular organelle part;intracellular part;nuclear part;nucleoplasm;organelle part;perinuclear region of cytoplasm		DBC1;S1-like;SAP				4	4	4	4.5	4.5	4.5	120.42	0	4.276	5117700	3	0.498516	1.35543	1.82615	-1.36285	-1.94847	-3.72392	22.0403	21.8988	21.5664	21.5664	20.2036	19.618	17.8425
A0A2R8YDW2;A0A2R8Y4X2;A0A2R8YD40;A0A2R8YDJ9;A0A2R8YER1;A0A2R8Y8C1;A0A2R8Y445;A0A2R8Y425;A0A2R8Y5J0;A0A2R8YFK9;A0A2U3TZM0;A0A2R8YFD8;F5GWX5;A0A2R8Y212;A0A2R8Y521;A0A0C4DGG9;Q14839;Q14839-2;K7EMY3;A0A2R8Y8B3;A0A2R8Y685;A0A2R8Y5Z7;Q8TDI0	A0A2R8YDW2;A0A2R8Y4X2;A0A2R8YD40;A0A2R8YDJ9;A0A2R8YER1;A0A2R8Y8C1;A0A2R8Y445;A0A2R8Y425;A0A2R8Y5J0;A0A2R8YFK9;A0A2U3TZM0;A0A2R8YFD8;F5GWX5;A0A2R8Y212;A0A2R8Y521;A0A0C4DGG9;Q14839;Q14839-2;K7EMY3;A0A2R8Y8B3;A0A2R8Y685;A0A2R8Y5Z7;Q8TDI0;A0A2R8YE38;A0A2R8Y5M9;A0A2R8Y7M9;A0A2R8Y7I0;F2Z2R5	Chromodomain-helicase-DNA-binding protein 4;Chromodomain-helicase-DNA-binding protein 5	CHD4;CHD5	3D-structure;Acetylation;Alternativesplicing;ATP-binding;Chromatinregulator;Completeproteome;Cytoplasm;Cytoskeleton;Differentiation;DNA-binding;Helicase;Hydrolase;Metal-binding;Neurogenesis;Nucleotide-binding;Nucleus;Phosphoprotein;Polymorphism;Proteomicsidentification;Referenceproteome;Repeat;Spermatogenesis;Transcription;Transcriptionregulation;Tumorsuppressor;Zinc;Zinc-finger	ATP-dependent chromatin remodeling;biological regulation;biosynthetic process;cell differentiation;cellular biosynthetic process;cellular component assembly;cellular component assembly at cellular level;cellular component organization;cellular component organization at cellular level;cellular component organization or biogenesis;cellular component organization or biogenesis at cellular level;cell…	adenyl nucleotide binding;adenyl ribonucleotide binding;ATP binding;ATPase activity;ATPase activity, coupled;ATP-dependent DNA helicase activity;ATP-dependent helicase activity;binding;catalytic activity;cation binding;DNA binding;DNA helicase activity;DNA-dependent ATPase activity;helicase activity;hydrolase activity;hydrolase activity, acting on acid anhydrides;hydrolase activity, acting on aci…	cell part;centrosome;chromatin;chromatin remodeling complex;chromosomal part;cytoplasm;cytoplasmic part;cytoskeletal part;heterochromatin;histone deacetylase complex;intracellular membrane-bounded organelle;intracellular non-membrane-bounded organelle;intracellular organelle;intracellular organelle part;intracellular part;macromolecular complex;membrane;membrane-bounded organelle;microtubule orga…		CHDCT2;CHDNT;Chromo;DUF1086;DUF1087;Helicase_C;PHD;SNF2_N				3	3	3	2.7	2.7	2.7	138.39	0	3.556	5700400	8	0.623511	0.504419	0.903156	-1.61464	0.00109863	-2.13276	21.4968	22.0897	21.3855	21.0891	19.4745	21.0902	18.9564
A0A0C4DGS1;P39656-2;P39656-3;P39656	A0A0C4DGS1;P39656-2;P39656-3;P39656	Dolichyl-diphosphooligosaccharide--protein glycosyltransferase 48 kDa subunit	DDOST	Alternativesplicing;Completeproteome;Congenitaldisorderofglycosylation;Diseasemutation;Endoplasmicreticulum;Glycosyltransferase;Membrane;Polymorphism;Proteomicsidentification;Referenceproteome;Signal;Transferase;Transmembrane;Transmembranehelix	biosynthetic process;carbohydrate metabolic process;cell activation;cellular biosynthetic process;cellular carbohydrate metabolic process;cellular macromolecule biosynthetic process;cellular macromolecule metabolic process;cellular metabolic process;cellular process;cellular protein metabolic process;cotranslational protein targeting to membrane;defense response;establishment of localization;esta…	catalytic activity;dolichyl-diphosphooligosaccharide-protein glycotransferase activity;oligosaccharyl transferase activity;transferase activity;transferase activity, transferring glycosyl groups;transferase activity, transferring hexosyl groups	cell part;cytoplasmic part;endoplasmic reticulum;endoplasmic reticulum membrane;endoplasmic reticulum part;integral to membrane;intracellular membrane-bounded organelle;intracellular organelle;intracellular organelle part;intracellular part;intrinsic to membrane;macromolecular complex;membrane;membrane part;membrane-bounded organelle;oligosaccharyltransferase complex;organelle;organelle membrane;…	N-Glycan biosynthesis;Protein processing in endoplasmic reticulum;Various types of N-glycan biosynthesis	DDOST_48kD				1	1	1	3.4	3.4	3.4	48.799	0.0088106	1.0217	778830	1	0.0494856	0.189685	0.710007	-0.154205	1.06846	-1.71163	17.2638	19.5709	17.8937	18.5025	18.3483	19.5709	16.7909
A0A0D9SEU5;R4GMX8;Q6VN20-2;Q6VN20-3;Q6VN20	A0A0D9SEU5;R4GMX8;Q6VN20-2;Q6VN20-3;Q6VN20	Ran-binding protein 10	RANBP10	Acetylation;Alternativesplicing;Completeproteome;Cytoplasm;Nucleus;Phosphoprotein;Proteomicsidentification;Referenceproteome	cellular component organization;cellular component organization at cellular level;cellular component organization or biogenesis;cellular component organization or biogenesis at cellular level;cellular process;cytoskeleton organization;microtubule cytoskeleton organization;microtubule-based process;organelle organization	enzyme regulator activity;GTPase regulator activity;guanyl-nucleotide exchange factor activity;nucleoside-triphosphatase regulator activity;Ran guanyl-nucleotide exchange factor activity;Ras guanyl-nucleotide exchange factor activity;small GTPase regulator activity	cell part;cytoplasmic microtubule;cytoplasmic part;cytoskeletal part;cytosol;intracellular membrane-bounded organelle;intracellular organelle;intracellular organelle part;intracellular part;macromolecular complex;membrane-bounded organelle;microtubule;nucleus;organelle;organelle part;protein complex		CLTH;LisH;SPRY				1	1	1	2.3	2.3	2.3	67.255	0	2.3467	4115200	0	0.0353536	0.524186	0.208088	0.195978	4.63176	1.78119	18.3961	21.9725	17.912	17.3408	17.5367	21.9725	19.1219
A0A2R8Y5G6;A0A0D9SFB3;A0A2R8YF78;A0A2R8YCW1;A0A0D9SG12;A0A2R8YFR4;A0A2U3TZJ9;A0A2R8YFS5;A0A2R8Y4A4;A0A2R8Y645;A0A0D9SF53;O00571-2;O00571;F6S8Q4;A0A2R8YDT5;A0A2R8Y7T2;A0A2R8YDH3;O15523-2;O15523	A0A2R8Y5G6;A0A0D9SFB3;A0A2R8YF78;A0A2R8YCW1;A0A0D9SG12;A0A2R8YFR4;A0A2U3TZJ9;A0A2R8YFS5;A0A2R8Y4A4;A0A2R8Y645;A0A0D9SF53;O00571-2;O00571;F6S8Q4;A0A2R8YDT5;A0A2R8Y7T2;A0A2R8YDH3;O15523-2;O15523;A0A087WVZ1;A0A0J9YVQ7;O15523-3;C9J081;A0A2R8YCU0;A0A2R8Y650;C9J8G5;A0A2R8YF89;A0A087WX09;D6RCM4;Q9NQI0-3;Q9NQI0-2;Q9NQI0-4;Q9NQI0;A0A2R8Y4D2;H0Y960	ATP-dependent RNA helicase DDX3X;ATP-dependent RNA helicase DDX3Y	DDX3X;DDX3Y	3D-structure;Acetylation;Alternativesplicing;Apoptosis;ATP-binding;Chromosomepartition;Completeproteome;Cytoplasm;Directproteinsequencing;DNA-binding;Helicase;Host-virusinteraction;Hydrolase;Immunity;Innateimmunity;Membrane;Mitochondrion;Mitochondrionoutermembrane;Nucleotide-binding;Nucleus;Phosphoprotein;Polymorphism;Referenceproteome;Ribosomebiogenesis;RNA-binding;Transcription;Transcriptionreg…	biological regulation;biosynthetic process;cellular biosynthetic process;cellular component assembly;cellular component assembly at cellular level;cellular component organization;cellular component organization at cellular level;cellular component organization or biogenesis;cellular component organization or biogenesis at cellular level;cellular macromolecular complex assembly;cellular macromolec…	adenyl nucleotide binding;adenyl ribonucleotide binding;ATP binding;ATPase activity;ATPase activity, coupled;ATP-dependent DNA helicase activity;ATP-dependent helicase activity;ATP-dependent RNA helicase activity;binding;catalytic activity;CTPase activity;DNA binding;DNA helicase activity;DNA-dependent ATPase activity;eukaryotic initiation factor 4E binding;GTPase activity;helicase activity;hydro…	cell part;cytoplasm;cytoplasmic part;extracellular membrane-bounded organelle;extracellular organelle;extracellular region part;extracellular vesicular exosome;intracellular membrane-bounded organelle;intracellular non-membrane-bounded organelle;intracellular organelle;intracellular organelle part;intracellular part;macromolecular complex;membrane;membrane-bounded organelle;membrane-bounded vesic…	RIG-I-like receptor signaling pathway	DEAD;Helicase_C				19	19	18	35.4	35.4	33.6	69.047	0	84.327	198980000	40	0.140743	0.111181	0.166803	0.615841	1.40278	1.57359	25.8813	26.4063	26.5322	24.5407	25.1566	25.9435	26.1143
A0A0D9SFE5;E9PBF6;P20700;A0A0D9SFY5	A0A0D9SFE5;E9PBF6;P20700;A0A0D9SFY5	Lamin-B1	LMNB1	3D-structure;Acetylation;Chromosomalrearrangement;Coiledcoil;Completeproteome;Directproteinsequencing;Disulfidebond;Intermediatefilament;Leukodystrophy;Lipoprotein;Membrane;Methylation;Nucleus;Phosphoprotein;Polymorphism;Prenylation;Proteomicsidentification;Referenceproteome	apoptosis;cell death;cellular component disassembly;cellular component disassembly at cellular level;cellular component disassembly involved in apoptosis;cellular component organization;cellular component organization at cellular level;cellular component organization or biogenesis;cellular component organization or biogenesis at cellular level;cellular process;death;programmed cell death	structural molecule activity	cell part;cytoskeletal part;envelope;intermediate filament;intracellular organelle part;intracellular part;lamin filament;macromolecular complex;membrane;nuclear envelope;nuclear inner membrane;nuclear membrane;nuclear part;nucleoplasm;organelle envelope;organelle inner membrane;organelle membrane;organelle part;protein complex		Filament;LTD				2	2	2	7	7	7	37.581	0	2.2031	2542200	1	0.384731	0.131893	0.801523	1.37927	2.82036	3.99493	17.5599	19.574	20.7485	16.7536	18.1329	19.574	20.7485
A0A0G2JI89;A0A0G2JJD3;O95870-2;O95870	A0A0G2JI89;A0A0G2JJD3;O95870-2;O95870	Abhydrolase domain-containing protein 16A	ABHD16A	Alternativesplicing;Completeproteome;Directproteinsequencing;Hydrolase;Membrane;Referenceproteome;Transmembrane;Transmembranehelix		catalytic activity;hydrolase activity	cell part;integral to membrane;intrinsic to membrane;membrane part		Abhydrolase_5				2	2	2	11	11	11	29.643	0	2.1819	2817700	2	0.0183881	0.331554	0.542059	-0.0376148	3.83547	-1.30265	16.8914	21.4261	16.0841	17.5906	17.553	21.4261	16.288
A0A0G2JIW1;P0DMV9;P0DMV8;P0DMV8-2;V9GZ37	A0A0G2JIW1;P0DMV9;P0DMV8;P0DMV8-2;V9GZ37	Heat shock 70 kDa protein 1B;Heat shock 70 kDa protein 1A	HSPA1B;HSPA1A	3D-structure;Acetylation;Alternativesplicing;ATP-binding;Chaperone;Completeproteome;Cytoplasm;Directproteinsequencing;Hostcellreceptorforvirusentry;Methylation;Nucleotide-binding;Phosphoprotein;Polymorphism;Proteomicsidentification;Receptor;Referenceproteome;Stressresponse					HSP70				23	20	9	38.6	34.4	13.4	70.108	0	65.721	461230000	54	0.0411646	0.0313164	0.10561	0.2213	1.79044	0.0952091	27.1531	28.195	27.0866	26.0382	26.2595	27.8286	26.1334
A0A0G2JRI7;A0A0G2JQ62;Q8NF37	A0A0G2JRI7;A0A0G2JQ62;Q8NF37	Lysophosphatidylcholine acyltransferase 1	LPCAT1	Acyltransferase;Calcium;Completeproteome;Endoplasmicreticulum;Golgiapparatus;Lipidbiosynthesis;Lipiddroplet;Lipidmetabolism;Membrane;Metal-binding;Phospholipidbiosynthesis;Phospholipidmetabolism;Referenceproteome;Repeat;Signal-anchor;Transferase;Transmembrane;Transmembranehelix	acylglycerol biosynthetic process;acylglycerol metabolic process;anatomical structure development;anatomical structure homeostasis;biological regulation;biosynthetic process;carboxylic acid biosynthetic process;carboxylic acid metabolic process;cellular biosynthetic process;cellular ketone metabolic process;cellular lipid metabolic process;cellular metabolic process;cellular process;chemical home…	1-acylglycerophosphocholine O-acyltransferase activity;1-alkenylglycerophosphocholine O-acyltransferase activity;1-alkylglycerophosphocholine O-acetyltransferase activity;1-alkylglycerophosphocholine O-acyltransferase activity;acetyltransferase activity;binding;calcium ion binding;catalytic activity;cation binding;ion binding;metal ion binding;O-acetyltransferase activity;O-acyltransferase activi…	cell part;cytoplasmic part;endoplasmic reticulum;endoplasmic reticulum membrane;endoplasmic reticulum part;Golgi apparatus;Golgi apparatus part;Golgi membrane;integral to membrane;intracellular membrane-bounded organelle;intracellular organelle;intracellular organelle part;intracellular part;intrinsic to membrane;lipid particle;membrane;membrane part;membrane-bounded organelle;organelle;organelle…	Ether lipid metabolism;Glycerophospholipid metabolism	Acyltransferase;EF-hand_6				1	1	1	6.4	6.4	6.4	25.74	0.0018315	1.6467	662770	1	0.892859	0.115214	0.0569829	2.53098	2.72241	0.305952	18.768	19.3381	18.2567	16.6157	19.1467	19.3381	16.9217
A0A0J9YYL3;A0A0J9YXJ8;A0A0J9YVP6;A0A0J9YXX5;Q9UHX1-4;Q9UHX1-6;Q9UHX1-3;Q9UHX1-5;Q9UHX1-2;Q9UHX1;A0A0J9YVR6;E9PQ56;A0A0J9YWM1;H0YEM1;H0YCP8	A0A0J9YYL3;A0A0J9YXJ8;A0A0J9YVP6;A0A0J9YXX5;Q9UHX1-4;Q9UHX1-6;Q9UHX1-3;Q9UHX1-5;Q9UHX1-2;Q9UHX1;A0A0J9YVR6;E9PQ56;A0A0J9YWM1;H0YEM1;H0YCP8;E9PL19;E9PMU7;E9PN18	Poly(U)-binding-splicing factor PUF60	PUF60	3D-structure;Acetylation;Alternativesplicing;Apoptosis;Completeproteome;Directproteinsequencing;Diseasemutation;DNA-binding;mRNAprocessing;mRNAsplicing;Nucleus;Phosphoprotein;Proteomicsidentification;Referenceproteome;Repeat;Repressor;Ribonucleoprotein;RNA-binding;Transcription;Transcriptionregulation	apoptosis;biological regulation;biosynthetic process;cell death;cellular biosynthetic process;cellular macromolecule biosynthetic process;cellular macromolecule metabolic process;cellular metabolic process;cellular nitrogen compound metabolic process;cellular process;death;macromolecule biosynthetic process;macromolecule metabolic process;metabolic process;mRNA metabolic process;mRNA processing;n…	binding;DNA binding;identical protein binding;nucleic acid binding;nucleotide binding;protein binding	cell part;cytoplasmic part;Golgi apparatus;intracellular membrane-bounded organelle;intracellular organelle;intracellular organelle part;intracellular part;macromolecular complex;membrane-bounded organelle;mitochondrion;nuclear part;nucleoplasm;organelle;organelle part;ribonucleoprotein complex	Spliceosome	RRM_1				11	11	11	32.5	32.5	32.5	54.626	0	30.337	67636000	19	0.125269	0.174641	0.102901	0.558781	1.1296	0.106485	24.7971	25.1635	24.545	23.4908	24.0496	24.6204	23.5973
F6RP06;A0A0J9YW18;Q12983	F6RP06;A0A0J9YW18;Q12983	BCL2/adenovirus E1B 19 kDa protein-interacting protein 3	BNIP3	3D-structure;Apoptosis;Completeproteome;Host-virusinteraction;Membrane;Mitochondrion;Mitochondrionoutermembrane;Phosphoprotein;Referenceproteome;Transmembrane;Transmembranehelix	apoptosis;apoptotic mitochondrial changes;autophagic cell death;autophagy;biological regulation;brown fat cell differentiation;catabolic process;cell death;cell differentiation;cellular catabolic process;cellular chemical homeostasis;cellular component organization;cellular component organization at cellular level;cellular component organization or biogenesis;cellular component organization or bi…	binding;enzyme binding;GTPase binding;identical protein binding;protein binding;protein dimerization activity;protein heterodimerization activity;protein homodimerization activity	cell part;cell projection;cytoplasm;cytoplasmic part;dendrite;endoplasmic reticulum;envelope;integral to membrane;integral to mitochondrial membrane;integral to mitochondrial outer membrane;integral to organelle membrane;intracellular membrane-bounded organelle;intracellular organelle;intracellular organelle part;intracellular part;intrinsic to membrane;intrinsic to mitochondrial outer membrane;i…		BNIP3				1	1	1	5	5	5	23.728	0.0033389	1.304	5244900	1	0.539648	0.444765	0.727875	-1.44828	4.3196	-1.75257	18.623	22.3225	18.8025	18.0029	16.5546	22.3225	16.2503
A0A0J9YXF2;J3QT77;A0A0J9YYG4;Q15165-3;Q15165-1;Q15165	A0A0J9YXF2;J3QT77;A0A0J9YYG4;Q15165-3;Q15165-1;Q15165	Serum paraoxonase/arylesterase 2	PON2	Alternativesplicing;Calcium;Completeproteome;Disulfidebond;Glycoprotein;Hydrolase;Membrane;Metal-binding;Polymorphism;Proteomicsidentification;Referenceproteome;Signal	aromatic compound catabolic process;catabolic process;cellular aromatic compound metabolic process;cellular catabolic process;cellular metabolic process;cellular process;metabolic process;response to chemical stimulus;response to oxidative stress;response to stimulus;response to stress	arylesterase activity;binding;carboxylic ester hydrolase activity;catalytic activity;cation binding;hydrolase activity;hydrolase activity, acting on ester bonds;identical protein binding;ion binding;metal ion binding;protein binding	cell part;cytoplasmic part;extracellular region;intracellular membrane-bounded organelle;intracellular organelle;intracellular part;lysosome;lytic vacuole;membrane;membrane-bounded organelle;mitochondrion;nucleus;organelle;plasma membrane;vacuole	Aminobenzoate degradation;Bisphenol degradation	Arylesterase				2	2	2	7.5	7.5	7.5	41.527	0	3.0903	17727000	2	0.221729	1.39627	0.185295	0.894558	7.24033	1.66802	17.5406	24.0794	18.9588	16.8391	17.7337	24.0794	18.5071
H0YLE8;A0A0J9YXZ5;P46940	H0YLE8;A0A0J9YXZ5;P46940	Ras GTPase-activating-like protein IQGAP1	IQGAP1	3D-structure;Acetylation;Calmodulin-binding;Cellmembrane;Completeproteome;Directproteinsequencing;Membrane;Phosphoprotein;Polymorphism;Proteomicsidentification;Referenceproteome;Repeat	anatomical structure development;biological regulation;cell development;cell surface receptor linked signaling pathway;cellular developmental process;cellular metabolic process;cellular process;cellular response to calcium ion;cellular response to chemical stimulus;cellular response to endogenous stimulus;cellular response to epidermal growth factor stimulus;cellular response to fibroblast growth…	binding;calcium ion binding;calmodulin binding;cation binding;enzyme activator activity;enzyme binding;enzyme inhibitor activity;enzyme regulator activity;GTPase activator activity;GTPase inhibitor activity;GTPase regulator activity;ion binding;kinase activator activity;kinase binding;kinase regulator activity;lipid binding;metal ion binding;nucleoside-triphosphatase regulator activity;phosphatas…	actin filament;adherens junction;anchoring junction;axon;cell junction;cell leading edge;cell part;cell projection;cell projection part;cell-substrate adherens junction;cell-substrate junction;cytoplasm;cytoplasmic part;cytoskeletal part;cytosol;extracellular membrane-bounded organelle;extracellular organelle;extracellular region part;extracellular vesicular exosome;extrinsic to internal side of …	Regulation of actin cytoskeleton	CH;IQ;RasGAP;RasGAP_C				1	1	1	2.2	2.2	2.2	124.79	0	2.2682	565570	1	0.151845	0.83487	0.0347408	0.655958	-0.860908	0.812906	17.8169	17.6823	19.1093	18.2964	18.9524	17.4355	19.1093
A0A0U1RQH7;H0Y4X3;G3XAC6;Q14498-3;Q14498-2;Q14498;A0A0U1RQW2;Q5QP22;Q5QP23	A0A0U1RQH7;H0Y4X3;G3XAC6;Q14498-3;Q14498-2;Q14498;A0A0U1RQW2;Q5QP22;Q5QP23	RNA-binding protein 39	RBM39	3D-structure;Acetylation;Activator;Alternativesplicing;Completeproteome;Directproteinsequencing;mRNAprocessing;mRNAsplicing;Nucleus;Phosphoprotein;Polymorphism;Proteomicsidentification;Referenceproteome;Repeat;RNA-binding;Transcription;Transcriptionregulation	biological regulation;biosynthetic process;cellular biosynthetic process;cellular macromolecule biosynthetic process;cellular macromolecule metabolic process;cellular metabolic process;cellular nitrogen compound metabolic process;cellular process;macromolecule biosynthetic process;macromolecule metabolic process;metabolic process;mRNA metabolic process;mRNA processing;nitrogen compound metabolic …	binding;nucleic acid binding;nucleotide binding;RNA binding	cell part;cytoplasmic part;cytoskeletal part;cytoskeleton;intracellular membrane-bounded organelle;intracellular non-membrane-bounded organelle;intracellular organelle;intracellular organelle part;intracellular part;membrane-bounded organelle;microtubule cytoskeleton;microtubule organizing center;non-membrane-bounded organelle;nuclear body;nuclear part;nuclear speck;nucleoplasm;nucleoplasm part;n…		RBM39linker;RRM_1				2	2	2	11.4	11.4	11.4	26.698	0	3.4719	6423500	6	0.0176194	0.217318	0.626774	0.116793	0.959307	-1.51474	21.544	22.0424	20.9173	20.4844	20.6012	21.4437	18.9697
A0A0U1RRE1;G3V1Q4;E7ES33;E7EPK1;Q16181-2;Q16181;A0A0U1RRH9;Q6ZU15	A0A0U1RRE1;G3V1Q4;E7ES33;E7EPK1;Q16181-2;Q16181;A0A0U1RRH9;Q6ZU15	Septin-7;Septin-14	SEPT7;SEPT14	3D-structure;Acetylation;Alternativesplicing;Cellcycle;Celldivision;Cellprojection;Centromere;Chromosome;Cilium;Coiledcoil;Completeproteome;Cytoplasm;Cytoskeleton;GTP-binding;Kinetochore;Mitosis;Nucleotide-binding;Phosphoprotein;Proteomicsidentification;Referenceproteome	anatomical structure morphogenesis;biological regulation;cell cycle;cell cycle phase;cell cycle process;cell division;cell part morphogenesis;cell projection morphogenesis;cell projection organization;cellular component assembly;cellular component morphogenesis;cellular component organization;cellular component organization at cellular level;cellular component organization or biogenesis;cellular …	binding;GTP binding;guanyl nucleotide binding;guanyl ribonucleotide binding;identical protein binding;nucleotide binding;protein binding;purine nucleotide binding;purine ribonucleoside triphosphate binding;purine ribonucleotide binding;ribonucleotide binding;structural molecule activity	actin cytoskeleton;actin filament bundle;actomyosin;axon part;axon terminus;axoneme;cell cortex part;cell division site part;cell part;cell projection part;chromosomal part;cleavage furrow;condensed chromosome kinetochore;cytoplasm;cytoplasmic part;cytoskeletal part;cytoskeleton;extracellular membrane-bounded organelle;extracellular organelle;extracellular region part;extracellular vesicular exos…		Septin				2	2	2	14	14	14	17.71	0.0031447	1.1756	1673800	2	0.135011	0.157869	0.230209	0.59486	1.19931	1.88786	18.3325	19.2897	19.9783	18.0904	18.6853	19.2897	19.9783
A0A140T9T7;Q03518	A0A140T9T7;Q03518	Antigen peptide transporter 1	TAP1	3D-structure;Adaptiveimmunity;ATP-binding;Completeproteome;Endoplasmicreticulum;Host-virusinteraction;Immunity;Membrane;Nucleotide-binding;Peptidetransport;Polymorphism;Proteintransport;Referenceproteome;Transmembrane;Transmembranehelix;Transport	antigen processing and presentation;antigen processing and presentation of endogenous antigen;antigen processing and presentation of endogenous peptide antigen;antigen processing and presentation of endogenous peptide antigen via MHC class I;antigen processing and presentation of exogenous antigen;antigen processing and presentation of exogenous peptide antigen;antigen processing and presentation…	active transmembrane transporter activity;adenyl nucleotide binding;adenyl ribonucleotide binding;ADP binding;antigen binding;ATP binding;ATPase activity;ATPase activity, coupled;ATPase activity, coupled to movement of substances;ATPase activity, coupled to transmembrane movement of substances;binding;catalytic activity;hydrolase activity;hydrolase activity, acting on acid anhydrides;hydrolase ac…	cell part;cytoplasmic part;endoplasmic reticulum membrane;endoplasmic reticulum part;integral to endoplasmic reticulum membrane;integral to membrane;integral to organelle membrane;intracellular membrane-bounded organelle;intracellular organelle;intracellular organelle part;intracellular part;intrinsic to endoplasmic reticulum membrane;intrinsic to membrane;intrinsic to organelle membrane;macromol…	ABC transporters;Antigen processing and presentation;Phagosome;Primary immunodeficiency	ABC_membrane;ABC_tran				1	1	1	2	2	2	87.175	0.0088365	1.0282	789210	1	0.128494	0.0610564	0.518715	0.570784	2.38482	-1.24186	18.0247	19.5901	19.478	17.2052	17.776	19.5901	15.9634
A0A1B0GWD6;A0A1B0GVI9;A0A1B0GVC7;A0A1B0GWJ8;H7C3E1;B7Z1I9;A0A1B0GU12;B7Z413;A0A1B0GTB0;A0A1B0GTU8;A0A1B0GVB9;A0A1B0GVW0;A0A1C7CYW4;O75787-2;O75787	A0A1B0GWD6;A0A1B0GVI9;A0A1B0GVC7;A0A1B0GWJ8;H7C3E1;B7Z1I9;A0A1B0GU12;B7Z413;A0A1B0GTB0;A0A1B0GTU8;A0A1B0GVB9;A0A1B0GVW0;A0A1C7CYW4;O75787-2;O75787	Renin receptor	ATP6AP2	3D-structure;Alternativesplicing;Completeproteome;Epilepsy;Membrane;Mentalretardation;Neurodegeneration;Parkinsonism;Phosphoprotein;Polymorphism;Receptor;Referenceproteome;Signal;Transmembrane;Transmembranehelix	anatomical structure morphogenesis;angiotensin maturation;anterior/posterior pattern specification;biological regulation;cellular macromolecule metabolic process;cellular metabolic process;cellular process;cellular protein metabolic process;developmental pigmentation;developmental process;eye pigmentation;head morphogenesis;hormone metabolic process;macromolecule metabolic process;metabolic proce…	aspartic-type endopeptidase activity;aspartic-type peptidase activity;catalytic activity;endopeptidase activity;hydrolase activity;peptidase activity;peptidase activity, acting on L-amino acid peptides;receptor activity	cell body;cell part;cell projection;external side of plasma membrane;extracellular membrane-bounded organelle;extracellular organelle;extracellular region part;extracellular vesicular exosome;integral to membrane;intrinsic to membrane;membrane;membrane part;membrane-bounded organelle;membrane-bounded vesicle;neuron projection;organelle;plasma membrane;plasma membrane part;vesicle		Renin_r				1	1	1	10.8	10.8	10.8	21.204	0.0032733	1.2412	937950	1	0.0943811	0.0490267	0.333694	0.440575	2.30524	-0.715729	17.7466	19.8392	17.6424	17.5339	17.9745	19.8392	16.8182
U3KQJ2;A0A3B3IU26;B1AN86;A0A3B3IRV6;A0A3B3ISF1;A0A3B3IU51;A0A3B3ISZ5;A0A3B3IRI3;A0A3B3ITE1;A0A1B0GTW1;A0A2R8YDH4;Q9UDY2-5;Q9UDY2-4;Q9UDY2-2;Q9UDY2-6;Q9UDY2-3;Q9UDY2;Q9UDY2-7	U3KQJ2;A0A3B3IU26;B1AN86;A0A3B3IRV6;A0A3B3ISF1;A0A3B3IU51;A0A3B3ISZ5;A0A3B3IRI3;A0A3B3ITE1;A0A1B0GTW1;A0A2R8YDH4;Q9UDY2-5;Q9UDY2-4;Q9UDY2-2;Q9UDY2-6;Q9UDY2-3;Q9UDY2;Q9UDY2-7	Tight junction protein ZO-2	TJP2	3D-structure;Alternativepromoterusage;Alternativesplicing;Celljunction;Cellmembrane;Completeproteome;Diseasemutation;Intrahepaticcholestasis;Membrane;Nucleus;Phosphoprotein;Polymorphism;Proteomicsidentification;Referenceproteome;Repeat;SH3domain;Tightjunction	apoptosis;biological regulation;cell death;cellular component disassembly;cellular component disassembly at cellular level;cellular component disassembly involved in apoptosis;cellular component organization;cellular component organization at cellular level;cellular component organization or biogenesis;cellular component organization or biogenesis at cellular level;cellular metabolic process;cell…	binding;binding, bridging;catalytic activity;guanylate kinase activity;kinase activity;nucleobase-containing compound kinase activity;nucleotide kinase activity;phosphotransferase activity, phosphate group as acceptor;protein binding;protein binding, bridging;protein domain specific binding;transferase activity;transferase activity, transferring phosphorus-containing groups	adherens junction;anchoring junction;cell junction;cell part;cell-cell junction;cytoplasm;cytoplasmic part;cytosol;intracellular organelle part;intracellular part;membrane;nuclear part;nucleoplasm;occluding junction;organelle part;plasma membrane;tight junction	Tight junction;Vibrio cholerae infection	Guanylate_kin;PDZ;SH3_2				1	1	1	8.2	8.2	8.2	14.776	0.0017422	1.4489	1464600	2	0.0716717	0.124655	0.373463	0.349623	1.34254	-0.836384	18.9018	19.8947	18.4368	18.5522	18.9018	19.8947	17.7158
A0A1B0GV93;Q53GQ0;E9PI21;A0A1B0GVY6	A0A1B0GV93;Q53GQ0;E9PI21;A0A1B0GVY6	Very-long-chain 3-oxoacyl-CoA reductase	HSD17B12	Alternativesplicing;Completeproteome;Directproteinsequencing;Endoplasmicreticulum;Lipidbiosynthesis;Lipidmetabolism;Membrane;NADP;Oxidoreductase;Polymorphism;Proteomicsidentification;Referenceproteome;Steroidbiosynthesis;Transmembrane;Transmembranehelix	acyl-CoA biosynthetic process;acyl-CoA metabolic process;acylglycerol biosynthetic process;acylglycerol metabolic process;biological regulation;biosynthetic process;carboxylic acid biosynthetic process;carboxylic acid metabolic process;cellular biosynthetic process;cellular component organization;cellular component organization at cellular level;cellular component organization or biogenesis;cellu…	binding;carbohydrate binding;catalytic activity;estradiol 17-beta-dehydrogenase activity;glycosaminoglycan binding;heparin binding;oxidoreductase activity;oxidoreductase activity, acting on CH-OH group of donors;oxidoreductase activity, acting on the CH-OH group of donors, NAD or NADP as acceptor;pattern binding;polysaccharide binding;steroid dehydrogenase activity;steroid dehydrogenase activity,…	cell part;cytoplasmic part;endoplasmic reticulum membrane;endoplasmic reticulum part;extracellular matrix;extracellular region part;integral to membrane;intracellular organelle part;intracellular part;intrinsic to membrane;membrane;membrane part;organelle membrane;organelle part	Biosynthesis of unsaturated fatty acids;Steroid hormone biosynthesis	adh_short				2	2	2	9.8	9.8	9.8	30.361	0.0033898	1.3578	1570600	2	0.423891	0.185062	0.695382	1.4843	1.08711	3.66788	16.9447	18.1546	20.5829	16.915	18.3993	18.0021	20.5829
A0A1B0GW05;Q2PZI1	A0A1B0GW05;Q2PZI1	Probable C-mannosyltransferase DPY19L1	DPY19L1	Alternativesplicing;Completeproteome;Glycosyltransferase;Membrane;Polymorphism;Referenceproteome;Transferase;Transmembrane;Transmembranehelix	carbohydrate metabolic process;cellular carbohydrate metabolic process;cellular macromolecule metabolic process;cellular metabolic process;cellular process;cellular protein metabolic process;glycosylation;macromolecule glycosylation;macromolecule metabolic process;macromolecule modification;metabolic process;peptidyl-amino acid modification;peptidyl-tryptophan modification;primary metabolic proce…	catalytic activity;mannosyltransferase activity;transferase activity;transferase activity, transferring glycosyl groups;transferase activity, transferring hexosyl groups	cell part;integral to membrane;intracellular organelle part;intracellular part;intrinsic to membrane;membrane;membrane part;nuclear inner membrane;nuclear membrane;nuclear part;organelle inner membrane;organelle membrane;organelle part		Dpy19				1	1	1	2.7	2.7	2.7	84.533	0.0046154	1.1327	1233000	1	0.184472	0.100069	0.578885	0.770187	2.63116	-1.39642	17.9904	20.2337	18.1796	17.6026	18.3728	20.2337	16.2062
K7EJH3;A0A1B0GW87;K7EJM7;M0QYK5;M0R2N4;P0DN76;Q01081-3;Q8WU68-3;Q8WU68-2;Q8WU68;Q01081-2;Q01081	K7EJH3;A0A1B0GW87;K7EJM7;M0QYK5;M0R2N4;P0DN76;Q01081-3;Q8WU68-3;Q8WU68-2;Q8WU68;Q01081-2;Q01081	Splicing factor U2AF 35 kDa subunit;Splicing factor U2AF 26 kDa subunit	U2AF1L4;U2AF1	3D-structure;Acetylation;Alternativesplicing;Completeproteome;Cytoplasm;Directproteinsequencing;Metal-binding;mRNAprocessing;mRNAsplicing;Nucleus;Phosphoprotein;Referenceproteome;Repeat;RNA-binding;Spliceosome;Zinc;Zinc-finger	biosynthetic process;cellular biosynthetic process;cellular macromolecule biosynthetic process;cellular macromolecule metabolic process;cellular metabolic process;cellular nitrogen compound metabolic process;cellular process;establishment of localization;establishment of localization in cell;establishment of RNA localization;gene expression;intracellular transport;macromolecule biosynthetic proce…	binding;cation binding;ion binding;metal ion binding;nucleic acid binding;nucleotide binding;RNA binding	Cajal body;catalytic step 2 spliceosome;cell part;cytoplasm;intracellular membrane-bounded organelle;intracellular organelle;intracellular organelle part;intracellular part;macromolecular complex;membrane-bounded organelle;nuclear body;nuclear part;nuclear speck;nucleoplasm;nucleoplasm part;nucleus;organelle;organelle part;ribonucleoprotein complex;spliceosomal complex	Shigellosis;Spliceosome	RRM_1;zf-CCCH				1	1	1	30.8	30.8	30.8	3.8602	0.0033058	1.2929	707900	1	0.306683	0.321871	0.988743	-0.922091	0.577877	-2.30611	18.6442	19.4332	17.4544	18.8553	17.9332	19.4332	16.5492
F6WST4;A0A1B0GXE7;Q9P0S3;Q53FV1	F6WST4;A0A1B0GXE7;Q9P0S3;Q53FV1	ORM1-like protein 1;ORM1-like protein 2	ORMDL1;ORMDL2	Completeproteome;Endoplasmicreticulum;Membrane;Proteomicsidentification;Referenceproteome;Transmembrane;Transmembranehelix	biological regulation;cellular lipid metabolic process;cellular metabolic process;cellular process;ceramide metabolic process;lipid metabolic process;membrane lipid metabolic process;metabolic process;negative regulation of biological process;negative regulation of biosynthetic process;negative regulation of cellular biosynthetic process;negative regulation of cellular metabolic process;negative …		cell part;cytoplasmic part;endoplasmic reticulum;endoplasmic reticulum membrane;endoplasmic reticulum part;integral to membrane;intracellular membrane-bounded organelle;intracellular organelle;intracellular organelle part;intracellular part;intrinsic to membrane;membrane;membrane part;membrane-bounded organelle;organelle;organelle membrane;organelle part		ORMDL				1	1	1	13.9	13.9	13.9	12.157	0.0046296	1.1382	1182000	1	0.403756	0.696641	0.228459	1.43077	-0.522354	-0.370699	20.1728	17.8243	16.9378	18.742	20.1728	18.2197	18.3713
A0A1X7SBS1;A0A1W2PPS1;Q00839-2;Q00839;A0A1W2PP35	A0A1X7SBS1;A0A1W2PPS1;Q00839-2;Q00839;A0A1W2PP35;A0A1W2PP22;A0A1W2PRZ7;A0A1W2PQD4;A0A1W2PQ74;A0A1W2PQL0;A0A1W2PP34;A0A1W2PPL4;A0A1W2PPH7;Q5RI18	Heterogeneous nuclear ribonucleoprotein U	HNRNPU	3D-structure;Acetylation;Alternativesplicing;ATP-binding;Biologicalrhythms;Citrullination;Completeproteome;Cytoplasm;Directproteinsequencing;DNA-binding;Methylation;mRNAprocessing;mRNAsplicing;Nucleotide-binding;Nucleus;Phosphoprotein;Polymorphism;Referenceproteome;Ribonucleoprotein;RNA-binding;Spliceosome	biological regulation;cell differentiation;cellular developmental process;cellular macromolecule metabolic process;cellular metabolic process;cellular nitrogen compound metabolic process;cellular process;circadian regulation of gene expression;circadian rhythm;CRD-mediated mRNA stabilization;developmental process;gene expression;macromolecule metabolic process;metabolic process;mRNA metabolic pro…	adenyl nucleotide binding;adenyl ribonucleotide binding;ATP binding;binding;core promoter binding;DNA binding;nucleic acid binding;nucleotide binding;purine nucleotide binding;purine ribonucleoside triphosphate binding;purine ribonucleotide binding;regulatory region DNA binding;regulatory region nucleic acid binding;ribonucleotide binding;RNA binding;transcription regulatory region DNA binding	catalytic step 2 spliceosome;cell part;cell surface;CRD-mediated mRNA stability complex;cytoplasmic part;intracellular membrane-bounded organelle;intracellular organelle;intracellular organelle part;intracellular part;macromolecular complex;membrane;membrane-bounded organelle;nuclear part;nucleoplasm;nucleus;organelle;organelle part;protein complex;ribonucleoprotein complex;spliceosomal complex	Spliceosome	SAP;SPRY				3	3	3	8.7	8.7	8.7	81.794	0	5.4251	8668400	5	0.163555	0.7638	0.669972	0.697569	-0.690233	-1.61824	22.6031	21.9083	21.6193	21.2125	21.9101	20.5223	19.5943
A0A1W2PQ43;E9PK09;E9PQN2;E9PKI6;E9PK91;Q9NYF8-3;Q9NYF8-2;Q9NYF8;E9PJA7;Q9NYF8-4	A0A1W2PQ43;E9PK09;E9PQN2;E9PKI6;E9PK91;Q9NYF8-3;Q9NYF8-2;Q9NYF8;E9PJA7;Q9NYF8-4;H0YF00	Bcl-2-associated transcription factor 1	BCLAF1	Acetylation;Alternativesplicing;Citrullination;Completeproteome;Cytoplasm;Directproteinsequencing;DNA-binding;Nucleus;Phosphoprotein;Polymorphism;Proteomicsidentification;Referenceproteome;Repressor;Transcription;Transcriptionregulation	apoptosis;biological regulation;biosynthetic process;cell death;cellular biosynthetic process;cellular macromolecule biosynthetic process;cellular macromolecule metabolic process;cellular metabolic process;cellular nitrogen compound metabolic process;cellular process;cellular response to stimulus;cellular response to stress;death;macromolecule biosynthetic process;macromolecule metabolic process;…	binding;DNA binding;nucleic acid binding	cell part;cytoplasm;intracellular membrane-bounded organelle;intracellular non-membrane-bounded organelle;intracellular organelle;intracellular organelle part;intracellular part;membrane-bounded organelle;non-membrane-bounded organelle;nuclear part;nucleolus;nucleoplasm;nucleus;organelle;organelle part		THRAP3_BCLAF1	+		+	7	7	7	15.2	15.2	15.2	80.618	0	7.0127	39864000	9	3.0583	2.92444	6.40933	-4.61731	-4.33322	-8.39055	25.1814	25.1937	25.1238	25.1238	20.5065	20.7906	16.7333
E9PNM1;A0A1W2PQ47;P37268-5;P37268;P37268-4;P37268-3;P37268-2	E9PNM1;A0A1W2PQ47;P37268-5;P37268;P37268-4;P37268-3;P37268-2;E9PJG4	Squalene synthase	FDFT1	3D-structure;Alternativesplicing;Cholesterolbiosynthesis;Cholesterolmetabolism;Completeproteome;Endoplasmicreticulum;Isoprenebiosynthesis;Lipidbiosynthesis;Lipidmetabolism;Magnesium;Membrane;Multifunctionalenzyme;NADP;Oxidoreductase;Polymorphism;Proteomicsidentification;Referenceproteome;Steroidbiosynthesis;Steroidmetabolism;Sterolbiosynthesis;Sterolmetabolism;Transferase;Transmembrane;Transmembr…	alcohol metabolic process;biosynthetic process;cellular biosynthetic process;cellular lipid metabolic process;cellular metabolic process;cellular process;cholesterol biosynthetic process;cholesterol metabolic process;farnesyl diphosphate metabolic process;isoprenoid biosynthetic process;isoprenoid metabolic process;lipid biosynthetic process;lipid metabolic process;metabolic process;organophospha…	catalytic activity;farnesyl-diphosphate farnesyltransferase activity;farnesyltranstransferase activity;oxidoreductase activity;prenyltransferase activity;squalene synthase activity;transferase activity;transferase activity, transferring alkyl or aryl (other than methyl) groups	cell part;cytoplasmic part;endoplasmic reticulum;endoplasmic reticulum membrane;endoplasmic reticulum part;integral to membrane;intracellular membrane-bounded organelle;intracellular organelle;intracellular organelle part;intracellular part;intrinsic to membrane;membrane;membrane part;membrane-bounded organelle;organelle;organelle membrane;organelle part	Steroid biosynthesis	SQS_PSY				3	3	3	10.2	10.2	10.2	47.285	0	3.7712	4197700	3	0.18126	0.417338	0.201427	-0.58226	4.2069	-0.274904	19.4265	22.0012	18.8166	17.7943	17.212	22.0012	17.5194
A0A2R8YET3;A0A1W2PQP5;Q5JSZ5-5;Q5JSZ5	A0A2R8YET3;A0A1W2PQP5;Q5JSZ5-5;Q5JSZ5	Protein PRRC2B	PRRC2B	Alternativesplicing;Coiledcoil;Completeproteome;Isopeptidebond;Phosphoprotein;Polymorphism;Referenceproteome;Ublconjugation					BAT2_N				1	1	1	28.9	28.9	28.9	4.1967	0.0046512	1.1506	3223300	0	0.425973	0.0711158	0.0882574	-1.2051	2.45	1.14202	19.1096	21.1307	19.8227	18.6807	17.4756	21.1307	19.8227
Q5W015;Q5VX20;A0A1W2PR17;Q16875-2;Q16875;Q16875-3;Q16875-4;F2Z2I2	Q5W015;Q5VX20;A0A1W2PR17;Q16875-2;Q16875;Q16875-3;Q16875-4;F2Z2I2;A0A1W2PNV9;H0Y483;Q9H178;Q4VBA9	6-phosphofructo-2-kinase/fructose-2,6-bisphosphatase 3;6-phosphofructo-2-kinase;Fructose-2,6-bisphosphatase	PFKFB3	3D-structure;Alternativesplicing;ATP-binding;Completeproteome;Hydrolase;Kinase;Multifunctionalenzyme;Nucleotide-binding;Phosphoprotein;Proteomicsidentification;Referenceproteome;Transferase	alcohol metabolic process;anatomical structure development;brain development;carbohydrate metabolic process;carbohydrate phosphorylation;cellular carbohydrate metabolic process;cellular metabolic process;cellular process;developmental process;fructose 2,6-bisphosphate metabolic process;fructose metabolic process;glucose metabolic process;hexose metabolic process;metabolic process;monosaccharide m…	6-phosphofructo-2-kinase activity;adenyl nucleotide binding;adenyl ribonucleotide binding;ATP binding;binding;carbohydrate kinase activity;carbohydrate phosphatase activity;catalytic activity;fructose-2,6-bisphosphate 2-phosphatase activity;hydrolase activity;hydrolase activity, acting on ester bonds;kinase activity;nucleotide binding;phosphatase activity;phosphofructokinase activity;phosphoric e…	cell part;cytoplasmic part;cytosol;intracellular organelle part;intracellular part;nuclear part;nucleoplasm;organelle part	Fructose and mannose metabolism	6PF2K;His_Phos_1				27	27	23	52.4	52.4	47.2	58.775	0	42.265	268080000	53	0.039347	0.263606	0.163785	0.213411	0.784756	-0.135653	26.848	27.1824	26.6711	25.7373	25.9507	26.5221	25.6017
A0A286YEY4;P01859	A0A286YEY4;P01859	Ig gamma-2 chain C region	IGHG2	3D-structure;Completeproteome;Directproteinsequencing;Disulfidebond;Glycoprotein;ImmunoglobulinCregion;Immunoglobulindomain;Referenceproteome;Secreted	activation of immune response;biological regulation;complement activation;complement activation, classical pathway;defense response;humoral immune response;immune effector process;immune response;immune system process;innate immune response;macromolecule metabolic process;metabolic process;positive regulation of biological process;positive regulation of immune response;positive regulation of immu…	antigen binding;binding	blood microparticle;extracellular membrane-bounded organelle;extracellular organelle;extracellular region;extracellular region part;extracellular space;extracellular vesicular exosome;membrane-bounded organelle;membrane-bounded vesicle;organelle;vesicle		C1-set				1	1	1	2.3	2.3	2.3	43.805	0.0031546	1.1819	5524300	3	1.54598	0.503504	0.286441	-3.02786	0.00377083	-0.565821	20.9761	21.978	21.7207	20.9761	17.9482	20.9799	20.4103
A0A286YFA2;A0A286YF22;A0A2C9F2M7;O43175;A0A286YFL2;A0A286YFM8	A0A286YFA2;A0A286YF22;A0A2C9F2M7;O43175;A0A286YFL2;A0A286YFM8;A0A286YER3;A0A286YFC8;A0A286YFB2;A0A286YF78;A0A286YFF3;A0A286YF34;A0A286YFK5	D-3-phosphoglycerate dehydrogenase	PHGDH	3D-structure;Acetylation;Amino-acidbiosynthesis;Completeproteome;Directproteinsequencing;Diseasemutation;NAD;Oxidoreductase;Phosphoprotein;Referenceproteome;Serinebiosynthesis	amine biosynthetic process;amine metabolic process;anatomical structure development;aspartate family amino acid metabolic process;biological regulation;biosynthetic process;brain development;carboxylic acid biosynthetic process;carboxylic acid metabolic process;cell cycle arrest;cell cycle process;cell development;cell projection organization;cellular amine metabolic process;cellular amino acid b…	binding;catalytic activity;coenzyme binding;cofactor binding;electron carrier activity;NAD binding;nucleotide binding;oxidoreductase activity;oxidoreductase activity, acting on CH-OH group of donors;oxidoreductase activity, acting on the CH-OH group of donors, NAD or NADP as acceptor;phosphoglycerate dehydrogenase activity	cell part;cytoplasmic part;cytosol;extracellular membrane-bounded organelle;extracellular organelle;extracellular region part;extracellular vesicular exosome;intracellular part;membrane-bounded organelle;membrane-bounded vesicle;organelle;vesicle	Glycine, serine and threonine metabolism;Methane metabolism	2-Hacid_dh;2-Hacid_dh_C				5	5	5	14.6	14.6	14.6	47.603	0	4.892	14504000	8	0.149383	0.294669	0.320654	0.647118	3.66572	2.29602	20.8154	23.231	22.0193	19.4559	20.103	23.1216	21.7519
A6NNI4;A0A2R8Y478;G8JLH6;P21926;A0A087WU13	A6NNI4;A0A2R8Y478;G8JLH6;P21926;A0A087WU13	Tetraspanin;CD9 antigen	CD9	Celladhesion;Cellmembrane;Completeproteome;Directproteinsequencing;Disulfidebond;Fertilization;Glycoprotein;Lipoprotein;Membrane;Palmitate;Proteomicsidentification;Referenceproteome;Transmembrane;Transmembranehelix	anatomical structure development;anatomical structure formation involved in morphogenesis;biological adhesion;biological regulation;blood coagulation;brain development;cell activation;cell adhesion;cell development;cell junction assembly;cell junction organization;cell-cell junction assembly;cell-cell junction organization;cellular component assembly;cellular component assembly at cellular level;…		adherens junction;anchoring junction;apical plasma membrane;cell junction;cell part;cell-substrate adherens junction;cell-substrate junction;clathrin coated vesicle membrane;clathrin-coated endocytic vesicle membrane;coated vesicle membrane;cytoplasmic part;cytoplasmic vesicle membrane;cytoplasmic vesicle part;endocytic vesicle membrane;external side of plasma membrane;extracellular membrane-boun…	Hematopoietic cell lineage	Tetraspannin				3	3	3	20.8	20.8	20.8	17.764	0	3.8276	5438400	3	0.320294	0.543719	0.0481895	1.1977	4.70559	0.8988	17.5332	22.3747	17.5605	17.6692	18.8669	22.3747	18.568
A0A2R8Y5M6;P51572;P51572-2	A0A2R8Y5M6;P51572;P51572-2	B-cell receptor-associated protein 31	BCAP31	3D-structure;Alternativesplicing;Apoptosis;Coiledcoil;Completeproteome;Deafness;Directproteinsequencing;Dystonia;Endoplasmicreticulum;ER-Golgitransport;Membrane;Mentalretardation;Proteintransport;Referenceproteome;Transmembrane;Transmembranehelix;Transport	antigen processing and presentation;antigen processing and presentation of peptide antigen;antigen processing and presentation of peptide antigen via MHC class I;apoptosis;biological regulation;calcium ion homeostasis;calcium-mediated signaling;calcium-mediated signaling using intracellular calcium source;cation homeostasis;cell death;cellular calcium ion homeostasis;cellular cation homeostasis;c…		cell part;clathrin-coated vesicle;coated vesicle;cytoplasmic membrane-bounded vesicle;cytoplasmic part;cytoplasmic vesicle;cytosol;endoplasmic reticulum;endoplasmic reticulum membrane;endoplasmic reticulum part;endoplasmic reticulum-Golgi intermediate compartment membrane;Golgi apparatus part;Golgi cisterna membrane;Golgi membrane;integral to endoplasmic reticulum membrane;integral to lumenal sid…	Protein processing in endoplasmic reticulum					1	1	1	4.3	4.3	4.3	24.112	0.0033784	1.3479	3920100	1	1.68355	0.545648	0.357987	3.82784	-0.117298	-0.789991	21.9025	17.6977	16.517	18.0746	21.9025	17.9573	17.2846
A0A2R8Y611;O14617-3;O14617-4;O14617-2;O14617;O14617-5;K7ERW8	A0A2R8Y611;O14617-3;O14617-4;O14617-2;O14617;O14617-5;K7ERW8	AP-3 complex subunit delta-1	AP3D1	3D-structure;Acetylation;Alternativesplicing;Coiledcoil;Completeproteome;Cytoplasm;Golgiapparatus;Membrane;Phosphoprotein;Polymorphism;Proteintransport;Proteomicsidentification;Referenceproteome;Repeat;Transport	anterograde axon cargo transport;anterograde synaptic vesicle transport;antigen processing and presentation;antigen processing and presentation of exogenous antigen;antigen processing and presentation of lipid antigen via MHC class Ib;antigen processing and presentation via MHC class Ib;antigen processing and presentation, exogenous lipid antigen via MHC class Ib;axon cargo transport;biological r…	transporter activity	axon part;cell part;cell projection part;cytoplasmic part;endosomal part;endosome membrane;Golgi apparatus;Golgi apparatus part;Golgi membrane;intracellular membrane-bounded organelle;intracellular organelle;intracellular organelle part;intracellular part;lysosomal membrane;macromolecular complex;membrane;membrane coat;membrane part;membrane-bounded organelle;nuclear part;nucleoplasm;organelle;or…	Lysosome	Adaptin_N;BLVR				2	2	2	3.7	3.7	3.7	106.19	0	1.8223	1597900	2	0.0442003	0.0238953	0.218815	0.234411	2.13272	-0.336901	20.7509	20.6077	18.0838	18.475	18.7094	20.6077	18.1381
A0A2R8Y688;A0A2R8YG21;H0YFD6;P40939	A0A2R8Y688;A0A2R8YG21;H0YFD6;P40939	Trifunctional enzyme subunit alpha, mitochondrial;Long-chain enoyl-CoA hydratase;Long chain 3-hydroxyacyl-CoA dehydrogenase	HADHA	Acetylation;Alternativesplicing;Completeproteome;Diseasemutation;Fattyacidmetabolism;Lipidmetabolism;Lyase;Mitochondrion;Multifunctionalenzyme;NAD;Oxidoreductase;Phosphoprotein;Polymorphism;Proteomicsidentification;Referenceproteome;Transitpeptide	biosynthetic process;carboxylic acid catabolic process;carboxylic acid metabolic process;cardiolipin acyl-chain remodeling;cardiolipin metabolic process;catabolic process;cellular biosynthetic process;cellular catabolic process;cellular ketone metabolic process;cellular lipid catabolic process;cellular lipid metabolic process;cellular metabolic process;cellular process;fatty acid beta-oxidation;f…	3-hydroxyacyl-CoA dehydrogenase activity;acetyl-CoA C-acetyltransferase activity;acetyl-CoA C-acyltransferase activity;acetyltransferase activity;binding;C-acetyltransferase activity;C-acyltransferase activity;carbon-oxygen lyase activity;carboxylic acid binding;catalytic activity;coenzyme binding;cofactor binding;enoyl-CoA hydratase activity;fatty acid binding;fatty-acyl-CoA binding;hydro-lyase …	cell part;cytoplasmic part;fatty acid beta-oxidation multienzyme complex;intracellular membrane-bounded organelle;intracellular non-membrane-bounded organelle;intracellular organelle;intracellular organelle part;intracellular part;macromolecular complex;membrane;membrane-bounded organelle;mitochondrial inner membrane;mitochondrial membrane;mitochondrial nucleoid;mitochondrial part;mitochondrion;n…	Aminobenzoate degradation;Benzoate degradation;beta-Alanine metabolism;Biosynthesis of unsaturated fatty acids;Butanoate metabolism;Caprolactam degradation;Fatty acid elongation in mitochondria;Fatty acid metabolism;Lysine degradation;Propanoate metabolism;Tryptophan metabolism;Valine, leucine and isoleucine degradation	3HCDH;3HCDH_N;ECH				1	1	1	5.9	5.9	5.9	39.212	0.001773	1.4897	503000	1	0.00770064	0.250202	0.102583	0.0042553	0.834305	0.107815	18.5853	18.9402	16.4705	18.1059	18.1102	18.9402	18.2137
C9J8D4;A0A3B3IRK6;Q13724-2;Q13724;A0A3B3IS52;A0A3B3IRW2	C9J8D4;A0A3B3IRK6;Q13724-2;Q13724;A0A3B3IS52;A0A3B3IRW2;C9JDQ1;A0A3B3ITC1	Mannosyl-oligosaccharide glucosidase	MOGS	Alternativesplicing;Completeproteome;Diseasemutation;Endoplasmicreticulum;Glycoprotein;Glycosidase;Hydrolase;Membrane;Polymorphism;Proteomicsidentification;Referenceproteome;Signal-anchor;Transmembrane;Transmembranehelix	carbohydrate metabolic process;cellular carbohydrate metabolic process;cellular macromolecule metabolic process;cellular metabolic process;cellular process;cellular protein metabolic process;glycosylation;macromolecule glycosylation;macromolecule metabolic process;macromolecule modification;metabolic process;oligosaccharide metabolic process;peptidyl-amino acid modification;peptidyl-asparagine mo…	catalytic activity;glucosidase activity;hydrolase activity;hydrolase activity, acting on glycosyl bonds;hydrolase activity, hydrolyzing O-glycosyl compounds;mannosyl-oligosaccharide glucosidase activity	cell part;cytoplasmic part;endoplasmic reticulum;endoplasmic reticulum membrane;endoplasmic reticulum part;extracellular membrane-bounded organelle;extracellular organelle;extracellular region part;extracellular vesicular exosome;integral to membrane;intracellular membrane-bounded organelle;intracellular organelle;intracellular organelle part;intracellular part;intrinsic to membrane;membrane;memb…	N-Glycan biosynthesis;Protein processing in endoplasmic reticulum	Glyco_hydro_63				4	4	4	12	12	12	54.049	0	3.8393	11566000	3	0.445747	1.06538	0.285859	1.54135	6.37731	2.1439	17.0729	23.4634	18.7005	17.0861	18.6274	23.4634	19.23
H0YIS4;H0YHI8;A0A3B3ISH4;F8VZN8;O14974-5;O14974-4;O14974-3;O14974-2;O14974	H0YIS4;H0YHI8;A0A3B3ISH4;F8VZN8;O14974-5;O14974-4;O14974-3;O14974-2;O14974	Protein phosphatase 1 regulatory subunit 12A	PPP1R12A	3D-structure;Alternativesplicing;ANKrepeat;Completeproteome;Cytoplasm;Directproteinsequencing;Hydroxylation;Phosphoprotein;Polymorphism;Proteomicsidentification;Referenceproteome;Repeat	biological regulation;cell cycle;cell cycle phase;cell cycle process;cellular component organization;cellular component organization at cellular level;cellular component organization or biogenesis;cellular component organization or biogenesis at cellular level;cellular macromolecule metabolic process;cellular metabolic process;cellular process;cellular protein metabolic process;cellular response …	14-3-3 protein binding;binding;enzyme binding;enzyme inhibitor activity;enzyme regulator activity;kinase binding;molecular transducer activity;phosphatase regulator activity;protein binding;protein kinase binding;signal transducer activity	actin cytoskeleton;adherens junction;anchoring junction;cell junction;cell part;cell-substrate adherens junction;cell-substrate junction;centrosome;chromosomal part;contractile fiber;cytoplasm;cytoplasmic part;cytoskeletal part;cytoskeleton;cytosol;focal adhesion;intracellular non-membrane-bounded organelle;intracellular organelle;intracellular organelle part;intracellular part;kinetochore;macrom…	Focal adhesion;Long-term potentiation;Regulation of actin cytoskeleton;Vascular smooth muscle contraction	Ank;Ank_2				2	2	2	7.4	7.4	7.4	33.152	0	1.8136	2830100	2	0.195985	0.403117	0.00505694	0.809275	4.14738	0.614586	17.0539	21.4324	17.5065	17.285	18.0943	21.4324	17.8996
A0A3B3ISU2;Q2TAA5	A0A3B3ISU2;Q2TAA5	GDP-Man:Man(3)GlcNAc(2)-PP-Dol alpha-1,2-mannosyltransferase	ALG11	Completeproteome;Congenitaldisorderofglycosylation;Diseasemutation;Endoplasmicreticulum;Glycoprotein;Glycosyltransferase;Membrane;Polymorphism;Referenceproteome;Transferase;Transmembrane;Transmembranehelix	biosynthetic process;carbohydrate biosynthetic process;carbohydrate metabolic process;cellular carbohydrate metabolic process;cellular macromolecule metabolic process;cellular metabolic process;cellular process;cellular protein metabolic process;dolichol-linked oligosaccharide biosynthetic process;glycosylation;macromolecule glycosylation;macromolecule metabolic process;macromolecule modification…	alpha-1,2-mannosyltransferase activity;catalytic activity;glycolipid 2-alpha-mannosyltransferase activity;glycolipid mannosyltransferase activity;mannosyltransferase activity;transferase activity;transferase activity, transferring glycosyl groups;transferase activity, transferring hexosyl groups	cell part;cytoplasmic part;endoplasmic reticulum membrane;endoplasmic reticulum part;integral to membrane;intracellular organelle part;intracellular part;intrinsic to membrane;membrane;membrane part;organelle membrane;organelle part	N-Glycan biosynthesis;Various types of N-glycan biosynthesis	Glycos_transf_1				1	1	1	6	6	6	26.511	0.0018553	1.6785	2950500	1	0.771742	0.615462	0.022197	2.28967	4.9679	0.730637	18.1414	21.4925	17.7845	16.5246	18.8143	21.4925	17.2553
A0A3B3IT15;P53621;P53621-2;A0A3B3ISC6;A0A3B3IS84;A0A3B3IU89;A0A3B3ITV3	A0A3B3IT15;P53621;P53621-2;A0A3B3ISC6;A0A3B3IS84;A0A3B3IU89;A0A3B3ITV3;A0A3B3ISK1;A0A3B3ITI7;A0A3B3IU78	Coatomer subunit alpha;Xenin;Proxenin	COPA	Alternativesplicing;Completeproteome;Cytoplasm;Cytoplasmicvesicle;Directproteinsequencing;ER-Golgitransport;Golgiapparatus;Hormone;Membrane;Phosphoprotein;Polymorphism;Proteintransport;Referenceproteome;Repeat;RNAediting;Secreted;Transport;WDrepeat	biological regulation;body fluid secretion;cellular component organization;cellular component organization at cellular level;cellular component organization or biogenesis;cellular component organization or biogenesis at cellular level;cellular process;COPI coating of Golgi vesicle;digestive system process;establishment of localization;establishment of localization in cell;establishment of protein…	structural molecule activity	cell part;COPI vesicle coat;cytoplasm;cytoplasmic part;cytoplasmic vesicle part;cytosol;extracellular membrane-bounded organelle;extracellular organelle;extracellular region part;extracellular space;extracellular vesicular exosome;Golgi apparatus part;intracellular organelle part;intracellular part;macromolecular complex;membrane;membrane coat;membrane part;membrane-bounded organelle;membrane-bou…	Neuroactive ligand-receptor interaction	Coatomer_WDAD;COPI_C;WD40				21	21	21	20.7	20.7	20.7	136.02	0	64.412	69161000	31	0.087512	0.0868454	0.167835	-0.287531	2.54956	1.57892	23.4925	25.4062	24.6246	22.6291	22.3416	25.1787	24.2081
A0A3B3ITA5	A0A3B3ITA5												1	1	1	1.8	1.8	1.8	63.298	0.0018215	1.6087	0	2	0.363138	0.128969	0.0120042	-1.06011	1.32352	0.662151	17.8302	19.0584	16.4928	16.7055	15.6454	18.029	17.3677
A0A3B3ITZ9;Q9Y2W1	A0A3B3ITZ9;Q9Y2W1	Thyroid hormone receptor-associated protein 3	THRAP3	Acetylation;Activator;ADP-ribosylation;ATP-binding;Biologicalrhythms;Completeproteome;Directproteinsequencing;Methylation;mRNAprocessing;mRNAsplicing;Nucleotide-binding;Nucleus;Phosphoprotein;Polymorphism;Receptor;Referenceproteome;Transcription;Transcriptionregulation	androgen receptor signaling pathway;biological regulation;biosynthetic process;catabolic process;cellular biosynthetic process;cellular catabolic process;cellular macromolecule catabolic process;cellular macromolecule metabolic process;cellular metabolic process;cellular nitrogen compound metabolic process;cellular process;cellular response to stimulus;intracellular receptor mediated signaling pa…	adenyl nucleotide binding;adenyl ribonucleotide binding;ATP binding;binding;core promoter binding;core promoter sequence-specific DNA binding;DNA binding;hormone receptor binding;ligand-dependent nuclear receptor transcription coactivator activity;nuclear hormone receptor binding;nucleic acid binding;nucleotide binding;phosphoprotein binding;protein binding;protein binding transcription factor ac…	cell part;extracellular membrane-bounded organelle;extracellular organelle;extracellular region part;extracellular vesicular exosome;intracellular membrane-bounded organelle;intracellular organelle;intracellular organelle part;intracellular part;macromolecular complex;mediator complex;membrane-bounded organelle;membrane-bounded vesicle;nuclear part;nucleoplasm;nucleoplasm part;nucleus;organelle;o…		THRAP3_BCLAF1	+	+	+	14	14	14	17	17	17	103.52	0	18.246	84894000	15	2.81266	5.54458	4.1594	-4.39231	-7.12874	-6.45439	26.3236	26.2564	26.2728	26.2564	21.8641	19.1277	19.802
A0A3B3IUB5;Q8TCT9-5;Q8TCT9;A0A0C4DGU3;A0A075B6F6;A0A0S2Z6F0;A0A3B3IT72;Q8TCT9-4;Q8TCT9-2	A0A3B3IUB5;Q8TCT9-5;Q8TCT9;A0A0C4DGU3;A0A075B6F6;A0A0S2Z6F0;A0A3B3IT72;Q8TCT9-4;Q8TCT9-2	Minor histocompatibility antigen H13	HM13	Alternativesplicing;Cellmembrane;Completeproteome;Directproteinsequencing;Endoplasmicreticulum;Glycoprotein;Hydrolase;Membrane;Phosphoprotein;Polymorphism;Protease;Proteomicsidentification;Referenceproteome;Transmembrane;Transmembranehelix	macromolecule metabolic process;membrane protein proteolysis;metabolic process;primary metabolic process;protein metabolic process;proteolysis	aspartic endopeptidase activity, intramembrane cleaving;aspartic-type endopeptidase activity;aspartic-type peptidase activity;binding;catalytic activity;endopeptidase activity;enzyme binding;hydrolase activity;identical protein binding;peptidase activity;peptidase activity, acting on L-amino acid peptides;protein binding;protein dimerization activity;protein homodimerization activity;ubiquitin pr…	cell part;cell surface;cytoplasmic part;endoplasmic reticulum;endoplasmic reticulum part;integral to cytosolic side of endoplasmic reticulum membrane;integral to endoplasmic reticulum membrane;integral to lumenal side of endoplasmic reticulum membrane;integral to membrane;integral to organelle membrane;intracellular membrane-bounded organelle;intracellular organelle;intracellular organelle part;i…		Peptidase_A22B				2	2	2	8.6	8.6	8.6	46.313	0.0018382	1.651	6542500	3	1.30233	0.41115	0.053353	3.25106	4.18109	0.322447	21.1027	22.0328	17.2564	17.8517	21.1027	22.0328	18.1741
H0YFD2;F8WFC1;A0A494C108;Q8N9T8	H0YFD2;F8WFC1;A0A494C108;Q8N9T8	Protein KRI1 homolog	KRI1	Completeproteome;Phosphoprotein;Polymorphism;Proteomicsidentification;Referenceproteome			cell part;intracellular non-membrane-bounded organelle;intracellular organelle;intracellular organelle part;intracellular part;non-membrane-bounded organelle;nuclear part;nucleolus;organelle;organelle part		Kri1;Kri1_C				1	1	1	7.5	7.5	7.5	21.872	0.0034072	1.369	44715000	1	0.125586	0.576135	2.20183	-0.412436	-0.20253	7.18912	18.5113	16.8491	25.4143	18.2251	17.8127	18.0226	25.4143
A0A494C1L1;Q14739	A0A494C1L1;Q14739	Lamin-B receptor	LBR	3D-structure;Acetylation;Completeproteome;Diseasemutation;DNA-binding;Membrane;Nucleus;Phosphoprotein;Polymorphism;Receptor;Referenceproteome;Transmembrane;Transmembranehelix	alcohol metabolic process;biosynthetic process;cholesterol biosynthetic process;cholesterol metabolic process;lipid biosynthetic process;lipid metabolic process;metabolic process;primary metabolic process;small molecule metabolic process;steroid biosynthetic process;steroid metabolic process;sterol biosynthetic process;sterol metabolic process	binding;catalytic activity;chromo shadow domain binding;DNA binding;lamin binding;nucleic acid binding;oxidoreductase activity;oxidoreductase activity, acting on the CH-CH group of donors;oxidoreductase activity, acting on the CH-CH group of donors, NAD or NADP as acceptor;protein binding;protein domain specific binding	cell part;envelope;integral to membrane;integral to nuclear inner membrane;integral to organelle membrane;intracellular organelle part;intracellular part;intrinsic to membrane;intrinsic to nuclear inner membrane;intrinsic to organelle membrane;membrane;membrane part;nuclear envelope;nuclear membrane;nuclear membrane part;nuclear part;organelle envelope;organelle membrane;organelle part		ERG4_ERG24;LBR_tudor				1	1	1	4.6	4.6	4.6	46.925	0.0018282	1.6419	793930	1	0.463015	0.116927	0.80683	-1.28684	1.37693	-1.92839	17.176	19.5986	18.9786	18.2217	16.9349	19.5986	16.2933
A0A494C1P3;Q5VT66;Q5VT66-2;F6V6Z1;H0YDX4;X6RIL1;H7BYZ9;Q5VT66-3;Q969Z3-2;Q969Z3	A0A494C1P3;Q5VT66;Q5VT66-2;F6V6Z1;H0YDX4;X6RIL1;H7BYZ9;Q5VT66-3;Q969Z3-2;Q969Z3	Mitochondrial amidoxime-reducing component 1;Mitochondrial amidoxime reducing component 2	MARC1;MARC2	Acetylation;Alternativesplicing;Completeproteome;Isopeptidebond;Membrane;Mitochondrion;Mitochondrionoutermembrane;Molybdenum;Oxidoreductase;Peroxisome;Polymorphism;Proteomicsidentification;Referenceproteome;Signal-anchor;Transitpeptide;Transmembrane;Transmembranehelix;Ublconjugation	detoxification of nitrogen compound;metabolic process;nitrate metabolic process;nitrogen compound metabolic process;oxidation-reduction process;response to chemical stimulus;response to nitrosative stress;response to stimulus;response to stress;response to toxin	binding;catalytic activity;cation binding;coenzyme binding;cofactor binding;ion binding;metal ion binding;molybdenum ion binding;molybdopterin cofactor binding;nitrate reductase activity;oxidoreductase activity;oxidoreductase activity, acting on other nitrogenous compounds as donors;pyridoxal phosphate binding;transition metal ion binding;vitamin B6 binding;vitamin binding	cell part;cytoplasmic part;extracellular membrane-bounded organelle;extracellular organelle;extracellular region part;extracellular vesicular exosome;integral to membrane;intracellular membrane-bounded organelle;intracellular organelle;intracellular organelle part;intracellular part;intrinsic to membrane;membrane;membrane part;membrane-bounded organelle;membrane-bounded vesicle;microbody;mitochon…		MOSC;MOSC_N				2	2	2	12.8	12.8	12.8	35.02	0	7.7421	1826400	2	0.153836	0.194554	0.0269922	0.663084	3.16727	0.445847	17.8261	20.8006	16.9346	17.6333	18.2964	20.8006	18.0791
A2A3R5;P62753	A2A3R5;P62753	40S ribosomal protein S6	RPS6	3D-structure;Acetylation;Completeproteome;Directproteinsequencing;Phosphoprotein;Polymorphism;Proteomicsidentification;Referenceproteome;Ribonucleoprotein;Ribosomalprotein	activation-induced cell death of T cells;anatomical structure development;anatomical structure morphogenesis;apoptosis;biological regulation;biosynthetic process;carbohydrate homeostasis;catabolic process;cell activation;cell activation involved in immune response;cell cycle checkpoint;cell cycle phase;cell cycle process;cell death;cell development;cell differentiation;cell proliferation;cell sur…	binding;enzyme binding;kinase binding;protein binding;protein kinase binding;structural constituent of ribosome;structural molecule activity	cell body;cell part;cell projection;cytoplasm;cytoplasmic part;cytosol;cytosolic small ribosomal subunit;dendrite;intracellular membrane-bounded organelle;intracellular non-membrane-bounded organelle;intracellular organelle;intracellular organelle part;intracellular part;macromolecular complex;membrane;membrane-bounded organelle;neuron projection;non-membrane-bounded organelle;nuclear part;nucleo…	Insulin signaling pathway;mTOR signaling pathway;Ribosome	Ribosomal_S6e				2	2	2	10.1	10.1	10.1	24.968	0	2.3178	2198000	3	0.102184	1.79802	0.588632	-0.336601	-2.72065	-1.42082	21.0677	20.2262	20.2262	20.2262	19.8896	17.5056	18.8054
A2IDA3;P29372-5;P29372-4;P29372-2;P29372	A2IDA3;P29372-5;P29372-4;P29372-2;P29372	DNA-3-methyladenine glycosylase	MPG	3D-structure;Alternativesplicing;Completeproteome;Cytoplasm;DNAdamage;DNArepair;Hydrolase;Mitochondrion;Mitochondrionnucleoid;Nucleus;Phosphoprotein;Polymorphism;Proteomicsidentification;Referenceproteome;Transitpeptide	2'-deoxyribonucleotide metabolic process;base-excision repair;base-excision repair, AP site formation;catabolic process;cellular catabolic process;cellular macromolecule catabolic process;cellular macromolecule metabolic process;cellular metabolic process;cellular nitrogen compound catabolic process;cellular nitrogen compound metabolic process;cellular process;cellular response to stimulus;cellul…	alkylbase DNA N-glycosylase activity;binding;catalytic activity;damaged DNA binding;DNA binding;DNA N-glycosylase activity;DNA-3-methyladenine glycosylase I activity;DNA-7-methylguanine glycosylase activity;hydrolase activity;hydrolase activity, acting on glycosyl bonds;hydrolase activity, hydrolyzing N-glycosyl compounds;nucleic acid binding	cell part;cytoplasmic part;intracellular non-membrane-bounded organelle;intracellular organelle;intracellular organelle part;intracellular part;mitochondrial nucleoid;mitochondrial part;non-membrane-bounded organelle;nuclear part;nucleoid;nucleoplasm;organelle;organelle part	Base excision repair	Pur_DNA_glyco				2	2	2	10.8	10.8	10.8	27.295	0	2.7236	2344200	3	0.0675538	0.142763	0.12388	-0.218721	2.88284	1.34437	17.5841	20.7339	19.1954	17.8511	17.6323	20.7339	19.1954
A3KMH1-2;A3KMH1-3;A3KMH1	A3KMH1-2;A3KMH1-3;A3KMH1	von Willebrand factor A domain-containing protein 8	VWA8	Alternativesplicing;ATP-binding;Completeproteome;Glycoprotein;Nucleotide-binding;Polymorphism;Referenceproteome;Secreted;Signal		adenyl nucleotide binding;adenyl ribonucleotide binding;ATP binding;ATPase activity;binding;catalytic activity;hydrolase activity;hydrolase activity, acting on acid anhydrides;hydrolase activity, acting on acid anhydrides, in phosphorus-containing anhydrides;nucleoside-triphosphatase activity;nucleotide binding;purine nucleotide binding;purine ribonucleoside triphosphate binding;purine ribonucleo…	cell part;cytoplasmic part;extracellular region;intracellular membrane-bounded organelle;intracellular organelle;intracellular part;membrane-bounded organelle;mitochondrion;organelle		AAA_5				2	2	2	2.2	2.2	2.2	116.94	0	1.8725	1135800	2	0.131047	0.049358	0.510391	-0.429728	2.30745	-1.21992	17.9531	20.1153	17.0724	17.8078	17.3781	20.1153	16.5879
A6NEM2;P51610-3;P51610-2;P51610;P51610-4	A6NEM2;P51610-3;P51610-2;P51610;P51610-4	Host cell factor 1;HCF N-terminal chain 1;HCF N-terminal chain 2;HCF N-terminal chain 3;HCF N-terminal chain 4;HCF N-terminal chain 5;HCF N-terminal chain 6;HCF C-terminal chain 1;HCF C-terminal chain 2;HCF C-terminal chain 3;HCF C-terminal chain 4;HCF C-terminal chain 5;HCF C-terminal chain 6	HCFC1	3D-structure;Acetylation;Alternativesplicing;Autocatalyticcleavage;Cellcycle;Chromatinregulator;Completeproteome;Cytoplasm;Directproteinsequencing;Diseasemutation;Glycoprotein;Host-virusinteraction;Isopeptidebond;Kelchrepeat;Mentalretardation;Nucleus;Phosphoprotein;Polymorphism;Proteomicsidentification;Referenceproteome;Repeat;Ublconjugation	biological regulation;biosynthetic process;cell cycle;cellular biosynthetic process;cellular component organization;cellular component organization at cellular level;cellular component organization or biogenesis;cellular component organization or biogenesis at cellular level;cellular macromolecule biosynthetic process;cellular macromolecule metabolic process;cellular metabolic process;cellular ni…	binding;chromatin binding;identical protein binding;nucleic acid binding transcription factor activity;protein binding;protein binding transcription factor activity;sequence-specific DNA binding transcription factor activity;transcription coactivator activity;transcription cofactor activity;transcription factor binding transcription factor activity	cell body;cell part;chromatin remodeling complex;cytoplasm;cytoplasmic part;histone acetyltransferase complex;histone methyltransferase complex;intracellular membrane-bounded organelle;intracellular organelle;intracellular organelle part;intracellular part;macromolecular complex;membrane;membrane-bounded organelle;methyltransferase complex;mitochondrion;MLL1 complex;MLL5-L complex;neuronal cell b…		Kelch_1				1	1	1	0.8	0.8	0.8	213.47	0	2.0885	572800	1	0.0483867	0.352183	0.358822	0.252363	0.475197	-0.792513	18.7175	19.1277	17.8553	18.6525	18.9048	19.1277	17.86
J3KTL8;A6NHR9-3;A6NHR9-2;A6NHR9	J3KTL8;A6NHR9-3;A6NHR9-2;A6NHR9	Structural maintenance of chromosomes flexible hinge domain-containing protein 1	SMCHD1	Acetylation;Alternativesplicing;Chromosome;Completeproteome;Directproteinsequencing;Diseasemutation;Polymorphism;Proteomicsidentification;Referenceproteome;Ublconjugation	biological regulation;cellular component organization;cellular component organization at cellular level;cellular component organization or biogenesis;cellular component organization or biogenesis at cellular level;cellular process;chromosome organization;dosage compensation;dosage compensation, by inactivation of X chromosome;inactivation of X chromosome by DNA methylation;organelle organization;…	adenyl nucleotide binding;adenyl ribonucleotide binding;ATP binding;binding;nucleotide binding;purine nucleotide binding;purine ribonucleoside triphosphate binding;purine ribonucleotide binding;ribonucleotide binding	Barr body;cell part;chromosome;intracellular non-membrane-bounded organelle;intracellular organelle;intracellular organelle part;intracellular part;non-membrane-bounded organelle;nuclear chromosome;nuclear part;organelle;organelle part;sex chromosome;X chromosome		SMC_hinge				1	1	1	0.9	0.9	0.9	155.65	0.0034423	1.3966	634080	1	0.424254	0.0870083	0.226274	-1.20124	1.51428	-0.363075	17.9814	19.2743	18.548	17.76	16.5588	19.2743	17.397
A6NHS7	A6NHS7	MANSC domain-containing protein 4	MANSC4	Completeproteome;Glycoprotein;Membrane;Referenceproteome;Signal;Transmembrane;Transmembranehelix			cell part;integral to membrane;intrinsic to membrane;membrane part		MANEC				1	1	1	2.1	2.1	2.1	37.879	0.0046948	1.1593	4275600	1	0.211664	0.217078	0.0740096	-0.669539	3.28481	0.230066	16.9195	22.0277	17.5473	18.7429	18.0733	22.0277	18.973
A6NLM8;P51571	A6NLM8;P51571	Translocon-associated protein subunit delta	SSR4	Completeproteome;Congenitaldisorderofglycosylation;Disulfidebond;Endoplasmicreticulum;Isopeptidebond;Membrane;Polymorphism;Proteomicsidentification;Referenceproteome;Signal;Transmembrane;Transmembranehelix;Ublconjugation	biosynthetic process;cellular biosynthetic process;cellular macromolecule biosynthetic process;cellular macromolecule metabolic process;cellular metabolic process;cellular process;cellular protein metabolic process;cotranslational protein targeting to membrane;establishment of localization;establishment of localization in cell;establishment of protein localization;establishment of protein localiz…		cell part;cytoplasmic part;endoplasmic reticulum;endoplasmic reticulum part;extracellular membrane-bounded organelle;extracellular organelle;extracellular region part;extracellular vesicular exosome;integral to membrane;intracellular membrane-bounded organelle;intracellular organelle;intracellular organelle part;intracellular part;intrinsic to membrane;macromolecular complex;membrane part;membran…	Protein processing in endoplasmic reticulum	TRAP-delta				1	1	1	7.4	7.4	7.4	16.245	0	1.7272	3614900	2	0.0222089	0.50079	0.532431	-0.0523491	4.54186	3.12049	17.1699	21.3278	19.9065	16.786	16.7336	21.3278	19.9065
A6PW57;Q99755-2;Q99755-4;Q99755-3;Q99755;A2A3N6	A6PW57;Q99755-2;Q99755-4;Q99755-3;Q99755;A2A3N6;O14986-3;O14986;O14986-2;O60331-4;O60331;O60331-2;O60331-3	Phosphatidylinositol 4-phosphate 5-kinase type-1 alpha;Putative PIP5K1A and PSMD4-like protein	PIP5K1A;PIPSL	Alternativesplicing;ATP-binding;Cellmembrane;Cellprojection;Completeproteome;Cytoplasm;Isopeptidebond;Kinase;Membrane;Nucleotide-binding;Nucleus;Proteomicsidentification;Referenceproteome;Repeat;Transferase;Ublconjugation	actin cytoskeleton organization;actin cytoskeleton reorganization;actin filament-based process;ameboidal cell migration;biological regulation;biosynthetic process;cell chemotaxis;cell differentiation;cell junction assembly;cell junction organization;cell migration;cell motility;cell-substrate junction assembly;cellular biosynthetic process;cellular component assembly;cellular component assembly a…	1-phosphatidylinositol-4-phosphate 5-kinase activity;adenyl nucleotide binding;adenyl ribonucleotide binding;ATP binding;binding;catalytic activity;enzyme binding;inositol or phosphatidylinositol kinase activity;kinase activity;kinase binding;lipid kinase activity;nucleotide binding;phosphatidylinositol phosphate kinase activity;phosphotransferase activity, alcohol group as acceptor;protein bindi…	adherens junction;anchoring junction;cell junction;cell part;cell projection;cell projection membrane;cell projection part;cell-substrate adherens junction;cell-substrate junction;cytoplasm;cytoplasmic part;cytosol;focal adhesion;intracellular membrane-bounded organelle;intracellular organelle;intracellular organelle part;intracellular part;lamellipodium;leading edge membrane;membrane;membrane pa…	Endocytosis;Fc gamma R-mediated phagocytosis;Inositol phosphate metabolism;Phosphatidylinositol signaling system;Regulation of actin cytoskeleton	PIP5K				3	3	3	7.8	7.8	7.8	61.257	0	3.6321	4966200	6	0.0720204	0.081724	0.293375	-0.234337	1.53927	-0.588297	20.6926	21.7708	20.5406	19.805	19.5706	21.3442	19.2167
Q49AN9;F5H013;P62308;A8MWD9	Q49AN9;F5H013;P62308;A8MWD9	Small nuclear ribonucleoprotein G;Putative small nuclear ribonucleoprotein G-like protein 15	SNRPG;SNRPGP15	3D-structure;Completeproteome;Cytoplasm;mRNAprocessing;mRNAsplicing;Nucleus;Proteomicsidentification;Referenceproteome;Ribonucleoprotein;RNA-binding;Spliceosome	biosynthetic process;cellular biosynthetic process;cellular component assembly;cellular component assembly at cellular level;cellular component organization;cellular component organization at cellular level;cellular component organization or biogenesis;cellular component organization or biogenesis at cellular level;cellular macromolecular complex assembly;cellular macromolecular complex subunit o…	binding;nucleic acid binding;RNA binding	catalytic step 2 spliceosome;cell part;cytoplasmic part;cytosol;intracellular organelle part;intracellular part;macromolecular complex;methylosome;methyltransferase complex;nuclear part;nucleoplasm;organelle part;protein complex;ribonucleoprotein complex;small nuclear ribonucleoprotein complex;small nucleolar ribonucleoprotein complex;SMN-Sm protein complex;spliceosomal complex;U1 snRNP;U12-type …	Spliceosome	LSM				1	1	1	18.8	18.8	18.8	7.1013	0.0046083	1.1225	604850	1	0.559148	0.20789	0.0575436	1.82147	3.23728	0.957216	19.0589	19.2062	18.0665	15.9689	17.7904	19.2062	16.9262
A9X3U0;Q96GF1	A9X3U0;Q96GF1;Q96GF1-2	E3 ubiquitin-protein ligase RNF185	RNF185	Alternativesplicing;Autophagy;Completeproteome;Endoplasmicreticulum;Ligase;Membrane;Metal-binding;Mitochondrion;Mitochondrionoutermembrane;Proteomicsidentification;Referenceproteome;Transmembrane;Transmembranehelix;Ublconjugationpathway;Zinc;Zinc-finger	autophagy;catabolic process;cellular catabolic process;cellular macromolecule metabolic process;cellular metabolic process;cellular process;cellular protein metabolic process;macromolecule metabolic process;macromolecule modification;metabolic process;primary metabolic process;protein metabolic process;protein modification by small protein conjugation;protein modification by small protein conjuga…	binding;catalytic activity;cation binding;ion binding;ligase activity;metal ion binding;transition metal ion binding;zinc ion binding	cell part;cytoplasmic part;endoplasmic reticulum membrane;endoplasmic reticulum part;integral to membrane;intracellular organelle part;intracellular part;intrinsic to membrane;membrane;membrane part;mitochondrial membrane;mitochondrial outer membrane;mitochondrial part;organelle membrane;organelle outer membrane;organelle part;outer membrane			+			6	6	6	51.6	51.6	51.6	16.786	0	13.634	3037900000	13	14.8296	2.3688	0.611337	13.1181	9.31109	-1.47703	31.4008	27.5938	18.7459	18.2828	31.4008	27.5938	16.8057
B0QY89;Q9Y262-2;Q9Y262;B0QY90	B0QY89;Q9Y262-2;Q9Y262;B0QY90;C9JHP4;C9K0Q7;H7C3A0	Eukaryotic translation initiation factor 3 subunit L	EIF3L	3D-structure;Acetylation;Alternativesplicing;Completeproteome;Cytoplasm;Initiationfactor;Phosphoprotein;Polymorphism;Proteinbiosynthesis;Proteomicsidentification;Referenceproteome	biological regulation;cellular component assembly;cellular component assembly at cellular level;cellular component organization;cellular component organization at cellular level;cellular component organization or biogenesis;cellular component organization or biogenesis at cellular level;cellular macromolecular complex assembly;cellular macromolecular complex subunit organization;cellular process;…	binding;nucleic acid binding;RNA binding;translation factor activity, nucleic acid binding;translation initiation factor activity	cell part;cytoplasmic part;eukaryotic 43S preinitiation complex;eukaryotic 48S preinitiation complex;eukaryotic translation initiation factor 3 complex;fibrillar center;intracellular organelle part;intracellular part;macromolecular complex;membrane;nuclear part;nucleolar part;nucleoplasm;organelle part;protein complex;ribonucleoprotein complex;translation preinitiation complex		Paf67				11	11	11	20.6	20.6	20.6	70.901	0	14.024	58431000	19	0.893124	0.579886	0.85071	-2.09315	-0.212887	-2.02279	24.8755	25.4692	24.8891	24.5717	22.4786	24.3588	22.5489
B1AH87;P30536	B1AH87;P30536	Translocator protein	TSPO	Alternativesplicing;Completeproteome;Lipidtransport;Membrane;Mitochondrion;Polymorphism;Proteomicsidentification;Receptor;Referenceproteome;Transmembrane;Transmembranehelix;Transport	adrenal gland development;aging;anatomical structure development;anatomical structure morphogenesis;anion transport;apoptosis;axon regeneration;axonogenesis;behavior;behavioral response to pain;biological regulation;biosynthetic process;cell death;cell migration;cell motility;cell part morphogenesis;cell projection morphogenesis;cell projection organization;cell proliferation;cellular biosyntheti…	androgen binding;benzodiazepine receptor activity;binding;cholesterol binding;hormone binding;lipid binding;molecular transducer activity;neurotransmitter binding;neurotransmitter receptor activity;receptor activity;signal transducer activity;signaling receptor activity;steroid binding;sterol binding	cell part;cytoplasm;cytoplasmic part;extracellular membrane-bounded organelle;extracellular organelle;extracellular region part;extracellular vesicular exosome;integral to membrane;intracellular membrane-bounded organelle;intracellular organelle;intracellular organelle part;intracellular part;intrinsic to membrane;membrane;membrane part;membrane-bounded organelle;membrane-bounded vesicle;mitochon…	Neuroactive ligand-receptor interaction	TspO_MBR				3	3	3	21.5	21.5	21.5	11.896	0	2.3014	26860000	3	0.373679	0.175018	2.69994	1.34894	3.06241	8.05567	18.2953	19.3736	24.679	16.6233	17.9722	19.6857	24.679
B1AHB1;P33992	B1AHB1;P33992	DNA helicase;DNA replication licensing factor MCM5	MCM5	Acetylation;ATP-binding;Cellcycle;Celldivision;Completeproteome;DNA-binding;DNAreplication;Helicase;Hydrolase;Nucleotide-binding;Nucleus;Polymorphism;Proteomicsidentification;Referenceproteome	biosynthetic process;cell cycle;cell cycle process;cell division;cellular biosynthetic process;cellular macromolecule biosynthetic process;cellular macromolecule metabolic process;cellular metabolic process;cellular nitrogen compound metabolic process;cellular process;DNA metabolic process;DNA replication;DNA strand elongation;DNA strand elongation involved in DNA replication;DNA-dependent DNA re…	adenyl nucleotide binding;adenyl ribonucleotide binding;ATP binding;binding;catalytic activity;chromatin binding;DNA binding;DNA helicase activity;DNA replication origin binding;helicase activity;hydrolase activity;hydrolase activity, acting on acid anhydrides;hydrolase activity, acting on acid anhydrides, in phosphorus-containing anhydrides;nucleic acid binding;nucleoside-triphosphatase activity…	cell part;chromosomal part;intracellular membrane-bounded organelle;intracellular organelle;intracellular organelle part;intracellular part;macromolecular complex;MCM complex;membrane;membrane-bounded organelle;nuclear chromosome part;nuclear part;nucleoplasm;nucleoplasm part;nucleus;organelle;organelle part;protein complex	Cell cycle;Cell cycle - yeast;DNA replication;Meiosis - yeast	MCM;MCM_N				1	1	1	1.9	1.9	1.9	77.592	0.0033278	1.3017	535360	1	0.405478	0.578268	0.0242816	-1.15872	-0.208422	0.744459	17.3115	17.2903	19.0301	18.2857	17.127	18.0773	19.0301
H0YDG7;B3KQV6;P30154-5;P30154-4;P30153;P30154;P30154-3;P30154-2	H0YDG7;B3KQV6;P30154-5;P30154-4;P30153;P30154;P30154-3;P30154-2	Serine/threonine-protein phosphatase 2A 65 kDa regulatory subunit A beta isoform;Serine/threonine-protein phosphatase 2A 65 kDa regulatory subunit A alpha isoform	PPP2R1B;PPP2R1A	3D-structure;Acetylation;Alternativesplicing;Centromere;Chromosome;Chromosomepartition;Completeproteome;Cytoplasm;Directproteinsequencing;Polymorphism;Proteomicsidentification;Referenceproteome;Repeat	apoptosis;apoptosis involved in morphogenesis;biological regulation;catabolic process;cell cycle;cell cycle process;cell death;cell surface receptor linked signaling pathway;cellular catabolic process;cellular component assembly;cellular component organization;cellular component organization at cellular level;cellular component organization or biogenesis;cellular component organization or biogene…	antigen binding;binding;catalytic activity;enzyme regulator activity;hydrolase activity;hydrolase activity, acting on ester bonds;phosphatase activity;phosphatase regulator activity;phosphoprotein phosphatase activity;phosphoric ester hydrolase activity;protein binding;protein dimerization activity;protein heterodimerization activity;protein phosphatase regulator activity;protein phosphatase type…	cell part;chromosomal part;chromosome, centromeric region;cytoplasmic part;cytoskeleton;cytosol;extracellular membrane-bounded organelle;extracellular organelle;extracellular region part;extracellular vesicular exosome;intracellular membrane-bounded organelle;intracellular non-membrane-bounded organelle;intracellular organelle;intracellular organelle part;intracellular part;macromolecular complex…	Cell cycle - yeast;Chagas disease (American trypanosomiasis);Hepatitis C;Long-term depression;Meiosis - yeast;mRNA surveillance pathway;Oocyte meiosis;TGF-beta signaling pathway;Tight junction;Wnt signaling pathway	HEAT				1	1	1	7.6	7.6	7.6	24.644	0	2.1803	576750	1	0.253581	0.0524818	0.157714	0.996328	2.32828	1.52626	17.2918	19.1376	16.2873	16.8093	17.8056	19.1376	18.3356
B4DDK6;O14925;Q5SRD1	B4DDK6;O14925;Q5SRD1	Mitochondrial import inner membrane translocase subunit Tim23;Putative mitochondrial import inner membrane translocase subunit Tim23B	TIMM23B;TIMM23	Completeproteome;Membrane;Mitochondrion;Mitochondrioninnermembrane;Proteintransport;Referenceproteome;Translocation;Transmembrane;Transmembranehelix;Transport	cellular macromolecule metabolic process;cellular metabolic process;cellular process;cellular protein metabolic process;establishment of localization;establishment of localization in cell;establishment of protein localization;establishment of protein localization in mitochondrion;establishment of protein localization to organelle;intracellular protein transport;intracellular transport;macromolecu…	active transmembrane transporter activity;macromolecule transmembrane transporter activity;P-P-bond-hydrolysis-driven protein transmembrane transporter activity;P-P-bond-hydrolysis-driven transmembrane transporter activity;primary active transmembrane transporter activity;protein transmembrane transporter activity;protein transporter activity;substrate-specific transmembrane transporter activity;…	cell part;cytoplasmic part;integral to membrane;integral to mitochondrial inner membrane;integral to mitochondrial membrane;integral to organelle membrane;intracellular membrane-bounded organelle;intracellular organelle;intracellular organelle part;intracellular part;intrinsic to membrane;intrinsic to mitochondrial inner membrane;intrinsic to organelle membrane;macromolecular complex;membrane;mem…		Tim17				1	1	1	12.1	12.1	12.1	14.6	0.0033445	1.3127	10680000	3	0.844724	0.569401	0.278927	2.43697	4.80104	2.1129	20.5521	22.9161	20.228	18.1151	20.5521	22.9161	20.228
B4DGJ5;Q8N7H5-3;Q8N7H5;Q8N7H5-2	B4DGJ5;Q8N7H5-3;Q8N7H5;Q8N7H5-2	RNA polymerase II-associated factor 1 homolog	PAF1	3D-structure;Alternativesplicing;Coiledcoil;Completeproteome;Nucleus;Proteomicsidentification;Referenceproteome;Transcription;Transcriptionregulation;Tumorsuppressor;Wntsignalingpathway	biological regulation;biosynthetic process;cell fate commitment;cell fate commitment involved in formation of primary germ layers;cell surface receptor linked signaling pathway;cellular biosynthetic process;cellular component assembly;cellular component assembly at cellular level;cellular component organization;cellular component organization at cellular level;cellular component organization or b…	basal RNA polymerase II transcription machinery binding;basal transcription machinery binding;binding;chromatin binding;enzyme binding;protein binding;RNA polymerase binding;RNA polymerase core enzyme binding;RNA polymerase II core binding	Cdc73/Paf1 complex;cell part;cytoplasm;intracellular organelle part;intracellular part;macromolecular complex;membrane;nuclear part;nucleoplasm part;organelle part;protein complex;transcription elongation factor complex		Paf1				3	3	3	14.6	14.6	14.6	32.92	0	3.1409	1770900	3	0.0526288	0.0193947	0.0123513	0.270405	2.10086	0.664509	17.5056	20.3024	18.8661	18.2015	18.4719	20.3024	18.8661
H3BPB3;B4DIE3;Q96JJ7-2;Q96JJ7	H3BPB3;B4DIE3;Q96JJ7-2;Q96JJ7	Protein disulfide-isomerase TMX3	TMX3	Alternativesplicing;Completeproteome;Disulfidebond;Endoplasmicreticulum;Glycoprotein;Isomerase;Membrane;Polymorphism;Proteomicsidentification;Redox-activecenter;Referenceproteome;Signal;Transmembrane;Transmembranehelix	biological regulation;cell redox homeostasis;cellular homeostasis;cellular macromolecule metabolic process;cellular metabolic process;cellular process;cellular protein metabolic process;cellular response to stimulus;cellular response to stress;homeostatic process;macromolecule metabolic process;metabolic process;primary metabolic process;protein folding;protein metabolic process;regulation of bio…	catalytic activity;intramolecular oxidoreductase activity;intramolecular oxidoreductase activity, interconverting keto- and enol-groups;intramolecular oxidoreductase activity, transposing S-S bonds;isomerase activity;protein disulfide isomerase activity	cell part;cell surface;cytoplasmic part;endoplasmic reticulum;endoplasmic reticulum membrane;endoplasmic reticulum part;integral to membrane;intracellular membrane-bounded organelle;intracellular organelle;intracellular organelle part;intracellular part;intrinsic to membrane;membrane;membrane part;membrane-bounded organelle;organelle;organelle membrane;organelle part		Thioredoxin				1	1	1	12.5	12.5	12.5	14.364	0.0031696	1.1919	1420600	2	0.0333807	0.0483544	0.262463	0.187313	2.30073	2.03829	16.7074	19.5633	19.3009	17.2626	17.4499	19.5633	19.3009
B4DJF2;I3L3T1;P62258;I3L0W5;E5RGE1;E5RIR4;A0A0J9YWZ2;E9PD24;E7EVZ2;K7EIT4;E7ESK7;E9PG15;A2IDB2;E7EX29;P31947-2;P62258-2;P63104;P27348;Q04917;P31947	B4DJF2;I3L3T1;P62258;I3L0W5;E5RGE1;E5RIR4;A0A0J9YWZ2;E9PD24;E7EVZ2;K7EIT4;E7ESK7;E9PG15;A2IDB2;E7EX29;P31947-2;P62258-2;P63104;P27348;Q04917;P31947	14-3-3 protein epsilon;14-3-3 protein sigma;14-3-3 protein zeta/delta;14-3-3 protein theta;14-3-3 protein eta	YWHAE;YWHAZ;YWHAQ;YWHAH;SFN	3D-structure;Acetylation;Alternativesplicing;Completeproteome;Cytoplasm;Directproteinsequencing;Host-virusinteraction;Nitration;Nucleus;Phosphoprotein;Polymorphism;Proteomicsidentification;Referenceproteome;Secreted;Ublconjugation	amine transport;anatomical structure development;apoptosis;apoptotic mitochondrial changes;biological regulation;biosynthetic process;blood coagulation;C21-steroid hormone catabolic process;C21-steroid hormone metabolic process;catabolic process;cell activation;cell cycle;cell cycle process;cell death;cell development;cell migration;cell motility;cell surface receptor linked signaling pathway;cel…	amine binding;amino acid binding;antigen binding;binding;carboxylic acid binding;channel regulator activity;enzyme binding;enzyme inhibitor activity;enzyme regulator activity;glucocorticoid receptor binding;histone deacetylase binding;hormone receptor binding;identical protein binding;insulin-like growth factor receptor binding;ion channel binding;kinase binding;kinase inhibitor activity;kinase r…	adherens junction;anchoring junction;axon;blood microparticle;cell junction;cell leading edge;cell part;cell projection;cell-cell contact zone;cell-cell junction;cell-substrate adherens junction;cell-substrate junction;cytoplasm;cytoplasmic membrane-bounded vesicle;cytoplasmic part;cytoplasmic vesicle;cytoplasmic vesicle membrane;cytoplasmic vesicle part;cytoskeletal part;cytosol;extracellular me…	Aldosterone-regulated sodium reabsorption;Cell cycle;Neurotrophin signaling pathway;Oocyte meiosis;p53 signaling pathway	2003-03-14				2	1	1	21.3	12.8	12.8	10.949	0	1.738	5159800	2	1.50998	0.339887	0.311173	3.57419	3.87292	-0.645222	21.1418	21.4405	19.0195	17.5676	21.1418	21.4405	16.9224
B4DLN1;Q9UBX3;Q9UBX3-2;F6RGN5	B4DLN1;Q9UBX3;Q9UBX3-2;F6RGN5;I3L1E8	Mitochondrial dicarboxylate carrier	SLC25A10	Alternativesplicing;Completeproteome;Membrane;Mitochondrion;Mitochondrioninnermembrane;Proteomicsidentification;Referenceproteome;Repeat;Transmembrane;Transmembranehelix;Transport	alcohol biosynthetic process;alcohol metabolic process;amine catabolic process;amine metabolic process;biosynthetic process;carbohydrate biosynthetic process;carbohydrate metabolic process;carboxylic acid catabolic process;carboxylic acid metabolic process;carboxylic acid transport;catabolic process;cellular amine metabolic process;cellular amino acid catabolic process;cellular amino acid metabol…	carboxylic acid transmembrane transporter activity;dicarboxylic acid transmembrane transporter activity;organic acid transmembrane transporter activity;structural constituent of ribosome;structural molecule activity;substrate-specific transmembrane transporter activity;substrate-specific transporter activity;transmembrane transporter activity;transporter activity	cell part;cytoplasmic part;integral to membrane;intracellular membrane-bounded organelle;intracellular non-membrane-bounded organelle;intracellular organelle;intracellular organelle part;intracellular part;intrinsic to membrane;macromolecular complex;membrane;membrane part;membrane-bounded organelle;mitochondrial inner membrane;mitochondrial membrane;mitochondrial part;mitochondrion;non-membrane-…	Proximal tubule bicarbonate reclamation	Mito_carr;Ribosomal_L12				4	4	4	14	14	14	48.099	0	3.376	3216500	4	0.340796	0.256115	0.267229	1.25674	3.4808	2.06003	17.1001	21.1592	19.7384	17.6784	18.9351	21.1592	19.7384
B4DNK4;P14618;H3BQ34;H3BTN5;P14618-3;P14618-2	B4DNK4;P14618;H3BQ34;H3BTN5;P14618-3;P14618-2;H3BU13;H3BT25;H3BUW1;H3BTJ2	Pyruvate kinase;Pyruvate kinase PKM	PKM	3D-structure;Acetylation;Allostericenzyme;Alternativesplicing;ATP-binding;Completeproteome;Cytoplasm;Directproteinsequencing;Glycolysis;Hydroxylation;Kinase;Magnesium;Metal-binding;Nucleotide-binding;Nucleus;Phosphoprotein;Polymorphism;Potassium;Proteomicsidentification;Pyruvate;Referenceproteome;Transferase;Ublconjugation	alcohol catabolic process;alcohol metabolic process;carbohydrate catabolic process;carbohydrate metabolic process;catabolic process;cell death;cellular carbohydrate catabolic process;cellular carbohydrate metabolic process;cellular metabolic process;cellular process;death;generation of precursor metabolites and energy;glucose catabolic process;glucose metabolic process;glycolysis;hexose catabolic…	adenyl nucleotide binding;adenyl ribonucleotide binding;alkali metal ion binding;antigen binding;ATP binding;binding;catalytic activity;cation binding;ion binding;kinase activity;magnesium ion binding;metal ion binding;MHC class II protein complex binding;MHC protein complex binding;nucleotide binding;phosphotransferase activity, alcohol group as acceptor;potassium ion binding;purine nucleotide b…	cell part;cell projection;cilium;cytoplasm;cytoplasmic part;cytosol;extracellular matrix;extracellular membrane-bounded organelle;extracellular organelle;extracellular region part;extracellular vesicular exosome;intracellular membrane-bounded organelle;intracellular organelle;intracellular part;membrane;membrane-bounded organelle;membrane-bounded vesicle;mitochondrion;nucleus;organelle;plasma mem…	Carbon fixation in photosynthetic organisms;Glycolysis / Gluconeogenesis;Purine metabolism;Pyruvate metabolism;Type II diabetes mellitus	PK;PK_C				3	3	3	11.6	11.6	11.6	49.897	0	4.8216	3473300	5	1.25808	0.0369797	0.797892	-2.64517	2.22364	-1.90889	19.2244	21.7279	19.2244	19.2244	16.5792	21.448	17.3155
J3QS39;J3QTR3;F5H6Q2;F5GYU3;F5H2Z3;F5H265;B4DV12;F5H388;F5H747;F5GXK7;J3QKN0;Q5PY61;Q96C32;P62987;P62979;P0CG47;P0CG48;M0R1V7;Q49A90;F5GZ39;M0R1M6;M0R2S1;A0A2R8Y422;J3QSA3	J3QS39;J3QTR3;F5H6Q2;F5GYU3;F5H2Z3;F5H265;B4DV12;F5H388;F5H747;F5GXK7;J3QKN0;Q5PY61;Q96C32;P62987;P62979;P0CG47;P0CG48;M0R1V7;Q49A90;F5GZ39;M0R1M6;M0R2S1;A0A2R8Y422;J3QSA3	Ubiquitin-60S ribosomal protein L40;Ubiquitin;60S ribosomal protein L40;Ubiquitin-40S ribosomal protein S27a;Ubiquitin;40S ribosomal protein S27a;Polyubiquitin-B;Ubiquitin;Polyubiquitin-C;Ubiquitin	UBB;RPS27A;UBC;UBA52	3D-structure;Acetylation;Completeproteome;Cytoplasm;Directproteinsequencing;Isopeptidebond;Metal-binding;Methylation;Nucleus;Phosphoprotein;Proteomicsidentification;Referenceproteome;Repeat;Ribonucleoprotein;Ribosomalprotein;Ublconjugation;Zinc;Zinc-finger	activation of immune response;activation of innate immune response;activation of MAPK activity;adipose tissue development;alcohol metabolic process;anaphase-promoting complex-dependent proteasomal ubiquitin-dependent protein catabolic process;anatomical structure development;anatomical structure morphogenesis;antigen processing and presentation;antigen processing and presentation of exogenous ant…	binding;cation binding;enzyme binding;ion binding;metal ion binding;protease binding;protein binding;structural constituent of ribosome;structural molecule activity	cell body;cell part;cell projection;cytoplasm;cytoplasmic part;cytoplasmic vesicle membrane;cytoplasmic vesicle part;cytosol;cytosolic large ribosomal subunit;cytosolic small ribosomal subunit;endocytic vesicle membrane;endosomal part;endosome membrane;extracellular membrane-bounded organelle;extracellular organelle;extracellular region part;extracellular vesicular exosome;intracellular membrane-…	Parkinson's disease;PPAR signaling pathway;Ribosome	Ribosomal_L40e;Ribosomal_S27;ubiquitin	+			8	8	8	89.2	89.2	89.2	10.469	0	128.51	1103400000	32	3.45813	0.516837	0.85511	5.8997	4.6037	4.15269	29.2792	28.0174	27.5872	23.3556	29.2553	27.9593	27.5082
B4DY26;P36897-3;P36897;P36897-2	B4DY26;P36897-3;P36897;P36897-2	Receptor protein serine/threonine kinase;TGF-beta receptor type-1	TGFBR1	3D-structure;Alternativesplicing;Aorticaneurysm;Apoptosis;ATP-binding;Celljunction;Cellmembrane;Completeproteome;Craniosynostosis;Differentiation;Directproteinsequencing;Diseasemutation;Disulfidebond;Glycoprotein;Growthregulation;Isopeptidebond;Kinase;Magnesium;Manganese;Membrane;Metal-binding;Nucleotide-binding;Phosphoprotein;Polymorphism;Proteomicsidentification;Receptor;Referenceproteome;Serin…	activation of MAPKK activity;activation of protein kinase activity;activin receptor signaling pathway;anatomical structure development;anatomical structure formation involved in morphogenesis;anatomical structure morphogenesis;angiogenesis;anterior/posterior pattern specification;apoptosis;artery morphogenesis;biological regulation;blastocyst development;blood vessel morphogenesis;cardiac epithel…	adenyl nucleotide binding;adenyl ribonucleotide binding;ATP binding;binding;catalytic activity;cation binding;cytokine binding;cytokine receptor binding;growth factor binding;ion binding;I-SMAD binding;kinase activity;metal ion binding;molecular transducer activity;nucleotide binding;phosphotransferase activity, alcohol group as acceptor;protein binding;protein kinase activity;protein serine/thre…	cell;cell junction;cell part;cell-cell junction;cytoplasmic part;endosome;integral to membrane;intracellular membrane-bounded organelle;intracellular organelle;intracellular part;intrinsic to membrane;macromolecular complex;membrane;membrane part;membrane-bounded organelle;occluding junction;organelle;plasma membrane;plasma membrane part;protein complex;receptor complex;tight junction;transformin…	Adherens junction;Chagas disease (American trypanosomiasis);Chronic myeloid leukemia;Colorectal cancer;Cytokine-cytokine receptor interaction;Endocytosis;MAPK signaling pathway;Osteoclast differentiation;Pancreatic cancer;Pathways in cancer;TGF-beta signaling pathway	Activin_recp;Pkinase;TGF_beta_GS				1	1	1	3.2	3.2	3.2	48.875	0.0032206	1.2152	724630	1	0.203484	0.16215	0.351725	-0.646402	1.18136	-0.771021	18.0521	19.4669	19.705	18.2855	17.6391	19.4669	17.5145
E5RGY0;B4E1G1;Q9BUN8-2;Q9BUN8	E5RGY0;B4E1G1;Q9BUN8-2;Q9BUN8	Derlin-1	DERL1	Acetylation;Alternativesplicing;Completeproteome;Endoplasmicreticulum;Host-virusinteraction;Membrane;Phosphoprotein;Polymorphism;Proteintransport;Proteomicsidentification;Referenceproteome;Transmembrane;Transmembranehelix;Transport;Unfoldedproteinresponse	biological regulation;catabolic process;cellular catabolic process;cellular macromolecule catabolic process;cellular macromolecule metabolic process;cellular metabolic process;cellular process;cellular response to chemical stimulus;cellular response to organic substance;cellular response to stimulus;cellular response to stress;cellular response to topologically incorrect protein;cellular response…	binding;enzyme binding;MHC class I protein binding;MHC protein binding;protease binding;protein binding;receptor activity;receptor binding	cell part;cytoplasmic part;cytoplasmic ubiquitin ligase complex;early endosome;endoplasmic reticulum;endoplasmic reticulum part;endosome;ER ubiquitin ligase complex;Hrd1p ubiquitin ligase complex;integral to endoplasmic reticulum membrane;integral to membrane;integral to organelle membrane;intracellular membrane-bounded organelle;intracellular organelle;intracellular organelle part;intracellular …	Amyotrophic lateral sclerosis (ALS);Protein processing in endoplasmic reticulum	DER1	+			1	1	1	7.3	7.3	7.3	17.221	0.0018727	1.7099	7694000	3	2.70556	0.733504	0.0445125	5.10972	5.37285	0.363108	21.7377	22.0009	18.1293	16.628	21.7377	22.0009	16.9911
C9IY94;C9IZU3;C9JQJ4;C9J938;H7C310;C9JB25;C9J2Q4;B5MCX3;Q15019;Q15019-3;Q15019-2;B5MD47;C9JZI2	C9IY94;C9IZU3;C9JQJ4;C9J938;H7C310;C9JB25;C9J2Q4;B5MCX3;Q15019;Q15019-3;Q15019-2;B5MD47;C9JZI2	Septin-2	2002-09-01	3D-structure;Acetylation;Alternativesplicing;Cellcycle;Celldivision;Cellmembrane;Cellprojection;Centromere;Chromosome;Completeproteome;Cytoplasm;Cytoskeleton;Directproteinsequencing;GTP-binding;Kinetochore;Membrane;Mitosis;Nucleotide-binding;Phosphoprotein;Proteomicsidentification;Referenceproteome	anatomical structure formation involved in morphogenesis;biological regulation;cell cycle;cell cycle phase;cell cycle process;cell division;cell projection assembly;cell projection organization;cell surface receptor linked signaling pathway;cellular component assembly;cellular component assembly at cellular level;cellular component assembly involved in morphogenesis;cellular component organizatio…	binding;enzyme regulator activity;GTP binding;guanyl nucleotide binding;guanyl ribonucleotide binding;nucleotide binding;purine nucleotide binding;purine ribonucleoside triphosphate binding;purine ribonucleotide binding;ribonucleotide binding	actin cytoskeleton;cell cortex part;cell division site part;cell part;cell projection membrane;cell projection part;chromosomal part;ciliary transition zone;cilium membrane;cilium part;cleavage furrow;condensed chromosome kinetochore;cytoplasm;cytoplasmic part;cytoskeletal part;cytoskeleton;exocyst;extracellular membrane-bounded organelle;extracellular organelle;extracellular region part;extracel…		Septin				2	2	2	21.5	21.5	21.5	13.737	0	3.9307	3038300	3	0.57592	0.474968	0.312616	1.86088	4.44069	2.26138	18.123	21.247	19.0677	16.8063	18.6672	21.247	19.0677
B5MD00;Q9P0U1	B5MD00;Q9P0U1	Mitochondrial import receptor subunit TOM7 homolog	TOMM7	Completeproteome;Membrane;Mitochondrion;Mitochondrionoutermembrane;Proteintransport;Proteomicsidentification;Referenceproteome;Transmembrane;Transmembranehelix;Transport	cellular macromolecule metabolic process;cellular metabolic process;cellular process;cellular protein metabolic process;establishment of localization;establishment of localization in cell;establishment of protein localization;establishment of protein localization in mitochondrion;establishment of protein localization to organelle;intracellular protein transmembrane transport;intracellular protein…	macromolecule transmembrane transporter activity;protein transmembrane transporter activity;protein transporter activity;substrate-specific transmembrane transporter activity;substrate-specific transporter activity;transmembrane transporter activity;transporter activity	cell part;cytoplasmic part;integral to membrane;intracellular membrane-bounded organelle;intracellular organelle;intracellular organelle part;intracellular part;intrinsic to membrane;macromolecular complex;membrane part;membrane-bounded organelle;mitochondrial membrane part;mitochondrial outer membrane translocase complex;mitochondrial part;mitochondrion;organelle;organelle part;protein complex		Tom7				1	1	1	33.3	33.3	33.3	5.6718	0	2.0323	4388600	1	0.418489	0.286044	0.430466	-1.18826	3.62505	-1.00159	19.8226	22.0653	17.4633	18.4403	17.252	22.0653	17.4387
B5MDF5;J3KQE5;P62826;B4DV51;F5H018	B5MDF5;J3KQE5;P62826;B4DV51;F5H018;H0YFC6	GTP-binding nuclear protein Ran	RAN	3D-structure;Acetylation;Cellcycle;Celldivision;Completeproteome;Cytoplasm;Directproteinsequencing;GTP-binding;Host-virusinteraction;Isopeptidebond;Mitosis;Nucleotide-binding;Nucleus;Polymorphism;Proteintransport;Proteomicsidentification;Referenceproteome;Transport;Ublconjugation	actin cytoskeleton organization;actin filament-based process;anatomical structure development;androgen receptor signaling pathway;biological regulation;cell cycle phase;cell cycle process;cell development;cell division;cellular component organization;cellular component organization at cellular level;cellular component organization or biogenesis;cellular component organization or biogenesis at cel…	androgen receptor binding;binding;catalytic activity;chromatin binding;GDP binding;GTP binding;GTPase activity;guanyl nucleotide binding;guanyl ribonucleotide binding;hormone receptor binding;hydrolase activity;hydrolase activity, acting on acid anhydrides;hydrolase activity, acting on acid anhydrides, in phosphorus-containing anhydrides;nuclear hormone receptor binding;nucleoside-triphosphatase …	cell part;centriole;cytoplasm;cytoplasmic membrane-bounded vesicle;cytoplasmic part;cytoplasmic vesicle;cytoskeletal part;cytosol;endosome;extracellular membrane-bounded organelle;extracellular organelle;extracellular region part;extracellular vesicular exosome;intracellular;intracellular membrane-bounded organelle;intracellular non-membrane-bounded organelle;intracellular organelle;intracellular…	Ribosome biogenesis in eukaryotes;RNA transport	Ras				5	5	5	19.3	19.3	19.3	26.224	0	5.413	40399000	8	2.03799	0.0238964	0.988588	-3.60778	2.13273	4.52713	20.4379	22.8669	25.0262	20.4379	16.8301	22.5706	24.965
Q5T8U5;B7Z1G8;O15260-2;O15260	Q5T8U5;B7Z1G8;O15260-2;O15260	Surfeit locus protein 4	SURF4	Alternativesplicing;Completeproteome;Endoplasmicreticulum;Golgiapparatus;Membrane;Proteomicsidentification;Referenceproteome;Transmembrane;Transmembranehelix	biological regulation;cellular component organization;cellular component organization at cellular level;cellular component organization or biogenesis;cellular component organization or biogenesis at cellular level;cellular process;Golgi organization;organelle organization;positive regulation of biological process;positive regulation of cellular component organization;positive regulation of cellul…		cell part;cytoplasmic part;endoplasmic reticulum membrane;endoplasmic reticulum part;endoplasmic reticulum-Golgi intermediate compartment;endoplasmic reticulum-Golgi intermediate compartment membrane;Golgi apparatus part;Golgi membrane;integral to membrane;intracellular membrane-bounded organelle;intracellular organelle;intracellular organelle part;intracellular part;intrinsic to membrane;membran…		SURF4				1	1	1	5.4	5.4	5.4	21.127	0.0090634	1.0822	2756700	2	0.160576	0.24668	0.25786	0.68705	3.43428	2.01717	17.9826	20.9357	19.5186	17.5014	18.1884	20.9357	19.5186
E7EPW5;G3XAH9;B7Z4U3;B7Z4L1;E7EPD9;H7BXS2;Q9NRC1-6;Q9NRC1-5;Q9NRC1-4;Q9NRC1-3;Q9NRC1-2;Q9NRC1;E9PCV1;C9JU30;E7ENZ9;Q9NRC1-7	E7EPW5;G3XAH9;B7Z4U3;B7Z4L1;E7EPD9;H7BXS2;Q9NRC1-6;Q9NRC1-5;Q9NRC1-4;Q9NRC1-3;Q9NRC1-2;Q9NRC1;E9PCV1;C9JU30;E7ENZ9;Q9NRC1-7;Q8TDW4-8;Q8TDW4-4;Q8TDW4-6;Q8TDW4-2;Q8TDW4-7;Q8TDW4-5;Q8TDW4-3;Q8TDW4;C9JRW1;H0Y7M0	Suppressor of tumorigenicity 7 protein	ST7	Alternativesplicing;Completeproteome;Glycoprotein;Membrane;Phosphoprotein;Polymorphism;Proteomicsidentification;Referenceproteome;Transmembrane;Transmembranehelix			cell part;integral to membrane;intrinsic to membrane;membrane part		ST7				7	7	7	16.9	16.9	16.9	58.067	0	7.9203	21817000	6	0.220342	1.14132	0.209338	-0.693821	6.58559	-0.303284	18.7052	24.3789	18.1126	17.7934	17.0995	24.3789	17.4901
H0YH88;H0YHC3;F8W020;F8W118;F8VXI6;F8VUX1;F8VY35;F8VV59;F8W543;B7Z9C2;F8W0J6;F5H4R6;H0YIV4;P55209-3;P55209-2;P55209;F8VRJ2;F8VVB5	H0YH88;H0YHC3;F8W020;F8W118;F8VXI6;F8VUX1;F8VY35;F8VV59;F8W543;B7Z9C2;F8W0J6;F5H4R6;H0YIV4;P55209-3;P55209-2;P55209;F8VRJ2;F8VVB5;E9PNW0;E9PJJ2;E9PS34;E9PNJ7;A8MXH2;E9PKT8;C9J6D1;C9JZI7;Q99733;Q99733-2	Nucleosome assembly protein 1-like 1	NAP1L1	Acetylation;Alternativesplicing;Completeproteome;Lipoprotein;Methylation;Nucleus;Phosphoprotein;Prenylation;Proteomicsidentification;Referenceproteome	biological regulation;biosynthetic process;cellular biosynthetic process;cellular component assembly;cellular component assembly at cellular level;cellular component organization;cellular component organization at cellular level;cellular component organization or biogenesis;cellular component organization or biogenesis at cellular level;cellular macromolecular complex assembly;cellular macromolec…		cell part;cytoplasmic membrane-bounded vesicle;cytoplasmic part;cytoplasmic vesicle;intracellular membrane-bounded organelle;intracellular organelle;intracellular part;melanosome;membrane;membrane-bounded organelle;membrane-bounded vesicle;nucleus;organelle;pigment granule;vesicle		NAP				3	3	3	22	22	22	20.966	0	2.8817	7154600	5	0.157098	0.790505	0.958244	0.674711	5.55816	4.44416	17.3829	22.2225	21.1085	16.6643	17.339	22.2225	21.1085
F8WBN3;B9A031;C9JQZ0;B8ZZY7;F8WBV6;P84101-4;P84101;P84101-3;P84101-2	F8WBN3;B9A031;C9JQZ0;B8ZZY7;F8WBV6;P84101-4;P84101;P84101-3;P84101-2	Small EDRK-rich factor 2	SERF2	Alternativesplicing;Completeproteome;Polymorphism;Proteomicsidentification;Referenceproteome			cell part;cytoplasmic part;cytosol;intracellular membrane-bounded organelle;intracellular organelle;intracellular part;membrane-bounded organelle;nucleus;organelle		4F5	+			1	1	1	27.5	27.5	27.5	4.5792	0	8.1763	30843000	3	3.69843	0.0818768	1.47642	-5.16331	2.51841	-3.18146	22.1279	24.8785	22.1279	22.1279	16.9646	24.6464	18.9465
C9J459;C9JVC2;C9J722;C9J035;C9J9M9;P04920-2;P04920-3;P04920	C9J459;C9JVC2;C9J722;C9J035;C9J9M9;P04920-2;P04920-3;P04920	Anion exchange protein 2	SLC4A2	Alternativesplicing;Anionexchange;Antiport;Completeproteome;Glycoprotein;Iontransport;Lipoprotein;Membrane;Palmitate;Phosphoprotein;Polymorphism;Proteomicsidentification;Referenceproteome;Transmembrane;Transmembranehelix;Transport	anion transport;bicarbonate transport;biological regulation;cation homeostasis;cellular cation homeostasis;cellular chemical homeostasis;cellular homeostasis;cellular ion homeostasis;cellular monovalent inorganic cation homeostasis;cellular process;chemical homeostasis;establishment of localization;homeostatic process;inorganic anion transport;ion homeostasis;ion transport;monovalent inorganic ca…	active transmembrane transporter activity;anion transmembrane transporter activity;anion:anion antiporter activity;antiporter activity;chloride transmembrane transporter activity;inorganic anion exchanger activity;inorganic anion transmembrane transporter activity;ion transmembrane transporter activity;secondary active transmembrane transporter activity;solute:solute antiporter activity;substrate…	adherens junction;anchoring junction;basolateral plasma membrane;cell junction;cell part;cell-substrate adherens junction;cell-substrate junction;focal adhesion;integral to membrane;integral to plasma membrane;intrinsic to membrane;intrinsic to plasma membrane;membrane;membrane part;plasma membrane;plasma membrane part	Bile secretion;Gastric acid secretion;Pancreatic secretion;Salivary secretion	Band_3_cyto;HCO3_cotransp				1	1	1	15.7	15.7	15.7	7.591	0.0033003	1.2833	703590	1	0.54512	0.2463	0.118365	-1.45945	0.848875	0.0427818	18.6619	19.4244	19.0273	18.5755	17.1161	19.4244	18.6183
E9PFH4;C9J7E5;Q9Y5L0-5;Q9Y5L0-3;Q9Y5L0;Q9Y5L0-1	E9PFH4;C9J7E5;Q9Y5L0-5;Q9Y5L0-3;Q9Y5L0;Q9Y5L0-1	Transportin-3	TNPO3	3D-structure;Acetylation;Alternativesplicing;Completeproteome;Cytoplasm;Diseasemutation;Limb-girdlemusculardystrophy;Nucleus;Phosphoprotein;Proteintransport;Proteomicsidentification;Referenceproteome;Transport	establishment of localization;establishment of localization in cell;establishment of protein localization;intracellular protein transport;intracellular transport;nuclear import;nuclear transport;nucleocytoplasmic transport;protein import;protein import into nucleus;protein targeting;protein transport;splicing factor protein import into nucleus;transport	receptor activity	cell part;cytoplasm;intracellular membrane-bounded organelle;intracellular organelle;intracellular part;membrane-bounded organelle;nucleus;organelle		Xpo1				4	4	4	6	6	6	96.669	0	4.9303	15135000	4	0.461834	0.40692	1.51979	-1.28428	0.297306	5.82163	16.7078	18.5726	23.8514	18.0297	16.7455	18.3271	23.8514
C9J9S3;C9JP48;P62140	C9J9S3;C9JP48;P62140	Serine/threonine-protein phosphatase;Serine/threonine-protein phosphatase PP1-beta catalytic subunit	PPP1CB	Acetylation;Biologicalrhythms;Carbohydratemetabolism;Cellcycle;Celldivision;Completeproteome;Cytoplasm;Directproteinsequencing;Glycogenmetabolism;Hydrolase;Manganese;Metal-binding;Nucleus;Phosphoprotein;Proteinphosphatase;Proteomicsidentification;Referenceproteome	acylglycerol catabolic process;acylglycerol metabolic process;biological regulation;carbohydrate metabolic process;catabolic process;cell cycle;cell cycle process;cell division;cell surface receptor linked signaling pathway;cellular carbohydrate metabolic process;cellular catabolic process;cellular glucan metabolic process;cellular lipid catabolic process;cellular lipid metabolic process;cellular…	binding;catalytic activity;cation binding;enzyme binding;hydrolase activity;hydrolase activity, acting on ester bonds;ion binding;kinase binding;metal ion binding;myosin phosphatase activity;myosin-light-chain-phosphatase activity;phosphatase activity;phosphoprotein phosphatase activity;phosphoric ester hydrolase activity;protein binding;protein kinase binding;protein serine/threonine phosphatase…	adherens junction;anchoring junction;cell junction;cell part;cell-substrate adherens junction;cell-substrate junction;cytoplasmic part;cytosol;extracellular membrane-bounded organelle;extracellular organelle;extracellular region part;extracellular vesicular exosome;focal adhesion;glycogen granule;histone methyltransferase complex;intracellular membrane-bounded organelle;intracellular non-membrane…	Focal adhesion;Insulin signaling pathway;Long-term potentiation;Meiosis - yeast;Oocyte meiosis;Regulation of actin cytoskeleton;Vascular smooth muscle contraction	Metallophos				1	1	1	10.4	10.4	10.4	14.265	0.0088757	1.0531	1017600	2	0.237559	0.152334	0.273237	0.945631	2.937	2.08727	18.3247	19.3199	18.4701	16.3829	17.3285	19.3199	18.4701
C9JA28;Q9UNL2;Q9UNL2-2	C9JA28;Q9UNL2;Q9UNL2-2	Translocon-associated protein subunit gamma	SSR3	Alternativesplicing;Completeproteome;Endoplasmicreticulum;Membrane;Phosphoprotein;Proteomicsidentification;Referenceproteome;Transmembrane;Transmembranehelix	biosynthetic process;cellular biosynthetic process;cellular macromolecule biosynthetic process;cellular macromolecule metabolic process;cellular metabolic process;cellular process;cellular protein metabolic process;cotranslational protein targeting to membrane;establishment of localization;establishment of localization in cell;establishment of protein localization;establishment of protein localiz…		cell part;cytoplasmic part;endoplasmic reticulum part;integral to endoplasmic reticulum membrane;integral to membrane;integral to organelle membrane;intracellular organelle part;intracellular part;intrinsic to endoplasmic reticulum membrane;intrinsic to membrane;intrinsic to organelle membrane;macromolecular complex;membrane part;organelle part;protein complex;Sec61 translocon complex;translocon …	Protein processing in endoplasmic reticulum	TRAP-gamma				1	1	1	8	8	8	20.161	0.0018622	1.6867	3303800	4	0.250154	0.0983406	0.30983	0.985567	2.6206	2.24931	18.0545	20.8294	20.4581	18.2088	19.1944	20.8294	20.4581
C9JA93;Q8TC07-2;Q8TC07-3;Q8TC07	C9JA93;Q8TC07-2;Q8TC07-3;Q8TC07	TBC1 domain family member 15	TBC1D15	Acetylation;Alternativesplicing;Completeproteome;Cytoplasm;GTPaseactivation;Phosphoprotein;Proteomicsidentification;Referenceproteome	biological regulation;positive regulation of catalytic activity;positive regulation of GTPase activity;positive regulation of hydrolase activity;positive regulation of molecular function;regulation of biological process;regulation of catabolic process;regulation of catalytic activity;regulation of cellular catabolic process;regulation of cellular metabolic process;regulation of cellular process;r…	enzyme activator activity;enzyme regulator activity;GTPase activator activity;GTPase regulator activity;nucleoside-triphosphatase regulator activity	cell part;cytoplasm;cytoplasmic part;extracellular membrane-bounded organelle;extracellular organelle;extracellular region part;extracellular vesicular exosome;intracellular membrane-bounded organelle;intracellular organelle;intracellular part;membrane-bounded organelle;membrane-bounded vesicle;mitochondrion;organelle;vesicle		DUF3548;RabGAP-TBC				1	1	1	4	4	4	32.136	0.0046656	1.1506	0	1	0.321842	0.30336	0.0119771	-0.959938	0.642183	0.519209	17.6733	17.4789	16.578	17.596	16.6361	18.2382	18.1152
C9JBE8;Q05195-2;Q05195	C9JBE8;Q05195-2;Q05195	Max dimerization protein 1	MXD1	3D-structure;Alternativesplicing;Completeproteome;DNA-binding;Nucleus;Referenceproteome;Repressor;Transcription;Transcriptionregulation;Ublconjugation	biological regulation;cell proliferation;developmental process;multicellular organismal development;multicellular organismal process;negative regulation of biological process;negative regulation of biosynthetic process;negative regulation of cellular biosynthetic process;negative regulation of cellular macromolecule biosynthetic process;negative regulation of cellular metabolic process;negative r…	binding;core promoter proximal region DNA binding;core promoter proximal region sequence-specific DNA binding;DNA binding;nucleic acid binding;nucleic acid binding transcription factor activity;protein binding transcription factor activity;regulatory region DNA binding;regulatory region nucleic acid binding;RNA polymerase II core promoter proximal region sequence-specific DNA binding;RNA polymera…	cell part;intracellular membrane-bounded organelle;intracellular organelle;intracellular part;membrane-bounded organelle;nucleus;organelle		HLH				1	1	1	9.4	9.4	9.4	20.766	0.0031596	1.1834	212640000	1	0.0292724	2.78177	0.208044	-0.0792751	10.056	1.78097	14.9533	27.6638	17.8694	17.6079	17.5286	27.6638	19.3888
C9JE12;C9JCW7;Q9BVT8	C9JE12;C9JCW7;Q9BVT8	Transmembrane and ubiquitin-like domain-containing protein 1	TMUB1	Completeproteome;Cytoplasm;Membrane;Nucleus;Phosphoprotein;Proteomicsidentification;Referenceproteome;Transmembrane;Transmembranehelix			cell part;cytoplasm;integral to membrane;intracellular organelle part;intracellular part;intrinsic to membrane;membrane part;nuclear part;nucleoplasm;organelle part		ubiquitin	+			6	6	6	44.1	44.1	44.1	16.12	0	20.472	116540000	9	2.91047	2.13496	0.0193487	5.33493	8.85974	0.711651	23.1512	26.676	18.393	17.8163	23.1512	26.676	18.5279
C9JD32;J3KT29;P62829;J3QQT9;J3KTJ3;B9ZVP7	C9JD32;J3KT29;P62829;J3QQT9;J3KTJ3;B9ZVP7	60S ribosomal protein L23	RPL23	3D-structure;Completeproteome;Phosphoprotein;Proteomicsidentification;Referenceproteome;Ribonucleoprotein;Ribosomalprotein	biosynthetic process;catabolic process;cellular biosynthetic process;cellular catabolic process;cellular component disassembly;cellular component disassembly at cellular level;cellular component organization;cellular component organization at cellular level;cellular component organization or biogenesis;cellular component organization or biogenesis at cellular level;cellular macromolecular complex…	structural constituent of ribosome;structural molecule activity	adherens junction;anchoring junction;cell junction;cell part;cell-substrate adherens junction;cell-substrate junction;cytoplasm;cytoplasmic part;cytosol;cytosolic large ribosomal subunit;extracellular membrane-bounded organelle;extracellular organelle;extracellular region part;extracellular vesicular exosome;focal adhesion;intracellular non-membrane-bounded organelle;intracellular organelle;intra…	Ribosome	Ribosomal_L14				2	2	2	19.8	19.8	19.8	9.6694	0.0017889	1.5042	1441000	2	0.162643	0.498516	0.487218	0.694353	0.018364	2.95682	15.6631	19.5237	20.4586	17.5018	18.1962	17.5202	20.4586
C9JJT5;C9JU26;G3V325;P56134-4;P56134-3;P56134-2;P56134	C9JJT5;C9JU26;G3V325;P56134-4;P56134-3;P56134-2;P56134	ATP synthase subunit f, mitochondrial	ATP5J2-PTCD1;ATP5J2	Acetylation;Alternativesplicing;ATPsynthesis;CF(0);Completeproteome;Hydrogeniontransport;Iontransport;Membrane;Mitochondrion;Mitochondrioninnermembrane;Proteomicsidentification;Referenceproteome;Transmembrane;Transmembranehelix;Transport	ATP biosynthetic process;ATP metabolic process;ATP synthesis coupled proton transport;biosynthetic process;cation transport;cellular biosynthetic process;cellular metabolic process;cellular nitrogen compound biosynthetic process;cellular nitrogen compound metabolic process;cellular process;electron transport chain;energy coupled proton transport, down electrochemical gradient;establishment of loc…	transmembrane transporter activity;transporter activity	cell part;cytoplasmic part;extracellular membrane-bounded organelle;extracellular organelle;extracellular region part;extracellular vesicular exosome;integral to membrane;intracellular membrane-bounded organelle;intracellular organelle;intracellular organelle part;intracellular part;intrinsic to membrane;macromolecular complex;membrane;membrane part;membrane-bounded organelle;membrane-bounded ves…	Oxidative phosphorylation	PPR_2;PPR_3;WRW				1	1	1	24.1	24.1	24.1	5.9149	0	4.1526	7442200	2	0.233909	0.241234	0.164953	-0.731253	3.40719	1.56401	18.1622	22.4726	20.6294	19.0654	18.3342	22.4726	20.6294
C9JP16;O75718	C9JP16;O75718	Cartilage-associated protein	CRTAP	Completeproteome;Diseasemutation;Dwarfism;Extracellularmatrix;Glycoprotein;Hydroxylation;Osteogenesisimperfecta;Polymorphism;Proteomicsidentification;Referenceproteome;Secreted;Signal	biological regulation;cellular component organization;cellular component organization at cellular level;cellular component organization or biogenesis;cellular component organization or biogenesis at cellular level;cellular macromolecule metabolic process;cellular metabolic process;cellular process;cellular protein metabolic process;chaperone-mediated protein folding;extracellular matrix organizat…	binding;protein binding;protein complex binding	cell part;cytoplasmic part;endoplasmic reticulum;endoplasmic reticulum lumen;endoplasmic reticulum part;extracellular matrix;extracellular region part;extracellular space;intracellular membrane-bounded organelle;intracellular organelle;intracellular organelle lumen;intracellular organelle part;intracellular part;macromolecular complex;membrane-bounded organelle;membrane-enclosed lumen;organelle;o…						5	5	5	12	12	12	41.432	0	4.8506	13898000	5	0.026175	0.268606	1.11267	0.155363	0.766472	4.8546	17.4629	19.5578	23.6459	18.7913	18.9467	19.5578	23.6459
C9JS50;Q687X5;Q687X5-2	C9JS50;Q687X5;Q687X5-2	Metalloreductase STEAP4	STEAP4	Alternativesplicing;Cellmembrane;Completeproteome;Copper;FAD;Flavoprotein;Glycoprotein;Golgiapparatus;Iontransport;Iron;Irontransport;Membrane;Metal-binding;NAD;Oxidoreductase;Polymorphism;Proteomicsidentification;Referenceproteome;Transmembrane;Transmembranehelix;Transport	biological regulation;cation homeostasis;cation transport;cell differentiation;cellular developmental process;cellular process;chemical homeostasis;copper ion import;copper ion transmembrane transport;copper ion transport;developmental process;establishment of localization;fat cell differentiation;homeostatic process;ion homeostasis;ion transmembrane transport;ion transport;iron ion homeostasis;m…	binding;catalytic activity;cation binding;cupric reductase activity;ion binding;metal ion binding;oxidoreductase activity;oxidoreductase activity, oxidizing metal ions;oxidoreductase activity, oxidizing metal ions, NAD or NADP as acceptor	cell part;cytoplasmic part;endosome;extracellular membrane-bounded organelle;extracellular organelle;extracellular region part;extracellular vesicular exosome;Golgi apparatus part;Golgi membrane;integral to membrane;integral to plasma membrane;intracellular membrane-bounded organelle;intracellular organelle;intracellular organelle part;intracellular part;intrinsic to membrane;intrinsic to plasma …		F420_oxidored;Ferric_reduct				4	4	4	17.4	17.4	17.4	38.579	0	5.3971	8750100	4	0.0310546	0.573493	0.20392	-0.0860062	4.81609	-0.28388	20.3189	23.0609	19.4364	18.2448	18.1588	23.0609	17.9609
C9K028;F6XY72;E5RHP0;E7ERL0;J3KPD9;Q32Q12;P22392;P15531;P15531-2;P22392-2	C9K028;F6XY72;E5RHP0;E7ERL0;J3KPD9;Q32Q12;P22392;P15531;P15531-2;P22392-2	Nucleoside diphosphate kinase;Nucleoside diphosphate kinase B;Nucleoside diphosphate kinase A	NME1;NME2;NME1-NME2	3D-structure;Acetylation;Activator;Alternativesplicing;ATP-binding;Cellprojection;Completeproteome;Cytoplasm;Differentiation;Directproteinsequencing;DNA-binding;Endocytosis;Isopeptidebond;Kinase;Magnesium;Metal-binding;Neurogenesis;Nucleotide-binding;Nucleotidemetabolism;Nucleus;Polymorphism;Proteomicsidentification;Referenceproteome;Transcription;Transcriptionregulation;Transferase;Ublconjugation	anatomical structure development;biological adhesion;biological regulation;biosynthetic process;carbohydrate homeostasis;cell adhesion;cell surface receptor linked signaling pathway;cellular biosynthetic process;cellular chemical homeostasis;cellular component organization;cellular component organization or biogenesis;cellular glucose homeostasis;cellular homeostasis;cellular macromolecule biosyn…	adenyl nucleotide binding;adenyl ribonucleotide binding;ATP binding;binding;catalytic activity;cation binding;deoxyribonuclease activity;DNA binding;GTP binding;guanyl nucleotide binding;guanyl ribonucleotide binding;hydrolase activity;hydrolase activity, acting on ester bonds;identical protein binding;ion binding;kinase activity;magnesium ion binding;metal ion binding;nuclease activity;nucleic a…	cell part;cell periphery;cell projection;cell projection membrane;cell projection part;centrosome;cytoplasm;cytoplasmic part;cytoskeletal part;cytosol;extracellular membrane-bounded organelle;extracellular organelle;extracellular region part;extracellular vesicular exosome;intermediate filament;intracellular membrane-bounded organelle;intracellular non-membrane-bounded organelle;intracellular org…	Purine metabolism;Pyrimidine metabolism	NDK				1	1	1	20	20	20	6.5266	0.0034014	1.3663	2130700	2	0.0605079	0.032798	0.22421	0.303526	2.19485	1.85923	18.2324	20.1809	19.8453	17.9861	18.2896	20.1809	19.8453
D6RAN4;P32969;H0Y9R4;H0Y9V9;E7ESE0;A0A2R8Y5Y7	D6RAN4;P32969;H0Y9R4;H0Y9V9;E7ESE0;A0A2R8Y5Y7	60S ribosomal protein L9	RPL9	3D-structure;Acetylation;Completeproteome;Directproteinsequencing;Proteomicsidentification;Referenceproteome;Ribonucleoprotein;Ribosomalprotein	biosynthetic process;catabolic process;cellular biosynthetic process;cellular catabolic process;cellular component disassembly;cellular component disassembly at cellular level;cellular component organization;cellular component organization at cellular level;cellular component organization or biogenesis;cellular component organization or biogenesis at cellular level;cellular macromolecular complex…	binding;nucleic acid binding;RNA binding;rRNA binding;structural constituent of ribosome;structural molecule activity	adherens junction;anchoring junction;cell junction;cell part;cell-substrate adherens junction;cell-substrate junction;cytoplasm;cytoplasmic part;cytosol;cytosolic large ribosomal subunit;focal adhesion;intracellular membrane-bounded organelle;intracellular non-membrane-bounded organelle;intracellular organelle;intracellular organelle part;intracellular part;large ribosomal subunit;macromolecular …	Ribosome	Ribosomal_L6				2	2	2	16	16	16	20.775	0	2.0441	1386500	1	0.43621	0.680292	0.18187	1.51659	-0.480432	1.65071	19.3344	18.1433	19.4685	17.8178	19.3344	17.3373	19.4685
D6RCF4;Q8N5K1	D6RCF4;Q8N5K1	CDGSH iron-sulfur domain-containing protein 2	CISD2	2Fe-2S;3D-structure;Autophagy;Completeproteome;Deafness;Diabetesmellitus;Directproteinsequencing;Endoplasmicreticulum;Iron;Iron-sulfur;Membrane;Metal-binding;Mitochondrion;Mitochondrionoutermembrane;Proteomicsidentification;Referenceproteome;Transmembrane;Transmembranehelix	aging;autophagy;biological regulation;catabolic process;cellular catabolic process;cellular metabolic process;cellular process;developmental process;metabolic process;mitochondrion degradation;multicellular organismal aging;regulation of autophagy;regulation of biological process;regulation of catabolic process;regulation of cellular catabolic process;regulation of cellular metabolic process;regu…	2 iron, 2 sulfur cluster binding;binding;cation binding;identical protein binding;ion binding;iron-sulfur cluster binding;metal cluster binding;metal ion binding;protein binding;protein dimerization activity;protein homodimerization activity	cell part;cytoplasmic part;endoplasmic reticulum;endoplasmic reticulum membrane;endoplasmic reticulum part;integral to membrane;intracellular membrane-bounded organelle;intracellular organelle;intracellular organelle part;intracellular part;intrinsic to membrane;macromolecular complex;membrane;membrane part;membrane-bounded organelle;mitochondrial membrane;mitochondrial outer membrane;mitochondri…		MitoNEET_N;zf-CDGSH				1	1	1	9.7	9.7	9.7	16.074	0.0088889	1.0549	5818200	1	0.0366542	0.676395	0.0102521	0.201672	5.18074	0.650225	18.1271	22.4721	17.0511	17.2914	17.4931	22.4721	17.9416
E5RHW0;H0YBH7;Q96BY9;H0YAZ1;H0YAN9;Q96BY9-2	E5RHW0;H0YBH7;Q96BY9;H0YAZ1;H0YAN9;Q96BY9-2	Store-operated calcium entry-associated regulatory factor	SARAF	Alternativesplicing;Calcium;Calciumtransport;Completeproteome;Directproteinsequencing;Endoplasmicreticulum;Iontransport;Membrane;Polymorphism;Proteomicsidentification;Referenceproteome;Signal;Transmembrane;Transmembranehelix;Transport	calcium ion transport;cation transport;divalent inorganic cation transport;divalent metal ion transport;establishment of localization;ion transport;metal ion transport;transport		cell part;cytoplasmic part;endoplasmic reticulum part;integral to endoplasmic reticulum membrane;integral to membrane;integral to organelle membrane;intracellular organelle part;intracellular part;intrinsic to endoplasmic reticulum membrane;intrinsic to membrane;intrinsic to organelle membrane;membrane part;organelle part		DUF1183				2	2	2	12.9	12.9	12.9	22.801	0	2.124	2940100	1	0.368516	0.179762	0.953639	1.33466	1.10865	4.43146	17.308	17.9244	21.4874	17.056	18.3906	18.1646	21.4874
E5RHW4;O94905	E5RHW4;O94905;E5RJ09;O94905-2;O94905-3	Erlin-2	ERLIN2	Alternativesplicing;Completeproteome;Directproteinsequencing;Endoplasmicreticulum;Glycoprotein;Hereditaryspasticparaplegia;Membrane;Neurodegeneration;Polymorphism;Proteomicsidentification;Referenceproteome;Signal-anchor;Transmembrane;Transmembranehelix	catabolic process;cellular catabolic process;cellular macromolecule catabolic process;cellular macromolecule metabolic process;cellular metabolic process;cellular process;ER-associated protein catabolic process;macromolecule catabolic process;macromolecule metabolic process;metabolic process;modification-dependent macromolecule catabolic process;modification-dependent protein catabolic process;pr…		cell part;cytoplasm;cytoplasmic part;endoplasmic reticulum;endoplasmic reticulum membrane;endoplasmic reticulum part;extracellular membrane-bounded organelle;extracellular organelle;extracellular region part;extracellular vesicular exosome;integral to membrane;intracellular membrane-bounded organelle;intracellular organelle;intracellular organelle part;intracellular part;intrinsic to membrane;mac…		Band_7	+			11	6	6	36.4	23.7	23.7	37.725	0	8.5802	22676000	7	3.07373	1.12302	0.0892289	5.50861	6.53603	0.164194	22.8314	23.8588	16.7826	17.3228	22.8314	23.8588	17.487
E5RI99;P62888;A0A0B4J213;E5RJH3;A0A0C4DH44	E5RI99;P62888;A0A0B4J213;E5RJH3;A0A0C4DH44	60S ribosomal protein L30	RPL30	3D-structure;Acetylation;Completeproteome;Phosphoprotein;Proteomicsidentification;Referenceproteome;Ribonucleoprotein;Ribosomalprotein	biosynthetic process;catabolic process;cellular biosynthetic process;cellular catabolic process;cellular component disassembly;cellular component disassembly at cellular level;cellular component organization;cellular component organization at cellular level;cellular component organization or biogenesis;cellular component organization or biogenesis at cellular level;cellular macromolecular complex…	binding;nucleic acid binding;RNA binding;structural constituent of ribosome;structural molecule activity	adherens junction;anchoring junction;cell junction;cell part;cell-substrate adherens junction;cell-substrate junction;cytoplasm;cytoplasmic part;cytosol;cytosolic large ribosomal subunit;extracellular membrane-bounded organelle;extracellular organelle;extracellular region part;extracellular vesicular exosome;focal adhesion;intracellular membrane-bounded organelle;intracellular non-membrane-bounde…	Ribosome	Ribosomal_L7Ae				2	2	2	24.6	24.6	24.6	12.656	0	2.5122	4765000	5	0.145279	0.195488	0.333622	0.632311	1.0452	-0.715506	21.1498	21.4145	20.4854	19.7992	20.4316	20.8444	19.0837
E5RJR5;P63208	E5RJR5;P63208	S-phase kinase-associated protein 1	SKP1	3D-structure;Alternativesplicing;Completeproteome;Directproteinsequencing;Phosphoprotein;Polymorphism;Proteomicsidentification;Referenceproteome;Ublconjugationpathway	activation of immune response;activation of innate immune response;anaphase-promoting complex-dependent proteasomal ubiquitin-dependent protein catabolic process;biological regulation;catabolic process;cell cycle;cell cycle process;cell surface receptor linked signaling pathway;cellular catabolic process;cellular component organization;cellular component organization at cellular level;cellular co…	acid-amino acid ligase activity;catalytic activity;ligase activity;ligase activity, forming carbon-nitrogen bonds;small conjugating protein ligase activity;ubiquitin-protein ligase activity	cell part;Cul7-RING ubiquitin ligase complex;cullin-RING ubiquitin ligase complex;cytoplasmic part;cytosol;extracellular membrane-bounded organelle;extracellular organelle;extracellular region part;extracellular vesicular exosome;intracellular organelle part;intracellular part;macromolecular complex;membrane-bounded organelle;membrane-bounded vesicle;nuclear part;nucleoplasm;organelle;organelle p…	Cell cycle;Cell cycle - yeast;Circadian rhythm - mammal;Oocyte meiosis;Protein processing in endoplasmic reticulum;TGF-beta signaling pathway;Ubiquitin mediated proteolysis;Wnt signaling pathway	Skp1;Skp1_POZ				1	1	1	7.4	7.4	7.4	18.72	0	1.8146	2741300	4	1.29496	0.143862	0.139119	-2.69641	1.25883	-0.0402794	19.2603	21.0229	20.2403	19.2603	16.5639	20.5191	19.22
E5RJX2;P60866;P60866-2;E5RIP1	E5RJX2;P60866;P60866-2;E5RIP1	40S ribosomal protein S20	RPS20	3D-structure;Acetylation;Alternativesplicing;Completeproteome;Cytoplasm;Directproteinsequencing;Isopeptidebond;Phosphoprotein;Proteomicsidentification;Referenceproteome;Ribonucleoprotein;Ribosomalprotein;Ublconjugation	biosynthetic process;catabolic process;cellular biosynthetic process;cellular catabolic process;cellular component disassembly;cellular component disassembly at cellular level;cellular component organization;cellular component organization at cellular level;cellular component organization or biogenesis;cellular component organization or biogenesis at cellular level;cellular macromolecular complex…	binding;nucleic acid binding;RNA binding;structural constituent of ribosome;structural molecule activity	cell part;cytoplasm;cytoplasmic part;cytosol;cytosolic small ribosomal subunit;extracellular membrane-bounded organelle;extracellular organelle;extracellular region part;extracellular vesicular exosome;intracellular non-membrane-bounded organelle;intracellular organelle;intracellular organelle part;intracellular part;macromolecular complex;membrane;membrane-bounded organelle;membrane-bounded vesi…	Ribosome	Ribosomal_S10				3	3	3	36.1	36.1	36.1	6.8281	0	3.4956	24546000	7	1.27066	1.3347	1.05253	-2.66272	-1.90947	-2.4308	24.0738	24.2028	24.1078	23.8623	21.1996	21.9528	21.4315
E7EPT4;P19404	E7EPT4;P19404	NADH dehydrogenase [ubiquinone] flavoprotein 2, mitochondrial	NDUFV2	2Fe-2S;Acetylation;Completeproteome;Electrontransport;Iron;Iron-sulfur;Membrane;Metal-binding;Mitochondrion;Mitochondrioninnermembrane;NAD;Oxidoreductase;Phosphoprotein;Polymorphism;Proteomicsidentification;Referenceproteome;Respiratorychain;Transitpeptide;Transport;Ubiquinone	anatomical structure development;cardiac muscle tissue development;cellular metabolic process;cellular process;developmental process;electron transport chain;generation of precursor metabolites and energy;metabolic process;mitochondrial electron transport, NADH to ubiquinone;muscle tissue development;nervous system development;oxidation-reduction process;respiratory electron transport chain;small…	2 iron, 2 sulfur cluster binding;binding;catalytic activity;cation binding;electron carrier activity;ion binding;iron-sulfur cluster binding;metal cluster binding;metal ion binding;NADH dehydrogenase (quinone) activity;NADH dehydrogenase (ubiquinone) activity;NADH dehydrogenase activity;oxidoreductase activity;oxidoreductase activity, acting on NADH or NADPH;oxidoreductase activity, acting on NAD…	cell part;cytoplasmic part;intracellular membrane-bounded organelle;intracellular organelle;intracellular organelle part;intracellular part;macromolecular complex;membrane;membrane part;membrane-bounded organelle;mitochondrial inner membrane;mitochondrial membrane;mitochondrial membrane part;mitochondrial part;mitochondrial respiratory chain complex I;mitochondrion;NADH dehydrogenase complex;orga…	Alzheimer's disease;Huntington's disease;Oxidative phosphorylation;Parkinson's disease					1	1	1	5.2	5.2	5.2	27.907	0.0088626	1.0326	1079200	0	0.0582289	0.0761298	0.510316	-0.185701	1.56599	-1.21972	18.3762	20.0415	16.9486	18.4755	18.2898	20.0415	17.2558
J3KTN0;J3QLN6;J3QR64;J3KSZ0;J3KTB5;J3QL43;J3QS69;J3KT12;E7EQG2;P60842-2;P60842;Q14240;Q14240-2	J3KTN0;J3QLN6;J3QR64;J3KSZ0;J3KTB5;J3QL43;J3QS69;J3KT12;E7EQG2;P60842-2;P60842;Q14240;Q14240-2	Eukaryotic initiation factor 4A-I;Eukaryotic initiation factor 4A-II;Eukaryotic initiation factor 4A-II, N-terminally processed	EIF4A1;EIF4A2	3D-structure;Acetylation;Alternativesplicing;ATP-binding;Completeproteome;Helicase;Host-virusinteraction;Hydrolase;Initiationfactor;Nucleotide-binding;Phosphoprotein;Polymorphism;Proteinbiosynthesis;Proteomicsidentification;Referenceproteome;RNA-binding	anatomical structure morphogenesis;biological regulation;biosynthetic process;catabolic process;cell surface receptor linked signaling pathway;cellular biosynthetic process;cellular catabolic process;cellular macromolecule biosynthetic process;cellular macromolecule catabolic process;cellular macromolecule metabolic process;cellular metabolic process;cellular nitrogen compound metabolic process;c…	adenyl nucleotide binding;adenyl ribonucleotide binding;ATP binding;ATPase activity;ATPase activity, coupled;ATP-dependent helicase activity;ATP-dependent RNA helicase activity;binding;catalytic activity;double-stranded RNA binding;helicase activity;hydrolase activity;hydrolase activity, acting on acid anhydrides;hydrolase activity, acting on acid anhydrides, in phosphorus-containing anhydrides;m…	cell part;cytoplasm;cytoplasmic part;cytosol;eukaryotic translation initiation factor 4F complex;extracellular membrane-bounded organelle;extracellular organelle;extracellular region part;extracellular vesicular exosome;intracellular non-membrane-bounded organelle;intracellular organelle;intracellular organelle part;intracellular part;macromolecular complex;membrane;membrane-bounded organelle;mem…	RNA transport	DEAD;Helicase_C				1	1	1	11.1	11.1	11.1	13.906	0.0087977	1.0216	1190300	1	0.558917	0.138894	0.282892	-1.4874	2.86072	-0.554249	17.3301	20.1829	16.8642	17.3222	15.8348	20.1829	16.7679
E7EQR8;Q9GZM5;D6RGY8;H0Y9A1;D6RFI3	E7EQR8;Q9GZM5;D6RGY8;H0Y9A1;D6RFI3	Protein YIPF3;Protein YIPF3, 36 kDa form III	YIPF3	Acetylation;Cellmembrane;Completeproteome;Cytoplasm;Differentiation;Glycoprotein;Golgiapparatus;Membrane;Polymorphism;Proteomicsidentification;Referenceproteome;Transmembrane;Transmembranehelix	cell differentiation;cellular developmental process;cellular process;developmental process		cell part;cytoplasmic membrane-bounded vesicle;cytoplasmic part;cytoplasmic vesicle;Golgi apparatus;integral to membrane;intracellular membrane-bounded organelle;intracellular organelle;intracellular organelle part;intracellular part;intrinsic to membrane;membrane;membrane part;membrane-bounded organelle;membrane-bounded vesicle;nuclear part;nucleoplasm;organelle;organelle part;plasma membrane;tr…						2	2	2	5.3	5.3	5.3	38.889	0.0034602	1.3981	1859900	2	0.781877	0.102293	0.623952	-1.90475	2.6447	-1.50788	17.8437	20.8268	16.9369	18.1821	16.2773	20.8268	16.6742
E7ER02;Q9NZJ5	E7ER02;Q9NZJ5	Eukaryotic translation initiation factor 2-alpha kinase 3	EIF2AK3	3D-structure;ADP-ribosylation;ATP-binding;Completeproteome;Diabetesmellitus;Diseasemutation;Endoplasmicreticulum;Glycoprotein;Kinase;Membrane;Nucleotide-binding;Phosphoprotein;Polymorphism;Proteomicsidentification;Referenceproteome;Serine/threonine-proteinkinase;Signal;Stressresponse;Transferase;Translationregulation;Transmembrane;Transmembranehelix;Unfoldedproteinresponse	activation of caspase activity;anatomical structure development;anatomical structure formation involved in morphogenesis;angiogenesis;apoptosis;apoptosis in response to endoplasmic reticulum stress;biological regulation;biomineral tissue development;biosynthetic process;body fluid secretion;bone mineralization;calcium-mediated signaling;cell communication;cell death;cell development;cell differen…	adenyl nucleotide binding;adenyl ribonucleotide binding;ATP binding;binding;catalytic activity;enzyme binding;eukaryotic translation initiation factor 2alpha kinase activity;identical protein binding;kinase activity;nucleotide binding;phosphatase binding;phosphotransferase activity, alcohol group as acceptor;protein binding;protein dimerization activity;protein homodimerization activity;protein k…	cell part;cytoplasm;cytoplasmic part;endoplasmic reticulum;endoplasmic reticulum membrane;endoplasmic reticulum part;integral to endoplasmic reticulum membrane;integral to membrane;integral to organelle membrane;intracellular membrane-bounded organelle;intracellular organelle;intracellular organelle part;intracellular part;intrinsic to endoplasmic reticulum membrane;intrinsic to membrane;intrinsi…	Hepatitis C;Measles;Protein processing in endoplasmic reticulum	Pkinase				4	4	4	5.4	5.4	5.4	109.91	0	5.2789	9701400	10	0.868273	0.690027	0.256903	-2.05203	-0.505445	-0.468079	22.1054	22.563	22.5786	21.7937	19.7417	21.2883	21.3256
Q75MG1;E7ETZ4;Q9Y6E2;E9PFE3;C9JF98;F8WDX8;E7EMS9;Q9Y6E2-2	Q75MG1;E7ETZ4;Q9Y6E2;E9PFE3;C9JF98;F8WDX8;E7EMS9;Q9Y6E2-2;E9PFD4;B5MCE7;B5MCH7	Basic leucine zipper and W2 domain-containing protein 2	BZW2	Acetylation;Alternativesplicing;Completeproteome;Developmentalprotein;Differentiation;Neurogenesis;Phosphoprotein;Polymorphism;Proteomicsidentification;Referenceproteome	anatomical structure development;cell differentiation;cellular developmental process;cellular process;developmental process;nervous system development;system development		cell part;membrane		W2				3	3	3	17.9	17.9	17.9	31.247	0	40.276	9791300	5	0.220917	0.722775	1.29044	-0.695419	5.33727	5.29492	17.2873	22.2441	22.2017	16.9068	16.2114	22.2441	22.2017
E7EX73;E9PGM1;E7EUU4;Q04637-6;Q04637-7;Q04637-5;Q04637-4;Q04637-3;Q04637;Q04637-8;Q04637-9;H7C044	E7EX73;E9PGM1;E7EUU4;Q04637-6;Q04637-7;Q04637-5;Q04637-4;Q04637-3;Q04637;Q04637-8;Q04637-9;H7C044;C9J6B6;C9J2Z7;C9K073;C9JF13	Eukaryotic translation initiation factor 4 gamma 1	EIF4G1	3D-structure;Acetylation;Alternativeinitiation;Alternativesplicing;Completeproteome;Diseasemutation;Host-virusinteraction;Initiationfactor;Neurodegeneration;Parkinsondisease;Parkinsonism;Phosphoprotein;Polymorphism;Proteinbiosynthesis;Proteomicsidentification;Referenceproteome;RNA-binding;Translationregulation	biological regulation;biosynthetic process;catabolic process;cell surface receptor linked signaling pathway;cellular biosynthetic process;cellular catabolic process;cellular macromolecule biosynthetic process;cellular macromolecule catabolic process;cellular macromolecule metabolic process;cellular metabolic process;cellular nitrogen compound metabolic process;cellular process;cellular protein me…	binding;nucleic acid binding;RNA binding;translation factor activity, nucleic acid binding;translation initiation factor activity	cell part;cytoplasmic part;cytosol;eukaryotic translation initiation factor 4F complex;intracellular part;macromolecular complex;membrane;protein complex	RNA transport;Viral myocarditis	MA3;MIF4G;W2				3	3	3	3.7	3.7	3.7	158.64	0	4.5073	5013900	5	0.502382	0.0697397	0.550057	-1.371	2.44115	-1.32323	19.5725	22.2575	19.5725	19.5725	18.2015	22.0137	18.2493
E7EVA0;P27816-5;P27816-2;P27816-6;P27816;A0A0J9YVV8;A0A0J9YW37;H7C456;P27816-7	E7EVA0;P27816-5;P27816-2;P27816-6;P27816;A0A0J9YVV8;A0A0J9YW37;H7C456;P27816-7;H0Y2V1;H7C4C5;B5MEG9;F8W9U4;P27816-4	Microtubule-associated protein;Microtubule-associated protein 4	MAP4	Acetylation;Alternativesplicing;Completeproteome;Cytoplasm;Cytoskeleton;Directproteinsequencing;Microtubule;Phosphoprotein;Polymorphism;Proteomicsidentification;Referenceproteome;Repeat	cell cycle process;cell division;cellular component movement;cellular component organization;cellular component organization at cellular level;cellular component organization or biogenesis;cellular component organization or biogenesis at cellular level;cellular process;cytoskeleton organization;establishment of localization;establishment of localization in cell;establishment of organelle localiza…	structural molecule activity	cell part;cytoplasm;cytoskeletal part;cytoskeleton;extracellular membrane-bounded organelle;extracellular organelle;extracellular region part;extracellular vesicular exosome;intracellular non-membrane-bounded organelle;intracellular organelle;intracellular organelle part;intracellular part;macromolecular complex;membrane;membrane-bounded organelle;membrane-bounded vesicle;microtubule;microtubule …		Tubulin-binding				3	3	3	2.2	2.2	2.2	245.44	0	21.729	6094300	5	0.822827	0.377689	0.152007	2.39339	4.03899	1.49622	20.3169	21.9625	19.4198	17.9235	20.3169	21.9625	19.4198
F8VZJ2;F8W0W4;H0YHX9;Q13765;E9PAV3-2;E9PAV3	F8VZJ2;F8W0W4;H0YHX9;Q13765;E9PAV3-2;E9PAV3	Nascent polypeptide-associated complex subunit alpha;Nascent polypeptide-associated complex subunit alpha, muscle-specific form	NACA	3D-structure;Acetylation;Activator;Allergen;Alternativesplicing;Chaperone;Completeproteome;Cytoplasm;Directproteinsequencing;DNA-binding;Host-virusinteraction;Nucleus;Phosphoprotein;Polymorphism;Proteintransport;Proteomicsidentification;Referenceproteome;Repeat;Transcription;Transcriptionregulation;Transport	anatomical structure development;anatomical structure morphogenesis;biological regulation;biosynthetic process;cardiac chamber development;cardiac ventricle development;cellular biosynthetic process;cellular macromolecule biosynthetic process;cellular macromolecule metabolic process;cellular metabolic process;cellular nitrogen compound metabolic process;cellular process;cellular protein metabolic…	binding;DNA binding;nucleic acid binding;protein binding;protein binding transcription factor activity;TBP-class protein binding;transcription coactivator activity;transcription cofactor activity;transcription factor binding;transcription factor binding transcription factor activity	cell part;cytoplasm;cytoplasmic part;extracellular membrane-bounded organelle;extracellular organelle;extracellular region part;extracellular vesicular exosome;intracellular membrane-bounded organelle;intracellular organelle;intracellular part;macromolecular complex;membrane-bounded organelle;membrane-bounded vesicle;nascent polypeptide-associated complex;nucleus;organelle;protein complex;vesicle		NAC				1	1	1	9.6	9.6	9.6	15.016	0.0033223	1.3017	427550	1	0.610337	0.418713	0.639204	1.94029	0.260147	-1.54482	19.4461	18.7057	16.8441	18.4456	20.3859	18.7057	16.9008
E9PB61;Q86V81	E9PB61;Q86V81	THO complex subunit 4	ALYREF	3D-structure;Acetylation;Chaperone;Citrullination;Completeproteome;Cytoplasm;Directproteinsequencing;Host-virusinteraction;Methylation;mRNAprocessing;mRNAsplicing;mRNAtransport;Nucleus;Phosphoprotein;Proteomicsidentification;Referenceproteome;RNA-binding;Spliceosome;Transport	biological regulation;biosynthetic process;cell differentiation;cellular biosynthetic process;cellular developmental process;cellular macromolecule biosynthetic process;cellular macromolecule metabolic process;cellular metabolic process;cellular nitrogen compound metabolic process;cellular process;cellular response to stimulus;cellular response to stress;developmental process;DNA metabolic proces…	binding;nucleic acid binding;nucleotide binding	catalytic step 2 spliceosome;cell part;cytoplasmic part;cytosol;extracellular membrane-bounded organelle;extracellular organelle;extracellular region part;extracellular vesicular exosome;intracellular membrane-bounded organelle;intracellular organelle;intracellular organelle part;intracellular part;macromolecular complex;membrane;membrane-bounded organelle;membrane-bounded vesicle;nuclear body;nu…	mRNA surveillance pathway;RNA transport;Spliceosome	FoP_duplication;RRM_1				2	2	2	11	11	11	27.557	0	3.2104	8351500	5	0.320684	0.311188	0.535577	1.19883	3.74256	3.13167	19.581	22.1247	21.5138	18.3821	19.581	22.1247	21.5138
E9PBS1;P22234;P22234-2;D6RF62	E9PBS1;P22234;P22234-2;D6RF62	Multifunctional protein ADE2;Phosphoribosylaminoimidazole-succinocarboxamide synthase;Phosphoribosylaminoimidazole carboxylase	PAICS	3D-structure;Acetylation;Alternativesplicing;ATP-binding;Completeproteome;Decarboxylase;Directproteinsequencing;Ligase;Lyase;Multifunctionalenzyme;Nucleotide-binding;Phosphoprotein;Polymorphism;Proteomicsidentification;Purinebiosynthesis;Referenceproteome	biosynthetic process;cellular aromatic compound metabolic process;cellular biosynthetic process;cellular metabolic process;cellular nitrogen compound biosynthetic process;cellular nitrogen compound metabolic process;cellular process;'de novo' IMP biosynthetic process;heterocycle biosynthetic process;heterocycle metabolic process;IMP biosynthetic process;IMP metabolic process;metabolic process;nit…	acid-amino acid ligase activity;adenyl nucleotide binding;adenyl ribonucleotide binding;ATP binding;binding;carbon-carbon lyase activity;carboxy-lyase activity;catalytic activity;identical protein binding;ligase activity;ligase activity, forming carbon-nitrogen bonds;lyase activity;nucleotide binding;phosphoribosylaminoimidazole carboxylase activity;phosphoribosylaminoimidazolesuccinocarboxamide …	cell part;cytoplasmic part;cytosol;extracellular membrane-bounded organelle;extracellular organelle;extracellular region part;extracellular vesicular exosome;intracellular part;membrane;membrane-bounded organelle;membrane-bounded vesicle;organelle;vesicle	Purine metabolism	AIRC;SAICAR_synt				2	2	2	6.1	6.1	6.1	45.651	0	3.8151	1926600	2	0.306062	0.0306593	0.65515	-0.920527	1.79388	-1.58306	17.7521	20.8776	17.5561	19.0837	18.1632	20.8776	17.5007
E9PC52;Q16576;Q16576-2;Q5JP01	E9PC52;Q16576;Q16576-2;Q5JP01	Histone-binding protein RBBP7	RBBP7	3D-structure;Acetylation;Alternativesplicing;Chaperone;Chromatinregulator;Completeproteome;Directproteinsequencing;DNAreplication;Isopeptidebond;Nucleus;Phosphoprotein;Proteomicsidentification;Referenceproteome;Repeat;Repressor;Transcription;Transcriptionregulation;Ublconjugation;WDrepeat	ATP-dependent chromatin remodeling;biological regulation;biosynthetic process;cell proliferation;cellular biosynthetic process;cellular component assembly;cellular component assembly at cellular level;cellular component organization;cellular component organization at cellular level;cellular component organization or biogenesis;cellular component organization or biogenesis at cellular level;cellul…	binding;nucleic acid binding;RNA binding	cell part;chromatin remodeling complex;ESC/E(Z) complex;histone deacetylase complex;histone methyltransferase complex;intracellular membrane-bounded organelle;intracellular organelle;intracellular organelle part;intracellular part;macromolecular complex;membrane-bounded organelle;methyltransferase complex;nuclear part;nucleoplasm;nucleoplasm part;nucleus;NuRD complex;organelle;organelle part;PcG …		CAF1C_H4-bd;WD40				5	5	2	12.5	12.5	6	46.938	0	5.448	11056000	5	0.468948	0.571619	2.5355	-1.2997	-0.190023	-4.68284	22.6994	23.1157	22.2076	22.2076	20.9079	22.0175	17.5247
E9PCY7;G8JLB6;P31943;D6RIU0;D6RBM0;E7EQJ0;D6RAM1;D6R9T0;D6RFM3;D6RIT2;D6RDU3;D6RJ04;D6RIH9;E5RGV0;E7EN40	E9PCY7;G8JLB6;P31943;D6RIU0;D6RBM0;E7EQJ0;D6RAM1;D6R9T0;D6RFM3;D6RIT2;D6RDU3;D6RJ04;D6RIH9;E5RGV0;E7EN40;D6RDL0;H0YB39;D6R9D3;D6RF17;E5RGH4;H0YBG7;H0YBD7;E5RJ94;H0YAQ2	Heterogeneous nuclear ribonucleoprotein H;Heterogeneous nuclear ribonucleoprotein H, N-terminally processed	HNRNPH1	3D-structure;Acetylation;Completeproteome;Directproteinsequencing;Methylation;mRNAprocessing;mRNAsplicing;Nucleus;Phosphoprotein;Proteomicsidentification;Referenceproteome;Repeat;Ribonucleoprotein;RNA-binding;Spliceosome	biological regulation;cellular macromolecule metabolic process;cellular metabolic process;cellular nitrogen compound metabolic process;cellular process;gene expression;macromolecule metabolic process;metabolic process;mRNA metabolic process;mRNA processing;nitrogen compound metabolic process;nuclear mRNA splicing, via spliceosome;nucleic acid metabolic process;nucleobase-containing compound metab…	binding;nucleic acid binding;nucleotide binding;poly(U) RNA binding;poly-pyrimidine tract binding;RNA binding;single-stranded RNA binding	catalytic step 2 spliceosome;cell part;intracellular membrane-bounded organelle;intracellular organelle;intracellular organelle part;intracellular part;macromolecular complex;membrane;membrane-bounded organelle;nuclear part;nucleoplasm;nucleus;organelle;organelle part;ribonucleoprotein complex;spliceosomal complex		RRM_1;zf-RNPHF				11	11	6	30.3	30.3	13.3	47.087	0	92.61	79765000	23	0.785438	0.567722	0.103503	-1.91096	-0.179197	0.103975	24.9006	25.4736	25.6134	24.5605	22.6495	24.3813	24.6644
E9PD53;Q9NTJ3-2;Q9NTJ3	E9PD53;Q9NTJ3-2;Q9NTJ3;C9JR83	Structural maintenance of chromosomes protein;Structural maintenance of chromosomes protein 4	SMC4	Acetylation;Alternativesplicing;ATP-binding;Cellcycle;Celldivision;Chromosome;Coiledcoil;Completeproteome;Cytoplasm;DNAcondensation;Mitosis;Nucleotide-binding;Nucleus;Phosphoprotein;Polymorphism;Proteomicsidentification;Referenceproteome	cell cycle;cell cycle process;cell division;cellular component organization;cellular component organization at cellular level;cellular component organization or biogenesis;cellular component organization or biogenesis at cellular level;cellular macromolecular complex subunit organization;cellular macromolecule metabolic process;cellular metabolic process;cellular nitrogen compound metabolic proce…	adenyl nucleotide binding;adenyl ribonucleotide binding;ATP binding;binding;nucleotide binding;protein binding;protein dimerization activity;protein heterodimerization activity;purine nucleotide binding;purine ribonucleoside triphosphate binding;purine ribonucleotide binding;ribonucleotide binding	cell part;chromosomal part;chromosome;condensin complex;cytoplasm;cytoplasmic part;cytosol;intracellular membrane-bounded organelle;intracellular non-membrane-bounded organelle;intracellular organelle;intracellular organelle part;intracellular part;macromolecular complex;membrane-bounded organelle;non-membrane-bounded organelle;nuclear part;nucleoplasm;nucleus;organelle;organelle part;protein com…	Cell cycle - yeast	SMC_hinge;SMC_N				3	3	3	2.9	2.9	2.9	144.45	0	2.6533	2334100	2	0.711007	1.82611	0.208418	-1.77842	-2.76629	-0.299999	20.2966	20.2966	21.1544	20.2966	18.5182	17.5303	19.9966
E9PGM9;P78332;F8WCA5;P78332-2	E9PGM9;P78332;F8WCA5;P78332-2;F8WF63;P78332-3;C9JSL1	RNA-binding protein 6	RBM6	Alternativesplicing;Completeproteome;Nucleus;Phosphoprotein;Polymorphism;Proteomicsidentification;Referenceproteome;RNA-binding	cellular macromolecule metabolic process;cellular metabolic process;cellular nitrogen compound metabolic process;cellular process;macromolecule metabolic process;metabolic process;nitrogen compound metabolic process;nucleic acid metabolic process;nucleobase-containing compound metabolic process;primary metabolic process;RNA metabolic process;RNA processing	binding;DNA binding;nucleic acid binding;nucleotide binding;RNA binding	cell part;intracellular membrane-bounded organelle;intracellular organelle;intracellular part;membrane-bounded organelle;nucleus;organelle		G-patch	+			6	5	5	8.4	7.7	7.7	113.93	0	9.5113	10511000	6	2.59526	1.07431	0.0455086	4.98488	6.40217	0.881861	21.4493	22.8666	18.1559	16.4645	21.4493	22.8666	17.3463
E9PH82;Q8NCA5-2;Q8NCA5	E9PH82;Q8NCA5-2;Q8NCA5	Protein FAM98A	FAM98A	Alternativesplicing;Completeproteome;Proteomicsidentification;Referenceproteome			cell part;intracellular part;macromolecular complex;protein complex;tRNA-splicing ligase complex		DUF2465				2	2	2	8.7	8.7	8.7	34.431	0	2.2641	1553500	2	0.597498	0.0592646	0.540514	-1.56409	1.6482	-1.29865	18.3079	20.5671	18.6021	18.9189	17.3548	20.5671	17.6202
E9PKA7;E9PI08;Q9Y256	E9PKA7;E9PI08;Q9Y256	CAAX prenyl protease 2	RCE1	Acetylation;Completeproteome;Endoplasmicreticulum;Hydrolase;Membrane;Polymorphism;Proteomicsidentification;Referenceproteome;Transmembrane;Transmembranehelix;Ublconjugation	CAAX-box protein processing;macromolecule metabolic process;metabolic process;primary metabolic process;protein maturation;protein metabolic process;protein processing;proteolysis	catalytic activity;cysteine-type endopeptidase activity;cysteine-type peptidase activity;endopeptidase activity;hydrolase activity;metalloendopeptidase activity;metallopeptidase activity;peptidase activity;peptidase activity, acting on L-amino acid peptides	cell part;cytoplasmic part;endoplasmic reticulum membrane;endoplasmic reticulum part;integral to membrane;integral to plasma membrane;intracellular organelle part;intracellular part;intrinsic to membrane;intrinsic to plasma membrane;membrane;membrane part;organelle membrane;organelle part;plasma membrane part		Abi				1	1	1	6.3	6.3	6.3	22.712	0	1.8351	2372200	1	0.758831	0.085631	0.837004	-1.86424	2.54197	-1.99355	18.2596	21.1778	16.7468	18.6358	16.7716	21.1778	16.6423
E9PNR9;E9PQ98;E9PIX6;H0YDE4;E9PKG1;Q99873-2;Q99873-3;Q99873;E9PMW9;Q99873-5	E9PNR9;E9PQ98;E9PIX6;H0YDE4;E9PKG1;Q99873-2;Q99873-3;Q99873;E9PMW9;Q99873-5	Protein arginine N-methyltransferase 1	PRMT1	Alternativesplicing;Completeproteome;Cytoplasm;Methyltransferase;Nucleus;Polymorphism;Proteomicsidentification;Referenceproteome;S-adenosyl-L-methionine;Transferase	biological regulation;cell projection organization;cell surface receptor linked signaling pathway;cellular component organization;cellular component organization at cellular level;cellular component organization or biogenesis;cellular component organization or biogenesis at cellular level;cellular macromolecule metabolic process;cellular metabolic process;cellular process;cellular protein metabol…	arginine N-methyltransferase activity;binding;catalytic activity;histone methyltransferase activity;histone methyltransferase activity (H4-R3 specific);histone-arginine N-methyltransferase activity;identical protein binding;methyltransferase activity;N-methyltransferase activity;protein binding;protein methyltransferase activity;protein-arginine N-methyltransferase activity;protein-arginine omega…	cell part;cytoplasm;cytoplasmic part;cytosol;intracellular membrane-bounded organelle;intracellular organelle;intracellular organelle part;intracellular part;membrane-bounded organelle;nuclear part;nucleoplasm;nucleus;organelle;organelle part		Methyltransf_31				2	2	2	16.2	16.2	16.2	18.297	0	1.7785	3201000	3	0.630958	0.0772798	0.081946	-1.62895	2.48935	1.10487	18.0914	21.1423	19.7578	18.6529	17.024	21.1423	19.7578
E9PKZ2;E9PRY2;E9PJD1;Q8IXU6-2;Q8IXU6	E9PKZ2;E9PRY2;E9PJD1;Q8IXU6-2;Q8IXU6	Solute carrier family 35 member F2	SLC35F2	Acetylation;Alternativesplicing;Completeproteome;Membrane;Phosphoprotein;Proteomicsidentification;Referenceproteome;Transmembrane;Transmembranehelix;Transport	establishment of localization;transport		cell part;integral to membrane;intrinsic to membrane;membrane part		DUF914				1	1	1	77.8	77.8	77.8	3.6862	0	33.201	1470900	1	0.469659	0.0184416	0.249261	-1.30123	1.85873	-0.442242	18.7003	20.4883	19.6383	18.6295	17.3283	20.4883	18.1873
E9PJH7;Q9H936	E9PJH7;Q9H936	Mitochondrial glutamate carrier 1	SLC25A22	Completeproteome;Diseasemutation;Epilepsy;Membrane;Mitochondrion;Mitochondrioninnermembrane;Proteomicsidentification;Referenceproteome;Repeat;Symport;Transmembrane;Transmembranehelix;Transport	acidic amino acid transport;amine transport;amino acid transport;anion transport;carboxylic acid transport;cellular process;establishment of localization;ion transport;L-glutamate transport;nitrogen compound transport;organic acid transport;organic anion transport;organic substance transport;transmembrane transport;transport	acidic amino acid transmembrane transporter activity;active transmembrane transporter activity;amine transmembrane transporter activity;amino acid transmembrane transporter activity;carboxylic acid transmembrane transporter activity;L-amino acid transmembrane transporter activity;L-glutamate transmembrane transporter activity;organic acid transmembrane transporter activity;secondary active transm…	cell part;cytoplasmic part;integral to membrane;intracellular membrane-bounded organelle;intracellular organelle;intracellular organelle part;intracellular part;intrinsic to membrane;membrane;membrane part;membrane-bounded organelle;mitochondrial inner membrane;mitochondrial membrane;mitochondrial part;mitochondrion;nuclear part;nucleoplasm;organelle;organelle inner membrane;organelle membrane;or…		Mito_carr				1	1	1	4.8	4.8	4.8	33.281	0.008982	1.0723	516490	1	0.0648511	0.016796	0.168278	0.321573	2.08233	1.58121	18.613	18.9784	17.5103	16.896	17.2176	18.9784	18.4773
G3V1A4;E9PK25;P23528;E9PQB7;E9PP50;E9PLJ3	G3V1A4;E9PK25;P23528;E9PQB7;E9PP50;E9PLJ3;E9PS23;Q9Y281-3;Q9Y281	Cofilin-1	CFL1	3D-structure;Acetylation;Actin-binding;Cellmembrane;Cellprojection;Completeproteome;Cytoplasm;Cytoskeleton;Directproteinsequencing;Membrane;Nucleus;Phosphoprotein;Proteomicsidentification;Referenceproteome	actin cytoskeleton organization;actin filament depolymerization;actin filament organization;actin filament-based process;actin polymerization or depolymerization;ameboidal cell migration;anatomical structure morphogenesis;axon guidance;biological regulation;blood coagulation;cell activation;cell cycle cytokinesis;cell cycle process;cell migration;cell motility;cell surface receptor linked signali…		actin cytoskeleton;adherens junction;anchoring junction;cell cortex part;cell junction;cell part;cell projection membrane;cell projection part;cell-cell junction;cell-substrate adherens junction;cell-substrate junction;cortical actin cytoskeleton;cortical cytoskeleton;cytoplasm;cytoplasmic part;cytoskeletal part;cytoskeleton;extracellular membrane-bounded organelle;extracellular organelle;extrace…	Axon guidance;Fc gamma R-mediated phagocytosis;Regulation of actin cytoskeleton	Cofilin_ADF				5	5	5	47	47	47	16.811	0	6.1361	9202400	5	1.66543	0.755865	0.449418	3.80199	5.44628	2.81535	20.9224	22.5667	19.9357	17.1204	20.9224	22.5667	19.9357
I3L3B4;F8W9H0;E9PLN8;Q9BQB6-3;Q9BQB6-2;Q9BQB6	I3L3B4;F8W9H0;E9PLN8;Q9BQB6-3;Q9BQB6-2;Q9BQB6	Vitamin K epoxide reductase complex subunit 1	VKORC1	Alternativesplicing;Completeproteome;Diseasemutation;Disulfidebond;Endoplasmicreticulum;Membrane;Oxidoreductase;Quinone;Redox-activecenter;Referenceproteome;Transmembrane;Transmembranehelix	anatomical structure development;biological regulation;blood coagulation;bone development;cellular ketone metabolic process;cellular macromolecule metabolic process;cellular metabolic process;cellular process;cellular protein metabolic process;coagulation;cofactor metabolic process;developmental process;drug metabolic process;fat-soluble vitamin metabolic process;hemostasis;macromolecule metaboli…	binding;catalytic activity;cofactor binding;endopeptidase activity;hydrolase activity;oxidoreductase activity;oxidoreductase activity, acting on CH-OH group of donors;oxidoreductase activity, acting on the CH-OH group of donors, disulfide as acceptor;peptidase activity;peptidase activity, acting on L-amino acid peptides;quinone binding;serine hydrolase activity;serine-type endopeptidase activity;…	cell part;cytoplasmic part;endoplasmic reticulum membrane;endoplasmic reticulum part;integral to membrane;intracellular membrane-bounded organelle;intracellular organelle;intracellular organelle part;intracellular part;intrinsic to membrane;membrane;membrane part;membrane-bounded organelle;organelle;organelle membrane;organelle part		Trypsin;VKOR				1	1	1	12.5	12.5	12.5	11.082	0	4.1835	28059000	4	0.128784	0.0337762	0.351381	0.571863	1.7776	2.42582	22.5592	23.392	23.9172	21.2452	21.817	23.0228	23.671
I3L404;H0YEN5;E9PM36;E9PMM9;P15880;E9PPT0;E9PQD7	I3L404;H0YEN5;E9PM36;E9PMM9;P15880;E9PPT0;E9PQD7	40S ribosomal protein S2	RPS2	3D-structure;Acetylation;Citrullination;Completeproteome;Directproteinsequencing;Methylation;Phosphoprotein;Proteomicsidentification;Referenceproteome;Repeat;Ribonucleoprotein;Ribosomalprotein	biological regulation;biosynthetic process;catabolic process;cellular biosynthetic process;cellular catabolic process;cellular component disassembly;cellular component disassembly at cellular level;cellular component organization;cellular component organization at cellular level;cellular component organization or biogenesis;cellular component organization or biogenesis at cellular level;cellular …	binding;enzyme binding;fibroblast growth factor binding;growth factor binding;mRNA binding;nucleic acid binding;protein binding;RNA binding;structural constituent of ribosome;structural molecule activity	adherens junction;anchoring junction;cell junction;cell part;cell-substrate adherens junction;cell-substrate junction;cytoplasm;cytoplasmic part;cytosol;cytosolic small ribosomal subunit;extracellular membrane-bounded organelle;extracellular organelle;extracellular region part;extracellular vesicular exosome;focal adhesion;intracellular membrane-bounded organelle;intracellular non-membrane-bounde…	Ribosome	Ribosomal_S5;Ribosomal_S5_C	+			2	2	2	13.5	13.5	13.5	16.565	0.0018692	1.708	5977000	2	4.15535	2.73675	0.606528	-5.52373	-4.08998	-1.4652	22.0651	22.0651	22.511	22.0651	16.5413	17.9751	20.5999
E9PM62;Q5T9L3;Q5T9L3-2;E9PKJ0;E9PJW4;H0YCG9;Q5T9L3-3	E9PM62;Q5T9L3;Q5T9L3-2;E9PKJ0;E9PJW4;H0YCG9;Q5T9L3-3;Q7Z430;H0YDL2;E9PQK1	Protein wntless homolog	WLS	Alternativesplicing;Completeproteome;Cytoplasmicvesicle;Developmentalprotein;Golgiapparatus;Membrane;Polymorphism;Proteomicsidentification;Referenceproteome;Signal;Transmembrane;Transmembranehelix;Wntsignalingpathway	anatomical structure formation involved in morphogenesis;anterior/posterior axis specification;axis specification;biological regulation;cell surface receptor linked signaling pathway;cellular process;cellular response to stimulus;developmental process;formation of primary germ layer;mesoderm formation;pattern specification process;positive regulation of biological process;positive regulation of c…	molecular transducer activity;signal transducer activity	cell part;cell projection cytoplasm;cell projection membrane;cell projection part;cytoplasmic part;cytoplasmic vesicle membrane;cytoplasmic vesicle part;dendrite cytoplasm;dendrite membrane;early endosome membrane;endosomal part;endosome membrane;Golgi apparatus part;Golgi membrane;integral to membrane;intracellular organelle part;intracellular part;intrinsic to membrane;leading edge membrane;mem…						3	3	3	9	9	9	26.206	0	2.601	8150100	3	1.2812	0.302497	0.689893	-2.67738	3.7023	-1.665	17.6647	22.9584	16.9164	19.2561	16.5787	22.9584	17.5911
E9PM69;R4GNH3;P17980;E9PN50;E9PMD8;E9PKD5	E9PM69;R4GNH3;P17980;E9PN50;E9PMD8;E9PKD5;E9PLG2	26S protease regulatory subunit 6A	PSMC3	Acetylation;ATP-binding;Completeproteome;Cytoplasm;Directproteinsequencing;Host-virusinteraction;Nucleotide-binding;Nucleus;Phosphoprotein;Proteasome;Proteomicsidentification;Referenceproteome;Ublconjugation	activation of immune response;activation of innate immune response;anaphase-promoting complex-dependent proteasomal ubiquitin-dependent protein catabolic process;anatomical structure development;antigen processing and presentation;antigen processing and presentation of exogenous antigen;antigen processing and presentation of exogenous peptide antigen;antigen processing and presentation of exogeno…	adenyl nucleotide binding;adenyl ribonucleotide binding;ATP binding;ATPase activity;binding;catalytic activity;hydrolase activity;hydrolase activity, acting on acid anhydrides;hydrolase activity, acting on acid anhydrides, in phosphorus-containing anhydrides;nucleoside-triphosphatase activity;nucleotide binding;protein binding;protein binding transcription factor activity;purine nucleotide bindin…	cell part;cytoplasm;cytoplasmic mRNA processing body;cytoplasmic part;cytosol;cytosolic part;cytosolic proteasome complex;intracellular membrane-bounded organelle;intracellular non-membrane-bounded organelle;intracellular organelle;intracellular organelle part;intracellular part;macromolecular complex;membrane;membrane-bounded organelle;non-membrane-bounded organelle;nuclear part;nuclear proteaso…	Proteasome	AAA				5	5	5	18.9	18.9	18.9	44.323	0	6.2231	10400000	11	0.902817	0.0643801	0.212376	-2.10905	1.62299	-0.314106	21.2557	22.9836	21.8064	20.955	18.8459	22.578	20.6409
E9PMI6;J3KN38;P54105;E9PJF4	E9PMI6;J3KN38;P54105;E9PJF4;E9PQ83	Methylosome subunit pICln	CLNS1A	Acetylation;Completeproteome;Cytoplasm;Cytoskeleton;Directproteinsequencing;Nucleus;Phosphoprotein;Polymorphism;Proteomicsidentification;Referenceproteome	anion transport;biological regulation;cell volume homeostasis;cellular component assembly;cellular component assembly at cellular level;cellular component organization;cellular component organization at cellular level;cellular component organization or biogenesis;cellular component organization or biogenesis at cellular level;cellular homeostasis;cellular macromolecular complex assembly;cellular …	binding;protein binding;protein dimerization activity;protein heterodimerization activity	cell part;cytoplasm;cytoplasmic part;cytoskeleton;cytosol;intracellular membrane-bounded organelle;intracellular non-membrane-bounded organelle;intracellular organelle;intracellular organelle part;intracellular part;macromolecular complex;membrane;membrane-bounded organelle;methylosome;methyltransferase complex;non-membrane-bounded organelle;nuclear part;nucleoplasm;nucleus;organelle;organelle pa…	RNA transport					6	6	6	55.7	55.7	55.7	18.259	0	29.644	74404000	20	0.597948	0.157569	0.523574	-1.56497	1.20057	-1.2546	24.5491	25.8508	24.634	24.129	22.5641	25.3296	22.8744
E9PMS6;Q8WWI1-3;F8WD26;J3KP06;Q8WWI1;E9PMT2;Q8WWI1-4;Q8WWI1-2;A0A0A0MTE2;Q8WWI1-5;E9PMP7;H0Y424	E9PMS6;Q8WWI1-3;F8WD26;J3KP06;Q8WWI1;E9PMT2;Q8WWI1-4;Q8WWI1-2;A0A0A0MTE2;Q8WWI1-5;E9PMP7;H0Y424;E9PJ10;H0YE95;E9PK58;E9PLU6;E9PRE3;E9PRJ0;U3KQE6;E9PMJ6	LIM domain only protein 7	LMO7	3D-structure;Acetylation;Alternativesplicing;Completeproteome;LIMdomain;Metal-binding;Phosphoprotein;Polymorphism;Proteomicsidentification;Referenceproteome;Zinc	biological adhesion;biological regulation;cell adhesion;cell-cell adhesion;cellular macromolecule metabolic process;cellular metabolic process;cellular process;cellular protein metabolic process;macromolecule metabolic process;macromolecule modification;metabolic process;primary metabolic process;protein metabolic process;protein modification by small protein conjugation;protein modification by s…	acid-amino acid ligase activity;binding;catalytic activity;cation binding;ion binding;ligase activity;ligase activity, forming carbon-nitrogen bonds;metal ion binding;small conjugating protein ligase activity;transition metal ion binding;ubiquitin-protein ligase activity;zinc ion binding	adherens junction;anchoring junction;apical plasma membrane;cell junction;cell part;cell-cell adherens junction;cell-cell junction;cell-substrate adherens junction;cell-substrate junction;cytoplasm;focal adhesion;intracellular membrane-bounded organelle;intracellular organelle;intracellular part;macromolecular complex;membrane part;membrane-bounded organelle;nucleus;organelle;plasma membrane part…	Adherens junction	CH;LIM;PDZ				47	47	33	46.3	46.3	30.8	145.42	0	279.06	821080000	123	0.198651	0.350628	0.290033	-0.632614	0.480389	-0.577484	28.4395	28.9815	28.4614	27.7214	27.0888	28.2018	27.1439
H7BYV1;E9PS44;E9PQN9;P13164;Q01629;Q01628	H7BYV1;E9PS44;E9PQN9;P13164;Q01629;Q01628	Interferon-induced transmembrane protein 1;Interferon-induced transmembrane protein 2;Interferon-induced transmembrane protein 3	IFITM2;IFITM3;IFITM1	Acetylation;Antiviraldefense;Cellmembrane;Completeproteome;Endosome;Immunity;Innateimmunity;Isopeptidebond;Lipoprotein;Lysosome;Membrane;Osteogenesis;Palmitate;Polymorphism;Proteomicsidentification;Referenceproteome;Signal-anchor;Transmembrane;Transmembranehelix;Ublconjugation	biological regulation;cell surface receptor linked signaling pathway;cellular process;cellular response to chemical stimulus;cellular response to cytokine stimulus;cellular response to organic substance;cellular response to stimulus;cellular response to type I interferon;cytokine-mediated signaling pathway;defense response;defense response to virus;immune effector process;immune response;immune s…	molecular transducer activity;receptor signaling protein activity;signal transducer activity	cell part;cytoplasmic part;endosomal part;endosome membrane;extracellular membrane-bounded organelle;extracellular organelle;extracellular region part;extracellular vesicular exosome;integral to membrane;intracellular organelle part;intracellular part;intrinsic to membrane;late endosome membrane;lysosomal membrane;membrane;membrane part;membrane-bounded organelle;membrane-bounded vesicle;organell…		Dispanin				1	1	1	21.6	21.6	21.6	8.0866	0	1.8055	1432000	1	0.231694	0.372635	0.204055	0.926826	4.01714	1.76141	15.9875	20.4496	17.7532	16.4325	17.3593	20.4496	18.1939
E9PS00;Q9Y5Q0	E9PS00;Q9Y5Q0	Fatty acid desaturase 3	FADS3	Completeproteome;Electrontransport;Endoplasmicreticulum;Fattyacidbiosynthesis;Fattyacidmetabolism;Lipidbiosynthesis;Lipidmetabolism;Membrane;Oxidoreductase;Polymorphism;Proteomicsidentification;Referenceproteome;Transmembrane;Transmembranehelix;Transport	biosynthetic process;carboxylic acid biosynthetic process;carboxylic acid metabolic process;cellular biosynthetic process;cellular ketone metabolic process;cellular lipid metabolic process;cellular metabolic process;cellular process;fatty acid biosynthetic process;fatty acid metabolic process;lipid biosynthetic process;lipid metabolic process;metabolic process;monocarboxylic acid metabolic proces…	binding;catalytic activity;cation binding;heme binding;ion binding;iron ion binding;metal ion binding;oxidoreductase activity;oxidoreductase activity, acting on paired donors, with incorporation or reduction of molecular oxygen;oxidoreductase activity, acting on paired donors, with oxidation of a pair of donors resulting in the reduction of molecular oxygen to two molecules of water;tetrapyrrole …	cell part;cytoplasmic part;endoplasmic reticulum membrane;endoplasmic reticulum part;integral to membrane;intracellular organelle part;intracellular part;intrinsic to membrane;membrane;membrane part;organelle membrane;organelle part		Cyt-b5;FA_desaturase				1	1	1	4.6	4.6	4.6	48.166	0.0034188	1.3825	1254400	1	0.746186	0.267023	0.102093	2.23664	3.53395	1.22204	19.0269	20.2586	18.5279	16.7246	18.9613	20.2586	17.9467
E9PS74;Q8NBI5;Q8NBI5-2	E9PS74;Q8NBI5;Q8NBI5-2	Solute carrier family 43 member 3	SLC43A3	Alternativesplicing;Completeproteome;Glycoprotein;Membrane;Phosphoprotein;Polymorphism;Proteomicsidentification;Referenceproteome;Transmembrane;Transmembranehelix	cellular process;establishment of localization;transmembrane transport;transport		cell part;integral to membrane;intrinsic to membrane;membrane part		MFS_1				1	1	1	2.1	2.1	2.1	36.797	0.0031496	1.1778	3661200	1	0.106171	0.379247	0.501412	0.486403	4.04571	-1.19609	18.6564	21.8039	18.8004	17.7582	18.2446	21.8039	16.5621
F2Z2X4;Q9C0E2	F2Z2X4;Q9C0E2	Exportin-4	XPO4	Completeproteome;Cytoplasm;Directproteinsequencing;Nucleus;Phosphoprotein;Polymorphism;Proteintransport;Proteomicsidentification;Referenceproteome;Transport	biological regulation;establishment of localization;establishment of protein localization;positive regulation of biological process;positive regulation of intracellular protein transport;positive regulation of intracellular transport;positive regulation of nucleocytoplasmic transport;positive regulation of protein export from nucleus;positive regulation of protein transport;positive regulation of…		cell part;cytoplasm;intracellular organelle part;intracellular part;nuclear part;nucleoplasm;organelle part		CRM1_C				7	7	7	6.5	6.5	6.5	130.15	0	6.9959	13225000	7	0.335926	0.105332	2.45784	1.24283	1.42934	7.64569	17.9609	17.7336	23.6568	16.0111	17.2539	17.4404	23.6568
F5GYQ2;F5GX77;Q9UI30-2;Q9UI30	F5GYQ2;F5GX77;Q9UI30-2;Q9UI30	Multifunctional methyltransferase subunit TRM112-like protein	TRMT112	Alternativesplicing;Completeproteome;Phosphoprotein;Proteomicsidentification;Referenceproteome	cellular macromolecule metabolic process;cellular metabolic process;cellular process;cellular protein metabolic process;macromolecule metabolic process;macromolecule methylation;macromolecule modification;metabolic process;methylation;one-carbon metabolic process;peptidyl-glutamine methylation;primary metabolic process;protein alkylation;protein metabolic process;protein methylation;protein modif…	catalytic activity;methyltransferase activity;protein methyltransferase activity;transferase activity;transferase activity, transferring one-carbon groups	extracellular membrane-bounded organelle;extracellular organelle;extracellular region part;extracellular vesicular exosome;macromolecular complex;membrane-bounded organelle;membrane-bounded vesicle;organelle;protein complex;vesicle		Trm112p				1	1	1	17.3	17.3	17.3	9.2555	0	1.9948	3918800	4	0.0918057	0.161521	0.214014	0.430441	1.18399	-0.319923	20.6947	21.1737	20.3124	19.4635	19.8939	20.6475	19.1436
F5GZS6;J3KPF3;P08195-2;P08195-3;P08195;P08195-4	F5GZS6;J3KPF3;P08195-2;P08195-3;P08195;P08195-4;H0YFX4;F5GZI0	4F2 cell-surface antigen heavy chain	SLC3A2	3D-structure;Acetylation;Alternativesplicing;Amino-acidtransport;Cellmembrane;Completeproteome;Directproteinsequencing;Disulfidebond;Glycoprotein;Isopeptidebond;Membrane;Phosphoprotein;Proteomicsidentification;Referenceproteome;Signal-anchor;Transmembrane;Transmembranehelix;Transport;Ublconjugation	amine transport;amino acid import;amino acid transport;aromatic amino acid transport;biological regulation;blood coagulation;branched-chain aliphatic amino acid transport;calcium ion transport;carbohydrate metabolic process;carboxylic acid transport;cation transport;cell growth;cell migration;cell motility;cellular component movement;cellular process;coagulation;divalent inorganic cation transpor…	active transmembrane transporter activity;amine transmembrane transporter activity;amino acid transmembrane transporter activity;antiporter activity;binding;calcium ion transmembrane transporter activity;calcium:cation antiporter activity;calcium:sodium antiporter activity;carboxylic acid transmembrane transporter activity;catalytic activity;cation binding;cation transmembrane transporter activit…	apical plasma membrane;cell part;cell surface;cytoplasm;cytoplasmic membrane-bounded vesicle;cytoplasmic part;cytoplasmic vesicle;extracellular membrane-bounded organelle;extracellular organelle;extracellular region part;extracellular vesicular exosome;integral to membrane;intracellular membrane-bounded organelle;intracellular organelle;intracellular organelle part;intracellular part;intrinsic to…	Protein digestion and absorption	Alpha-amylase				3	3	3	6	6	6	64.872	0	3.3449	3774400	4	0.0953375	0.0619192	0.200419	0.444326	2.39046	1.74349	17.9543	21.1353	20.4884	18.7449	19.1892	21.1353	20.4884
F5H5D3;Q9BQE3;A0A1W2PQM2	F5H5D3;Q9BQE3;A0A1W2PQM2;F8VQQ4;F8VVB9;F8VRZ4;F8VS66;F8VX09;F8VWV9;C9JDS9;A6NHL2-2;A6NHL2;F8VRK0;F8W0F6;F8VXZ7;C9K0S6	Tubulin alpha-1C chain	TUBA1C	Acetylation;Completeproteome;Cytoplasm;Cytoskeleton;Directproteinsequencing;GTP-binding;Microtubule;Nitration;Nucleotide-binding;Phosphoprotein;Proteomicsidentification;Referenceproteome	cell division;cellular component assembly;cellular component assembly at cellular level;cellular component organization;cellular component organization at cellular level;cellular component organization or biogenesis;cellular component organization or biogenesis at cellular level;cellular macromolecular complex assembly;cellular macromolecular complex subunit organization;cellular macromolecule me…	binding;catalytic activity;GTP binding;GTPase activity;guanyl nucleotide binding;guanyl ribonucleotide binding;hydrolase activity;hydrolase activity, acting on acid anhydrides;hydrolase activity, acting on acid anhydrides, in phosphorus-containing anhydrides;nucleoside-triphosphatase activity;nucleotide binding;purine nucleotide binding;purine ribonucleoside triphosphate binding;purine ribonucleo…	cell part;cytoplasm;cytoplasmic microtubule;cytoplasmic part;cytoskeletal part;intracellular membrane-bounded organelle;intracellular organelle;intracellular organelle part;intracellular part;macromolecular complex;membrane-bounded organelle;microtubule;nucleus;organelle;organelle part;protein complex;vesicle	Gap junction;Pathogenic Escherichia coli infection;Phagosome	Tubulin;Tubulin_C				21	1	1	45.3	4.6	4.6	57.73	0.0031746	1.1958	9870200	1	0.0252294	0.885686	0.0512903	0.151135	5.85474	0.331871	18.5389	23.2346	16.6207	17.3799	17.531	23.2346	17.7118
G3V1U5;F5H6U7;Q9Y3E0	G3V1U5;F5H6U7;Q9Y3E0	Vesicle transport protein GOT1B	GOLT1B	Acetylation;Completeproteome;Golgiapparatus;Membrane;Proteintransport;Proteomicsidentification;Referenceproteome;Transmembrane;Transmembranehelix;Transport	biological regulation;cellular process;cellular response to stimulus;establishment of localization;establishment of protein localization;lipid metabolic process;metabolic process;positive regulation of biological process;positive regulation of cell communication;positive regulation of cellular process;positive regulation of I-kappaB kinase/NF-kappaB cascade;positive regulation of intracellular pr…	catalytic activity;hydrolase activity;hydrolase activity, acting on ester bonds;lipase activity;molecular transducer activity;signal transducer activity	cell part;cytoplasmic part;endoplasmic reticulum;Golgi apparatus part;Golgi membrane;integral to membrane;intracellular membrane-bounded organelle;intracellular organelle;intracellular organelle part;intracellular part;intrinsic to membrane;membrane;membrane part;membrane-bounded organelle;organelle;organelle membrane;organelle part		Got1				2	2	2	20.3	20.3	20.3	8.2139	0	2.607	1027800	3	0.632946	0.0304217	0.283121	1.99143	1.79512	2.13169	17.3182	18.7931	19.1297	16.998	18.9894	18.7931	19.1297
F6RFD5;P60981-2;P60981	F6RFD5;P60981-2;P60981	Destrin	DSTN	Acetylation;Actin-binding;Alternativesplicing;Completeproteome;Directproteinsequencing;Phosphoprotein;Polymorphism;Proteomicsidentification;Referenceproteome;Ublconjugation	actin cytoskeleton organization;actin filament depolymerization;actin filament organization;actin filament severing;actin filament-based process;actin polymerization or depolymerization;biological regulation;cellular component disassembly;cellular component disassembly at cellular level;cellular component organization;cellular component organization at cellular level;cellular component organizati…		actin cytoskeleton;cell cortex part;cell part;cortical actin cytoskeleton;cortical cytoskeleton;cytoplasmic part;cytoskeletal part;cytoskeleton;extracellular membrane-bounded organelle;extracellular organelle;extracellular region part;extracellular vesicular exosome;intracellular non-membrane-bounded organelle;intracellular organelle;intracellular organelle part;intracellular part;membrane-bounde…		Cofilin_ADF				1	1	1	8.1	8.1	8.1	15.397	0.003367	1.3389	4842000	3	0.696908	0.178272	0.0499695	-1.75264	1.11473	0.909998	19.8725	21.5349	21.398	19.8725	18.1198	20.9872	20.7825
F6SS63;Q8N5C8-2;Q8N5C8	F6SS63;Q8N5C8-2;Q8N5C8;A0A0A0MQY2	TGF-beta-activated kinase 1 and MAP3K7-binding protein 3	TAB3	Acetylation;Alternativesplicing;Coiledcoil;Completeproteome;Metal-binding;Phosphoprotein;Polymorphism;Proteomicsidentification;Referenceproteome;Ublconjugation;Zinc;Zinc-finger	activation of immune response;activation of innate immune response;activation of MAPK activity;biological regulation;cell surface receptor linked signaling pathway;cellular macromolecule metabolic process;cellular metabolic process;cellular process;cellular protein metabolic process;cellular response to stimulus;cellular response to stress;cytoplasmic pattern recognition receptor signaling pathwa…	binding;cation binding;ion binding;metal ion binding;transition metal ion binding;zinc ion binding	cell part;cytoplasm;cytoplasmic part;cytosol;endosomal part;endosome membrane;extracellular membrane-bounded organelle;extracellular organelle;extracellular region part;extracellular vesicular exosome;intracellular organelle part;intracellular part;membrane;membrane-bounded organelle;membrane-bounded vesicle;nuclear part;nucleoplasm;organelle;organelle membrane;organelle part;plasma membrane;vesi…	NOD-like receptor signaling pathway	CUE				9	9	9	22	22	22	67.029	0	55.134	74251000	16	0.0201922	0.154393	0.215552	0.128466	1.21396	-0.325375	24.83	25.4954	24.6108	23.7644	23.8928	24.9783	23.439
Q2MDE8;F6VGH2;H0Y718;Q6ZMV9-4;Q6ZMV9-2;Q6ZMV9-3;Q6ZMV9	Q2MDE8;F6VGH2;H0Y718;Q6ZMV9-4;Q6ZMV9-2;Q6ZMV9-3;Q6ZMV9	Kinesin-like protein;Kinesin-like protein KIF6	KIF6	Alternativesplicing;ATP-binding;Coiledcoil;Completeproteome;Cytoplasm;Cytoskeleton;Microtubule;Motorprotein;Nucleotide-binding;Polymorphism;Referenceproteome	cellular component movement;cellular process;metabolic process;microtubule-based movement;microtubule-based process	adenyl nucleotide binding;adenyl ribonucleotide binding;ATP binding;ATPase activity;binding;catalytic activity;hydrolase activity;hydrolase activity, acting on acid anhydrides;hydrolase activity, acting on acid anhydrides, in phosphorus-containing anhydrides;microtubule motor activity;motor activity;nucleoside-triphosphatase activity;nucleotide binding;purine nucleotide binding;purine ribonucleos…	cell part;cytoplasm;cytoskeletal part;germ cell nucleus;intracellular membrane-bounded organelle;intracellular organelle;intracellular organelle part;intracellular part;kinesin complex;macromolecular complex;male germ cell nucleus;membrane-bounded organelle;microtubule;microtubule associated complex;nucleus;organelle;organelle part;protein complex		Kinesin				1	1	1	3.6	3.6	3.6	28.259	0.0034364	1.3952	6848300	0	0.272657	0.737838	0.51093	1.05545	5.38716	3.04338	17.2505	22.7073	16.5895	17.3202	18.3756	22.7073	20.3635
F6WQW2;P43487-2;P43487;C9JXG8;C9JJ34;C9JDM3;C9JGV6	F6WQW2;P43487-2;P43487;C9JXG8;C9JJ34;C9JDM3;C9JGV6;C9JIC6	Ran-specific GTPase-activating protein	RANBP1	3D-structure;Acetylation;Alternativesplicing;Completeproteome;Directproteinsequencing;GTPaseactivation;Phosphoprotein;Polymorphism;Proteomicsidentification;Referenceproteome	biological regulation;cellular component organization;cellular component organization at cellular level;cellular component organization or biogenesis;cellular component organization or biogenesis at cellular level;cellular process;cellular response to stimulus;cytoskeleton organization;establishment of localization;establishment of localization in cell;intracellular transport;microtubule cytoskel…	binding;enzyme activator activity;enzyme binding;enzyme regulator activity;GDP-dissociation inhibitor activity;GTPase activator activity;GTPase binding;GTPase regulator activity;nucleoside-triphosphatase regulator activity;protein binding;Ran GTPase binding;Ras GTPase binding;small GTPase binding;small GTPase regulator activity	cell part;centrosome;cytoplasm;cytoplasmic part;cytoskeletal part;envelope;intracellular membrane-bounded organelle;intracellular non-membrane-bounded organelle;intracellular organelle;intracellular organelle part;intracellular part;membrane-bounded organelle;microtubule organizing center;non-membrane-bounded organelle;nuclear envelope;nuclear part;nucleus;organelle;organelle envelope;organelle p…		Ran_BP1				3	3	3	11.2	11.2	11.2	31.904	0	8.6679	20004000	2	0.980964	1.30259	1.37177	-2.23445	-1.84847	5.48657	17.3949	18.9379	24.2538	18.7672	16.5328	16.9187	24.2538
F8WAX7;F6XHT0;Q9Y6D0	F8WAX7;F6XHT0;Q9Y6D0	Selenoprotein K	SELK	Calcium;Calciumtransport;Cellmembrane;Completeproteome;Directproteinsequencing;Endoplasmicreticulum;Iontransport;Membrane;Polymorphism;Proteomicsidentification;Referenceproteome;Selenocysteine;Transmembrane;Transmembranehelix;Transport	apoptosis;apoptosis in response to endoplasmic reticulum stress;calcium ion transport;cation transport;cell death;cellular process;death;divalent inorganic cation transport;divalent metal ion transport;establishment of localization;ion transport;metal ion transport;programmed cell death;response to chemical stimulus;response to oxidative stress;response to stimulus;response to stress;transport	binding;identical protein binding;protein binding	cell part;cytoplasmic part;endoplasmic reticulum;endoplasmic reticulum membrane;endoplasmic reticulum part;integral to membrane;intracellular membrane-bounded organelle;intracellular organelle;intracellular organelle part;intracellular part;intrinsic to membrane;membrane;membrane part;membrane-bounded organelle;organelle;organelle membrane;organelle part;plasma membrane		DUF2763				1	1	1	16.7	16.7	16.7	8.2912	0.0017637	1.4708	3393700	3	2.00234	0.54304	0.431712	4.26188	4.70304	2.74752	20.2573	20.6985	18.7429	15.9954	20.2573	20.6985	18.7429
F8VP89	F8VP89		EIF4B	Completeproteome;Proteomicsidentification;Referenceproteome		binding;nucleic acid binding;nucleotide binding			RRM_1		+		37	2	2	76	4.7	4.7	31.22	0	7.1195	52861000	5	1.1735	5.27602	0.0442445	-2.52483	-6.87948	0.364351	24.5876	24.3564	25.5501	24.3564	21.8316	17.4769	24.7208
F8VPD4;P27708	F8VPD4;P27708	CAD protein;Glutamine-dependent carbamoyl-phosphate synthase;Aspartate carbamoyltransferase;Dihydroorotase	CAD	3D-structure;Acetylation;Allostericenzyme;ATP-binding;Completeproteome;Cytoplasm;Directproteinsequencing;Hydrolase;Ligase;Metal-binding;Multifunctionalenzyme;Nucleotide-binding;Nucleus;Phosphoprotein;Polymorphism;Proteomicsidentification;Pyrimidinebiosynthesis;Referenceproteome;Repeat;Transferase;Zinc	amide biosynthetic process;amine biosynthetic process;amine catabolic process;amine metabolic process;anatomical structure development;anatomical structure morphogenesis;arginine biosynthetic process;arginine metabolic process;biological regulation;biosynthetic process;body fluid secretion;carbamoyl phosphate biosynthetic process;carbamoyl phosphate metabolic process;carboxylic acid biosynthetic …	adenyl nucleotide binding;adenyl ribonucleotide binding;amine binding;amino acid binding;aspartate binding;aspartate carbamoyltransferase activity;ATP binding;binding;carbamoyl-phosphate synthase (ammonia) activity;carbamoyl-phosphate synthase (glutamine-hydrolyzing) activity;carbon-nitrogen ligase activity, with glutamine as amido-N-donor;carboxyl- or carbamoyltransferase activity;carboxylic aci…	axon part;cell body;cell part;cell projection;cell projection part;cytoplasmic part;cytosol;extracellular membrane-bounded organelle;extracellular organelle;extracellular region part;extracellular vesicular exosome;intracellular membrane-bounded organelle;intracellular organelle;intracellular organelle part;intracellular part;macromolecular complex;membrane;membrane-bounded organelle;membrane-bou…	Alanine, aspartate and glutamate metabolism;Pyrimidine metabolism	CPSase_L_chain;CPSase_L_D2;CPSase_L_D3;CPSase_sm_chain;GATase;MGS;OTCace;OTCace_N				2	2	2	1	1	1	236.02	0	2.2699	1192600	2	0.232154	0.0249593	0.29324	0.928305	1.82393	2.17665	17.6909	18.9986	19.3513	17.1746	18.1029	18.9986	19.3513
F8VQW0;F8VX73;F8VPI1;F8W201;F8W086;F8VR05;F8VQQ5;F8VSI7;F8VVJ4;P55061;F8W1G3;P55061-2	F8VQW0;F8VX73;F8VPI1;F8W201;F8W086;F8VR05;F8VQQ5;F8VSI7;F8VVJ4;P55061;F8W1G3;P55061-2;A0A0G2JKZ4;F8VY06	Bax inhibitor 1	TMBIM6	Alternativesplicing;Apoptosis;Calcium;Completeproteome;Endoplasmicreticulum;Isopeptidebond;Membrane;Proteomicsidentification;Referenceproteome;Transmembrane;Transmembranehelix;Ublconjugation;Unfoldedproteinresponse	apoptosis;apoptosis in response to endoplasmic reticulum stress;biological regulation;calcium ion homeostasis;cation homeostasis;cell death;cellular calcium ion homeostasis;cellular cation homeostasis;cellular chemical homeostasis;cellular divalent inorganic cation homeostasis;cellular homeostasis;cellular ion homeostasis;cellular metal ion homeostasis;cellular process;chemical homeostasis;death;…	binding;endoribonuclease inhibitor activity;enzyme binding;enzyme inhibitor activity;enzyme regulator activity;protein binding;ribonuclease inhibitor activity;ubiquitin protein ligase binding	cell part;cytoplasm;cytoplasmic part;endoplasmic reticulum;endoplasmic reticulum membrane;endoplasmic reticulum part;integral to membrane;integral to plasma membrane;intracellular membrane-bounded organelle;intracellular organelle;intracellular organelle part;intracellular part;intrinsic to membrane;intrinsic to plasma membrane;membrane;membrane part;membrane-bounded organelle;mitochondrial membr…		Bax1-I				3	3	3	68.3	68.3	68.3	4.7756	0	7.3374	96224000	5	1.18905	1.74554	0.357891	3.06418	8.04867	-0.789703	21.4905	26.475	18.8647	18.4263	21.4905	26.475	17.6366
F8VQX6;H0YI09;Q9H8H3	F8VQX6;H0YI09;Q9H8H3	Methyltransferase-like protein 7A	METTL7A	Completeproteome;Endoplasmicreticulum;Lipiddroplet;Membrane;Methyltransferase;Polymorphism;Proteomicsidentification;Referenceproteome;Signal;Transferase	cellular metabolic process;cellular process;metabolic process;methylation;one-carbon metabolic process;small molecule metabolic process	catalytic activity;methyltransferase activity;S-adenosylmethionine-dependent methyltransferase activity;transferase activity;transferase activity, transferring one-carbon groups	cell part;cytoplasm;cytoplasmic part;endoplasmic reticulum;extracellular membrane-bounded organelle;extracellular organelle;extracellular region part;extracellular vesicular exosome;intracellular membrane-bounded organelle;intracellular organelle;intracellular part;lipid particle;membrane;membrane-bounded organelle;membrane-bounded vesicle;organelle;vesicle		Methyltransf_11				1	1	1	8.3	8.3	8.3	20.662	0.0033113	1.2982	1161900	1	0.786209	0.542395	0.131836	2.31935	4.70062	1.38799	18.1739	20.1481	16.0764	15.4474	17.7668	20.1481	16.8354
F8VU51;P49750-1;P49750	F8VU51;P49750-1;P49750	YLP motif-containing protein 1	YLPM1	Alternativesplicing;Completeproteome;Nucleus;Phosphoprotein;Proteomicsidentification;Referenceproteome;Repressor;Transcription;Transcriptionregulation	biological regulation;regulation of biological process;regulation of cellular component organization;regulation of cellular metabolic process;regulation of cellular process;regulation of chromosome organization;regulation of DNA metabolic process;regulation of homeostatic process;regulation of macromolecule metabolic process;regulation of metabolic process;regulation of nitrogen compound metaboli…	nucleic acid binding transcription factor activity;RNA polymerase II core promoter proximal region sequence-specific DNA binding transcription factor activity;RNA polymerase II core promoter proximal region sequence-specific DNA binding transcription factor activity involved in negative regulation of transcription;sequence-specific DNA binding RNA polymerase II transcription factor activity;seque…	cell part;cytoplasm;intracellular membrane-bounded organelle;intracellular organelle;intracellular organelle part;intracellular part;membrane-bounded organelle;nuclear body;nuclear part;nuclear speck;nucleoplasm;nucleoplasm part;nucleus;organelle;organelle part						1	1	1	1	1	1	160.74	0.0032468	1.2305	499040	1	0.157264	0.163466	0.0689358	-0.510761	1.17586	0.25243	17.7586	18.9288	18.3778	17.7529	17.2422	18.9288	18.0054
F8VXB1;F8W156;F8VYZ4;F8VVA7;P61923-5;P61923;F8VUC5;F8VXR1;P61923-4;F8W651	F8VXB1;F8W156;F8VYZ4;F8VVA7;P61923-5;P61923;F8VUC5;F8VXR1;P61923-4;F8W651;F8VYE0;P61923-3	Coatomer subunit zeta-1	COPZ1	3D-structure;Acetylation;Alternativesplicing;Completeproteome;Cytoplasm;Cytoplasmicvesicle;Directproteinsequencing;ER-Golgitransport;Golgiapparatus;Membrane;Proteintransport;Proteomicsidentification;Referenceproteome;Transport	cellular component organization;cellular component organization at cellular level;cellular component organization or biogenesis;cellular component organization or biogenesis at cellular level;cellular process;COPI coating of Golgi vesicle;establishment of localization;establishment of localization in cell;establishment of protein localization;Golgi transport vesicle coating;Golgi vesicle transpor…		cell part;COPI vesicle coat;cytoplasmic part;cytoplasmic vesicle part;cytosol;Golgi apparatus part;intracellular organelle part;intracellular part;macromolecular complex;membrane;membrane coat;membrane part;organelle part;protein complex;vesicle coat		Clat_adaptor_s				4	4	4	59.8	59.8	59.8	10.628	0	5.6825	11885000	6	0.0936867	0.224975	1.06751	-0.308332	3.32523	-2.45957	20.7922	23.4006	19.9382	19.9382	19.6299	23.2634	17.4786
F8W0K0	F8W0K0		EIF4B	Completeproteome;Proteomicsidentification;Referenceproteome		binding;nucleic acid binding;nucleotide binding			RRM_1				21	2	2	76.3	13.6	13.6	19.315	0	3.6673	4437300	3	0.046464	0.0776259	0.498516	-0.143196	1.55882	-1.18837	19.9926	21.6946	16.7695	20.1358	19.9926	21.6946	18.9474
F8W1R7;G3V1V0;P60660-2;P60660;J3KND3;G8JLA2;B7Z6Z4;G3V1Y7;F8VPF3	F8W1R7;G3V1V0;P60660-2;P60660;J3KND3;G8JLA2;B7Z6Z4;G3V1Y7;F8VPF3;F8W1I5;P14649;H0YI43;F8VZU9;F8W180	Myosin light polypeptide 6	MYL6	Acetylation;Alternativesplicing;Completeproteome;Directproteinsequencing;Motorprotein;Muscleprotein;Myosin;Phosphoprotein;Polymorphism;Proteomicsidentification;Referenceproteome;Repeat	actin filament-based movement;actin filament-based process;actin-mediated cell contraction;actin-myosin filament sliding;anatomical structure development;axon guidance;biological regulation;cell surface receptor linked signaling pathway;cellular component movement;cellular process;cellular response to stimulus;chemotaxis;developmental process;enzyme linked receptor protein signaling pathway;ephri…	actin-dependent ATPase activity;ATPase activity;ATPase activity, coupled;binding;calcium ion binding;catalytic activity;cation binding;hydrolase activity;hydrolase activity, acting on acid anhydrides;hydrolase activity, acting on acid anhydrides, in phosphorus-containing anhydrides;ion binding;metal ion binding;motor activity;nucleoside-triphosphatase activity;pyrophosphatase activity;structural …	brush border;cell part;cell projection;cytoplasmic part;cytoskeletal part;cytosol;extracellular membrane-bounded organelle;extracellular organelle;extracellular region part;extracellular vesicular exosome;intracellular organelle part;intracellular part;macromolecular complex;membrane;membrane-bounded organelle;membrane-bounded vesicle;myosin complex;organelle;organelle part;protein complex;unconv…	Vascular smooth muscle contraction	EF-hand_6				5	5	5	39.3	39.3	39.3	16.29	0	5.5542	15387000	7	0.199212	0.387586	0.545296	0.820124	4.08148	3.16603	20.5013	23.198	22.3521	19.0337	19.8538	23.1152	22.1997
F8W6I7;P09651-3;P09651-2;P09651;F8VTQ5;F8VZ49;H0YH80;Q32P51	F8W6I7;P09651-3;P09651-2;P09651;F8VTQ5;F8VZ49;H0YH80;Q32P51;F8W646;A0A2R8Y4L2;F8VYN5	Heterogeneous nuclear ribonucleoprotein A1;Heterogeneous nuclear ribonucleoprotein A1, N-terminally processed;Heterogeneous nuclear ribonucleoprotein A1-like 2	HNRNPA1;HNRNPA1L2	3D-structure;Acetylation;Alternativesplicing;Amyotrophiclateralsclerosis;Completeproteome;Cytoplasm;Directproteinsequencing;Diseasemutation;Host-virusinteraction;Isopeptidebond;Methylation;mRNAprocessing;mRNAsplicing;mRNAtransport;Neurodegeneration;Nucleus;Phosphoprotein;Polymorphism;Proteomicsidentification;Referenceproteome;Repeat;Ribonucleoprotein;RNA-binding;Spliceosome;Transport;Ublconjugati…	alternative nuclear mRNA splicing, via spliceosome;cellular macromolecule metabolic process;cellular metabolic process;cellular nitrogen compound metabolic process;cellular process;establishment of localization;establishment of localization in cell;establishment of RNA localization;gene expression;intracellular transport;macromolecule metabolic process;metabolic process;mRNA metabolic process;mRN…	binding;DNA binding;nucleic acid binding;nucleotide binding;RNA binding;single-stranded DNA binding;single-stranded RNA binding;structure-specific DNA binding	catalytic step 2 spliceosome;cell part;cytoplasm;cytoskeleton;extracellular membrane-bounded organelle;extracellular organelle;extracellular region part;extracellular vesicular exosome;intermediate filament cytoskeleton;intracellular non-membrane-bounded organelle;intracellular organelle;intracellular organelle part;intracellular part;macromolecular complex;membrane;membrane-bounded organelle;mem…	Spliceosome	HnRNPA1;RRM_1				9	9	9	36.8	36.8	36.8	33.155	0	116.83	123780000	20	0.0532501	1.24836	0.823815	-0.167831	-1.74376	-1.9652	26.512	25.9704	25.9224	25.5934	25.4256	23.8497	23.6282
F8W7F7;Q7Z7H5-3;Q7Z7H5-2;Q7Z7H5;Q9BVK6	F8W7F7;Q7Z7H5-3;Q7Z7H5-2;Q7Z7H5;Q9BVK6	Transmembrane emp24 domain-containing protein 4;Transmembrane emp24 domain-containing protein 9	TMED4;TMED9	Acetylation;Alternativesplicing;Coiledcoil;Completeproteome;Directproteinsequencing;Endoplasmicreticulum;Glycoprotein;Golgiapparatus;Membrane;Polymorphism;Proteintransport;Proteomicsidentification;Referenceproteome;Signal;Transmembrane;Transmembranehelix;Transport	biological regulation;cellular component organization;cellular component organization at cellular level;cellular component organization or biogenesis;cellular component organization or biogenesis at cellular level;cellular process;cellular response to stimulus;COPI coating of Golgi vesicle;establishment of localization;establishment of protein localization;Golgi organization;Golgi transport vesic…	binding;molecular transducer activity;protein binding;signal transducer activity;SNARE binding;syntaxin binding	cell part;clathrin-coated vesicle;coated vesicle;cytoplasmic membrane-bounded vesicle;cytoplasmic part;cytoplasmic vesicle;endoplasmic reticulum;endoplasmic reticulum membrane;endoplasmic reticulum part;endoplasmic reticulum-Golgi intermediate compartment;endoplasmic reticulum-Golgi intermediate compartment membrane;extracellular membrane-bounded organelle;extracellular organelle;extracellular re…		EMP24_GP25L				1	1	1	9.6	9.6	9.6	20.118	0	1.9415	637410	1	0.313555	0.541333	0.165981	1.17802	-0.10508	-0.143976	19.2819	17.4135	17.8453	18.1039	19.2819	17.9988	17.9599
F8WBH7;O95456-2;O95456	F8WBH7;O95456-2;O95456	Proteasome assembly chaperone 1	PSMG1	Acetylation;Alternativesplicing;Chaperone;Completeproteome;Cytoplasm;Endoplasmicreticulum;Polymorphism;Proteomicsidentification;Referenceproteome	cell proliferation;cell proliferation in external granule layer;cell proliferation in hindbrain;cellular component assembly;cellular component assembly at cellular level;cellular component organization;cellular component organization at cellular level;cellular component organization or biogenesis;cellular component organization or biogenesis at cellular level;cellular macromolecular complex assem…		cell part;cytoplasm;cytoplasmic part;endoplasmic reticulum;intracellular membrane-bounded organelle;intracellular organelle;intracellular part;membrane-bounded organelle;nucleus;organelle						1	1	1	22.2	22.2	22.2	7.182	0	2.4214	1925400	2	0.547815	0.323353	0.780574	-1.46493	0.572784	-1.87081	19.562	20.8767	19.562	19.562	18.0971	20.1348	17.6912
V9GZ75;F8WEU3;Q9Y383	V9GZ75;F8WEU3;Q9Y383	Putative RNA-binding protein Luc7-like 2	C7orf55-LUC7L2;LUC7L2	Alternativesplicing;Coiledcoil;Completeproteome;Hydroxylation;Nucleus;Polymorphism;Proteomicsidentification;Referenceproteome	cellular component assembly;cellular component assembly at cellular level;cellular component organization;cellular component organization at cellular level;cellular component organization or biogenesis;cellular component organization or biogenesis at cellular level;cellular macromolecular complex assembly;cellular macromolecular complex subunit organization;cellular process;macromolecular complex…	binding;enzyme binding;mRNA binding;nucleic acid binding;protein binding;RNA binding	cell part;intracellular organelle part;intracellular part;macromolecular complex;nuclear body;nuclear part;nuclear speck;nucleoplasm part;organelle part;ribonucleoprotein complex;small nuclear ribonucleoprotein complex;U1 snRNP		LUC7				1	1	1	20.4	20.4	20.4	5.8638	0.0033613	1.3389	2188100	1	0.0314033	1.2143	0.744509	-0.0873203	-1.67686	-1.79029	21.0613	20.1043	20.1043	20.1043	20.017	18.4275	18.314
F8WJN3;Q16630-3;Q16630;Q16630-2	F8WJN3;Q16630-3;Q16630;Q16630-2	Cleavage and polyadenylation specificity factor subunit 6	CPSF6	3D-structure;Alternativesplicing;Completeproteome;Directproteinsequencing;mRNAprocessing;Nucleus;Phosphoprotein;Proteomicsidentification;Referenceproteome;RNA-binding	cellular component assembly;cellular component organization;cellular component organization or biogenesis;cellular macromolecule metabolic process;cellular metabolic process;cellular nitrogen compound metabolic process;cellular process;macromolecular complex assembly;macromolecular complex subunit organization;macromolecule metabolic process;metabolic process;mRNA 3'-end processing;mRNA metabolic…	binding;mRNA binding;nucleic acid binding;nucleotide binding;RNA binding	cell part;intracellular membrane-bounded organelle;intracellular organelle;intracellular organelle part;intracellular part;macromolecular complex;membrane;membrane-bounded organelle;mRNA cleavage factor complex;nuclear body;nuclear part;nucleoplasm;nucleoplasm part;nucleus;organelle;organelle part;paraspeckles;protein complex;ribonucleoprotein complex	mRNA surveillance pathway					2	2	2	8.2	8.2	8.2	52.269	0	2.7149	2170400	2	0.0479996	0.322203	0.245103	0.250709	3.79305	-0.428087	17.4916	21.0495	18.1225	17.2565	17.5072	21.0495	16.8284
G3V1B6;H7C1U8;Q9BUR5-2;Q9BUR5	G3V1B6;H7C1U8;Q9BUR5-2;Q9BUR5	Apolipoprotein O	APOO	Alternativesplicing;Completeproteome;Glycoprotein;HDL;LDL;Lipidtransport;Membrane;Proteoglycan;Proteomicsidentification;Referenceproteome;Secreted;Signal;Transmembrane;Transmembranehelix;Transport;VLDL	establishment of localization;lipid transport;organic substance transport;transport		cell part;cytoplasmic part;extracellular region part;extracellular space;high-density lipoprotein particle;integral to membrane;intracellular membrane-bounded organelle;intracellular organelle;intracellular part;intrinsic to membrane;low-density lipoprotein particle;macromolecular complex;membrane part;membrane-bounded organelle;mitochondrion;organelle;plasma lipoprotein particle;protein-lipid co…		ApoO				2	2	2	22.8	22.8	22.8	13.101	0	2.8354	4862000	3	0.722363	0.497248	0.0632943	2.18648	4.52811	0.277542	19.6117	21.9534	18.6943	17.4252	19.6117	21.9534	17.7028
G3V279;P84090	G3V279;P84090	Enhancer of rudimentary homolog	ERH	3D-structure;Acetylation;Cellcycle;Completeproteome;Directproteinsequencing;Proteomicsidentification;Referenceproteome	biological regulation;biosynthetic process;cell cycle;cell differentiation;cellular biosynthetic process;cellular developmental process;cellular metabolic process;cellular nitrogen compound biosynthetic process;cellular nitrogen compound metabolic process;cellular process;developmental process;heterocycle biosynthetic process;heterocycle metabolic process;metabolic process;nitrogen compound metab…		cell part;membrane;midbody		ER				3	3	3	46.5	46.5	46.5	8.2033	0	51.634	164890000	16	0.7358	1.31087	1.83793	-1.82322	-1.86427	-3.74125	26.9493	26.9403	26.6943	26.5902	24.767	24.7259	22.849
G3V5Z3;Q6IN85-4;Q6IN85-2;Q6IN85;G3V5A2;H0YJN6;H0YIY8;Q6IN85-5	G3V5Z3;Q6IN85-4;Q6IN85-2;Q6IN85;G3V5A2;H0YJN6;H0YIY8;Q6IN85-5	Serine/threonine-protein phosphatase 4 regulatory subunit 3A	SMEK1	Acetylation;Alternativesplicing;Completeproteome;Cytoplasm;Cytoskeleton;Nucleus;Phosphoprotein;Proteomicsidentification;Referenceproteome	biological regulation;cellular macromolecule metabolic process;cellular metabolic process;cellular process;cellular protein metabolic process;dephosphorylation;macromolecule metabolic process;macromolecule modification;metabolic process;phosphate-containing compound metabolic process;phosphorus metabolic process;positive regulation of biological process;positive regulation of biosynthetic process…		cell part;cytoplasm;cytoplasmic part;cytoskeletal part;intracellular membrane-bounded organelle;intracellular organelle;intracellular organelle part;intracellular part;macromolecular complex;membrane-bounded organelle;microtubule organizing center;nucleus;organelle;organelle part;protein complex;protein phosphatase 4 complex;protein serine/threonine phosphatase complex		SMK-1				2	2	2	4	4	4	82.03	0.0017794	1.5014	1588800	2	0.314583	0.156135	0.304959	-0.941889	2.95831	-0.625469	18.5474	20.5995	18.6033	17.6412	16.6993	20.5995	17.0157
G3V5Z7;P60900;G3V3U4;G3V3I1;G3V295;P60900-2	G3V5Z7;P60900;G3V3U4;G3V3I1;G3V295;P60900-2;G3V4S5;G3V2S7;H0YJC4;P60900-3	Proteasome subunit alpha type;Proteasome subunit alpha type-6	PSMA6	3D-structure;Acetylation;Alternativesplicing;Completeproteome;Cytoplasm;Directproteinsequencing;Glycoprotein;Hydrolase;Isopeptidebond;Nucleus;Phosphoprotein;Polymorphism;Protease;Proteasome;Proteomicsidentification;Referenceproteome;Threonineprotease;Ublconjugation	activation of immune response;activation of innate immune response;anaphase-promoting complex-dependent proteasomal ubiquitin-dependent protein catabolic process;antigen processing and presentation;antigen processing and presentation of exogenous antigen;antigen processing and presentation of exogenous peptide antigen;antigen processing and presentation of exogenous peptide antigen via MHC class …	binding;catalytic activity;endopeptidase activity;hydrolase activity;NF-kappaB binding;nucleic acid binding;nucleotide binding;peptidase activity;peptidase activity, acting on L-amino acid peptides;protein binding;purine nucleotide binding;purine ribonucleoside triphosphate binding;purine ribonucleotide binding;ribonucleotide binding;RNA binding;threonine-type endopeptidase activity;threonine-typ…	cell part;contractile fiber;contractile fiber part;cytoplasm;cytoplasmic mRNA processing body;cytoplasmic part;cytosol;extracellular membrane-bounded organelle;extracellular organelle;extracellular region part;extracellular vesicular exosome;intracellular membrane-bounded organelle;intracellular non-membrane-bounded organelle;intracellular organelle;intracellular organelle part;intracellular part…	Proteasome	Proteasome;Proteasome_A_N				3	3	3	16.3	16.3	16.3	28.147	0	3.5677	10923000	5	0.021347	0.712646	0.895457	0.133684	5.30347	4.26854	17.8521	22.8074	21.7725	17.504	17.6376	22.8074	21.7725
G5E9G4;Q9ULT0;Q9ULT0-4;H0Y3V7;H7C055;Q9ULT0-3	G5E9G4;Q9ULT0;Q9ULT0-4;H0Y3V7;H7C055;Q9ULT0-3	Tetratricopeptide repeat protein 7A	TTC7A	Alternativesplicing;Completeproteome;Diseasemutation;Phosphoprotein;Polymorphism;Proteomicsidentification;Referenceproteome;Repeat;TPRrepeat					TPR_1				2	2	2	3.3	3.3	3.3	92.739	0	1.7985	1090500	2	0.345193	0.186612	0.0488831	1.26924	3.12498	0.903168	19.3911	20.0566	17.8416	16.9316	18.2008	20.0566	17.8347
G5E9Z2;Q96KA5-2;Q96KA5	G5E9Z2;Q96KA5-2;Q96KA5	Cleft lip and palate transmembrane protein 1-like protein	CLPTM1L	Alternativesplicing;Apoptosis;Completeproteome;Glycoprotein;Membrane;Polymorphism;Proteomicsidentification;Referenceproteome;Transmembrane;Transmembranehelix	apoptosis;cell death;cellular process;death;programmed cell death		cell part;integral to membrane;intrinsic to membrane;membrane;membrane part		CLPTM1				5	5	5	21.4	21.4	21.4	43.28	0	5.9442	21307000	7	1.19338	0.441559	0.330455	-2.55348	4.30657	2.33786	18.4038	24.0166	22.0479	19.71	17.1565	24.0166	22.0479
H0Y2Y8;Q15942-2;Q15942	H0Y2Y8;Q15942-2;Q15942	Zyxin	ZYX	Acetylation;Alternativesplicing;Celladhesion;Celljunction;Completeproteome;Cytoplasm;Cytoskeleton;Directproteinsequencing;Host-virusinteraction;LIMdomain;Metal-binding;Nucleus;Phosphoprotein;Polymorphism;Proteomicsidentification;Referenceproteome;Repeat;Zinc	actin cytoskeleton organization;actin filament bundle assembly;actin filament organization;actin filament-based process;biological adhesion;biological regulation;cell adhesion;cell communication;cell surface receptor linked signaling pathway;cell-cell signaling;cell-matrix adhesion;cell-substrate adhesion;cellular component assembly;cellular component assembly at cellular level;cellular component…	binding;cation binding;ion binding;metal ion binding;transition metal ion binding;zinc ion binding	actin filament bundle;actomyosin;adherens junction;anchoring junction;cell junction;cell part;cell-cell adherens junction;cell-cell junction;cell-substrate adherens junction;cell-substrate junction;cytoplasm;cytoskeletal part;focal adhesion;integral to membrane;integral to plasma membrane;intracellular membrane-bounded organelle;intracellular organelle;intracellular organelle part;intracellular p…	Focal adhesion	LIM				1	1	1	2	2	2	57.643	0.0046584	1.1506	0	1	0.0743698	0.530981	0.00652217	0.360622	-0.0756054	0.62468	19.7151	19.0223	17.9965	17.0065	17.3671	16.9309	17.6312
H0Y4R1;P12268;E7ETK5	H0Y4R1;P12268;E7ETK5	Inosine-5-monophosphate dehydrogenase 2	IMPDH2	3D-structure;Acetylation;CBSdomain;Completeproteome;Cytoplasm;Directproteinsequencing;DNA-binding;GMPbiosynthesis;Metal-binding;NAD;Nucleus;Oxidoreductase;Phosphoprotein;Polymorphism;Potassium;Proteomicsidentification;Purinebiosynthesis;Referenceproteome;Repeat;RNA-binding	anatomical structure development;biosynthetic process;cell activation;cell proliferation;cellular aromatic compound metabolic process;cellular biosynthetic process;cellular component assembly;cellular component organization;cellular component organization or biogenesis;cellular metabolic process;cellular nitrogen compound biosynthetic process;cellular nitrogen compound metabolic process;cellular …	binding;catalytic activity;cation binding;DNA binding;IMP dehydrogenase activity;ion binding;metal ion binding;nucleic acid binding;nucleotide binding;oxidoreductase activity;oxidoreductase activity, acting on CH-OH group of donors;oxidoreductase activity, acting on the CH-OH group of donors, NAD or NADP as acceptor;RNA binding	cell part;cytoplasm;cytoplasmic part;cytosol;extracellular membrane-bounded organelle;extracellular organelle;extracellular region part;extracellular vesicular exosome;intracellular membrane-bounded organelle;intracellular organelle;intracellular organelle part;intracellular part;membrane;membrane-bounded organelle;membrane-bounded vesicle;microbody;microbody membrane;microbody part;nucleus;organ…	Drug metabolism - other enzymes;Purine metabolism	CBS;IMPDH				4	4	4	10.2	10.2	10.2	50.957	0	3.1903	2590600	4	0.11954	0.395692	0.100206	0.537302	4.11599	1.21124	17.0878	21.3049	17.3425	17.1889	17.7262	21.3049	18.4001
H0Y512;Q9HDC9-2;Q9HDC9	H0Y512;Q9HDC9-2;Q9HDC9	Adipocyte plasma membrane-associated protein	APMAP	Acetylation;Alternativesplicing;Completeproteome;Glycoprotein;Membrane;Phosphoprotein;Polymorphism;Proteomicsidentification;Referenceproteome;Signal-anchor;Transmembrane;Transmembranehelix	biosynthetic process;metabolic process	amine-lyase activity;arylesterase activity;carbon-nitrogen lyase activity;carboxylic ester hydrolase activity;catalytic activity;hydrolase activity;hydrolase activity, acting on ester bonds;lyase activity;strictosidine synthase activity	cell part;cell surface;extracellular membrane-bounded organelle;extracellular organelle;extracellular region part;extracellular vesicular exosome;integral to membrane;intrinsic to membrane;membrane;membrane part;membrane-bounded organelle;membrane-bounded vesicle;organelle;vesicle		Str_synth				4	4	4	10.8	10.8	10.8	45.294	0	8.8707	10107000	4	0.69526	0.657474	0.0363938	-1.74962	5.11556	0.823589	17.5493	23.2689	17.7487	18.1533	16.4037	23.2689	18.9769
H0Y5Z8;O00391	H0Y5Z8;O00391	Sulfhydryl oxidase 1	QSOX1	3D-structure;Alternativesplicing;Completeproteome;Disulfidebond;FAD;Flavoprotein;Glycoprotein;Golgiapparatus;Membrane;Oxidoreductase;Polymorphism;Proteomicsidentification;Referenceproteome;Secreted;Signal;Transmembrane;Transmembranehelix	biological regulation;cell redox homeostasis;cellular homeostasis;cellular macromolecule metabolic process;cellular metabolic process;cellular process;cellular protein metabolic process;homeostatic process;macromolecule metabolic process;metabolic process;negative regulation of autophagy;negative regulation of biological process;negative regulation of catabolic process;negative regulation of cell…	catalytic activity;flavin-linked sulfhydryl oxidase activity;intramolecular oxidoreductase activity;intramolecular oxidoreductase activity, interconverting keto- and enol-groups;intramolecular oxidoreductase activity, transposing S-S bonds;isomerase activity;oxidoreductase activity;oxidoreductase activity, acting on a sulfur group of donors;oxidoreductase activity, acting on a sulfur group of don…	cell part;cytoplasmic part;extracellular membrane-bounded organelle;extracellular organelle;extracellular region part;extracellular space;extracellular vesicular exosome;Golgi apparatus;Golgi apparatus part;integral to Golgi membrane;integral to membrane;integral to organelle membrane;intercellular bridge;intracellular membrane-bounded organelle;intracellular organelle;intracellular organelle par…		Evr1_Alr;Thioredoxin				1	1	1	15.3	15.3	15.3	8.042	0.0032154	1.2125	1582300	1	0.0536612	0.0210316	0.860693	-0.169313	2.11249	-2.04395	19.4334	20.5936	17.1393	18.4811	18.3118	20.5936	16.4371
H0Y650;Q86Y56-2;Q86Y56	H0Y650;Q86Y56-2;Q86Y56	Dynein assembly factor 5, axonemal	DNAAF5	Acetylation;Alternativesplicing;Ciliopathy;Ciliumbiogenesis/degradation;Completeproteome;Cytoplasm;Directproteinsequencing;Diseasemutation;Polymorphism;Primaryciliarydyskinesia;Proteomicsidentification;Referenceproteome;Repeat	cell projection organization;cellular component movement;cellular component organization;cellular component organization at cellular level;cellular component organization or biogenesis;cellular component organization or biogenesis at cellular level;cellular process;cilium movement;microtubule-based movement;microtubule-based process	binding;dynein binding;dynein intermediate chain binding;protein binding	cell part;cytoplasm;intracellular part		HEAT				2	2	2	2.6	2.6	2.6	72.472	0.0034247	1.3874	3073300	2	0.798849	0.201226	1.06938	2.34508	1.02239	4.7424	17.6041	18.1322	21.5514	16.8089	19.154	17.8313	21.5514
H0Y8E6;P49736	H0Y8E6;P49736	DNA replication licensing factor MCM2	MCM2	3D-structure;Acetylation;ATP-binding;Cellcycle;Completeproteome;DNA-binding;DNAreplication;Helicase;Hydrolase;Metal-binding;Nucleotide-binding;Nucleus;Phosphoprotein;Polymorphism;Proteomicsidentification;Referenceproteome;Zinc;Zinc-finger	biosynthetic process;cell cycle;cell cycle process;cellular biosynthetic process;cellular component assembly;cellular component assembly at cellular level;cellular component organization;cellular component organization at cellular level;cellular component organization or biogenesis;cellular component organization or biogenesis at cellular level;cellular macromolecular complex assembly;cellular ma…	adenyl nucleotide binding;adenyl ribonucleotide binding;ATP binding;binding;catalytic activity;cation binding;DNA binding;DNA helicase activity;DNA replication origin binding;helicase activity;hydrolase activity;hydrolase activity, acting on acid anhydrides;hydrolase activity, acting on acid anhydrides, in phosphorus-containing anhydrides;ion binding;metal ion binding;nucleic acid binding;nucleos…	cell part;chromatin;chromosomal part;cytoplasm;cytoskeleton;intracellular membrane-bounded organelle;intracellular non-membrane-bounded organelle;intracellular organelle;intracellular organelle part;intracellular part;macromolecular complex;MCM complex;membrane-bounded organelle;microtubule cytoskeleton;non-membrane-bounded organelle;nuclear chromosome part;nuclear origin of replication recogniti…	Cell cycle;Cell cycle - yeast;DNA replication;Meiosis - yeast	MCM;MCM_N;MCM2_N				2	2	2	3.1	3.1	3.1	93.998	0	3.1371	3007300	4	0.145471	0.0238826	0.167685	0.633005	2.13263	1.57815	17.2544	20.7708	20.2163	18.6382	19.2712	20.7708	20.2163
H0YAN8;O15013-7;O15013-4;O15013-5;O15013-6;O15013	H0YAN8;O15013-7;O15013-4;O15013-5;O15013-6;O15013	Rho guanine nucleotide exchange factor 10	ARHGEF10	Alternativesplicing;Coiledcoil;Completeproteome;Diseasemutation;Guanine-nucleotidereleasingfactor;Phosphoprotein;Polymorphism;Proteomicsidentification;Referenceproteome	axon ensheathment;biological regulation;cell cycle process;cellular component assembly;cellular component assembly at cellular level;cellular component organization;cellular component organization at cellular level;cellular component organization or biogenesis;cellular component organization or biogenesis at cellular level;cellular process;centrosome duplication;centrosome organization;cytoskelet…	binding;cytoskeletal protein binding;enzyme regulator activity;GTPase regulator activity;guanyl-nucleotide exchange factor activity;kinesin binding;nucleoside-triphosphatase regulator activity;protein binding;Ras guanyl-nucleotide exchange factor activity;Rho guanyl-nucleotide exchange factor activity;small GTPase regulator activity	cell part;centrosome;cytoplasmic part;cytoskeletal part;cytosol;intracellular non-membrane-bounded organelle;intracellular organelle;intracellular organelle part;intracellular part;microtubule organizing center;non-membrane-bounded organelle;organelle;organelle part		RhoGEF				3	3	3	4.7	4.7	4.7	109.65	0	3.3255	2128000	4	0.335073	0.302107	0.85457	-0.992489	0.646584	-2.03099	19.9912	20.763	19.4037	19.4037	18.4112	20.0503	17.3728
H0YAS9;Q15006	H0YAS9;Q15006	ER membrane protein complex subunit 2	EMC2	Acetylation;Completeproteome;Cytoplasm;Nucleus;Proteomicsidentification;Referenceproteome;Repeat;TPRrepeat			cell part;cytoplasm;cytoplasmic part;endoplasmic reticulum;ER membrane protein complex;intracellular membrane-bounded organelle;intracellular non-membrane-bounded organelle;intracellular organelle;intracellular organelle part;intracellular part;macromolecular complex;membrane-bounded organelle;mitochondrion;non-membrane-bounded organelle;nuclear part;nucleolus;organelle;organelle part;protein com…		TPR_1				1	1	1	7.4	7.4	7.4	15.931	0.0090498	1.0822	612900	1	1.19882	0.530094	0.963246	-2.56128	-0.0730686	-2.25522	17.9951	19.2253	16.012	19.2984	16.7371	19.2253	17.0431
H0YC23;P67775-2;P67775;P62714	H0YC23;P67775-2;P67775;P62714	Serine/threonine-protein phosphatase 2A catalytic subunit alpha isoform;Serine/threonine-protein phosphatase 2A catalytic subunit beta isoform	PPP2CB;PPP2CA	3D-structure;Alternativesplicing;Centromere;Chromosome;Completeproteome;Cytoplasm;Cytoskeleton;Directproteinsequencing;Hydrolase;Manganese;Meiosis;Metal-binding;Methylation;Nucleus;Phosphoprotein;Polymorphism;Proteinphosphatase;Proteomicsidentification;Referenceproteome	anatomical structure development;apoptosis;apoptotic mitochondrial changes;biological regulation;catabolic process;cell cycle;cell cycle process;cell death;cell surface receptor linked signaling pathway;cellular catabolic process;cellular component assembly;cellular component organization;cellular component organization at cellular level;cellular component organization or biogenesis;cellular comp…	binding;catalytic activity;cation binding;hydrolase activity;hydrolase activity, acting on ester bonds;ion binding;metal ion binding;phosphatase activity;phosphoprotein phosphatase activity;phosphoric ester hydrolase activity;protein serine/threonine phosphatase activity	cell part;chromosomal part;chromosome, centromeric region;cytoplasmic part;cytoskeletal part;cytoskeleton;cytosol;extracellular membrane-bounded organelle;extracellular organelle;extracellular region part;extracellular vesicular exosome;intracellular membrane-bounded organelle;intracellular non-membrane-bounded organelle;intracellular organelle;intracellular organelle part;intracellular part;macr…	Cell cycle - yeast;Chagas disease (American trypanosomiasis);Hepatitis C;Long-term depression;Meiosis - yeast;mRNA surveillance pathway;Oocyte meiosis;TGF-beta signaling pathway;Tight junction;Wnt signaling pathway	Metallophos				1	1	1	11.3	11.3	11.3	13.87	0.0017986	1.5577	564010	1	1.03787	0.106541	0.32066	2.80096	1.42383	2.29604	19.1054	16.5233	16.8814	16.3044	19.1054	17.7282	18.6004
H0YDG6	H0YDG6		LMO7	Completeproteome;Proteomicsidentification;Referenceproteome	biological regulation;regulation of biological process;regulation of cell adhesion;regulation of cellular process;regulation of signaling				PDZ				12	1	0	56.4	6.6	0	34.384	0.0089419	1.0646	696160	1	0.24416	0.0227505	0.366237	0.966639	2.12465	2.48716	19.3771	19.4091	17.0114	17.2844	18.251	19.4091	19.7716
H0YDT8;Q9NPA0	H0YDT8;Q9NPA0;H0YDX2	ER membrane protein complex subunit 7	EMC7	3D-structure;Completeproteome;Membrane;Proteomicsidentification;Referenceproteome;Signal;Transmembrane;Transmembranehelix		binding;carbohydrate binding	cell part;ER membrane protein complex;integral to membrane;intrinsic to membrane;macromolecular complex;membrane part;protein complex		DUF2012				3	3	3	22.4	22.4	22.4	20.885	0	3.2581	5468800	3	0	0.402177	0.0208373	0.0350494	4.14341	0.721588	17.7665	22.3828	18.5356	18.2394	18.2744	22.3828	18.961
H0YEE0;Q9BVK2-2;Q9BVK2;H0YD42;E9PKA5;H0YDV4;H0YDD3;H0YCV0;E9PK79;E9PP96	H0YEE0;Q9BVK2-2;Q9BVK2;H0YD42;E9PKA5;H0YDV4;H0YDD3;H0YCV0;E9PK79;E9PP96	Probable dolichyl pyrophosphate Glc1Man9GlcNAc2 alpha-1,3-glucosyltransferase	ALG8	Alternativesplicing;Completeproteome;Congenitaldisorderofglycosylation;Diseasemutation;Endoplasmicreticulum;Glycosyltransferase;Membrane;Polymorphism;Proteomicsidentification;Referenceproteome;Transferase;Transmembrane;Transmembranehelix	biosynthetic process;carbohydrate biosynthetic process;carbohydrate metabolic process;cellular carbohydrate metabolic process;cellular lipid metabolic process;cellular macromolecule metabolic process;cellular metabolic process;cellular oligosaccharide metabolic process;cellular process;cellular protein metabolic process;dolichol-linked oligosaccharide biosynthetic process;glycosylation;lipid meta…	alpha-1,3-mannosyltransferase activity;catalytic activity;dolichyl pyrophosphate Man9GlcNAc2 alpha-1,3-glucosyltransferase activity;glucosyltransferase activity;mannosyltransferase activity;transferase activity;transferase activity, transferring glycosyl groups;transferase activity, transferring hexosyl groups	cell part;cytoplasmic part;endoplasmic reticulum membrane;endoplasmic reticulum part;integral to membrane;intracellular organelle part;intracellular part;intrinsic to membrane;membrane;membrane part;organelle membrane;organelle part	N-Glycan biosynthesis	Alg6_Alg8				2	2	2	10.7	10.7	10.7	31.981	0	1.9131	3123800	2	0.143371	0.195303	0.21644	-0.468216	3.17123	-0.328516	17.6915	21.5749	17.1635	18.4036	17.9354	21.5749	18.0751
H0YIC2;H0YHV5;P56192-2;P56192	H0YIC2;H0YHV5;P56192-2;P56192	Methionine--tRNA ligase, cytoplasmic	MARS	3D-structure;Alternativesplicing;Aminoacyl-tRNAsynthetase;ATP-binding;Completeproteome;Cytoplasm;Diseasemutation;Ligase;Nucleotide-binding;Polymorphism;Proteinbiosynthesis;Proteomicsidentification;Referenceproteome;RNA-binding;tRNA-binding	amine metabolic process;amino acid activation;carboxylic acid metabolic process;cellular amine metabolic process;cellular amino acid metabolic process;cellular ketone metabolic process;cellular macromolecule metabolic process;cellular metabolic process;cellular nitrogen compound metabolic process;cellular process;gene expression;macromolecule metabolic process;metabolic process;methionyl-tRNA ami…	adenyl nucleotide binding;adenyl ribonucleotide binding;aminoacyl-tRNA ligase activity;ATP binding;binding;catalytic activity;ligase activity;ligase activity, forming aminoacyl-tRNA and related compounds;ligase activity, forming carbon-oxygen bonds;methionine-tRNA ligase activity;nucleic acid binding;nucleotide binding;purine nucleotide binding;purine ribonucleoside triphosphate binding;purine ri…	cell part;cytoplasm;cytoplasmic part;cytosol;extracellular membrane-bounded organelle;extracellular organelle;extracellular region part;extracellular vesicular exosome;intracellular membrane-bounded organelle;intracellular organelle;intracellular part;membrane;membrane-bounded organelle;membrane-bounded vesicle;mitochondrion;organelle;vesicle	Aminoacyl-tRNA biosynthesis;Selenocompound metabolism	tRNA-synt_1g;WHEP-TRS				1	1	1	20.7	20.7	20.7	6.3941	0.003252	1.2349	935950	2	0.283898	0.685101	0.131664	-0.864027	-0.492809	-0.0107498	16.168	18.575	19.0571	19.0678	18.2038	18.575	19.0571
Q5QNY5;H0YJ60;P40855-5;P40855;H0YDY4;G3V3G9	Q5QNY5;H0YJ60;P40855-5;P40855;H0YDY4;G3V3G9	Peroxisomal biogenesis factor 19	PEX19	3D-structure;Acetylation;Alternativesplicing;Completeproteome;Cytoplasm;Lipoprotein;Membrane;Methylation;Peroxisome;Peroxisomebiogenesis;Peroxisomebiogenesisdisorder;Phosphoprotein;Prenylation;Proteomicsidentification;Referenceproteome;Zellwegersyndrome	biological regulation;cellular component biogenesis;cellular component biogenesis at cellular level;cellular component organization;cellular component organization at cellular level;cellular component organization or biogenesis;cellular component organization or biogenesis at cellular level;cellular macromolecule metabolic process;cellular metabolic process;cellular process;cellular protein metab…	ATPase binding;binding;enzyme binding;protein binding;protein N-terminus binding	brush border membrane;cell part;cell projection membrane;cell projection part;cytoplasm;cytoplasmic part;cytosol;integral to membrane;intracellular membrane-bounded organelle;intracellular organelle;intracellular organelle part;intracellular part;intrinsic to membrane;macromolecular complex;membrane;membrane part;membrane-bounded organelle;microbody;microbody membrane;microbody part;nuclear part;…	Peroxisome	Pex19;WD40				3	3	3	14.9	14.9	14.9	26.137	0	69.32	7259700	3	0.358406	0.511608	0.996951	-1.04884	-0.0198154	4.54978	17.4047	17.6005	22.7915	18.2417	17.1929	18.2219	22.7915
H0YLA2;P37108	H0YLA2;P37108	Signal recognition particle 14 kDa protein	SRP14	3D-structure;Completeproteome;Cytoplasm;Directproteinsequencing;Phosphoprotein;Polymorphism;Proteomicsidentification;Referenceproteome;Ribonucleoprotein;RNA-binding;Signalrecognitionparticle	biosynthetic process;cellular biosynthetic process;cellular macromolecule biosynthetic process;cellular macromolecule metabolic process;cellular metabolic process;cellular process;cellular protein metabolic process;cotranslational protein targeting to membrane;establishment of localization;establishment of localization in cell;establishment of protein localization;establishment of protein localiz…	7S RNA binding;binding;endoplasmic reticulum signal peptide binding;nucleic acid binding;peptide binding;RNA binding;signal sequence binding	cell part;cytoplasm;cytoplasmic part;cytosol;extracellular membrane-bounded organelle;extracellular organelle;extracellular region part;extracellular vesicular exosome;intercellular bridge;intracellular membrane-bounded organelle;intracellular non-membrane-bounded organelle;intracellular organelle;intracellular organelle part;intracellular part;macromolecular complex;membrane-bounded organelle;me…	Protein export	SRP14				1	1	1	12.2	12.2	12.2	13.058	0	2.3328	678940	1	0.201137	0.241114	0.639512	0.82657	0.868349	-1.54557	17.7558	19.3729	16.6938	18.5046	19.3312	19.3729	16.959
H0YMD0;H0YMU9;H0YN42;P07355;P07355-2;H0YKS4;H0YNP5;H0YM50;H0YMM1;A6NMY6;H0YNA0;H0YKZ7;H0YLV6;H0YMT9;H0YKX9;H0YN28;H0YL33	H0YMD0;H0YMU9;H0YN42;P07355;P07355-2;H0YKS4;H0YNP5;H0YM50;H0YMM1;A6NMY6;H0YNA0;H0YKZ7;H0YLV6;H0YMT9;H0YKX9;H0YN28;H0YL33;H0YKV8;H0YKL9;H0YMW4;H0YN52;H0YMD9;H0YNB8;H0YKN4;H0YLE2	Annexin;Annexin A2;Putative annexin A2-like protein	ANXA2;ANXA2P2	3D-structure;Acetylation;Alternativesplicing;Annexin;Basementmembrane;Calcium;Calcium/phospholipid-binding;Completeproteome;Directproteinsequencing;Extracellularmatrix;Phosphoprotein;Polymorphism;Proteomicsidentification;Referenceproteome;Repeat;Secreted;Ublconjugation	anatomical structure formation involved in morphogenesis;angiogenesis;biological regulation;body fluid secretion;cellular component assembly;cellular component assembly at cellular level;cellular component organization;cellular component organization at cellular level;cellular component organization or biogenesis;cellular component organization or biogenesis at cellular level;cellular membrane or…	binding;calcium ion binding;calcium-dependent phospholipid binding;calcium-dependent protein binding;cation binding;enzyme inhibitor activity;enzyme regulator activity;ion binding;lipase inhibitor activity;lipid binding;metal ion binding;phosphatidylinositol binding;phosphatidylinositol-4,5-bisphosphate binding;phospholipase A2 inhibitor activity;phospholipase inhibitor activity;phospholipid bind…	basement membrane;basolateral plasma membrane;cell cortex;cell part;cell projection;cell surface;cytoplasmic membrane-bounded vesicle;cytoplasmic part;cytoplasmic vesicle;early endosome;endosomal part;endosome;endosome membrane;extracellular matrix part;extracellular membrane-bounded organelle;extracellular organelle;extracellular region part;extracellular space;extracellular vesicular exosome;ex…		Annexin				10	10	10	46.7	46.7	46.7	25.341	0	13.509	27461000	18	0.113659	0.182259	0.0333894	0.515047	1.09848	0.804146	23.3322	23.7032	23.5092	22.0518	22.5668	23.1503	22.8559
H0YMV8;Q71UM5;C9JLI6	H0YMV8;Q71UM5;C9JLI6	40S ribosomal protein S27;40S ribosomal protein S27-like	RPS27L	Completeproteome;Metal-binding;Proteomicsidentification;Referenceproteome;Ribonucleoprotein;Ribosomalprotein;Zinc;Zinc-finger	activation of caspase activity;biological regulation;biosynthetic process;cell cycle checkpoint;cellular biosynthetic process;cellular macromolecule biosynthetic process;cellular macromolecule metabolic process;cellular metabolic process;cellular nitrogen compound metabolic process;cellular process;cellular protein metabolic process;cellular response to stimulus;cellular response to stress;DNA da…	apoptotic protease activator activity;binding;caspase activator activity;caspase regulator activity;cation binding;enzyme activator activity;enzyme regulator activity;ion binding;metal ion binding;nucleic acid binding;peptidase activator activity;peptidase regulator activity;structural constituent of ribosome;structural molecule activity;translation activator activity;translation regulator activi…	cell part;cytoplasmic part;intracellular membrane-bounded organelle;intracellular non-membrane-bounded organelle;intracellular organelle;intracellular part;macromolecular complex;membrane-bounded organelle;non-membrane-bounded organelle;nucleus;organelle;ribonucleoprotein complex;ribosome	Ribosome	Ribosomal_S27e				3	1	1	34	13	13	11.345	0	5.4459	2804800	1	0.0159841	0.509458	0.710521	-0.0282822	-0.0135746	3.7158	17.2922	18.5834	21.4195	17.7037	17.6754	17.6901	21.4195
H0YNG3;P67812-4;P67812;P67812-3;H0YNX5;H0YNA5;P67812-2	H0YNG3;P67812-4;P67812;P67812-3;H0YNX5;H0YNA5;P67812-2;H0YKT4	Signal peptidase complex catalytic subunit SEC11;Signal peptidase complex catalytic subunit SEC11A;Signal peptidase I	SEC11A	Alternativesplicing;Completeproteome;Endoplasmicreticulum;Hydrolase;Membrane;Microsome;Protease;Proteomicsidentification;Referenceproteome;Signal-anchor;Transmembrane;Transmembranehelix	biological regulation;biosynthetic process;cellular biosynthetic process;cellular macromolecule biosynthetic process;cellular macromolecule metabolic process;cellular metabolic process;cellular process;cellular protein metabolic process;cotranslational protein targeting to membrane;establishment of localization;establishment of localization in cell;establishment of protein localization;establishm…	catalytic activity;hydrolase activity;peptidase activity;peptidase activity, acting on L-amino acid peptides;serine hydrolase activity;serine-type peptidase activity	cell part;cytoplasmic part;endoplasmic reticulum membrane;endoplasmic reticulum part;extracellular membrane-bounded organelle;extracellular organelle;extracellular region part;extracellular vesicular exosome;integral to membrane;intracellular organelle part;intracellular part;intrinsic to membrane;membrane;membrane part;membrane-bounded organelle;membrane-bounded vesicle;organelle;organelle membr…	Protein export	Peptidase_S24				5	5	5	22.1	22.1	22.1	18.651	0	5.7685	26816000	7	0.135488	1.41525	0.00928437	0.596613	7.28666	0.643618	17.8204	24.6766	17.9374	17.3899	17.9865	24.6766	18.0335
H3BQD2;H3BM54;H3BN86;Q8TD49;Q9H1A3-2;Q9H1A3	H3BQD2;H3BM54;H3BN86;Q8TD49;Q9H1A3-2;Q9H1A3	Methyltransferase-like protein 9	METTL9;PAP1	Alternativesplicing;Completeproteome;Glycoprotein;Proteomicsidentification;Referenceproteome;Signal					DREV				1	1	1	10.2	10.2	10.2	14.655	0.0033501	1.3301	962900	1	0.101769	0.090694	0.602328	-0.33523	1.49698	-1.45483	18.7727	19.877	16.8768	18.3801	18.0448	19.877	16.9252
H3BTH4;H3BN66;H3BRS6;Q9BRR6-6;Q9BRR6-2;Q9BRR6	H3BTH4;H3BN66;H3BRS6;Q9BRR6-6;Q9BRR6-2;Q9BRR6	ADP-dependent glucokinase	ADPGK	Alternativesplicing;Completeproteome;Glycolysis;Kinase;Magnesium;Metal-binding;Polymorphism;Proteomicsidentification;Referenceproteome;Secreted;Signal;Transferase	alcohol catabolic process;alcohol metabolic process;carbohydrate catabolic process;carbohydrate metabolic process;catabolic process;cellular carbohydrate catabolic process;cellular carbohydrate metabolic process;cellular metabolic process;cellular process;generation of precursor metabolites and energy;glucose catabolic process;glucose metabolic process;glycolysis;hexose catabolic process;hexose m…	ADP-specific glucokinase activity;binding;catalytic activity;cation binding;ion binding;kinase activity;metal ion binding;phosphotransferase activity, alcohol group as acceptor;transferase activity;transferase activity, transferring phosphorus-containing groups	cell part;cytoplasmic part;endoplasmic reticulum;extracellular region;intracellular membrane-bounded organelle;intracellular organelle;intracellular part;membrane;membrane-bounded organelle;organelle	Glycolysis / Gluconeogenesis	ADP_PFK_GK				1	1	1	24.6	24.6	24.6	6.0661	0.0017825	1.502	688540	1	0.362438	0.0279604	0.0567716	-1.05845	1.80806	0.952434	17.547	19.3932	17.7098	17.5851	16.5267	19.3932	18.5375
I3L3P7;I3L246;H3BN98;P62244;H3BV27;H3BT37;I3L303	I3L3P7;I3L246;H3BN98;P62244;H3BV27;H3BT37;I3L303	40S ribosomal protein S15a	RPS15A	3D-structure;Completeproteome;Directproteinsequencing;Proteomicsidentification;Referenceproteome;Ribonucleoprotein;Ribosomalprotein	biological regulation;biosynthetic process;catabolic process;cellular biosynthetic process;cellular catabolic process;cellular component disassembly;cellular component disassembly at cellular level;cellular component organization;cellular component organization at cellular level;cellular component organization or biogenesis;cellular component organization or biogenesis at cellular level;cellular …	binding;nucleic acid binding;RNA binding;structural constituent of ribosome;structural molecule activity	cell part;cytoplasm;cytoplasmic part;cytosol;cytosolic small ribosomal subunit;extracellular membrane-bounded organelle;extracellular organelle;extracellular region part;extracellular vesicular exosome;intracellular non-membrane-bounded organelle;intracellular organelle;intracellular organelle part;intracellular part;macromolecular complex;membrane;membrane-bounded organelle;membrane-bounded vesi…	Ribosome	Reticulon;Ribosomal_S8				2	2	2	17	17	17	11.477	0.0018248	1.6364	5178100	3	1.5259	1.72404	0.0607522	-3.00237	-2.59875	0.288944	21.1523	21.1523	22.304	21.1523	18.1499	18.5535	21.4412
H3BPE7;P35637-2;P35637	H3BPE7;P35637-2;P35637	RNA-binding protein FUS	FUS	3D-structure;Alternativesplicing;Amyotrophiclateralsclerosis;Chromosomalrearrangement;Completeproteome;Directproteinsequencing;Diseasemutation;DNA-binding;Metal-binding;Methylation;Neurodegeneration;Nucleus;Phosphoprotein;Polymorphism;Proteomicsidentification;Proto-oncogene;Referenceproteome;Repeat;RNA-binding;Zinc;Zinc-finger	cellular macromolecule metabolic process;cellular metabolic process;cellular nitrogen compound metabolic process;cellular process;gene expression;macromolecule metabolic process;metabolic process;mRNA metabolic process;mRNA processing;nitrogen compound metabolic process;nuclear mRNA splicing, via spliceosome;nucleic acid metabolic process;nucleobase-containing compound metabolic process;primary m…	binding;cation binding;DNA binding;identical protein binding;ion binding;metal ion binding;nucleic acid binding;nucleotide binding;protein binding;protein binding transcription factor activity;RNA binding;transcription coactivator activity;transcription cofactor activity;transcription factor binding transcription factor activity;transition metal ion binding;zinc ion binding	cell part;cytoplasm;intracellular membrane-bounded organelle;intracellular organelle;intracellular organelle part;intracellular part;membrane-bounded organelle;nuclear part;nucleoplasm;nucleus;organelle;organelle part		RRM_1;zf-RanBP				10	8	8	17.8	17.8	17.8	53.496	0	136.67	372950000	26	0.176806	0.531377	0.0338156	-0.569172	-0.0767384	0.413271	27.2344	27.4533	27.7125	26.4911	25.9219	26.4144	26.9044
H3BRL8;H3BPZ1;H3BS72;Q9P035-2;Q9P035;H3BMZ1	H3BRL8;H3BPZ1;H3BS72;Q9P035-2;Q9P035;H3BMZ1	Very-long-chain (3R)-3-hydroxyacyl-CoA dehydratase 3	HACD3	Alternativesplicing;Coiledcoil;Completeproteome;Endoplasmicreticulum;Fattyacidbiosynthesis;Fattyacidmetabolism;Lipidbiosynthesis;Lipidmetabolism;Lyase;Membrane;Phosphoprotein;Polymorphism;Proteomicsidentification;Referenceproteome;Transmembrane;Transmembranehelix	activation of JUN kinase activity;activation of MAPK activity;biological regulation;biosynthetic process;carboxylic acid biosynthetic process;carboxylic acid metabolic process;cellular biosynthetic process;cellular ketone metabolic process;cellular lipid metabolic process;cellular macromolecule metabolic process;cellular metabolic process;cellular process;cellular protein metabolic process;cellul…	3-hydroxyacyl-CoA dehydratase activity;binding;carbon-oxygen lyase activity;catalytic activity;enzyme activator activity;enzyme binding;enzyme regulator activity;GTPase activator activity;GTPase regulator activity;hydro-lyase activity;lyase activity;nucleoside-triphosphatase regulator activity;protein binding	adherens junction;anchoring junction;cell junction;cell part;cell-substrate adherens junction;cell-substrate junction;cytoplasmic part;endoplasmic reticulum;endoplasmic reticulum membrane;endoplasmic reticulum part;focal adhesion;integral to membrane;intracellular membrane-bounded organelle;intracellular organelle;intracellular organelle part;intracellular part;intrinsic to membrane;membrane;memb…		CS;PTPLA				2	2	2	10.2	10.2	10.2	29.205	0	2.7707	2659900	2	1.0097	0.000391645	0.0712336	-2.27939	1.95775	1.04086	17.5443	20.7297	19.8129	18.772	16.4926	20.7297	19.8129
H3BV15;Q8N1F7-2;Q8N1F7	H3BV15;Q8N1F7-2;Q8N1F7	Nuclear pore complex protein Nup93	NUP93	Alternativesplicing;Completeproteome;Membrane;mRNAtransport;Nuclearporecomplex;Nucleus;Phosphoprotein;Polymorphism;Proteintransport;Proteomicsidentification;Referenceproteome;Translocation;Transport	biological regulation;biosynthetic process;carbohydrate metabolic process;carbohydrate transport;cell cycle;cell cycle process;cell surface receptor linked signaling pathway;cellular biosynthetic process;cellular component assembly;cellular component assembly at cellular level;cellular component disassembly;cellular component disassembly at cellular level;cellular component organization;cellular …	structural constituent of nuclear pore;structural molecule activity	cell part;envelope;intracellular organelle part;intracellular part;macromolecular complex;membrane;membrane part;nuclear envelope;nuclear membrane;nuclear part;nuclear periphery;nuclear pore;organelle envelope;organelle membrane;organelle part;pore complex;protein complex	RNA transport	Nic96				1	1	1	14.3	14.3	14.3	9.762	0.0018484	1.6629	438020	1	0.156175	0.148098	0.557177	-0.507458	1.2407	-1.34145	17.7605	18.7406	17.7277	17.4999	16.9925	18.7406	16.1585
H7BY16;P19338	H7BY16;P19338	Nucleolin	NCL	3D-structure;Acetylation;Completeproteome;Cytoplasm;Directproteinsequencing;DNA-binding;Methylation;Nucleus;Phosphoprotein;Polymorphism;Proteomicsidentification;Referenceproteome;Repeat;RNA-binding	anatomical structure formation involved in morphogenesis;angiogenesis;developmental process	binding;DNA binding;identical protein binding;nucleic acid binding;nucleotide binding;protein binding;protein C-terminus binding;RNA binding;sequence-specific DNA binding;telomeric DNA binding	cell cortex;cell part;cytoplasmic part;extracellular membrane-bounded organelle;extracellular organelle;extracellular region part;extracellular vesicular exosome;intracellular membrane-bounded organelle;intracellular non-membrane-bounded organelle;intracellular organelle;intracellular organelle part;intracellular part;macromolecular complex;membrane;membrane-bounded organelle;membrane-bounded ves…	Pathogenic Escherichia coli infection	RRM_1				1	1	1	4.7	4.7	4.7	32.389	0.0088235	1.0252	1617000	2	1.78584	0.669512	1.7153	-3.32056	-0.452551	-3.55805	19.8335	20.6249	19.8335	19.8335	16.5129	19.3809	16.2754
H7BZJ3	H7BZJ3		PDIA3	Completeproteome;Proteomicsidentification;Referenceproteome;Repeat	biological regulation;cell redox homeostasis;cellular homeostasis;cellular process;homeostatic process;regulation of biological process;regulation of biological quality;regulation of cellular process	catalytic activity;isomerase activity			Thioredoxin				1	1	1	11.4	11.4	11.4	13.519	0	2.1729	2819600	3	0.0519632	0.074263	0.946744	0.267584	1.57496	-2.22195	20.1932	21.0457	19.0532	19.0532	19.3208	20.6282	16.8313
H7C0H8;Q6NUQ4-2;Q6NUQ4	H7C0H8;Q6NUQ4-2;Q6NUQ4;H7C085	Transmembrane protein 214	TMEM214	Acetylation;Alternativesplicing;Apoptosis;Completeproteome;Endoplasmicreticulum;Glycoprotein;Membrane;Polymorphism;Proteomicsidentification;Referenceproteome;Transmembrane;Transmembranehelix	apoptosis;cell death;cellular process;death;programmed cell death		cell part;cytoplasm;cytoplasmic microtubule;cytoplasmic part;cytoskeletal part;endoplasmic reticulum;endoplasmic reticulum membrane;endoplasmic reticulum part;Golgi apparatus;integral to membrane;intracellular membrane-bounded organelle;intracellular organelle;intracellular organelle part;intracellular part;intrinsic to membrane;macromolecular complex;membrane;membrane part;membrane-bounded organ…		DUF2359				3	3	3	9	9	9	42.974	0	2.5961	2177700	3	0.263928	0.507681	0.151968	1.02856	4.56852	1.49602	16.8025	21.0544	16.111	16.4859	17.5144	21.0544	17.9819
H7C0W7;Q9BYI3-3;Q9BYI3	H7C0W7;Q9BYI3-3;Q9BYI3	Hyccin	FAM126A	Alternativesplicing;Cataract;Completeproteome;Cytoplasm;Diseasemutation;Leukodystrophy;Membrane;Phosphoprotein;Proteomicsidentification;Referenceproteome	biological regulation;cellular process;cellular response to stimulus;regulation of biological process;regulation of cellular process;response to stimulus;signal transduction	molecular transducer activity;signal transducer activity	cell part;cytoplasm;intracellular part;membrane;plasma membrane		Hyccin				1	1	1	3.6	3.6	3.6	52.038	0.0089021	1.0551	691090	1	0.411012	0.835626	0.161868	-1.17133	-0.862688	1.54797	18.0408	15.9288	19.3985	17.8505	16.6792	16.9879	19.3985
H7C1K0;H7C3A1;Q9BXP5-5;Q9BXP5-4;Q9BXP5-2;Q9BXP5-3;Q9BXP5	H7C1K0;H7C3A1;Q9BXP5-5;Q9BXP5-4;Q9BXP5-2;Q9BXP5-3;Q9BXP5	Serrate RNA effector molecule homolog	SRRT	Acetylation;Activator;Alternativesplicing;Completeproteome;Cytoplasm;Nucleus;Phosphoprotein;Proteomicsidentification;Referenceproteome;RNA-mediatedgenesilencing;Transcription;Transcriptionregulation	biological regulation;biosynthetic process;cell proliferation;cellular biosynthetic process;cellular macromolecule biosynthetic process;cellular macromolecule metabolic process;cellular metabolic process;cellular nitrogen compound metabolic process;cellular process;developmental process;macromolecule biosynthetic process;macromolecule metabolic process;metabolic process;ncRNA metabolic process;nc…	binding;DNA binding;nucleic acid binding	cell part;cytoplasm;intracellular membrane-bounded organelle;intracellular organelle;intracellular organelle part;intracellular part;membrane-bounded organelle;nuclear part;nucleoplasm;nucleus;organelle;organelle part		ARS2;DUF3546				2	2	2	31.9	31.9	31.9	5.3843	0	2.1062	1561500	2	0.429173	0.0438156	0.174443	-1.21226	2.27018	-0.175817	16.8211	20.5745	18.1572	18.3043	17.0921	20.5745	18.1285
I3L0K7;Q12931-2;Q12931	I3L0K7;Q12931-2;Q12931	Heat shock protein 75 kDa, mitochondrial	TRAP1	Acetylation;Alternativesplicing;ATP-binding;Chaperone;Completeproteome;Membrane;Mitochondrion;Mitochondrioninnermembrane;Nucleotide-binding;Phosphoprotein;Polymorphism;Proteomicsidentification;Receptor;Referenceproteome;Transitpeptide	biological regulation;cellular macromolecule metabolic process;cellular metabolic process;cellular process;cellular protein metabolic process;chaperone-mediated protein folding;macromolecule metabolic process;metabolic process;posttranscriptional regulation of gene expression;primary metabolic process;protein folding;protein metabolic process;regulation of biological process;regulation of biosynt…	adenyl nucleotide binding;adenyl ribonucleotide binding;ATP binding;binding;cytokine receptor binding;enzyme binding;kinase binding;nucleotide binding;protein binding;protein kinase binding;purine nucleotide binding;purine ribonucleoside triphosphate binding;purine ribonucleotide binding;receptor binding;ribonucleotide binding;tumor necrosis factor receptor binding;tumor necrosis factor receptor …	cell part;cytoplasmic part;extracellular membrane-bounded organelle;extracellular organelle;extracellular region part;extracellular vesicular exosome;intracellular membrane-bounded organelle;intracellular organelle;intracellular organelle lumen;intracellular organelle part;intracellular part;lipid particle;membrane;membrane-bounded organelle;membrane-bounded vesicle;membrane-enclosed lumen;mitoch…		HATPase_c;HSP90				1	1	1	2.6	2.6	2.6	57.219	0.0017391	1.4433	499490	0	0.540893	0.551555	0.789442	-1.45083	-0.133961	-1.89035	18.3525	18.9301	19.2847	19.0641	17.6132	18.9301	17.1737
I3L1P8;Q02978-2;Q02978	I3L1P8;Q02978-2;Q02978	Mitochondrial 2-oxoglutarate/malate carrier protein	SLC25A11	Acetylation;Alternativesplicing;Completeproteome;Directproteinsequencing;Membrane;Mitochondrion;Mitochondrioninnermembrane;Phosphoprotein;Proteomicsidentification;Referenceproteome;Repeat;Transmembrane;Transmembranehelix;Transport	alcohol biosynthetic process;alcohol metabolic process;alpha-ketoglutarate transport;anion transport;biosynthetic process;carbohydrate biosynthetic process;carbohydrate metabolic process;carboxylic acid transport;cellular biosynthetic process;cellular carbohydrate biosynthetic process;cellular carbohydrate metabolic process;cellular metabolic process;cellular process;dicarboxylic acid transport;e…	active transmembrane transporter activity;anion transmembrane transporter activity;anion:anion antiporter activity;antiporter activity;C4-dicarboxylate transmembrane transporter activity;carboxylic acid transmembrane transporter activity;dicarboxylic acid transmembrane transporter activity;ion transmembrane transporter activity;malate transmembrane transporter activity;organic acid transmembrane …	cell part;cytoplasmic part;integral to membrane;integral to plasma membrane;intracellular membrane-bounded organelle;intracellular organelle;intracellular organelle part;intracellular part;intrinsic to membrane;intrinsic to plasma membrane;membrane;membrane part;membrane-bounded organelle;mitochondrial inner membrane;mitochondrial membrane;mitochondrial part;mitochondrion;nucleus;organelle;organe…		Mito_carr				1	1	1	5.4	5.4	5.4	32.182	0.0076336	1.1091	1540800	2	0.0263566	0.135922	0.0805532	-0.0682087	1.29313	1.09662	17.4752	19.6502	19.4537	18.3571	18.2889	19.6502	19.4537
I3L2C7;P57678	I3L2C7;P57678	Gem-associated protein 4	GEMIN4	Acetylation;Completeproteome;Cytoplasm;mRNAprocessing;mRNAsplicing;Nucleus;Phosphoprotein;Polymorphism;Proteomicsidentification;Referenceproteome	cellular component assembly;cellular component assembly at cellular level;cellular component organization;cellular component organization at cellular level;cellular component organization or biogenesis;cellular component organization or biogenesis at cellular level;cellular macromolecular complex assembly;cellular macromolecular complex subunit organization;cellular macromolecule metabolic proces…		cell part;cytoplasm;cytoplasmic part;cytosol;extracellular membrane-bounded organelle;extracellular organelle;extracellular region part;extracellular vesicular exosome;intracellular non-membrane-bounded organelle;intracellular organelle;intracellular organelle part;intracellular part;macromolecular complex;membrane;membrane-bounded organelle;membrane-bounded vesicle;non-membrane-bounded organelle…	RNA transport					7	7	7	9.4	9.4	9.4	118.82	0	12.06	8691400	6	0.175446	0.638078	1.221	-0.565157	-0.370134	5.12662	16.9623	17.5564	23.0512	17.9245	17.3594	17.5544	23.0512
I3L397;I3L504;P63241;P63241-2;F8WCJ1;C9J7B5;C9J4W5;Q9GZV4;Q6IS14	I3L397;I3L504;P63241;P63241-2;F8WCJ1;C9J7B5;C9J4W5;Q9GZV4;Q6IS14	Eukaryotic translation initiation factor 5A;Eukaryotic translation initiation factor 5A-1;Eukaryotic translation initiation factor 5A-2;Eukaryotic translation initiation factor 5A-1-like	EIF5A;EIF5A2;EIF5AL1	3D-structure;Acetylation;Alternativesplicing;Completeproteome;Cytoplasm;Directproteinsequencing;Elongationfactor;Endoplasmicreticulum;Hypusine;Membrane;mRNAtransport;Nuclearporecomplex;Nucleus;Polymorphism;Proteinbiosynthesis;Proteintransport;Proteomicsidentification;Referenceproteome;RNA-binding;Translocation;Transport	amine biosynthetic process;amine metabolic process;apoptosis;biological regulation;biosynthetic process;carboxylic acid biosynthetic process;carboxylic acid metabolic process;cell death;cellular amine metabolic process;cellular amino acid biosynthetic process;cellular amino acid metabolic process;cellular biosynthetic process;cellular ketone metabolic process;cellular macromolecule metabolic proc…	binding;nucleic acid binding;protein binding;protein N-terminus binding;ribonucleoprotein binding;ribosome binding;RNA binding;snRNA binding;translation elongation factor activity;translation factor activity, nucleic acid binding;U6 snRNA binding	annulate lamellae;cell part;cytoplasm;cytoplasmic part;cytosol;endoplasmic reticulum membrane;endoplasmic reticulum part;extracellular membrane-bounded organelle;extracellular organelle;extracellular region part;extracellular vesicular exosome;intracellular membrane-bounded organelle;intracellular organelle;intracellular organelle part;intracellular part;macromolecular complex;membrane;membrane p…		eIF-5a				4	4	4	29.5	29.5	29.5	16.019	0	5.629	2474500	4	0.876627	0.142892	0.0661027	2.49954	2.88357	1.00976	20.0339	20.4179	18.1117	17.5343	20.0339	20.4179	18.5441
I3L3E9;P39748-2;P39748	I3L3E9;P39748-2;P39748	Flap endonuclease 1	FEN1	3D-structure;Acetylation;Alternativeinitiation;Completeproteome;Directproteinsequencing;DNAdamage;DNArepair;DNAreplication;Endonuclease;Exonuclease;Hydrolase;Magnesium;Metal-binding;Methylation;Mitochondrion;Nuclease;Nucleus;Phosphoprotein;Proteomicsidentification;Referenceproteome	anatomical structure homeostasis;base-excision repair;behavior;biological regulation;biosynthetic process;catabolic process;cell cycle;cellular biosynthetic process;cellular catabolic process;cellular component organization;cellular component organization at cellular level;cellular component organization or biogenesis;cellular component organization or biogenesis at cellular level;cellular macrom…	5'-3' exonuclease activity;5'-flap endonuclease activity;binding;catalytic activity;cation binding;damaged DNA binding;deoxyribonuclease activity;DNA binding;double-stranded DNA binding;double-stranded DNA specific exodeoxyribonuclease activity;endodeoxyribonuclease activity;endodeoxyribonuclease activity, producing 5'-phosphomonoesters;endonuclease activity;endonuclease activity, active with eit…	cell part;cytoplasmic part;intracellular membrane-bounded organelle;intracellular non-membrane-bounded organelle;intracellular organelle;intracellular organelle part;intracellular part;membrane;membrane-bounded organelle;mitochondrion;non-membrane-bounded organelle;nuclear part;nucleolus;nucleoplasm;nucleus;organelle;organelle part;plasma membrane	Base excision repair;DNA replication;Non-homologous end-joining	XPG_I;XPG_N				2	2	2	17.5	17.5	17.5	17.799	0	4.4924	2120500	2	0.438044	0.348219	0.0507215	1.52137	3.91005	0.914717	17.0154	21.016	18.8748	17.1059	18.6273	21.016	18.0206
J3KP58;P30622-2;P30622-1;P30622;F5H367;F5H270;F5H1T5;A0A3B3ITA2;F5H6A0;F5H0N7	J3KP58;P30622-2;P30622-1;P30622;F5H367;F5H270;F5H1T5;A0A3B3ITA2;F5H6A0;F5H0N7	CAP-Gly domain-containing linker protein 1	CLIP1	3D-structure;Alternativesplicing;Cellprojection;Coiledcoil;Completeproteome;Cytoplasm;Cytoplasmicvesicle;Cytoskeleton;Membrane;Metal-binding;Microtubule;Phosphoprotein;Polymorphism;Proteomicsidentification;Referenceproteome;Repeat;Transport;Zinc;Zinc-finger	biological regulation;cell cycle;cell cycle phase;cell cycle process;cellular component organization;cellular component organization at cellular level;cellular component organization or biogenesis;cellular component organization or biogenesis at cellular level;cellular process;cellular response to stimulus;cytoskeleton organization;intracellular signal transduction;microtubule bundle formation;mi…	binding;cation binding;cytoskeletal protein binding;identical protein binding;ion binding;metal ion binding;microtubule binding;microtubule plus-end binding;nucleic acid binding;protein binding;protein dimerization activity;protein homodimerization activity;transition metal ion binding;tubulin binding;zinc ion binding	cell part;cell projection;centrosome;chromosomal part;cytoplasm;cytoplasmic microtubule;cytoplasmic part;cytoplasmic vesicle membrane;cytoplasmic vesicle part;cytoskeletal part;cytoskeleton;cytosol;endosome;intermediate filament;intracellular membrane-bounded organelle;intracellular non-membrane-bounded organelle;intracellular organelle;intracellular organelle part;intracellular part;kinetochore;…		CAP_GLY				2	2	2	1.7	1.7	1.7	148.13	0	1.817	1371900	2	0.659572	0.501491	0.768194	-1.68327	0.00965309	-1.84336	19.3829	20.3877	19.3829	19.3829	17.6996	19.3925	17.5395
V9GYN7;J3KPS0;Q9NXW2;Q9NXW2-2;V9GY70	V9GYN7;J3KPS0;Q9NXW2;Q9NXW2-2;V9GY70	DnaJ homolog subfamily B member 12	DNAJB12	3D-structure;Acetylation;Alternativesplicing;Chaperone;Completeproteome;Membrane;Polymorphism;Proteomicsidentification;Referenceproteome;Transmembrane;Transmembranehelix			cell part;integral to membrane;intrinsic to membrane;membrane;membrane part	Protein processing in endoplasmic reticulum	DnaJ;DUF1977				3	3	3	11.2	11.2	11.2	31.12	0	3.3768	10810000	5	0.629863	0.238535	0.193641	-1.62685	3.3937	1.70986	19.1164	22.9749	21.2911	19.5812	17.9544	22.9749	21.2911
J3KPX7;Q99623;F5GY37;Q99623-2;F5GWA7;F5H3X6	J3KPX7;Q99623;F5GY37;Q99623-2;F5GWA7;F5H3X6;F5H0C5;F5H2D2	Prohibitin-2	PHB2	Acetylation;Alternativesplicing;Coiledcoil;Completeproteome;Cytoplasm;Directproteinsequencing;Membrane;Mitochondrion;Mitochondrioninnermembrane;Nucleus;Phosphoprotein;Proteomicsidentification;Receptor;Referenceproteome;Repressor;Transcription;Transcriptionregulation	anatomical structure development;anatomical structure morphogenesis;biological regulation;biosynthetic process;branching involved in mammary gland duct morphogenesis;branching morphogenesis of a tube;cellular biosynthetic process;cellular component organization;cellular component organization at cellular level;cellular component organization or biogenesis;cellular component organization or biogen…	binding;estrogen receptor binding;hormone receptor binding;nuclear hormone receptor binding;protein binding;protein N-terminus binding;receptor binding;steroid hormone receptor binding	cell part;cell surface;cytoplasmic part;extracellular membrane-bounded organelle;extracellular organelle;extracellular region part;extracellular vesicular exosome;intracellular membrane-bounded organelle;intracellular organelle;intracellular organelle part;intracellular part;macromolecular complex;membrane;membrane-bounded organelle;membrane-bounded vesicle;mitochondrial inner membrane;mitochondr…		Band_7				9	9	9	37.6	37.6	37.6	33.239	0	22.536	31927000	14	0.339622	0.0368096	0.277597	-1.00358	1.76185	2.10693	22.3108	23.8617	24.1351	21.727	20.7234	23.4889	23.8339
J3KQ06;Q9NWC5	J3KQ06;Q9NWC5;C9J9Z5	Transmembrane protein 45A	TMEM45A	Completeproteome;Membrane;Proteomicsidentification;Referenceproteome;Transmembrane;Transmembranehelix			cell part;integral to membrane;intrinsic to membrane;membrane part		DUF716				4	4	4	9.3	9.3	9.3	33.481	0	3.8983	38733000	8	0.363026	0.238327	0.404813	-1.05984	0.878862	-0.928303	23.8297	24.7698	23.8737	23.2644	22.2046	24.1433	22.3361
J3KQ69;P25205;P25205-2	J3KQ69;P25205;P25205-2	DNA replication licensing factor MCM3	MCM3	Acetylation;Alternativesplicing;ATP-binding;Cellcycle;Completeproteome;Directproteinsequencing;DNA-binding;DNAreplication;Glycoprotein;Helicase;Hydrolase;Nucleotide-binding;Nucleus;Phosphoprotein;Polymorphism;Proteomicsidentification;Referenceproteome	biosynthetic process;cell cycle;cell cycle process;cellular biosynthetic process;cellular macromolecule biosynthetic process;cellular macromolecule metabolic process;cellular metabolic process;cellular nitrogen compound metabolic process;cellular process;DNA metabolic process;DNA replication;DNA strand elongation;DNA strand elongation involved in DNA replication;DNA-dependent DNA replication init…	adenyl nucleotide binding;adenyl ribonucleotide binding;ATP binding;binding;catalytic activity;DNA binding;DNA helicase activity;helicase activity;hydrolase activity;hydrolase activity, acting on acid anhydrides;hydrolase activity, acting on acid anhydrides, in phosphorus-containing anhydrides;nucleic acid binding;nucleoside-triphosphatase activity;nucleotide binding;purine nucleotide binding;pur…	alpha DNA polymerase:primase complex;cell part;centrosome;chromosomal part;cytoplasmic part;cytoskeletal part;intracellular membrane-bounded organelle;intracellular non-membrane-bounded organelle;intracellular organelle;intracellular organelle part;intracellular part;macromolecular complex;MCM complex;membrane;membrane-bounded organelle;microtubule organizing center;non-membrane-bounded organelle…	Cell cycle;Cell cycle - yeast;DNA replication;Meiosis - yeast	MCM;MCM_N				5	5	5	9.1	9.1	9.1	85.608	0	6.0923	3889400	4	0.06015	0.546801	0.0210577	0.302032	4.71714	0.47456	18.0071	21.8911	16.5947	17.174	17.476	21.8911	17.6485
J3KRE2;J3KTF8;J3QQX2;P52565	J3KRE2;J3KTF8;J3QQX2;P52565	Rho GDP-dissociation inhibitor 1	ARHGDIA	3D-structure;Acetylation;Alternativesplicing;Completeproteome;Cytoplasm;Directproteinsequencing;Diseasemutation;GTPaseactivation;Phosphoprotein;Proteomicsidentification;Referenceproteome	biological regulation;cell surface receptor linked signaling pathway;cellular component movement;cellular process;cellular response to stimulus;enzyme linked receptor protein signaling pathway;intracellular signal transduction;negative regulation of apoptosis;negative regulation of axonogenesis;negative regulation of biological process;negative regulation of cell adhesion;negative regulation of c…	enzyme activator activity;enzyme regulator activity;GDP-dissociation inhibitor activity;GTPase activator activity;GTPase regulator activity;nucleoside-triphosphatase regulator activity;Rho GDP-dissociation inhibitor activity;small GTPase regulator activity	cell part;cytoplasm;cytoplasmic part;cytoskeleton;cytosol;extracellular membrane-bounded organelle;extracellular organelle;extracellular region part;extracellular vesicular exosome;immunological synapse;intracellular non-membrane-bounded organelle;intracellular organelle;intracellular part;membrane part;membrane-bounded organelle;membrane-bounded vesicle;non-membrane-bounded organelle;organelle;p…	Neurotrophin signaling pathway;Vasopressin-regulated water reabsorption	Rho_GDI				1	1	1	11.6	11.6	11.6	14.814	0	1.9384	867020	1	0.138802	0.0507203	0.189587	-0.454033	2.31655	-0.231873	18.8943	19.7257	17.3717	17.4092	16.9551	19.7257	17.1773
J3KT10;Q9BW27;J3QS63;J3QL91;J3KRC0;F5H0W7;J3QLH0;J3QL54;Q9BW27-2;Q9BW27-3	J3KT10;Q9BW27;J3QS63;J3QL91;J3KRC0;F5H0W7;J3QLH0;J3QL54;Q9BW27-2;Q9BW27-3	Nuclear pore complex protein Nup85	NUP85	Acetylation;Alternativesplicing;Centromere;Chromosome;Completeproteome;Cytoplasm;Cytoskeleton;Kinetochore;Membrane;mRNAtransport;Nuclearporecomplex;Nucleus;Phosphoprotein;Proteintransport;Proteomicsidentification;Referenceproteome;Translocation;Transport	biological regulation;biosynthetic process;carbohydrate metabolic process;carbohydrate transport;cell chemotaxis;cell cycle;cell cycle process;cell migration;cell motility;cell projection assembly;cell projection organization;cell surface receptor linked signaling pathway;cellular biosynthetic process;cellular component assembly;cellular component assembly at cellular level;cellular component dis…		cell part;chromosomal part;condensed chromosome kinetochore;cytoplasmic part;cytoskeletal part;cytosol;envelope;intracellular non-membrane-bounded organelle;intracellular organelle;intracellular organelle part;intracellular part;kinetochore;macromolecular complex;membrane;membrane part;non-membrane-bounded organelle;nuclear envelope;nuclear membrane;nuclear part;Nup107-160 complex;organelle;organ…	RNA transport	Nucleopor_Nup85				2	2	2	5.6	5.6	5.6	70.177	0	5.33	2683200	2	0.13993	0.21898	0.154206	0.612875	3.29458	-0.0990257	17.7514	21.3555	17.9758	18.0609	18.6738	21.3555	17.9619
J3KT73;J3QL01;P63173	J3KT73;J3QL01;P63173	60S ribosomal protein L38	RPL38	3D-structure;Acetylation;Completeproteome;Proteomicsidentification;Referenceproteome;Ribonucleoprotein;Ribosomalprotein	90S preribosome assembly;anatomical structure development;anatomical structure morphogenesis;axial mesoderm development;biological regulation;biosynthetic process;catabolic process;cellular biosynthetic process;cellular catabolic process;cellular component assembly;cellular component assembly at cellular level;cellular component disassembly;cellular component disassembly at cellular level;cellula…	binding;nucleic acid binding;RNA binding;structural constituent of ribosome;structural molecule activity	adherens junction;anchoring junction;cell junction;cell part;cell-substrate adherens junction;cell-substrate junction;cytoplasmic part;cytosol;cytosolic large ribosomal subunit;eukaryotic 80S initiation complex;focal adhesion;intracellular non-membrane-bounded organelle;intracellular organelle;intracellular organelle part;intracellular part;large ribosomal subunit;macromolecular complex;non-membr…	Ribosome	Ribosomal_L38e	+			2	2	2	23.4	23.4	23.4	7.5649	0	2.2006	18823000	5	2.99765	1.25974	0.0762256	5.42828	6.89765	0.220364	22.2518	23.7212	18.586	16.8235	22.2518	23.7212	17.0439
J3KTA4;P17844-2;P17844	J3KTA4;P17844-2;P17844;J3QSF1;J3KRZ1;A0A1X7SBZ2;A0A1W2PQ51;Q92841-1;Q92841-3;Q92841-2;Q92841;A0A0U1RQJ0;X6RLV5;J3QR02;J3KRX8;J3KTQ4;J3QRQ7	Probable ATP-dependent RNA helicase DDX5	DDX5	3D-structure;Acetylation;Alternativesplicing;ATP-binding;Biologicalrhythms;Completeproteome;Helicase;Hydrolase;Isopeptidebond;mRNAprocessing;mRNAsplicing;Nucleotide-binding;Nucleus;Phosphoprotein;Polymorphism;Proteomicsidentification;Referenceproteome;RNA-binding;Spliceosome;Transcription;Transcriptionregulation;Ublconjugation	biological regulation;biosynthetic process;cell growth;cellular biosynthetic process;cellular macromolecule biosynthetic process;cellular macromolecule metabolic process;cellular metabolic process;cellular nitrogen compound metabolic process;cellular process;cellular response to stimulus;chordate embryonic development;circadian rhythm;developmental process;embryo development;embryo development en…	adenyl nucleotide binding;adenyl ribonucleotide binding;androgen receptor binding;ATP binding;ATPase activity;ATPase activity, coupled;ATP-dependent helicase activity;ATP-dependent RNA helicase activity;binding;catalytic activity;estrogen receptor binding;helicase activity;hormone receptor binding;hydrolase activity;hydrolase activity, acting on acid anhydrides;hydrolase activity, acting on acid …	catalytic step 2 spliceosome;cell part;cytoplasm;extracellular membrane-bounded organelle;extracellular organelle;extracellular region part;extracellular vesicular exosome;intracellular membrane-bounded organelle;intracellular non-membrane-bounded organelle;intracellular organelle;intracellular organelle part;intracellular part;macromolecular complex;membrane;membrane-bounded organelle;membrane-b…	Spliceosome	DEAD;Helicase_C;P68HR				7	6	6	12.5	10.7	10.7	69.086	0	7.6904	14754000	7	0.866598	0.158801	0.199379	-2.04924	1.19539	-0.267511	22.0017	23.4076	22.5619	21.6895	19.6402	22.8848	21.4219
J3QR09;J3KTE4;P84098	J3QR09;J3KTE4;P84098	Ribosomal protein L19;60S ribosomal protein L19	RPL19	3D-structure;Citrullination;Completeproteome;Directproteinsequencing;Phosphoprotein;Proteomicsidentification;Referenceproteome;Ribonucleoprotein;Ribosomalprotein	biosynthetic process;catabolic process;cellular biosynthetic process;cellular catabolic process;cellular component disassembly;cellular component disassembly at cellular level;cellular component organization;cellular component organization at cellular level;cellular component organization or biogenesis;cellular component organization or biogenesis at cellular level;cellular macromolecular complex…	binding;nucleic acid binding;RNA binding;structural constituent of ribosome;structural molecule activity	adherens junction;anchoring junction;cell junction;cell part;cell-substrate adherens junction;cell-substrate junction;cytoplasm;cytoplasmic part;cytosol;cytosolic large ribosomal subunit;focal adhesion;intracellular non-membrane-bounded organelle;intracellular organelle;intracellular organelle part;intracellular part;large ribosomal subunit;macromolecular complex;membrane;non-membrane-bounded org…	Ribosome	Ribosomal_L19e				1	1	1	8.8	8.8	8.8	23.134	0	2.1974	1222900	1	1.0069	0.126927	0.217045	2.74484	1.3325	-0.330652	20.2219	17.8246	17.9959	17.477	20.2219	18.8095	17.1464
J3QKW1;M0R0P9;P31751;M0QZW8;J3QL45;M0R283;A0A087WY56;G3V3X1;P31749-2;P31751-2;Q9Y243-2;Q9Y243;P31749	J3QKW1;M0R0P9;P31751;M0QZW8;J3QL45;M0R283;A0A087WY56;G3V3X1;P31749-2;P31751-2;Q9Y243-2;Q9Y243;P31749	RAC-beta serine/threonine-protein kinase;RAC-alpha serine/threonine-protein kinase;RAC-gamma serine/threonine-protein kinase	AKT2;AKT1;AKT3	3D-structure;Acetylation;Alternativesplicing;Apoptosis;ATP-binding;Carbohydratemetabolism;Cellmembrane;Completeproteome;Cytoplasm;Developmentalprotein;Diabetesmellitus;Diseasemutation;Disulfidebond;Glucosemetabolism;Glycogenbiosynthesis;Glycogenmetabolism;Glycoprotein;Isopeptidebond;Kinase;Membrane;Neurogenesis;Nucleotide-binding;Nucleus;Phosphoprotein;Polymorphism;Proteomicsidentification;Proto-…	activation-induced cell death of T cells;aging;alcohol metabolic process;amine metabolic process;aminoglycan metabolic process;anatomical structure development;apoptosis;apoptotic mitochondrial changes;biological regulation;biosynthetic process;blood coagulation;blood vessel development;carbohydrate biosynthetic process;carbohydrate homeostasis;carbohydrate metabolic process;carbohydrate transpor…	14-3-3 protein binding;adenyl nucleotide binding;adenyl ribonucleotide binding;ATP binding;binding;catalytic activity;enzyme binding;enzyme regulator activity;identical protein binding;kinase activity;lipid binding;nitric-oxide synthase regulator activity;nucleotide binding;phosphatidylinositol binding;phosphatidylinositol-3,4,5-trisphosphate binding;phosphatidylinositol-3,4-bisphosphate binding;…	cell cortex;cell junction;cell part;cell projection membrane;cell projection part;cell-cell junction;cytoplasm;cytoplasmic part;cytoskeletal part;cytoskeleton;cytosol;Golgi apparatus;intracellular membrane-bounded organelle;intracellular non-membrane-bounded organelle;intracellular organelle;intracellular organelle part;intracellular part;leading edge membrane;membrane;membrane part;membrane-boun…	Acute myeloid leukemia;Adipocytokine signaling pathway;Apoptosis;B cell receptor signaling pathway;Carbohydrate digestion and absorption;Chagas disease (American trypanosomiasis);Chemokine signaling pathway;Chronic myeloid leukemia;Colorectal cancer;Endometrial cancer;ErbB signaling pathway;Fc epsilon RI signaling pathway;Fc gamma R-mediated phagocytosis;Focal adhesion;Glioma;Hepatitis C;Insulin …	PH;Pkinase;Pkinase_C				2	2	2	9.9	9.9	9.9	33.469	0.0017452	1.451	1274500	2	0.0594511	0.139847	0.262173	0.299112	2.86618	-0.485762	17.4081	20.2815	17.2442	17.4153	17.7144	20.2815	16.9296
J3QLI9;P62314	J3QLI9;P62314	Small nuclear ribonucleoprotein Sm D1	SNRPD1	3D-structure;Completeproteome;Cytoplasm;Directproteinsequencing;Methylation;mRNAprocessing;mRNAsplicing;Nucleus;Proteomicsidentification;Referenceproteome;Repeat;Ribonucleoprotein;Spliceosome	biological regulation;cellular component assembly;cellular component assembly at cellular level;cellular component organization;cellular component organization at cellular level;cellular component organization or biogenesis;cellular component organization or biogenesis at cellular level;cellular macromolecular complex assembly;cellular macromolecular complex subunit organization;cellular macromol…	binding;nucleic acid binding;RNA binding	catalytic step 2 spliceosome;cell part;cytoplasmic part;cytosol;intracellular membrane-bounded organelle;intracellular organelle;intracellular organelle part;intracellular part;macromolecular complex;membrane-bounded organelle;methylosome;methyltransferase complex;nuclear part;nucleoplasm;nucleus;organelle;organelle part;pICln-Sm protein complex;protein complex;ribonucleoprotein complex;small nuc…	Spliceosome;Systemic lupus erythematosus	LSM				2	2	2	44	44	44	8.3926	0	14.095	14503000	6	0.182923	0.103338	0.0752217	0.764881	2.65105	0.224754	21.8791	23.3108	21.5633	20.4466	21.2115	23.0976	20.6713
J3QRD1;P51648;P51648-2	J3QRD1;P51648;P51648-2;J3QS00;E9PJV0;I3L1M4;C9JKT2;C9JMC5;I3L3I9;A8MYB8;E9PNN6;P48448;P43353-2;P30838;P43353	Fatty aldehyde dehydrogenase	ALDH3A2	3D-structure;Alternativesplicing;Completeproteome;Directproteinsequencing;Diseasemutation;Endoplasmicreticulum;Ichthyosis;Membrane;Mentalretardation;NAD;Oxidoreductase;Phosphoprotein;Proteomicsidentification;Referenceproteome;Transmembrane;Transmembranehelix	alcohol metabolic process;anatomical structure development;cellular aldehyde metabolic process;cellular lipid metabolic process;cellular metabolic process;cellular process;central nervous system development;developmental process;epidermis development;isoprenoid metabolic process;lipid metabolic process;metabolic process;oxidation-reduction process;peripheral nervous system development;phytol meta…	3-chloroallyl aldehyde dehydrogenase activity;aldehyde dehydrogenase (NAD) activity;aldehyde dehydrogenase [NAD(P)+] activity;catalytic activity;long-chain-alcohol oxidase activity;long-chain-aldehyde dehydrogenase activity;oxidoreductase activity;oxidoreductase activity, acting on CH-OH group of donors;oxidoreductase activity, acting on the aldehyde or oxo group of donors;oxidoreductase activity…	cell part;cytoplasmic part;endoplasmic reticulum membrane;endoplasmic reticulum part;extracellular membrane-bounded organelle;extracellular organelle;extracellular region part;extracellular vesicular exosome;integral to membrane;intracellular membrane-bounded organelle;intracellular organelle;intracellular organelle part;intracellular part;intrinsic to membrane;membrane;membrane part;membrane-bou…	Arginine and proline metabolism;Ascorbate and aldarate metabolism;beta-Alanine metabolism;Chloroalkane and chloroalkene degradation;Fatty acid metabolism;Glycerolipid metabolism;Glycolysis / Gluconeogenesis;Histidine metabolism;Limonene and pinene degradation;Lysine degradation;Pentose and glucuronate interconversions;Propanoate metabolism;Pyruvate metabolism;Tryptophan metabolism;Valine, leucine…	Aldedh				3	3	3	10.7	10.7	10.7	44.648	0	2.0795	3056400	2	0.24529	0.161342	0.0485292	-0.762175	2.9873	0.90094	16.643	21.2384	19.152	18.2511	17.4889	21.2384	19.152
J3QRS3;P19105;O14950	J3QRS3;P19105;O14950;P24844-2;P24844	Myosin regulatory light chain 12A;Myosin regulatory light chain 12B	MYL12A;MYL12B	Calcium;Completeproteome;Metal-binding;Motorprotein;Muscleprotein;Myosin;Phosphoprotein;Polymorphism;Proteomicsidentification;Referenceproteome;Repeat	axon guidance;biological adhesion;biological regulation;cell adhesion;cell surface receptor linked signaling pathway;cell-cell adhesion;cellular process;cellular response to stimulus;chemotaxis;enzyme linked receptor protein signaling pathway;ephrin receptor signaling pathway;establishment of localization;establishment of localization in cell;establishment of protein localization;establishment of…	binding;calcium ion binding;cation binding;ion binding;metal ion binding	actin filament bundle;actomyosin;apical part of cell;cell part;contractile fiber part;cytoplasmic part;cytoskeletal part;cytosol;extracellular membrane-bounded organelle;extracellular organelle;extracellular region part;extracellular vesicular exosome;intracellular organelle part;intracellular part;macromolecular complex;membrane-bounded organelle;membrane-bounded vesicle;myosin complex;myosin II…	Focal adhesion;Leukocyte transendothelial migration;Regulation of actin cytoskeleton;Tight junction	EF-hand_1;EF-hand_7				4	4	4	16.9	16.9	16.9	20.457	0	3.3201	7521800	5	0.237427	0.0942279	0.215558	0.945211	2.59534	-0.325396	20.6558	22.3059	19.3852	19.7106	20.6558	22.3059	19.3852
J3QRX9;J3QRX4;Q9NQ92	J3QRX9;J3QRX4;Q9NQ92	Coordinator of PRMT5 and differentiation stimulator	COPRS	Acetylation;Chromatinregulator;Completeproteome;Directproteinsequencing;Myogenesis;Nucleus;Polymorphism;Proteomicsidentification;Referenceproteome;Transcription;Transcriptionregulation	anatomical structure development;biological regulation;biosynthetic process;cellular biosynthetic process;cellular component organization;cellular component organization at cellular level;cellular component organization or biogenesis;cellular component organization or biogenesis at cellular level;cellular macromolecule biosynthetic process;cellular macromolecule metabolic process;cellular metabol…	binding;histone binding;protein binding	cell part;cytoplasm;intracellular membrane-bounded organelle;intracellular organelle;intracellular organelle part;intracellular part;membrane;membrane-bounded organelle;nuclear part;nucleoplasm;nucleus;organelle;organelle part;plasma membrane		COPR5				2	2	2	38.2	38.2	38.2	7.2945	0	5.0097	3316600	3	1.77352	0.000569321	0.327092	3.95423	1.96417	-0.695229	21.3373	19.3473	16.7598	17.3831	21.3373	19.3473	16.6879
K7EM02;K7EIJ8;Q8IYT4-2;Q8IYT4	K7EM02;K7EIJ8;Q8IYT4-2;Q8IYT4	Katanin p60 ATPase-containing subunit A-like 2	KATNAL2	Alternativesplicing;ATP-binding;Completeproteome;Cytoplasm;Cytoskeleton;Hydrolase;Microtubule;Nucleotide-binding;Polymorphism;Proteomicsidentification;Referenceproteome	cellular component organization;cellular component organization at cellular level;cellular component organization or biogenesis;cellular component organization or biogenesis at cellular level;cellular process;cytoplasmic microtubule organization;cytoskeleton organization;metabolic process;microtubule cytoskeleton organization;microtubule severing;microtubule-based process;organelle organization	adenyl nucleotide binding;adenyl ribonucleotide binding;ATP binding;ATPase activity;ATPase activity, coupled;binding;catalytic activity;hydrolase activity;hydrolase activity, acting on acid anhydrides;hydrolase activity, acting on acid anhydrides, in phosphorus-containing anhydrides;microtubule-severing ATPase activity;nucleoside-triphosphatase activity;nucleotide binding;purine nucleotide bindin…	cell part;cytoplasm;cytoskeletal part;intracellular membrane-bounded organelle;intracellular organelle;intracellular organelle part;intracellular part;macromolecular complex;membrane-bounded organelle;microtubule;nucleus;organelle;organelle part;protein complex		AAA;LisH				1	1	1	9.4	9.4	9.4	13.999	0	2.6353	49184000	3	0.131067	0.144096	2.82768	0.58032	1.25783	-5.03736	24.582	25.0247	23.2628	23.2628	23.8432	24.5207	18.2255
K7EJR3;R4GMR5;P48556;K7EJC1	K7EJR3;R4GMR5;P48556;K7EJC1;K7ERW6;K7ENY6	26S proteasome non-ATPase regulatory subunit 8	PSMD8	Completeproteome;Proteasome;Proteomicsidentification;Referenceproteome	activation of immune response;activation of innate immune response;anaphase-promoting complex-dependent proteasomal ubiquitin-dependent protein catabolic process;antigen processing and presentation;antigen processing and presentation of exogenous antigen;antigen processing and presentation of exogenous peptide antigen;antigen processing and presentation of exogenous peptide antigen via MHC class …		cell part;cytoplasmic part;cytosol;extracellular membrane-bounded organelle;extracellular organelle;extracellular region part;extracellular vesicular exosome;intracellular membrane-bounded organelle;intracellular organelle;intracellular organelle part;intracellular part;macromolecular complex;membrane-bounded organelle;membrane-bounded vesicle;nuclear part;nucleoplasm;nucleus;organelle;organelle …	Proteasome					3	3	3	13.2	13.2	13.2	28.065	0	4.0876	5548400	2	0.139552	0.352615	0.0197357	-0.456366	3.92953	0.714237	17.7679	22.4036	16.7982	18.4741	18.0177	22.4036	19.1883
K7EJT5;K7EP65;K7EKS7;K7ELC4;K7EMH1;K7ERI7;P35268	K7EJT5;K7EP65;K7EKS7;K7ELC4;K7EMH1;K7ERI7;P35268	60S ribosomal protein L22	RPL22	3D-structure;Completeproteome;Directproteinsequencing;Heparin-binding;Proteomicsidentification;Referenceproteome;Ribonucleoprotein;Ribosomalprotein;RNA-binding	alpha-beta T cell activation;alpha-beta T cell differentiation;biosynthetic process;catabolic process;cell activation;cell differentiation;cellular biosynthetic process;cellular catabolic process;cellular component disassembly;cellular component disassembly at cellular level;cellular component organization;cellular component organization at cellular level;cellular component organization or biogen…	binding;carbohydrate binding;glycosaminoglycan binding;heparin binding;nucleic acid binding;pattern binding;polysaccharide binding;RNA binding;structural constituent of ribosome;structural molecule activity	adherens junction;anchoring junction;cell junction;cell part;cell-substrate adherens junction;cell-substrate junction;cytoplasm;cytoplasmic part;cytosol;cytosolic large ribosomal subunit;extracellular membrane-bounded organelle;extracellular organelle;extracellular region part;extracellular vesicular exosome;focal adhesion;intracellular membrane-bounded organelle;intracellular non-membrane-bounde…	Ribosome	Ribosomal_L22e				1	1	1	27.7	27.7	27.7	5.0827	0	1.8938	9961400	3	2.37152	0.317867	0.235638	-3.96143	0.591681	-0.395596	21.5399	22.8658	22.3556	21.5399	17.5784	22.1315	21.1443
K7ELV2;Q96EE3;Q96EE3-1	K7ELV2;Q96EE3;Q96EE3-1	Nucleoporin SEH1	SEH1L	Alternativesplicing;Cellcycle;Celldivision;Centromere;Chromosome;Chromosomepartition;Completeproteome;Kinetochore;Mitosis;mRNAtransport;Nuclearporecomplex;Nucleus;Phosphoprotein;Polymorphism;Proteintransport;Proteomicsidentification;Referenceproteome;Repeat;Translocation;Transport;WDrepeat	attachment of spindle microtubules to chromosome;attachment of spindle microtubules to kinetochore;attachment of spindle microtubules to kinetochore involved in mitotic sister chromatid segregation;biological regulation;biosynthetic process;carbohydrate metabolic process;carbohydrate transport;cell cycle;cell cycle process;cell division;cell surface receptor linked signaling pathway;cellular bios…		cell part;chromosomal part;condensed chromosome kinetochore;cytoplasmic part;cytosol;envelope;intracellular non-membrane-bounded organelle;intracellular organelle;intracellular organelle part;intracellular part;kinetochore;macromolecular complex;membrane part;non-membrane-bounded organelle;nuclear envelope;nuclear part;Nup107-160 complex;organelle;organelle envelope;organelle part;protein complex	RNA transport	WD40				1	1	1	8.4	8.4	8.4	29.541	0.0031348	1.1642	835660	1	0.0330991	0.0820959	0.260478	0.186073	2.51979	-0.480085	18.2766	19.6726	20.2612	17.1528	17.3388	19.6726	16.6727
K7EMK9;O43688;O43688-2;A0A0J9YXA3;O43688-3	K7EMK9;O43688;O43688-2;A0A0J9YXA3;O43688-3	Lipid phosphate phosphohydrolase 2	PPAP2C	Alternativesplicing;Completeproteome;Glycoprotein;Hydrolase;Membrane;Polymorphism;Proteomicsidentification;Referenceproteome;Transmembrane;Transmembranehelix	biosynthetic process;cellular biosynthetic process;cellular lipid metabolic process;cellular metabolic process;cellular process;dephosphorylation;lipid biosynthetic process;lipid metabolic process;membrane lipid biosynthetic process;membrane lipid metabolic process;metabolic process;phosphate-containing compound metabolic process;phosphorus metabolic process;primary metabolic process;small molecu…	catalytic activity;hydrolase activity;hydrolase activity, acting on ester bonds;phosphatase activity;phosphatidate phosphatase activity;phosphoprotein phosphatase activity;phosphoric ester hydrolase activity	cell part;integral to membrane;intrinsic to membrane;membrane;membrane part;plasma membrane	Ether lipid metabolism;Fat digestion and absorption;Fc gamma R-mediated phagocytosis;Glycerolipid metabolism;Glycerophospholipid metabolism;Sphingolipid metabolism	PAP2				2	2	2	12.4	12.4	12.4	19.766	0	1.8823	6791800	2	0.564048	0.479587	0.366147	-1.49772	4.45894	-0.814539	19.1435	22.6954	18.6887	18.2364	16.7387	22.6954	17.4219
K7ENR7;K7ENL7;P50552	K7ENR7;K7ENL7;P50552	Vasodilator-stimulated phosphoprotein	VASP	3D-structure;Acetylation;Actin-binding;Celljunction;Cellmembrane;Cellprojection;Coiledcoil;Completeproteome;Cytoplasm;Cytoskeleton;Directproteinsequencing;Membrane;Phosphoprotein;Polymorphism;Proteomicsidentification;Referenceproteome;Repeat;SH3-binding;Tightjunction	actin cytoskeleton organization;actin filament organization;actin filament-based process;actin polymerization or depolymerization;activation of immune response;anatomical structure formation involved in morphogenesis;antigen receptor-mediated signaling pathway;axon guidance;biological regulation;cell junction assembly;cell junction organization;cell surface receptor linked signaling pathway;cellu…	binding;profilin binding;protein binding	actin cytoskeleton;adherens junction;anchoring junction;cell junction;cell part;cell projection membrane;cell projection part;cell-cell junction;cell-substrate adherens junction;cell-substrate junction;cytoplasm;cytoplasmic part;cytoskeleton;cytosol;extracellular membrane-bounded organelle;extracellular organelle;extracellular region part;extracellular vesicular exosome;filopodium membrane;focal …	Fc gamma R-mediated phagocytosis;Focal adhesion;Leukocyte transendothelial migration	VASP_tetra;WH1				1	1	1	22	22	22	6.6425	0.0090909	1.0906	2337800	0	0.140248	0.129674	0.772285	0.614037	1.32042	3.90686	18.6098	16.8493	21.1567	17.2499	17.8639	18.5703	21.1567
K7EPQ7;Q5BJH7-2;K7EJQ6;Q5BJH7-6;Q5BJH7-3;Q5BJH7	K7EPQ7;Q5BJH7-2;K7EJQ6;Q5BJH7-6;Q5BJH7-3;Q5BJH7	Protein YIF1B	YIF1B	Acetylation;Alternativesplicing;Completeproteome;Membrane;Phosphoprotein;Polymorphism;Proteomicsidentification;Referenceproteome;Transmembrane;Transmembranehelix			cell part;integral to membrane;intrinsic to membrane;membrane part		YIF1				2	2	2	11.7	11.7	11.7	26.924	0	4.8466	5351300	2	0.0345549	0.498516	0.0458634	0.192474	4.53304	0.884108	18.682	22.3515	18.4255	17.8184	18.0109	22.3515	18.7025
K7EQS7;K7ERC8;Q06136	K7EQS7;K7ERC8;Q06136	3-ketodihydrosphingosine reductase	KDSR	Alternativesplicing;Chromosomalrearrangement;Completeproteome;Endoplasmicreticulum;Lipidmetabolism;Membrane;NADP;Oxidoreductase;Proteomicsidentification;Proto-oncogene;Referenceproteome;Signal;Sphingolipidmetabolism;Transmembrane;Transmembranehelix	3-keto-sphinganine metabolic process;amine metabolic process;biosynthetic process;cellular biosynthetic process;cellular ketone metabolic process;cellular lipid metabolic process;cellular metabolic process;cellular process;lipid biosynthetic process;lipid metabolic process;membrane lipid biosynthetic process;membrane lipid metabolic process;metabolic process;nitrogen compound metabolic process;pr…	3-dehydrosphinganine reductase activity;catalytic activity;oxidoreductase activity;oxidoreductase activity, acting on CH-OH group of donors;oxidoreductase activity, acting on the CH-OH group of donors, NAD or NADP as acceptor	cell part;cytoplasmic part;endoplasmic reticulum;endoplasmic reticulum membrane;endoplasmic reticulum part;extracellular region part;extracellular space;integral to membrane;intracellular membrane-bounded organelle;intracellular organelle;intracellular organelle part;intracellular part;intrinsic to membrane;membrane;membrane part;membrane-bounded organelle;organelle;organelle membrane;organelle p…	Sphingolipid metabolism	adh_short				1	1	1	9	9	9	16.773	0.001845	1.6547	879010	1	0.532268	0.0734944	0.0199993	-1.43315	2.46523	0.715998	19.2961	19.7455	18.0933	17.2803	15.8471	19.7455	17.9963
K7ES31;K7ERF1;Q9UBQ5-2;Q9UBQ5	K7ES31;K7ERF1;Q9UBQ5-2;Q9UBQ5	Eukaryotic translation initiation factor 3 subunit K	EIF3K	3D-structure;Acetylation;Alternativesplicing;Completeproteome;Cytoplasm;Directproteinsequencing;Initiationfactor;Nucleus;Phosphoprotein;Proteinbiosynthesis;Proteomicsidentification;Referenceproteome	biological regulation;biosynthetic process;cellular biosynthetic process;cellular component assembly;cellular component assembly at cellular level;cellular component organization;cellular component organization at cellular level;cellular component organization or biogenesis;cellular component organization or biogenesis at cellular level;cellular macromolecular complex assembly;cellular macromolec…	binding;nucleic acid binding;ribonucleoprotein binding;ribosome binding;RNA binding;translation factor activity, nucleic acid binding;translation initiation factor activity	cell part;cytoplasm;cytoplasmic part;cytosol;eukaryotic 43S preinitiation complex;eukaryotic 48S preinitiation complex;eukaryotic translation initiation factor 3 complex;extracellular membrane-bounded organelle;extracellular organelle;extracellular region part;extracellular vesicular exosome;intracellular membrane-bounded organelle;intracellular organelle;intracellular part;macromolecular complex…		SAC3_GANP				2	2	2	18.2	18.2	18.2	15.875	0	2.1836	8039100	4	0.182431	0.0276886	1.63055	-0.585688	2.15933	-3.42761	21.0586	22.7727	20.3219	20.3219	19.7362	22.4812	16.8943
K7ERG4;P62316	K7ERG4;P62316	Small nuclear ribonucleoprotein Sm D2	SNRPD2	3D-structure;Acetylation;Alternativesplicing;Completeproteome;Cytoplasm;Directproteinsequencing;mRNAprocessing;mRNAsplicing;Nucleus;Phosphoprotein;Proteomicsidentification;Referenceproteome;Ribonucleoprotein;Spliceosome	cellular component assembly;cellular component assembly at cellular level;cellular component organization;cellular component organization at cellular level;cellular component organization or biogenesis;cellular component organization or biogenesis at cellular level;cellular macromolecular complex assembly;cellular macromolecular complex subunit organization;cellular macromolecule metabolic proces…		catalytic step 2 spliceosome;cell part;cytoplasmic part;cytosol;extracellular membrane-bounded organelle;extracellular organelle;extracellular region part;extracellular vesicular exosome;intracellular organelle part;intracellular part;macromolecular complex;membrane-bounded organelle;membrane-bounded vesicle;methylosome;methyltransferase complex;nuclear part;nucleoplasm;organelle;organelle part;p…	Spliceosome	LSM				1	1	1	9	9	9	8.7769	0	1.9207	27539000	4	0.140213	0.417467	0.388074	0.613909	0.264055	-0.879559	23.9585	23.7572	23.2453	22.6191	23.233	22.8832	21.7395
K7ESN2;Q9C0B9-2;Q9C0B9	K7ESN2;Q9C0B9-2;Q9C0B9	Zinc finger CCHC domain-containing protein 2	ZCCHC2	Alternativesplicing;Completeproteome;Metal-binding;Phosphoprotein;Polymorphism;Proteomicsidentification;Referenceproteome;Zinc;Zinc-finger		binding;cation binding;ion binding;lipid binding;metal ion binding;nucleic acid binding;phosphatidylinositol binding;phospholipid binding;transition metal ion binding;zinc ion binding	cell part;cytoplasm;intracellular part		zf-CCHC				1	1	1	1.5	1.5	1.5	117.71	0.0032787	1.2418	15803000	1	0.167588	0.389892	1.55342	0.711735	0.351669	5.8955	18.1155	16.4121	23.9137	18.0182	18.7299	18.3699	23.9137
K7ESN3;Q8N2G8-2;Q8N2G8-3;Q8N2G8	K7ESN3;Q8N2G8-2;Q8N2G8-3;Q8N2G8	GH3 domain-containing protein	GHDC	Alternativesplicing;Completeproteome;Endoplasmicreticulum;Glycoprotein;Nucleus;Proteomicsidentification;Referenceproteome;Signal			cell part;cytoplasmic part;endoplasmic reticulum;envelope;intracellular membrane-bounded organelle;intracellular organelle;intracellular organelle part;intracellular part;membrane;membrane-bounded organelle;nuclear envelope;nuclear part;organelle;organelle envelope;organelle part		GH3				1	1	1	3.1	3.1	3.1	51.814	0.0089686	1.0723	511950	1	0.196553	0.23172	0.157678	-0.626602	0.903936	-0.11236	18.3374	18.9656	17.2399	18.0617	17.4351	18.9656	17.9493
M0QXB4;O14579-3;O14579;M0R061;O14579-2	M0QXB4;O14579-3;O14579;M0R061;O14579-2	Coatomer subunit epsilon	COPE	Alternativesplicing;Completeproteome;Cytoplasm;Cytoplasmicvesicle;Directproteinsequencing;ER-Golgitransport;Golgiapparatus;Membrane;Phosphoprotein;Polymorphism;Proteintransport;Proteomicsidentification;Referenceproteome;Transport;Ublconjugation	cellular component organization;cellular component organization at cellular level;cellular component organization or biogenesis;cellular component organization or biogenesis at cellular level;cellular process;COPI coating of Golgi vesicle;ER to Golgi vesicle-mediated transport;establishment of localization;establishment of localization in cell;establishment of protein localization;Golgi transport…	structural molecule activity	cell part;COPI vesicle coat;cytoplasmic part;cytoplasmic vesicle part;cytosol;Golgi apparatus;Golgi apparatus part;intracellular membrane-bounded organelle;intracellular organelle;intracellular organelle part;intracellular part;macromolecular complex;membrane coat;membrane part;membrane-bounded organelle;nuclear part;nucleoplasm;organelle;organelle part;protein complex;vesicle coat		Coatomer_E				3	3	3	15.4	15.4	15.4	36.923	0	3.6172	5723500	5	1.61454	0.0828932	0.218188	-3.11369	1.53372	-0.334688	20.2194	22.1811	21.0617	20.2194	17.1057	21.7531	19.8847
M0R0F0;P46782;M0R0R2;M0QZN2	M0R0F0;P46782;M0R0R2;M0QZN2	40S ribosomal protein S5;40S ribosomal protein S5, N-terminally processed	RPS5	3D-structure;Acetylation;Completeproteome;Directproteinsequencing;Phosphoprotein;Proteomicsidentification;Referenceproteome;Ribonucleoprotein;Ribosomalprotein	biological regulation;biosynthetic process;catabolic process;cellular biosynthetic process;cellular catabolic process;cellular component disassembly;cellular component disassembly at cellular level;cellular component organization;cellular component organization at cellular level;cellular component organization or biogenesis;cellular component organization or biogenesis at cellular level;cellular …	binding;mRNA binding;nucleic acid binding;RNA binding;structural constituent of ribosome;structural molecule activity	adherens junction;anchoring junction;cell junction;cell part;cell-substrate adherens junction;cell-substrate junction;cytoplasmic part;cytosol;cytosolic small ribosomal subunit;extracellular membrane-bounded organelle;extracellular organelle;extracellular region part;extracellular vesicular exosome;focal adhesion;intracellular organelle part;intracellular part;macromolecular complex;membrane;memb…	Ribosome	Ribosomal_S7			+	5	5	5	38.5	38.5	38.5	22.391	0	6.9185	26679000	8	0.0331732	0.253429	4.24232	0.186399	0.822304	-6.53425	23.7997	24.1724	22.7035	22.7035	22.8898	23.5258	16.1692
M0R0K9;Q13263-2;Q13263	M0R0K9;Q13263-2;Q13263	Transcription intermediary factor 1-beta	TRIM28	3D-structure;Acetylation;Alternativesplicing;Citrullination;Completeproteome;Directproteinsequencing;Isopeptidebond;Ligase;Metal-binding;Nucleus;Phosphoprotein;Polymorphism;Proteomicsidentification;Referenceproteome;Repeat;Repressor;Transcription;Transcriptionregulation;Ublconjugation;Ublconjugationpathway;Zinc;Zinc-finger	anatomical structure morphogenesis;biological regulation;biosynthetic process;cell morphogenesis;cell morphogenesis involved in differentiation;cellular biosynthetic process;cellular component assembly;cellular component morphogenesis;cellular component organization;cellular component organization or biogenesis;cellular developmental process;cellular macromolecule metabolic process;cellular metab…	acid-amino acid ligase activity;binding;catalytic activity;cation binding;chromo shadow domain binding;DNA binding;enzyme binding;ion binding;kinase activity;Krueppel-associated box domain binding;ligase activity;ligase activity, forming carbon-nitrogen bonds;metal ion binding;nucleic acid binding;nucleic acid binding transcription factor activity;phosphotransferase activity, alcohol group as acc…	cell part;chromatin;chromosomal part;euchromatin;heterochromatin;intracellular membrane-bounded organelle;intracellular organelle;intracellular organelle part;intracellular part;membrane-bounded organelle;nuclear chromatin;nuclear chromosome part;nuclear euchromatin;nuclear heterochromatin;nuclear part;nucleoplasm;nucleus;organelle;organelle part		PHD;zf-B_box;zf-RING_5				4	4	4	14.8	14.8	14.8	48.434	0	6.6742	10545000	6	0.599827	0.61935	0.687939	-1.56865	4.98173	3.64415	18.7607	22.8491	21.5115	17.8673	16.2987	22.8491	21.5115
M0R1Y2;P24390-2;P33947-2;P33947;P24390	M0R1Y2;P24390-2;P33947-2;P33947;P24390	ER lumen protein-retaining receptor;ER lumen protein-retaining receptor 1;ER lumen protein-retaining receptor 2	KDELR1;KDELR2	Alternativesplicing;Completeproteome;Cytoplasmicvesicle;Endoplasmicreticulum;ER-Golgitransport;Membrane;Phosphoprotein;Proteintransport;Proteomicsidentification;Receptor;Referenceproteome;Transmembrane;Transmembranehelix;Transport	biological regulation;cellular process;establishment of localization;establishment of localization in cell;establishment of protein localization;intracellular protein transport;intracellular transport;maintenance of location;maintenance of location in cell;maintenance of protein localization in endoplasmic reticulum;maintenance of protein localization to organelle;maintenance of protein location;…	binding;ER retention sequence binding;KDEL sequence binding;peptide binding;signal sequence binding	cell part;cis-Golgi network;coated vesicle membrane;COPI coated vesicle membrane;cytoplasmic part;cytoplasmic vesicle membrane;cytoplasmic vesicle part;endoplasmic reticulum;endoplasmic reticulum membrane;endoplasmic reticulum part;endoplasmic reticulum-Golgi intermediate compartment;endoplasmic reticulum-Golgi intermediate compartment membrane;extracellular membrane-bounded organelle;extracellul…	Vibrio cholerae infection	ER_lumen_recept				1	1	1	5	5	5	24.844	0.0032949	1.274	1963200	1	0.870732	0.197383	0.730851	2.48806	1.03765	3.77947	15.0517	16.7578	20.9048	17.1253	19.6134	18.163	20.9048
O00203-3;O00203	O00203-3;O00203	AP-3 complex subunit beta-1	AP3B1	Albinism;Alternativesplicing;Completeproteome;Cytoplasmicvesicle;Diseasemutation;Golgiapparatus;Hermansky-Pudlaksyndrome;Membrane;Phosphoprotein;Proteintransport;Referenceproteome;Transport	anterograde axon cargo transport;anterograde synaptic vesicle transport;antigen processing and presentation;antigen processing and presentation of exogenous antigen;antigen processing and presentation of lipid antigen via MHC class Ib;antigen processing and presentation via MHC class Ib;antigen processing and presentation, exogenous lipid antigen via MHC class Ib;axon cargo transport;biological r…	binding;enzyme binding;GTP-dependent protein binding;phosphatase binding;protein binding;protein phosphatase binding	AP-3 adaptor complex;AP-type membrane coat adaptor complex;cell part;clathrin coated vesicle membrane;coated vesicle membrane;cytoplasmic part;cytoplasmic vesicle membrane;cytoplasmic vesicle part;Golgi apparatus;intracellular membrane-bounded organelle;intracellular organelle;intracellular organelle part;intracellular part;lysosomal membrane;macromolecular complex;membrane;membrane part;membrane…	Lysosome	Adaptin_N;AP3B1_C;SEEEED				1	1	1	1.1	1.1	1.1	116.19	0	2.0138	569560	0	0.0339436	0.0582675	0.048606	0.189789	1.65315	0.344193	18.5153	19.1195	17.2264	17.4663	17.6561	19.1195	17.8105
O00231;O00231-2	O00231;O00231-2;J3QRY4;J3QS13	26S proteasome non-ATPase regulatory subunit 11	PSMD11	Acetylation;Alternativesplicing;Completeproteome;Cytoplasm;Directproteinsequencing;Nucleus;Phosphoprotein;Proteasome;Referenceproteome	activation of immune response;activation of innate immune response;anaphase-promoting complex-dependent proteasomal ubiquitin-dependent protein catabolic process;antigen processing and presentation;antigen processing and presentation of exogenous antigen;antigen processing and presentation of exogenous peptide antigen;antigen processing and presentation of exogenous peptide antigen via MHC class …		cell part;cytoplasmic part;cytosol;extracellular membrane-bounded organelle;extracellular organelle;extracellular region part;extracellular vesicular exosome;intracellular membrane-bounded organelle;intracellular organelle;intracellular organelle part;intracellular part;macromolecular complex;membrane;membrane-bounded organelle;membrane-bounded vesicle;nuclear part;nucleoplasm;nucleus;organelle;o…	Proteasome	PCI				7	7	7	21.6	21.6	21.6	47.463	0	10.436	19028000	14	0.0423316	0.166567	0.157433	-0.128033	1.16295	-0.11142	22.7742	23.5325	22.7822	21.8368	21.7088	22.9998	21.7254
O00232;O00232-2	O00232;O00232-2	26S proteasome non-ATPase regulatory subunit 12	PSMD12	Acetylation;Alternativesplicing;Completeproteome;Directproteinsequencing;Polymorphism;Proteasome;Referenceproteome	activation of immune response;activation of innate immune response;anaphase-promoting complex-dependent proteasomal ubiquitin-dependent protein catabolic process;antigen processing and presentation;antigen processing and presentation of exogenous antigen;antigen processing and presentation of exogenous peptide antigen;antigen processing and presentation of exogenous peptide antigen via MHC class …		cell part;cytoplasmic part;cytosol;extracellular membrane-bounded organelle;extracellular organelle;extracellular region part;extracellular vesicular exosome;intracellular organelle part;intracellular part;macromolecular complex;membrane;membrane-bounded organelle;membrane-bounded vesicle;nuclear part;nucleoplasm;organelle;organelle part;proteasome accessory complex;proteasome complex;proteasome …	Proteasome	PCI				2	2	2	5.7	5.7	5.7	52.904	0	2.2301	3610700	2	0.0390128	0.383895	0.14908	0.211958	4.06568	-0.0792141	18.0865	21.7839	17.7418	17.7182	17.9301	21.7839	17.639
O00303	O00303;H0YDT6	Eukaryotic translation initiation factor 3 subunit F	EIF3F	3D-structure;Acetylation;Completeproteome;Cytoplasm;Hydrolase;Initiationfactor;Phosphoprotein;Polymorphism;Protease;Proteinbiosynthesis;Referenceproteome;Thiolprotease;Ublconjugationpathway	biological regulation;biosynthetic process;cellular biosynthetic process;cellular component assembly;cellular component assembly at cellular level;cellular component organization;cellular component organization at cellular level;cellular component organization or biogenesis;cellular component organization or biogenesis at cellular level;cellular macromolecular complex assembly;cellular macromolec…	binding;catalytic activity;cysteine-type peptidase activity;hydrolase activity;nucleic acid binding;peptidase activity;peptidase activity, acting on L-amino acid peptides;RNA binding;small conjugating protein-specific protease activity;translation factor activity, nucleic acid binding;translation initiation factor activity;ubiquitin-specific protease activity	cell part;cytoplasmic part;cytosol;eukaryotic 43S preinitiation complex;eukaryotic 48S preinitiation complex;eukaryotic translation initiation factor 3 complex;intracellular part;macromolecular complex;membrane;protein complex;ribonucleoprotein complex;translation preinitiation complex	RNA transport	JAB;MitMem_reg				5	5	5	15.7	15.7	15.7	37.563	0	17.933	26532000	12	0.181056	0.146118	0.164409	0.758472	2.90191	1.56118	22.3764	24.0309	22.9301	20.9478	21.7063	23.8498	22.509
O00410;O00410-3;H0Y8C6;O00410-2	O00410;O00410-3;H0Y8C6;O00410-2;E7ETV3;E7EV12;E7EQT5;E7EWK4;E7EX05;H0Y3V4;C9JQT6;C9JZD8;E7ETV8;E7ESZ1;C9J875;C9JXE0;O60518	Importin-5	IPO5	Acetylation;Alternativesplicing;Completeproteome;Cytoplasm;Directproteinsequencing;Host-virusinteraction;Nucleus;Phosphoprotein;Polymorphism;Proteintransport;Proteomicsidentification;Referenceproteome;Repeat;Transport	biological regulation;cellular process;cellular response to acid;cellular response to amine stimulus;cellular response to amino acid stimulus;cellular response to chemical stimulus;cellular response to endogenous stimulus;cellular response to organic nitrogen;cellular response to organic substance;cellular response to stimulus;establishment of localization;establishment of localization in cell;es…	binding;enzyme binding;enzyme inhibitor activity;enzyme regulator activity;GTPase binding;GTPase inhibitor activity;GTPase regulator activity;nucleoside-triphosphatase regulator activity;protein binding;protein transporter activity;Ran GTPase binding;Ras GTPase binding;small GTPase binding;substrate-specific transporter activity;transporter activity	cell part;cytoplasm;cytoplasmic part;Golgi apparatus;intracellular membrane-bounded organelle;intracellular non-membrane-bounded organelle;intracellular organelle;intracellular organelle part;intracellular part;macromolecular complex;membrane;membrane part;membrane-bounded organelle;non-membrane-bounded organelle;nuclear membrane;nuclear part;nuclear pore;nucleolus;nucleoplasm;nucleus;organelle;o…		HEAT			+	32	32	32	36.6	36.6	36.6	123.63	0	296.02	559460000	42	0.389366	0.586215	4.20803	-1.12166	4.86258	10.2674	18.0399	23.621	29.0258	18.7584	17.6367	23.621	29.0258
O00483	O00483	Cytochrome c oxidase subunit NDUFA4	NDUFA4	Acetylation;Completeproteome;Electrontransport;Leighsyndrome;Membrane;Mitochondrion;Mitochondrioninnermembrane;Referenceproteome;Respiratorychain;Transport	cellular metabolic process;cellular process;electron transport chain;generation of precursor metabolites and energy;metabolic process;mitochondrial electron transport, NADH to ubiquinone;oxidation-reduction process;respiratory electron transport chain;small molecule metabolic process	binding;catalytic activity;NADH dehydrogenase (quinone) activity;NADH dehydrogenase (ubiquinone) activity;NADH dehydrogenase activity;oxidoreductase activity;oxidoreductase activity, acting on NADH or NADPH;oxidoreductase activity, acting on NADH or NADPH, quinone or similar compound as acceptor;protein binding;protein complex binding	cell part;cytoplasmic part;extracellular membrane-bounded organelle;extracellular organelle;extracellular region part;extracellular vesicular exosome;intracellular membrane-bounded organelle;intracellular organelle;intracellular organelle part;intracellular part;macromolecular complex;membrane;membrane part;membrane-bounded organelle;membrane-bounded vesicle;mitochondrial inner membrane;mitochond…	Alzheimer's disease;Huntington's disease;Oxidative phosphorylation;Parkinson's disease	B12D				2	2	2	27.2	27.2	27.2	9.3697	0	2.7707	29476000	5	0.405691	0.349608	0.0968424	1.43595	3.91622	1.19189	22.3044	24.4235	22.1304	20.4147	21.8507	24.3309	21.6066
O00487	O00487	26S proteasome non-ATPase regulatory subunit 14	PSMD14	Completeproteome;Directproteinsequencing;DNAdamage;DNArepair;Hydrolase;Metal-binding;Metalloprotease;Phosphoprotein;Protease;Proteasome;Referenceproteome;Ublconjugationpathway;Zinc	activation of immune response;activation of innate immune response;anaphase-promoting complex-dependent proteasomal ubiquitin-dependent protein catabolic process;antigen processing and presentation;antigen processing and presentation of exogenous antigen;antigen processing and presentation of exogenous peptide antigen;antigen processing and presentation of exogenous peptide antigen via MHC class …	binding;catalytic activity;cation binding;endopeptidase activator activity;endopeptidase regulator activity;enzyme activator activity;enzyme regulator activity;hydrolase activity;ion binding;metal ion binding;metallopeptidase activity;peptidase activator activity;peptidase activity;peptidase activity, acting on L-amino acid peptides;peptidase regulator activity;proteasome binding;protein binding;…	cell part;cytoplasmic part;cytosol;extracellular membrane-bounded organelle;extracellular organelle;extracellular region part;extracellular vesicular exosome;intracellular membrane-bounded organelle;intracellular organelle;intracellular organelle part;intracellular part;macromolecular complex;membrane-bounded organelle;membrane-bounded vesicle;nuclear part;nucleoplasm;nucleus;organelle;organelle …	Proteasome	JAB;MitMem_reg				1	1	1	4.2	4.2	4.2	34.577	0	1.8812	2790800	3	0.324545	0.0107695	0.0583986	1.21004	1.90034	0.962503	19.9715	20.4859	19.8032	18.2431	19.4532	20.1435	19.2056
O00767	O00767	Acyl-CoA desaturase	SCD	Completeproteome;Directproteinsequencing;Endoplasmicreticulum;Fattyacidbiosynthesis;Fattyacidmetabolism;Iron;Lipidbiosynthesis;Lipidmetabolism;Membrane;Oxidoreductase;Phosphoprotein;Polymorphism;Referenceproteome;Transmembrane;Transmembranehelix	biosynthetic process;carboxylic acid biosynthetic process;carboxylic acid metabolic process;cellular biosynthetic process;cellular ketone metabolic process;cellular lipid metabolic process;cellular metabolic process;cellular process;fatty acid biosynthetic process;fatty acid metabolic process;lipid biosynthetic process;lipid metabolic process;metabolic process;monocarboxylic acid metabolic proces…	binding;catalytic activity;cation binding;CoA desaturase activity;ion binding;iron ion binding;metal ion binding;oxidoreductase activity;oxidoreductase activity, acting on paired donors, with incorporation or reduction of molecular oxygen;oxidoreductase activity, acting on paired donors, with oxidation of a pair of donors resulting in the reduction of molecular oxygen to two molecules of water;st…	cell part;cytoplasmic part;endoplasmic reticulum;endoplasmic reticulum membrane;endoplasmic reticulum part;integral to membrane;intracellular membrane-bounded organelle;intracellular organelle;intracellular organelle part;intracellular part;intrinsic to membrane;membrane;membrane part;membrane-bounded organelle;organelle;organelle membrane;organelle part	Biosynthesis of unsaturated fatty acids;PPAR signaling pathway	FA_desaturase				4	4	4	15.6	15.6	15.6	41.522	0	23.117	29419000	8	1.74378	0.675311	0.401721	3.9128	5.17703	2.6302	22.8793	24.1435	21.5967	18.9665	22.8793	24.1435	21.5967
O14744;O14744-2;O14744-5;O14744-3;O14744-4	O14744;O14744-2;O14744-5;O14744-3;O14744-4;G3V580;H0YJX6;G3V5L5;G3V2X6;G3V2L6;C9JSX3;H0YJD3;H0YJ77;H7BZ44;G3V507;G3V2F5;G3V5T6	Protein arginine N-methyltransferase 5;Protein arginine N-methyltransferase 5, N-terminally processed	PRMT5	3D-structure;Acetylation;Alternativesplicing;Biologicalrhythms;Chromatinregulator;Completeproteome;Cytoplasm;Directproteinsequencing;Methyltransferase;Nucleus;Referenceproteome;Repressor;S-adenosyl-L-methionine;Transcription;Transcriptionregulation;Transferase	biological regulation;biosynthetic process;cell activation;cell proliferation;cellular biosynthetic process;cellular component assembly;cellular component assembly at cellular level;cellular component organization;cellular component organization at cellular level;cellular component organization or biogenesis;cellular component organization or biogenesis at cellular level;cellular macromolecular c…	arginine N-methyltransferase activity;binding;catalytic activity;chromatin binding;core promoter binding;core promoter sequence-specific DNA binding;DNA binding;histone methyltransferase activity;histone-arginine N-methyltransferase activity;methyltransferase activity;N-methyltransferase activity;nucleic acid binding;protein binding;protein binding transcription factor activity;protein dimerizati…	cell part;cytoplasm;cytoplasmic part;cytosol;intracellular membrane-bounded organelle;intracellular organelle;intracellular organelle part;intracellular part;macromolecular complex;membrane-bounded organelle;methylosome;methyltransferase complex;nuclear part;nucleoplasm;nucleus;organelle;organelle part;protein complex	Cell cycle - yeast;RNA transport	PRMT5				30	30	30	44.4	44.4	44.4	72.683	0	166.16	2103000000	81	0.0216371	0.224901	0.172258	-0.0501518	0.930029	-0.167631	29.6935	30.2571	29.637	28.7184	28.6682	29.6484	28.5508
O14818;O14818-4;O14818-2	O14818;O14818-4;O14818-2;H0Y586;Q8TAA3-2;Q8TAA3-5;Q8TAA3;A0A087WYS6;F5GY34	Proteasome subunit alpha type-7	PSMA7	3D-structure;Acetylation;Alternativesplicing;Completeproteome;Cytoplasm;Directproteinsequencing;Glycoprotein;Host-virusinteraction;Hydrolase;Nucleus;Phosphoprotein;Protease;Proteasome;Referenceproteome;Threonineprotease	activation of immune response;activation of innate immune response;anaphase-promoting complex-dependent proteasomal ubiquitin-dependent protein catabolic process;antigen processing and presentation;antigen processing and presentation of exogenous antigen;antigen processing and presentation of exogenous peptide antigen;antigen processing and presentation of exogenous peptide antigen via MHC class …	binding;catalytic activity;endopeptidase activity;hydrolase activity;identical protein binding;peptidase activity;peptidase activity, acting on L-amino acid peptides;protein binding;threonine-type endopeptidase activity;threonine-type peptidase activity	cell part;cytoplasm;cytoplasmic part;cytosol;extracellular membrane-bounded organelle;extracellular organelle;extracellular region part;extracellular vesicular exosome;intracellular membrane-bounded organelle;intracellular organelle;intracellular organelle part;intracellular part;macromolecular complex;membrane-bounded organelle;membrane-bounded vesicle;nuclear part;nucleoplasm;nucleus;organelle;…	Proteasome	Proteasome;Proteasome_A_N				7	7	7	37.5	37.5	37.5	27.887	0	7.1321	24460000	10	0.664814	0.346591	0.0447258	-1.69311	0.493904	0.876898	22.7456	23.6248	23.8609	22.3568	20.6637	22.8507	23.2337
O14949	O14949	Cytochrome b-c1 complex subunit 8	UQCRQ	Acetylation;Completeproteome;Directproteinsequencing;Diseasemutation;Electrontransport;Isopeptidebond;Membrane;Mitochondrion;Mitochondrioninnermembrane;Referenceproteome;Respiratorychain;Transport;Ublconjugation	anatomical structure development;cell development;cellular developmental process;cellular metabolic process;cellular process;central nervous system neuron development;cerebellar Purkinje cell layer development;developmental process;electron transport chain;forebrain neuron development;generation of precursor metabolites and energy;hippocampus development;hypothalamus development;metabolic process…	catalytic activity;cation transmembrane transporter activity;hydrogen ion transmembrane transporter activity;inorganic cation transmembrane transporter activity;ion transmembrane transporter activity;monovalent inorganic cation transmembrane transporter activity;oxidoreductase activity;oxidoreductase activity, acting on diphenols and related substances as donors;oxidoreductase activity, acting on…	cell part;cytoplasmic part;intracellular membrane-bounded organelle;intracellular organelle;intracellular organelle part;intracellular part;membrane;membrane part;membrane-bounded organelle;mitochondrial inner membrane;mitochondrial membrane;mitochondrial part;mitochondrion;organelle;organelle inner membrane;organelle membrane;organelle part;respiratory chain	Alzheimer's disease;Cardiac muscle contraction;Huntington's disease;Oxidative phosphorylation;Parkinson's disease	UcrQ				2	2	2	24.4	24.4	24.4	9.9062	0.0034722	1.4285	4149800	2	0.673418	0.26846	0.539393	-1.70919	3.5409	-1.29576	16.992	21.9846	17.8306	18.4437	16.7345	21.9846	17.148
O14975;O14975-2;G3V1R7	O14975;O14975-2;G3V1R7	Very long-chain acyl-CoA synthetase	SLC27A2	Acetylation;Alternativesplicing;ATP-binding;Completeproteome;Endoplasmicreticulum;Fattyacidmetabolism;Ligase;Lipidmetabolism;Membrane;Nucleotide-binding;Peroxisome;Phosphoprotein;Polymorphism;Proteomicsidentification;Referenceproteome;Transmembrane;Transmembranehelix	bile acid biosynthetic process;bile acid metabolic process;biosynthetic process;carboxylic acid biosynthetic process;carboxylic acid catabolic process;carboxylic acid metabolic process;carboxylic acid transport;catabolic process;cellular biosynthetic process;cellular catabolic process;cellular ketone metabolic process;cellular lipid catabolic process;cellular lipid metabolic process;cellular meta…	acid-thiol ligase activity;adenyl nucleotide binding;adenyl ribonucleotide binding;ATP binding;binding;catalytic activity;enzyme binding;fatty acid ligase activity;fatty acid transporter activity;ligase activity;ligase activity, forming carbon-sulfur bonds;lipid transporter activity;long-chain fatty acid-CoA ligase activity;nucleotide binding;phytanate-CoA ligase activity;pristanate-CoA ligase ac…	cell part;cytoplasmic part;endoplasmic reticulum lumen;endoplasmic reticulum membrane;endoplasmic reticulum part;extracellular membrane-bounded organelle;extracellular organelle;extracellular region part;extracellular vesicular exosome;integral to endoplasmic reticulum membrane;integral to membrane;integral to organelle membrane;integral to peroxisomal membrane;intracellular membrane-bounded orga…	Peroxisome;PPAR signaling pathway	AMP-binding;AMP-binding_C				8	8	8	21.8	21.8	21.8	70.311	0	11.559	19300000	8	0.0250109	0.85951	0.00131276	0.150156	5.77468	0.58864	18.3669	24.2021	17.7094	18.4274	18.5776	24.2021	19.0161
O14980	O14980;C9JKM9;H7BZC5;C9IZS4;C9JQ02;C9JV99;C9J673;F8WF71;C9JF49;C9IYM2	Exportin-1	XPO1	3D-structure;Acetylation;Completeproteome;Cytoplasm;Directproteinsequencing;Host-virusinteraction;mRNAtransport;Nucleus;Phosphoprotein;Proteintransport;Referenceproteome;Repeat;RNA-binding;Transport	biological regulation;cell cycle;cell surface receptor linked signaling pathway;cellular localization;cellular macromolecule localization;cellular process;cellular protein localization;cellular response to stimulus;enzyme linked receptor protein signaling pathway;establishment of localization;establishment of localization in cell;establishment of organelle localization;establishment of protein lo…	binding;nucleic acid binding;nucleocytoplasmic transporter activity;protein transporter activity;RNA binding;substrate-specific transporter activity;transporter activity	annulate lamellae;Cajal body;cell part;chromosomal part;cytoplasm;cytoplasmic part;cytosol;envelope;intracellular membrane-bounded organelle;intracellular non-membrane-bounded organelle;intracellular organelle;intracellular organelle part;intracellular part;kinetochore;macromolecular complex;membrane;membrane part;membrane-bounded organelle;non-membrane-bounded organelle;nuclear body;nuclear enve…	Ribosome biogenesis in eukaryotes;RNA transport	CRM1_C;IBN_N;Xpo1			+	16	16	16	19.1	19.1	19.1	123.38	0	19.539	86485000	22	0.404778	0.927647	3.71242	1.43351	5.98086	9.59386	17.0581	22.6396	26.2526	16.6587	18.0922	22.6396	26.2526
O15120-2;O15120	O15120-2;O15120	1-acyl-sn-glycerol-3-phosphate acyltransferase beta	AGPAT2	Acyltransferase;Alternativesplicing;Completeproteome;Congenitalgeneralizedlipodystrophy;Diabetesmellitus;Diseasemutation;Endoplasmicreticulum;Lipidbiosynthesis;Lipidmetabolism;Membrane;Phospholipidbiosynthesis;Phospholipidmetabolism;Referenceproteome;Signal;Transferase;Transmembrane;Transmembranehelix	acylglycerol biosynthetic process;acylglycerol metabolic process;anatomical structure development;biological regulation;biosynthetic process;carboxylic acid biosynthetic process;carboxylic acid metabolic process;CDP-diacylglycerol biosynthetic process;CDP-diacylglycerol metabolic process;cellular biosynthetic process;cellular ketone metabolic process;cellular lipid metabolic process;cellular meta…	1-acylglycerol-3-phosphate O-acyltransferase activity;acylglycerol O-acyltransferase activity;catalytic activity;O-acyltransferase activity;transferase activity;transferase activity, transferring acyl groups;transferase activity, transferring acyl groups other than amino-acyl groups	cell part;cytoplasmic part;endoplasmic reticulum;endoplasmic reticulum membrane;endoplasmic reticulum part;integral to membrane;intracellular membrane-bounded organelle;intracellular organelle;intracellular organelle part;intracellular part;intrinsic to membrane;membrane;membrane part;membrane-bounded organelle;organelle;organelle membrane;organelle part	Fat digestion and absorption;Glycerolipid metabolism;Glycerophospholipid metabolism	Acyltransferase				1	1	1	5.7	5.7	5.7	27.279	0.004644	1.1404	1133400	1	0.0656624	0.0678622	0.564686	-0.21207	1.60597	-1.36056	18.7423	20.1122	18.9674	18.5063	18.2942	20.1122	17.1457
O15121	O15121	Sphingolipid delta(4)-desaturase DES1	DEGS1	Completeproteome;Endoplasmicreticulum;Fattyacidbiosynthesis;Fattyacidmetabolism;Lipidbiosynthesis;Lipidmetabolism;Lipoprotein;Membrane;Mitochondrion;Myristate;Oxidoreductase;Phosphoprotein;Referenceproteome;Transmembrane;Transmembranehelix	biosynthetic process;carboxylic acid biosynthetic process;carboxylic acid metabolic process;cellular biosynthetic process;cellular ketone metabolic process;cellular lipid metabolic process;cellular metabolic process;cellular process;fatty acid biosynthetic process;fatty acid metabolic process;lipid biosynthetic process;lipid metabolic process;membrane lipid biosynthetic process;membrane lipid met…	catalytic activity;electron carrier activity;oxidoreductase activity;oxidoreductase activity, acting on paired donors, with incorporation or reduction of molecular oxygen;sphingolipid delta-4 desaturase activity	cell part;cytoplasmic part;endoplasmic reticulum;endoplasmic reticulum membrane;endoplasmic reticulum part;integral to membrane;integral to plasma membrane;intracellular membrane-bounded organelle;intracellular organelle;intracellular organelle part;intracellular part;intrinsic to membrane;intrinsic to plasma membrane;membrane;membrane part;membrane-bounded organelle;mitochondrion;organelle;organ…	Sphingolipid metabolism	FA_desaturase;Lipid_DES				2	2	2	8	8	8	37.866	0	2.1113	4925800	2	0.384107	0.602997	0.104739	-1.10944	4.92327	0.0988274	16.7636	22.2319	19.3347	17.3087	16.1992	22.2319	17.4075
O15173;O15173-2	O15173;O15173-2	Membrane-associated progesterone receptor component 2	PGRMC2	Alternativesplicing;Completeproteome;Lipid-binding;Membrane;Phosphoprotein;Receptor;Referenceproteome;Steroid-binding;Transmembrane;Transmembranehelix	biological regulation;cellular process;cellular response to chemical stimulus;cellular response to endogenous stimulus;cellular response to hormone stimulus;cellular response to organic substance;cellular response to steroid hormone stimulus;cellular response to stimulus;hormone-mediated signaling pathway;regulation of biological process;regulation of cellular process;response to chemical stimulu…	binding;cation binding;heme binding;ion binding;iron ion binding;ligand-dependent nuclear receptor activity;lipid binding;metal ion binding;molecular transducer activity;receptor activity;signal transducer activity;signaling receptor activity;steroid binding;steroid hormone receptor activity;tetrapyrrole binding;transition metal ion binding	cell part;endomembrane system;integral to membrane;intrinsic to membrane;membrane;membrane part		Cyt-b5				2	2	2	12.1	12.1	12.1	23.818	0.0033727	1.3466	4510500	2	0.684034	0.938718	0.343805	2.10422	6.0137	2.39419	18.612	22.1049	16.4618	16.0912	18.1954	22.1049	18.4854
O15355	O15355	Protein phosphatase 1G	PPM1G	Acetylation;Completeproteome;Cytoplasm;Hydrolase;Magnesium;Manganese;Metal-binding;Phosphoprotein;Proteinphosphatase;Referenceproteome;Repeat	biological regulation;cell cycle arrest;cell cycle process;cellular macromolecule metabolic process;cellular metabolic process;cellular process;cellular protein metabolic process;dephosphorylation;macromolecule metabolic process;macromolecule modification;metabolic process;negative regulation of biological process;negative regulation of cell cycle;negative regulation of cellular process;peptidyl-…	binding;catalytic activity;cation binding;hydrolase activity;hydrolase activity, acting on ester bonds;ion binding;metal ion binding;phosphatase activity;phosphoprotein phosphatase activity;phosphoric ester hydrolase activity;protein serine/threonine phosphatase activity	cell part;cytoplasm;intracellular membrane-bounded organelle;intracellular organelle;intracellular organelle part;intracellular part;membrane-bounded organelle;nuclear part;nucleoplasm;nucleus;organelle;organelle part		PP2C				2	2	2	5.3	5.3	5.3	59.271	0	2.355	1268000	2	0.39881	0.120694	0.903657	-1.14345	1.36011	-2.1338	17.6636	20.2741	17.1399	18.914	17.7706	20.2741	16.7802
O15371-2;O15371-3;O15371	O15371-2;O15371-3;O15371;B0QYA4;B0QYA5;B0QYA8;B0QYA6	Eukaryotic translation initiation factor 3 subunit D	EIF3D	Acetylation;Alternativesplicing;Completeproteome;Cytoplasm;Initiationfactor;Phosphoprotein;Proteinbiosynthesis;Referenceproteome	biological regulation;biosynthetic process;cellular biosynthetic process;cellular component assembly;cellular component assembly at cellular level;cellular component organization;cellular component organization at cellular level;cellular component organization or biogenesis;cellular component organization or biogenesis at cellular level;cellular macromolecular complex assembly;cellular macromolec…	binding;nucleic acid binding;RNA binding;translation factor activity, nucleic acid binding;translation initiation factor activity	cell part;cytoplasmic part;cytosol;eukaryotic 43S preinitiation complex;eukaryotic 48S preinitiation complex;eukaryotic translation initiation factor 3 complex;eukaryotic translation initiation factor 3 complex, eIF3m;intracellular part;macromolecular complex;membrane;protein complex;ribonucleoprotein complex;translation preinitiation complex	RNA transport	eIF-3_zeta				5	5	5	15.8	15.8	15.8	58.14	0	9.6109	11696000	6	0.690495	0.193454	0.115938	2.11822	3.16143	0.0526733	22.06	22.957	19.6427	19.6427	21.761	22.8042	19.6954
O15397;O15397-2	O15397;O15397-2;F5GXT5;F5H244;H0YH64;F5H2I3;F5H292;A0A087WXH2;F5H815	Importin-8	IPO8	Alternativesplicing;Completeproteome;Cytoplasm;Nucleus;Phosphoprotein;Polymorphism;Proteintransport;Referenceproteome;Transport	biological regulation;cellular process;cellular response to stimulus;establishment of localization;establishment of localization in cell;establishment of protein localization;gene expression;intracellular protein transport;intracellular transport;macromolecule metabolic process;metabolic process;protein transport;regulation of biological process;regulation of cellular process;response to stimulus…	binding;enzyme binding;GTPase binding;protein binding;Ran GTPase binding;Ras GTPase binding;small GTPase binding	cell part;cytoplasmic part;cytosol;intracellular organelle part;intracellular part;nuclear part;nucleoplasm;organelle part		Cse1;IBN_N				27	27	26	31.2	31.2	30.3	119.94	0	168.53	364520000	68	0.24145	0.0775744	0.239689	0.958033	2.49122	1.93268	26.3682	27.5385	27.0795	24.8111	25.7692	27.3023	26.7438
O15427;J3QQV2;J3QSC3;J3KTI8	O15427;J3QQV2;J3QSC3;J3KTI8;J3QQS9	Monocarboxylate transporter 4	SLC16A3	Cellmembrane;Completeproteome;Directproteinsequencing;Membrane;Phosphoprotein;Proteomicsidentification;Referenceproteome;Symport;Transmembrane;Transmembranehelix;Transport	anion transport;biological regulation;blood coagulation;carboxylic acid metabolic process;carboxylic acid transport;cell migration;cell motility;cellular component movement;cellular ketone metabolic process;cellular metabolic process;cellular process;coagulation;establishment of localization;hemostasis;immune system process;ion transmembrane transport;ion transport;lactate transmembrane transport…	active transmembrane transporter activity;carboxylic acid transmembrane transporter activity;lactate transmembrane transporter activity;monocarboxylic acid transmembrane transporter activity;organic acid transmembrane transporter activity;secondary active monocarboxylate transmembrane transporter activity;secondary active transmembrane transporter activity;substrate-specific transmembrane transpo…	actin cytoskeleton;cell part;cytoskeleton;integral to membrane;integral to plasma membrane;intracellular non-membrane-bounded organelle;intracellular organelle;intracellular organelle part;intracellular part;intrinsic to membrane;intrinsic to plasma membrane;membrane;membrane part;non-membrane-bounded organelle;nuclear membrane;nuclear part;organelle;organelle membrane;organelle part;plasma membr…		MFS_1				3	3	3	4.9	4.9	4.9	49.469	0	14.031	38568000	5	0.00190864	0.78096	0.641658	0.0440617	5.52756	3.49405	17.3295	24.8856	22.8521	19.358	19.4021	24.8856	22.8521
O43143	O43143	Pre-mRNA-splicing factor ATP-dependent RNA helicase DHX15	DHX15	Acetylation;ATP-binding;Completeproteome;Helicase;Hydrolase;mRNAprocessing;mRNAsplicing;Nucleotide-binding;Nucleus;Referenceproteome	cellular macromolecule metabolic process;cellular metabolic process;cellular nitrogen compound metabolic process;cellular process;macromolecule metabolic process;metabolic process;mRNA metabolic process;mRNA processing;nitrogen compound metabolic process;nuclear mRNA splicing, via spliceosome;nucleic acid metabolic process;nucleobase-containing compound metabolic process;primary metabolic process…	adenyl nucleotide binding;adenyl ribonucleotide binding;ATP binding;ATPase activity;ATPase activity, coupled;ATP-dependent helicase activity;ATP-dependent RNA helicase activity;binding;catalytic activity;double-stranded RNA binding;helicase activity;hydrolase activity;hydrolase activity, acting on acid anhydrides;hydrolase activity, acting on acid anhydrides, in phosphorus-containing anhydrides;n…	cell part;cytoplasm;intracellular membrane-bounded organelle;intracellular non-membrane-bounded organelle;intracellular organelle;intracellular organelle part;intracellular part;macromolecular complex;membrane-bounded organelle;non-membrane-bounded organelle;nuclear part;nucleolus;nucleoplasm;nucleus;organelle;organelle part;ribonucleoprotein complex;spliceosomal complex;U12-type spliceosomal com…	Spliceosome	DEAD;HA2;Helicase_C;OB_NTP_bind				8	8	8	11.7	11.7	11.7	90.932	0	14.464	32297000	14	1.52899	0.554912	0.0414483	-3.0063	-0.1434	0.377367	23.3791	24.14	24.4109	23.2099	20.2036	23.0665	23.5873
O43242;O43242-2	O43242;O43242-2;H0YGV8	26S proteasome non-ATPase regulatory subunit 3	PSMD3	Alternativesplicing;Completeproteome;Proteasome;Referenceproteome	activation of immune response;activation of innate immune response;anaphase-promoting complex-dependent proteasomal ubiquitin-dependent protein catabolic process;antigen processing and presentation;antigen processing and presentation of exogenous antigen;antigen processing and presentation of exogenous peptide antigen;antigen processing and presentation of exogenous peptide antigen via MHC class …	enzyme regulator activity	cell part;cytoplasm;cytoplasmic part;cytosol;extracellular membrane-bounded organelle;extracellular organelle;extracellular region part;extracellular vesicular exosome;intracellular membrane-bounded organelle;intracellular organelle;intracellular organelle part;intracellular part;macromolecular complex;membrane;membrane-bounded organelle;membrane-bounded vesicle;nuclear part;nucleoplasm;nucleus;o…	Proteasome	PCI;Rpn3_C				11	11	11	24.5	24.5	24.5	60.977	0	14.933	28296000	17	0.274805	0.227322	0.327215	1.06203	3.33716	2.32408	22.1947	24.0414	23.1549	20.5681	21.6301	23.9053	22.8922
O43318;O43318-2;O43318-3;O43318-4	O43318;O43318-2;O43318-3;O43318-4;Q9UG54	Mitogen-activated protein kinase kinase kinase 7	MAP3K7	3D-structure;Alternativesplicing;Apoptosis;ATP-binding;Cellmembrane;Completeproteome;Cytoplasm;Isopeptidebond;Kinase;Magnesium;Membrane;Metal-binding;Nucleotide-binding;Phosphoprotein;Referenceproteome;Serine/threonine-proteinkinase;Stressresponse;Transcription;Transcriptionregulation;Transferase;Ublconjugation	activation of immune response;activation of innate immune response;activation of MAPK activity;activation of MAPKK activity;activation of NF-kappaB-inducing kinase activity;activation of protein kinase activity;anatomical structure formation involved in morphogenesis;angiogenesis;antigen receptor-mediated signaling pathway;apoptosis;biological regulation;biosynthetic process;cell death;cell surfa…	adenyl nucleotide binding;adenyl ribonucleotide binding;ATP binding;binding;catalytic activity;cation binding;ion binding;kinase activity;magnesium ion binding;MAP kinase kinase activity;MAP kinase kinase kinase activity;metal ion binding;molecular transducer activity;nucleotide binding;phosphotransferase activity, alcohol group as acceptor;protein binding;protein kinase activity;protein serine/t…	Ada2/Gcn5/Ada3 transcription activator complex;cell part;cytoplasm;cytoplasmic part;cytosol;endosomal part;endosome membrane;histone acetyltransferase complex;intracellular membrane-bounded organelle;intracellular organelle;intracellular organelle part;intracellular part;macromolecular complex;membrane;membrane-bounded organelle;nuclear part;nucleoplasm;nucleoplasm part;nucleus;organelle;organell…	Adherens junction;Leishmaniasis;MAPK signaling pathway;Measles;NOD-like receptor signaling pathway;Osteoclast differentiation;RIG-I-like receptor signaling pathway;T cell receptor signaling pathway;Toll-like receptor signaling pathway;Toxoplasmosis;Wnt signaling pathway	Pkinase_Tyr				17	17	17	37.6	37.6	37.6	67.195	0	42.822	205030000	33	0.592497	0.578003	0.275599	-1.55427	-0.207689	-0.530325	26.4986	26.9757	26.8348	26.0758	24.5215	25.8681	25.5454
O43719;Q5H919;Q5H918	O43719;Q5H919;Q5H918	HIV Tat-specific factor 1	HTATSF1	3D-structure;Acetylation;Activator;Completeproteome;Directproteinsequencing;Nucleus;Phosphoprotein;Polymorphism;Proteomicsidentification;Referenceproteome;Repeat;RNA-binding;Transcription;Transcriptionregulation	biological regulation;biosynthetic process;cellular biosynthetic process;cellular macromolecule biosynthetic process;cellular macromolecule metabolic process;cellular metabolic process;cellular nitrogen compound metabolic process;cellular process;macromolecule biosynthetic process;macromolecule metabolic process;metabolic process;nitrogen compound metabolic process;nucleic acid metabolic process;…	binding;nucleic acid binding;nucleotide binding	cell part;intracellular membrane-bounded organelle;intracellular organelle;intracellular organelle part;intracellular part;membrane-bounded organelle;nuclear part;nucleoplasm;nucleus;organelle;organelle part		RRM_1	+			2	2	2	4.5	4.5	4.5	85.852	0	3.0069	84945000	2	4.42005	0.354434	1.09488	6.78966	0.467695	-2.51164	26.3223	20.7723	19.5196	19.5196	26.3093	19.9873	17.008
O43776	O43776	Asparagine--tRNA ligase, cytoplasmic	NARS	Acetylation;Alternativesplicing;Aminoacyl-tRNAsynthetase;ATP-binding;Completeproteome;Cytoplasm;Directproteinsequencing;Ligase;Nucleotide-binding;Phosphoprotein;Proteinbiosynthesis;Referenceproteome	amine metabolic process;amino acid activation;asparaginyl-tRNA aminoacylation;carboxylic acid metabolic process;cellular amine metabolic process;cellular amino acid metabolic process;cellular ketone metabolic process;cellular macromolecule metabolic process;cellular metabolic process;cellular nitrogen compound metabolic process;cellular process;gene expression;macromolecule metabolic process;meta…	adenyl nucleotide binding;adenyl ribonucleotide binding;aminoacyl-tRNA ligase activity;asparagine-tRNA ligase activity;ATP binding;binding;catalytic activity;ligase activity;ligase activity, forming aminoacyl-tRNA and related compounds;ligase activity, forming carbon-oxygen bonds;nucleic acid binding;nucleotide binding;purine nucleotide binding;purine ribonucleoside triphosphate binding;purine ri…	cell part;cytoplasm;cytoplasmic part;cytosol;extracellular membrane-bounded organelle;extracellular organelle;extracellular region part;extracellular vesicular exosome;intracellular membrane-bounded organelle;intracellular organelle;intracellular part;membrane-bounded organelle;membrane-bounded vesicle;mitochondrion;organelle;vesicle	Aminoacyl-tRNA biosynthesis	tRNA_anti-codon;tRNA-synt_2				1	1	1	2.4	2.4	2.4	62.942	0.0089286	1.0574	585500	1	0.899837	0.445797	0.796604	-2.10417	0.176258	-1.90607	18.2732	19.1593	15.9165	18.983	16.8789	19.1593	17.077
O43809	O43809	Cleavage and polyadenylation specificity factor subunit 5	NUDT21	3D-structure;Acetylation;Completeproteome;Directproteinsequencing;mRNAprocessing;Nucleus;Phosphoprotein;Referenceproteome;RNA-binding	biosynthetic process;cellular biosynthetic process;cellular component assembly;cellular component organization;cellular component organization or biogenesis;cellular macromolecule biosynthetic process;cellular macromolecule metabolic process;cellular metabolic process;cellular nitrogen compound metabolic process;cellular process;gene expression;macromolecular complex assembly;macromolecular compl…	AU-rich element binding;binding;catalytic activity;enzyme binding;histone deacetylase binding;hydrolase activity;identical protein binding;mRNA binding;nucleic acid binding;protein binding;protein dimerization activity;protein homodimerization activity;RNA binding	cell part;centrosome;cytoplasmic part;cytoskeletal part;intracellular membrane-bounded organelle;intracellular non-membrane-bounded organelle;intracellular organelle;intracellular organelle part;intracellular part;macromolecular complex;membrane-bounded organelle;microtubule organizing center;mRNA cleavage factor complex;non-membrane-bounded organelle;nuclear body;nuclear part;nucleoplasm;nucleop…	mRNA surveillance pathway	NUDIX_2				1	1	1	9.3	9.3	9.3	26.227	0.0033841	1.3566	2227000	1	0.155653	0.250943	0.13081	-0.505871	3.45537	-0.0073452	17.964	21.0867	17.5116	17.6313	17.1254	21.0867	17.624
O43852-2;O43852;O43852-4;O43852-3;O43852-9;O43852-5;H0Y875;O43852-15;O43852-10;O43852-6	O43852-2;O43852;O43852-4;O43852-3;O43852-9;O43852-5;H0Y875;O43852-15;O43852-10;O43852-6;O43852-12;O43852-13;O43852-14;O43852-7;O43852-11;O43852-8	Calumenin	CALU	Acetylation;Alternativesplicing;Calcium;Completeproteome;Directproteinsequencing;Endoplasmicreticulum;Glycoprotein;Metal-binding;Phosphoprotein;Polymorphism;Proteomicsidentification;Referenceproteome;Repeat;Sarcoplasmicreticulum;Secreted;Signal	biological regulation;blood coagulation;cell activation;cellular process;coagulation;establishment of localization;establishment of localization in cell;exocytosis;hemostasis;multicellular organismal process;platelet activation;platelet degranulation;regulation of biological quality;regulation of body fluid levels;secretion;secretion by cell;transport;vesicle-mediated transport	binding;calcium ion binding;cation binding;ion binding;metal ion binding	cell part;cytoplasmic membrane-bounded vesicle;cytoplasmic part;cytoplasmic vesicle;endoplasmic reticulum;endoplasmic reticulum lumen;endoplasmic reticulum part;extracellular region;Golgi apparatus;intracellular membrane-bounded organelle;intracellular organelle;intracellular organelle lumen;intracellular organelle part;intracellular part;melanosome;membrane;membrane-bounded organelle;membrane-bo…		EF-hand_5;EF-hand_7				5	5	5	20.6	20.6	20.6	37.134	0	5.4182	10858000	5	0.805381	0.910242	0.149625	-1.94551	-1.03489	1.48361	21.5213	21.7617	23.1129	21.1883	19.2428	20.1534	22.6719
[truncated: 380 more rows]
