# Supplementary material for: Quality Control of ER Membrane Proteins by the RNF185/Membralin Ubiquitin Ligase Complex
Source: Mol Cell. 2020 Sep 3;79(5):768–781.e7. doi: 10.1016/j.molcel.2020.07.009 (PMC7482433; doi:10.1016/j.molcel.2020.07.009)
Supplement: Data S4. Proteomics MBRL-mNG Pull-Down, Related to Figure 4B [file mmc5.xlsx]

## Sheet: Outliers_SignificanceB
Majority protein IDs	Protein IDs	Protein names	Gene names	Intensity Membralin_mNG_20uL_x-y_Intensity CTRL_20uL	Intensity Membralin_mNG_CB_20uL_x-y_Intensity CTRL_CB_20uL	Intensity Membralin_mNG_CB_20uL_x-y_Intensity Membralin_mNG_20uL	Intensity Membralin_mNG_20uL_x+y_Intensity CTRL_20uL	Intensity Membralin_mNG_CB_20uL_x+y_Intensity CTRL_CB_20uL	Intensity Membralin_mNG_CB_20uL_x+y_Intensity Membralin_mNG_20uL	Intensity	Intensity CTRL_20uL	Intensity CTRL_CB_20uL	Intensity Membralin_mNG_20uL	Intensity Membralin_mNG_CB_20uL	Only identified by site	Reverse	Potential contaminant	Keywords	GOCC name	GOCC	GOBP name	GOBP	GOMF name	GOMF	KEGG name	KEGG	Pfam	Corum	Intensity Membralin_mNG_20uL_x-y_Intensity CTRL_20uL B significant	Intensity Membralin_mNG_CB_20uL_x-y_Intensity CTRL_CB_20uL B significant	Intensity Membralin_mNG_CB_20uL_x-y_Intensity Membralin_mNG_20uL B significant	Peptides	Razor + unique peptides	Unique peptides	Sequence coverage [%]	Unique + razor sequence coverage [%]	Unique sequence coverage [%]	Mol. weight [kDa]	Q-value	Score	Intensity Membralin_mNG_20uL_x-y_Intensity CTRL_20uL Significance B	Intensity Membralin_mNG_CB_20uL_x-y_Intensity CTRL_CB_20uL Significance B	Intensity Membralin_mNG_CB_20uL_x-y_Intensity Membralin_mNG_20uL Significance B
A0A024QZ33;K7ERM9;Q9H0G5	A0A024QZ33;K7EK40;K7EMD8;K7ERM9;Q9H0G5	Nuclear speckle splicing regulatory protein 1	CCDC55;NSRP1	0.135119	0.582905	0.0719814	28.0283	27.904	28.1307	28.9675	26.9591	26.5833	27.0943	27.1662				Coiledcoil;Completeproteome;mRNAprocessing;mRNAsplicing;Nucleus;Phosphoprotein;Polymorphism;Proteomicsidentification;Referenceproteome;RNA-binding	cell part;intracellular membrane-bounded organelle;intracellular organelle;intracellular organelle part;intracellular part;macromolecular complex;membrane-bounded organelle;nuclear body;nuclear part;nuclear speck;nucleoplasm part;nucleus;organelle;organelle part;ribonucleoprotein complex	GO:0005634;GO:0016604;GO:0016607;GO:0030529;GO:0032991;GO:0043226;GO:0043227;GO:0043229;GO:0043231;GO:0044422;GO:0044424;GO:0044428;GO:0044446;GO:0044451;GO:0044464	biological regulation;cellular macromolecule metabolic process;cellular metabolic process;cellular nitrogen compound metabolic process;cellular process;developmental process;establishment of localization;establishment of localization in cell;intracellular transport;macromolecule metabolic process;metabolic process;mRNA metabolic process;mRNA processing;nitrogen compound metabolic process;nuclear …	GO:0000381;GO:0006139;GO:0006396;GO:0006397;GO:0006807;GO:0006810;GO:0006913;GO:0008152;GO:0008380;GO:0009987;GO:0010468;GO:0016070;GO:0016071;GO:0019219;GO:0019222;GO:0031323;GO:0032502;GO:0034641;GO:0043170;GO:0043484;GO:0044237;GO:0044238;GO:0044260;GO:0046907;GO:0048024;GO:0050684;GO:0050789;GO:0050794;GO:0051169;GO:0051171;GO:0051234;GO:0051252;GO:0051649;GO:0060255;GO:0065007;GO:0080090;GO:…	binding;mRNA binding;nucleic acid binding;RNA binding	GO:0003676;GO:0003723;GO:0003729;GO:0005488			DUF2040					6	6	6	13.3	13.3	13.3	60.441	0	120.11	0.0441752	0.214095	0.00795754
A0A024QZP7;A0A087WZZ9;E5RIU6;P06493;P06493-2	A0A024QZP7;A0A087WZZ9;A0A087X209;A0A2R8Y4Z0;A0A2R8Y644;A0A2R8Y7W5;A0A2R8YD28;A0A2R8YEB7;A0A2R8YF61;E5RIU6;E7ESI2;E7EUK8;F8VTV8;F8VWX7;F8VXD2;F8VYH9;F8VZ51;F8VZZ0;G3V317;G3V5T9;H0YAZ9;J3QSD7;K7EJ83;K7ELV5;O94921;O94921-2;O94921-3;P06493;P06493-2;P11802;P11802-2;P24941;P24941-2;P50750;P50750-2;Q00526;Q00534;Q00535;Q00535-2;Q14004;Q14004-2;Q96Q40;Q96Q40-3;Q96Q40-4;Q96Q40-5;Q96Q40-6;Q9BVE2;Q9NYV4;Q9N…	Cyclin-dependent kinase 1	CDC2;CDK1	0.628605	0.576454	-0.158951	28.8898	28.7516	29.0929	29.8224	27.5416	27.4348	28.1702	28.0112				3D-structure;Acetylation;Alternativesplicing;Apoptosis;ATP-binding;Cellcycle;Celldivision;Completeproteome;Cytoplasm;Cytoskeleton;Isopeptidebond;Kinase;Mitochondrion;Mitosis;Nucleotide-binding;Nucleus;Phosphoprotein;Proteomicsidentification;Referenceproteome;Serine/threonine-proteinkinase;Transferase;Ublconjugation	cell part;centrosome;cytoplasm;cytoplasmic part;cytoskeletal part;cytosol;extracellular membrane-bounded organelle;extracellular organelle;extracellular region part;extracellular vesicular exosome;intracellular membrane-bounded organelle;intracellular non-membrane-bounded organelle;intracellular organelle;intracellular organelle part;intracellular part;macromolecular complex;membrane;membrane-bou…	GO:0005634;GO:0005654;GO:0005737;GO:0005739;GO:0005813;GO:0005815;GO:0005819;GO:0005829;GO:0005874;GO:0005876;GO:0016020;GO:0030496;GO:0031982;GO:0031988;GO:0032991;GO:0043226;GO:0043227;GO:0043228;GO:0043229;GO:0043230;GO:0043231;GO:0043232;GO:0043234;GO:0044421;GO:0044422;GO:0044424;GO:0044428;GO:0044430;GO:0044444;GO:0044446;GO:0044464;GO:0065010;GO:0070062;GO:0072686	activation of immune response;activation of innate immune response;activation of MAPK activity;activation of MAPKK activity;activation of protein kinase activity;aging;anaphase-promoting complex-dependent proteasomal ubiquitin-dependent protein catabolic process;anatomical structure development;anatomical structure morphogenesis;apoptosis;axon guidance;biological regulation;biosynthetic process;c…	GO:0000075;GO:0000077;GO:0000082;GO:0000083;GO:0000086;GO:0000165;GO:0000186;GO:0000187;GO:0000226;GO:0000278;GO:0000280;GO:0000302;GO:0000741;GO:0001932;GO:0002218;GO:0002221;GO:0002224;GO:0002253;GO:0002376;GO:0002682;GO:0002684;GO:0002755;GO:0002756;GO:0002757;GO:0002758;GO:0002764;GO:0006139;GO:0006259;GO:0006260;GO:0006275;GO:0006281;GO:0006323;GO:0006355;GO:0006357;GO:0006461;GO:0006464;GO:…	adenyl nucleotide binding;adenyl ribonucleotide binding;ATP binding;binding;catalytic activity;cyclin-dependent protein kinase activity;histone kinase activity;kinase activity;nucleotide binding;phosphotransferase activity, alcohol group as acceptor;protein kinase activity;protein serine/threonine kinase activity;purine nucleotide binding;purine ribonucleoside triphosphate binding;purine ribonucl…	GO:0000166;GO:0003824;GO:0004672;GO:0004674;GO:0004693;GO:0005488;GO:0005524;GO:0008353;GO:0016301;GO:0016740;GO:0016772;GO:0016773;GO:0017076;GO:0030554;GO:0032553;GO:0032555;GO:0032559;GO:0035173;GO:0035639	Cell cycle;Gap junction;Oocyte meiosis;p53 signaling pathway;Progesterone-mediated oocyte maturation	ko04110;ko04114;ko04115;ko04540;ko04914	Pkinase	CCNB1-CDC2 complex;CCNB2-CDC2 complex;CDC2-CCNA2 complex;CDC2-CCNA2-CDK2 complex;CDC2-CCNB1-CCNF complex;CDC2-CCNB1-PTCH1 complex;CDC2-PCNA-CCNB1-GADD45A complex;CDC2-PCNA-CCNB1-GADD45B complex;CDC2-PCNA-CCNB1-GADD45G complex;Cell cycle kinase complex CDC2;ESPL1-CDC2 complex;RalBP1-CDC2-CCNB1 complex;RC complex during G2/M-phase of cell cycle				7	7	6	24.6	24.6	21.9	34.081	0	94.208	0.336991	0.209524	0.125503
A0A024QZX5;A0A087X1N8;A0A2R8YD12;P35237	A0A024QZX5;A0A087X1N8;A0A2R8Y517;A0A2R8Y6A7;A0A2R8YD12;A0A2R8YDD0;P35237	Serpin B6	SERPINB6	-0.438257	0.409471	0.679325	27.5596	27.813	27.7032	28.6919	26.7622	26.5938	26.3239	27.0033				Acetylation;Completeproteome;Cytoplasm;Deafness;Directproteinsequencing;Non-syndromicdeafness;Polymorphism;Proteaseinhibitor;Proteomicsidentification;Referenceproteome;Serineproteaseinhibitor	cell part;cytoplasm;cytoplasmic part;cytosol;extracellular membrane-bounded organelle;extracellular organelle;extracellular region part;extracellular space;extracellular vesicular exosome;intracellular part;macromolecular complex;membrane-bounded organelle;membrane-bounded vesicle;organelle;protein complex;vesicle	GO:0005615;GO:0005737;GO:0005829;GO:0031982;GO:0031988;GO:0032991;GO:0043226;GO:0043227;GO:0043230;GO:0043234;GO:0044421;GO:0044424;GO:0044444;GO:0044464;GO:0065010;GO:0070062	biological regulation;cellular process;cellular response to abiotic stimulus;cellular response to osmotic stress;cellular response to stimulus;cellular response to stress;multicellular organismal process;negative regulation of catalytic activity;negative regulation of endopeptidase activity;negative regulation of hydrolase activity;negative regulation of molecular function;negative regulation of …	GO:0003008;GO:0006950;GO:0006970;GO:0007600;GO:0007605;GO:0009628;GO:0009987;GO:0010466;GO:0010951;GO:0019222;GO:0032501;GO:0033554;GO:0043086;GO:0044092;GO:0050789;GO:0050790;GO:0050877;GO:0050896;GO:0050954;GO:0051336;GO:0051346;GO:0051716;GO:0052547;GO:0052548;GO:0065007;GO:0065009;GO:0071214;GO:0071470	binding;endopeptidase inhibitor activity;endopeptidase regulator activity;enzyme binding;enzyme inhibitor activity;enzyme regulator activity;peptidase inhibitor activity;peptidase regulator activity;protease binding;protein binding;serine-type endopeptidase inhibitor activity	GO:0002020;GO:0004857;GO:0004866;GO:0004867;GO:0005488;GO:0005515;GO:0019899;GO:0030234;GO:0030414;GO:0061134;GO:0061135	Amoebiasis	ko05146	Serpin					7	7	7	26.3	26.3	26.3	43.024	0	68.51	0.222668	0.100387	0.626161
A0A024R7E8;K7EMV4;K7EN05;K7EPC8;K7EQ44;P60002	A0A024R7E8;K7EMV4;K7EN05;K7EPC8;K7EQ44;P60002	Transcription elongation factor 1 homolog	ELOF1	2.00117	3.51192	0.201546	25.5706	25.4504	26.3532	26.5117	23.2477	21.9385	25.2489	25.4504				Completeproteome;Elongationfactor;Metal-binding;Nucleus;Proteinbiosynthesis;Proteomicsidentification;Referenceproteome;Transcription;Transcriptionregulation;Zinc;Zinc-finger	cell part;intracellular membrane-bounded organelle;intracellular organelle;intracellular part;membrane-bounded organelle;nucleus;organelle	GO:0005634;GO:0043226;GO:0043227;GO:0043229;GO:0043231;GO:0044424;GO:0044464	biological regulation;biosynthetic process;cellular biosynthetic process;cellular macromolecule biosynthetic process;cellular macromolecule metabolic process;cellular metabolic process;cellular nitrogen compound metabolic process;cellular process;macromolecule biosynthetic process;macromolecule metabolic process;metabolic process;nitrogen compound metabolic process;nucleic acid metabolic process;…	GO:0006139;GO:0006351;GO:0006355;GO:0006807;GO:0008152;GO:0009058;GO:0009059;GO:0009889;GO:0009987;GO:0010468;GO:0010556;GO:0016070;GO:0019219;GO:0019222;GO:0031323;GO:0031326;GO:0032774;GO:0034641;GO:0034645;GO:0043170;GO:0044237;GO:0044238;GO:0044249;GO:0044260;GO:0050789;GO:0050794;GO:0051171;GO:0051252;GO:0060255;GO:0065007;GO:0080090;GO:0090304;GO:2000112	binding;cation binding;ion binding;metal ion binding;nucleic acid binding;RNA binding;translation elongation factor activity;translation factor activity, nucleic acid binding	GO:0003676;GO:0003723;GO:0003746;GO:0005488;GO:0008135;GO:0043167;GO:0043169;GO:0046872			Elf1					1	1	1	23.7	23.7	23.7	8.6531	0.0012887	7.2212	0.613527	0.971046	0.0513899
A0A075B6Q7;A0A087WYX6;C4P092;C4P093;C4P0A0;C4P0B0;C4P0B1;Q5T409;Q9NRI5;Q9NRI5-2;Q9NRI5-3;Q9NRI5-5;Q9NRI5-6;Q9NRI5-7;Q9NRI5-8;Q9NRI5-9	A0A075B6Q7;A0A087WYX6;C4P092;C4P093;C4P0A0;C4P0B0;C4P0B1;Q5T409;Q9NRI5;Q9NRI5-2;Q9NRI5-3;Q9NRI5-5;Q9NRI5-6;Q9NRI5-7;Q9NRI5-8;Q9NRI5-9	Disrupted in schizophrenia 1 protein	DISC1	-0.551809	0.0789852	0.599855	26.2832	26.542	26.3119	27.4184	25.5329	25.5019	24.9811	25.5809				Alternativesplicing;Celljunction;Cellmembrane;Chromosomalrearrangement;Coiledcoil;Completeproteome;Cytoplasm;Cytoskeleton;Developmentalprotein;Membrane;Microtubule;Neurogenesis;Polymorphism;Postsynapticcellmembrane;Proteomicsidentification;Referenceproteome;Schizophrenia;Synapse;Wntsignalingpathway	cell junction;cell part;centrosome;cytoplasmic part;cytoskeletal part;intracellular membrane-bounded organelle;intracellular non-membrane-bounded organelle;intracellular organelle;intracellular organelle part;intracellular part;macromolecular complex;membrane;membrane-bounded organelle;microtubule;microtubule organizing center;mitochondrion;non-membrane-bounded organelle;organelle;organelle part;…	GO:0005739;GO:0005813;GO:0005815;GO:0005874;GO:0014069;GO:0016020;GO:0030054;GO:0032991;GO:0043226;GO:0043227;GO:0043228;GO:0043229;GO:0043231;GO:0043232;GO:0043234;GO:0044422;GO:0044424;GO:0044430;GO:0044444;GO:0044446;GO:0044456;GO:0044464;GO:0045211;GO:0097060	biological regulation;calcium ion homeostasis;canonical Wnt receptor signaling pathway;cation homeostasis;cell migration;cell motility;cell proliferation;cell proliferation in forebrain;cell surface receptor linked signaling pathway;cellular calcium ion homeostasis;cellular cation homeostasis;cellular chemical homeostasis;cellular component movement;cellular component organization;cellular compon…	GO:0000226;GO:0001764;GO:0002052;GO:0006873;GO:0006874;GO:0006875;GO:0006928;GO:0006996;GO:0007010;GO:0007017;GO:0007165;GO:0007166;GO:0008104;GO:0008283;GO:0008284;GO:0009893;GO:0009894;GO:0009966;GO:0009967;GO:0009987;GO:0010604;GO:0010646;GO:0010647;GO:0010720;GO:0010975;GO:0016043;GO:0016055;GO:0016477;GO:0019222;GO:0019725;GO:0021795;GO:0021799;GO:0021846;GO:0021885;GO:0022029;GO:0023051;GO:…						CCNB1-CDC2 complex;DISC1-ZNF365 complex;DISC-FEZ1 complex;DISC-FEZ1-F-actin complex				1	1	1	2.4	2.4	2.4	39.98	0.0078212	6.1173	0.141993	0.0896417	0.142256
A0A075B716;H0YN73;H0YN88;H3BNC9;P08708	A0A075B716;H0YN73;H0YN88;H3BNC9;P08708	40S ribosomal protein S17	RPS17	0.6712	-2.07902	-2.25944	27.4442	26.8672	27.0147	28.1844	26.0699	26.5607	26.7411	24.4817				3D-structure;Completeproteome;Diamond-Blackfananemia;Directproteinsequencing;Phosphoprotein;Polymorphism;Referenceproteome;Ribonucleoprotein;Ribosomalprotein	adherens junction;anchoring junction;cell junction;cell part;cell-substrate adherens junction;cell-substrate junction;cytoplasmic part;cytosol;cytosolic small ribosomal subunit;extracellular membrane-bounded organelle;extracellular organelle;extracellular region part;extracellular vesicular exosome;focal adhesion;intracellular non-membrane-bounded organelle;intracellular organelle;intracellular o…	GO:0005829;GO:0005840;GO:0005912;GO:0005924;GO:0005925;GO:0015935;GO:0016020;GO:0022627;GO:0030054;GO:0030055;GO:0030529;GO:0031982;GO:0031988;GO:0032991;GO:0043226;GO:0043227;GO:0043228;GO:0043229;GO:0043230;GO:0043232;GO:0044421;GO:0044422;GO:0044424;GO:0044444;GO:0044446;GO:0044464;GO:0065010;GO:0070062;GO:0070161	biological regulation;biosynthetic process;catabolic process;cellular biosynthetic process;cellular catabolic process;cellular component assembly;cellular component assembly at cellular level;cellular component biogenesis;cellular component biogenesis at cellular level;cellular component disassembly;cellular component disassembly at cellular level;cellular component organization;cellular componen…	GO:0000028;GO:0000184;GO:0000956;GO:0006139;GO:0006364;GO:0006396;GO:0006401;GO:0006402;GO:0006412;GO:0006413;GO:0006414;GO:0006415;GO:0006605;GO:0006612;GO:0006613;GO:0006614;GO:0006807;GO:0006810;GO:0006886;GO:0008152;GO:0009056;GO:0009057;GO:0009058;GO:0009059;GO:0009987;GO:0010467;GO:0015031;GO:0016032;GO:0016043;GO:0016070;GO:0016071;GO:0016072;GO:0019058;GO:0019083;GO:0019538;GO:0022411;GO:…	binding;nucleic acid binding;nucleotide binding;structural constituent of ribosome;structural molecule activity	GO:0000166;GO:0003676;GO:0003735;GO:0005198;GO:0005488	Ribosome	ko03010	Ribosomal_S17e	40S ribosomal subunit, cytoplasmic;Nop56p-associated pre-rRNA complex;Ribosome, cytoplasmic		+	+	2	2	2	20.3	20.3	20.3	6.7559	0	11.994	0.367986	3.66411	2.60138
A0A075B730;P58107	A0A075B730;P58107	Epiplakin	EPPK1	-5.56391	0	0	27.5024	NaN	NaN	27.5024	27.5024	21.9385	21.9385	21.9385				Coiledcoil;Completeproteome;Cytoplasm;Cytoskeleton;Directproteinsequencing;Phosphoprotein;Proteomicsidentification;Referenceproteome;Repeat	cell part;cytoplasm;cytoskeleton;intracellular non-membrane-bounded organelle;intracellular organelle;intracellular part;non-membrane-bounded organelle;organelle	GO:0005737;GO:0005856;GO:0043226;GO:0043228;GO:0043229;GO:0043232;GO:0044424;GO:0044464							Plectin		+			10	6	6	13.6	8.5	8.5	553.12	0	52.77	9.2161	0	0
A0A087WT20;B3KME9;E5RHM4;Q9NV06;Q9NV06-2	A0A087WT20;B3KME9;E5RHM4;Q9NV06;Q9NV06-2	DDB1- and CUL4-associated factor 13	DCAF13	0.898888	-0.779593	-0.206923	25.0336	25.649	25.3143	26.3738	23.5152	24.9868	24.4141	24.2072				Acetylation;Alternativesplicing;Completeproteome;Nucleus;Polymorphism;Proteomicsidentification;Referenceproteome;Repeat;Ribonucleoprotein;Ribosomebiogenesis;rRNAprocessing;Ublconjugationpathway;WDrepeat	cell part;CUL4 RING ubiquitin ligase complex;cullin-RING ubiquitin ligase complex;intracellular non-membrane-bounded organelle;intracellular organelle;intracellular organelle part;intracellular part;macromolecular complex;non-membrane-bounded organelle;nuclear part;nucleolus;organelle;organelle part;preribosome;protein complex;ribonucleoprotein complex;small-subunit processome;ubiquitin ligase co…	GO:0000151;GO:0005730;GO:0030529;GO:0030684;GO:0031461;GO:0032040;GO:0032991;GO:0043226;GO:0043228;GO:0043229;GO:0043232;GO:0043234;GO:0044422;GO:0044424;GO:0044428;GO:0044446;GO:0044464;GO:0080008	cellular macromolecule metabolic process;cellular metabolic process;cellular nitrogen compound metabolic process;cellular process;cellular protein metabolic process;macromolecule metabolic process;macromolecule modification;maturation of SSU-rRNA;maturation of SSU-rRNA from tricistronic rRNA transcript (SSU-rRNA, 5.8S rRNA, LSU-rRNA);metabolic process;ncRNA metabolic process;ncRNA processing;nitr…	GO:0000462;GO:0006139;GO:0006364;GO:0006396;GO:0006464;GO:0006807;GO:0008152;GO:0009987;GO:0016070;GO:0016072;GO:0016567;GO:0019538;GO:0030490;GO:0032446;GO:0034470;GO:0034641;GO:0034660;GO:0043170;GO:0043412;GO:0044237;GO:0044238;GO:0044260;GO:0044267;GO:0070647;GO:0090304					Sof1;WD40					2	2	2	3.9	3.9	3.9	67.55	0	25.004	0.204716	0.206791	0.0304053
A0A087WTP3;M0QYH3;M0R0I5;Q92945	A0A087WTP3;M0QXW7;M0QYH3;M0R0I5;Q92945	Far upstream element-binding protein 2	KHSRP	1.69589	0.634684	-0.226141	27.0453	27.1483	27.5485	28.0977	24.9613	25.7964	26.6572	26.431				3D-structure;Acetylation;Completeproteome;Cytoplasm;Directproteinsequencing;DNA-binding;mRNAprocessing;mRNAsplicing;mRNAtransport;Nucleus;Phosphoprotein;Proteomicsidentification;Referenceproteome;Repeat;RNA-binding;Transcription;Transcriptionregulation;Transport	cell part;cytoplasmic part;cytosol;intracellular non-membrane-bounded organelle;intracellular organelle;intracellular organelle part;intracellular part;macromolecular complex;membrane;non-membrane-bounded organelle;nuclear part;nucleoplasm;organelle;organelle part;ribonucleoprotein complex;RNA granule;stress granule	GO:0005654;GO:0005829;GO:0010494;GO:0016020;GO:0030529;GO:0032991;GO:0035770;GO:0043226;GO:0043228;GO:0043229;GO:0043232;GO:0044422;GO:0044424;GO:0044428;GO:0044444;GO:0044446;GO:0044464	biological regulation;biosynthetic process;catabolic process;cellular biosynthetic process;cellular catabolic process;cellular macromolecule biosynthetic process;cellular macromolecule catabolic process;cellular macromolecule metabolic process;cellular metabolic process;cellular nitrogen compound metabolic process;cellular process;establishment of localization;establishment of RNA localization;ge…	GO:0000375;GO:0006139;GO:0006351;GO:0006355;GO:0006396;GO:0006397;GO:0006401;GO:0006402;GO:0006807;GO:0006810;GO:0008152;GO:0008380;GO:0009056;GO:0009057;GO:0009058;GO:0009059;GO:0009889;GO:0009987;GO:0010467;GO:0010468;GO:0010556;GO:0015931;GO:0016070;GO:0016071;GO:0019219;GO:0019222;GO:0031323;GO:0031326;GO:0032774;GO:0034641;GO:0034645;GO:0043170;GO:0044237;GO:0044238;GO:0044248;GO:0044249;GO:…	binding;DNA binding;mRNA binding;nucleic acid binding;RNA binding	GO:0003676;GO:0003677;GO:0003723;GO:0003729;GO:0005488			DUF1897;KH_1					5	5	5	9.1	9.1	9.1	73.027	0	57.136	1.41782	0.251766	0.164652
A0A087WTT1;E5RFD8;E5RGC4;E5RH24;E5RHG7;E5RJB9;E7EQV3;E7ERJ7;H0YAP2;H0YAR2;H0YBN4;P11940;P11940-2;Q4VXU2;Q4VXU2-2;Q5JQF8;Q9H361	A0A087WTT1;E5RFD8;E5RGC4;E5RH24;E5RHG7;E5RJB9;E7EQV3;E7ERJ7;H0YAP2;H0YAR2;H0YBN4;P11940;P11940-2;Q4VXU2;Q4VXU2-2;Q5JQF8;Q9H361	Polyadenylate-binding protein;Polyadenylate-binding protein 1;Polyadenylate-binding protein 1-like;Polyadenylate-binding protein 1-like 2;Polyadenylate-binding protein 3	PABPC1;PABPC1L;PABPC1L2A;PABPC3	-1.81465	-0.108665	-0.217979	25.3216	23.9834	24.0411	25.8024	24.9606	23.0367	23.146	22.928				3D-structure;Acetylation;Alternativesplicing;Completeproteome;Cytoplasm;Directproteinsequencing;Methylation;mRNAprocessing;mRNAsplicing;Nonsense-mediatedmRNAdecay;Nucleus;Phosphoprotein;Polymorphism;Proteomicsidentification;Referenceproteome;Repeat;RNA-binding;Spliceosome	adherens junction;anchoring junction;catalytic step 2 spliceosome;cell junction;cell part;cell-substrate adherens junction;cell-substrate junction;cytoplasm;cytoplasmic part;cytosol;extracellular membrane-bounded organelle;extracellular organelle;extracellular region part;extracellular vesicular exosome;focal adhesion;intracellular membrane-bounded organelle;intracellular non-membrane-bounded org…	GO:0005634;GO:0005681;GO:0005737;GO:0005829;GO:0005912;GO:0005924;GO:0005925;GO:0010494;GO:0016020;GO:0030054;GO:0030055;GO:0030529;GO:0031982;GO:0031988;GO:0032991;GO:0035770;GO:0043226;GO:0043227;GO:0043228;GO:0043229;GO:0043230;GO:0043231;GO:0043232;GO:0044421;GO:0044422;GO:0044424;GO:0044428;GO:0044444;GO:0044446;GO:0044464;GO:0065010;GO:0070062;GO:0070161;GO:0071013	biological regulation;biosynthetic process;catabolic process;cell maturation;cellular biosynthetic process;cellular catabolic process;cellular developmental process;cellular macromolecule biosynthetic process;cellular macromolecule catabolic process;cellular macromolecule metabolic process;cellular metabolic process;cellular nitrogen compound metabolic process;cellular process;cellular process in…	GO:0000184;GO:0000288;GO:0000289;GO:0000375;GO:0000377;GO:0000398;GO:0000956;GO:0001556;GO:0003006;GO:0006139;GO:0006378;GO:0006396;GO:0006397;GO:0006401;GO:0006402;GO:0006412;GO:0006413;GO:0006417;GO:0006807;GO:0008152;GO:0008380;GO:0009056;GO:0009057;GO:0009058;GO:0009059;GO:0009889;GO:0009891;GO:0009892;GO:0009893;GO:0009894;GO:0009895;GO:0009896;GO:0009987;GO:0010467;GO:0010468;GO:0010556;GO:…	binding;mRNA binding;nucleic acid binding;nucleotide binding;poly(A) RNA binding;poly(U) RNA binding;poly-purine tract binding;poly-pyrimidine tract binding;protein binding;protein C-terminus binding;RNA binding;single-stranded RNA binding;translation activator activity;translation regulator activity;translation regulator activity, nucleic acid binding	GO:0000166;GO:0003676;GO:0003723;GO:0003727;GO:0003729;GO:0005488;GO:0005515;GO:0008022;GO:0008143;GO:0008187;GO:0008266;GO:0008494;GO:0045182;GO:0070717;GO:0090079	mRNA surveillance pathway;RNA degradation;RNA transport	ko03013;ko03015;ko03018	PABP;RRM_1	C complex spliceosome;H2AX complex, isolated from cells without IR exposure;Multiprotein complex (mRNA turnover);PABPC1-HSPA8-HNRPD-EIF4G1 complex;Spliceosome				2	2	2	3.8	3.8	3.8	58.535	0	16.558	0.530871	0.0610631	0.032709
A0A087WTW0;A0A087WVR3;Q96T88;Q96T88-2	A0A087WTW0;A0A087WVR3;A0A087WWG9;Q96T88;Q96T88-2	E3 ubiquitin-protein ligase UHRF1	UHRF1	-2.12778	2.90179	2.90179	24.0663	24.8403	24.8403	25.5046	24.0663	21.9385	21.9385	24.8403				3D-structure;Acetylation;Alternativesplicing;Cellcycle;Chromatinregulator;Completeproteome;DNA-binding;DNAdamage;DNArepair;Isopeptidebond;Ligase;Metal-binding;Nucleus;Phosphoprotein;Polymorphism;Proteomicsidentification;Referenceproteome;Repeat;Repressor;Transcription;Transcriptionregulation;Ublconjugation;Ublconjugationpathway;Zinc;Zinc-finger	cell part;chromatin;chromosomal part;euchromatin;heterochromatin;intracellular membrane-bounded organelle;intracellular organelle;intracellular organelle part;intracellular part;membrane-bounded organelle;nuclear chromatin;nuclear chromosome part;nuclear heterochromatin;nuclear matrix;nuclear part;nucleus;organelle;organelle part;replication fork	GO:0000785;GO:0000790;GO:0000791;GO:0000792;GO:0005634;GO:0005657;GO:0005720;GO:0016363;GO:0043226;GO:0043227;GO:0043229;GO:0043231;GO:0044422;GO:0044424;GO:0044427;GO:0044428;GO:0044446;GO:0044454;GO:0044464	biological regulation;biosynthetic process;cell cycle;cell proliferation;cellular biosynthetic process;cellular component organization;cellular component organization at cellular level;cellular component organization or biogenesis;cellular component organization or biogenesis at cellular level;cellular macromolecule biosynthetic process;cellular macromolecule metabolic process;cellular metabolic …	GO:0000122;GO:0006139;GO:0006140;GO:0006259;GO:0006281;GO:0006304;GO:0006305;GO:0006306;GO:0006325;GO:0006351;GO:0006355;GO:0006357;GO:0006464;GO:0006513;GO:0006730;GO:0006807;GO:0006950;GO:0006974;GO:0006996;GO:0007049;GO:0008152;GO:0008283;GO:0009058;GO:0009059;GO:0009889;GO:0009890;GO:0009891;GO:0009892;GO:0009893;GO:0009894;GO:0009987;GO:0010216;GO:0010390;GO:0010467;GO:0010468;GO:0010556;GO:…	acid-amino acid ligase activity;binding;catalytic activity;cation binding;chromatin binding;core promoter proximal region DNA binding;core promoter proximal region sequence-specific DNA binding;DNA binding;histone binding;identical protein binding;ion binding;ligase activity;ligase activity, forming carbon-nitrogen bonds;metal ion binding;methylated histone residue binding;methyl-CpG binding;nucl…	GO:0000166;GO:0000975;GO:0000976;GO:0000987;GO:0001067;GO:0001071;GO:0001159;GO:0003676;GO:0003677;GO:0003682;GO:0003700;GO:0003824;GO:0004842;GO:0005488;GO:0005515;GO:0008270;GO:0008327;GO:0016874;GO:0016879;GO:0016881;GO:0019787;GO:0031491;GO:0031493;GO:0035064;GO:0042393;GO:0042802;GO:0043167;GO:0043169;GO:0043565;GO:0044212;GO:0046872;GO:0046914			DUF3590;PHD;SAD_SRA;ubiquitin					3	3	3	4.7	4.7	4.7	91.099	0	16.298	0.652474	0.722925	0.971593
A0A087WUE4;A0A0G2JNN3;C9JMY0;E7EWC7;Q96PV6;Q96PV6-1	A0A087WUE4;A0A0G2JNN3;C9JMY0;E7EWC7;Q96PV6;Q96PV6-1	Leukocyte receptor cluster member 8	LENG8	0	0	0	NaN	NaN	NaN	21.9385	21.9385	21.9385	21.9385	21.9385	+			Acetylation;Alternativesplicing;Completeproteome;Polymorphism;Proteomicsidentification;Referenceproteome									SAC3_GANP	DSS1 complex				1	1	1	3.3	3.3	3.3	32.255	1	-2	0	0	0
A0A087WUF6;A0A0A0MQV6;P09038;P09038-1;P09038-2;P09038-3	A0A087WUF6;A0A0A0MQV6;P09038;P09038-1;P09038-2;P09038-3	Fibroblast growth factor;Fibroblast growth factor 2	FGF2	0.10668	0	-5.4894	28.3756	NaN	27.4279	28.3756	27.3212	21.9385	27.4279	21.9385				3D-structure;Alternativeinitiation;Angiogenesis;Completeproteome;Developmentalprotein;Differentiation;Directproteinsequencing;Growthfactor;Heparin-binding;Methylation;Mitogen;Nucleus;Phosphoprotein;Proteomicsidentification;Referenceproteome;Secreted	cell part;cytoplasmic part;cytosol;extracellular region;extracellular region part;extracellular space;intracellular membrane-bounded organelle;intracellular organelle;intracellular part;membrane-bounded organelle;nucleus;organelle	GO:0005576;GO:0005615;GO:0005634;GO:0005829;GO:0043226;GO:0043227;GO:0043229;GO:0043231;GO:0044421;GO:0044424;GO:0044444;GO:0044464	activation of MAPK activity;activation of MAPKK activity;activation of protein kinase activity;aging;amine metabolic process;aminoglycan catabolic process;aminoglycan metabolic process;anatomical structure development;anatomical structure formation involved in morphogenesis;anatomical structure morphogenesis;angiogenesis;angiogenesis involved in coronary vascular morphogenesis;biological regulati…	GO:0000186;GO:0000187;GO:0000272;GO:0001525;GO:0001658;GO:0001759;GO:0001763;GO:0001932;GO:0001936;GO:0001938;GO:0002009;GO:0002042;GO:0002376;GO:0003156;GO:0005975;GO:0005976;GO:0006022;GO:0006026;GO:0006027;GO:0006355;GO:0006357;GO:0006464;GO:0006468;GO:0006629;GO:0006644;GO:0006650;GO:0006661;GO:0006793;GO:0006796;GO:0006807;GO:0006810;GO:0006811;GO:0006812;GO:0006816;GO:0006873;GO:0006874;GO:…	binding;carbohydrate binding;chemoattractant activity;cytokine activity;fibroblast growth factor receptor binding;glycosaminoglycan binding;growth factor activity;growth factor receptor binding;heparin binding;ligand-dependent nuclear receptor transcription coactivator activity;pattern binding;polysaccharide binding;protein binding;protein binding transcription factor activity;receptor binding;tr…	GO:0000988;GO:0000989;GO:0001871;GO:0003712;GO:0003713;GO:0005102;GO:0005104;GO:0005125;GO:0005488;GO:0005515;GO:0005539;GO:0008083;GO:0008201;GO:0030246;GO:0030247;GO:0030374;GO:0042056;GO:0070851	MAPK signaling pathway;Melanoma;Pathways in cancer;Regulation of actin cytoskeleton	ko04010;ko04810;ko05200;ko05218		FIF-FGR2 complex			+	1	1	1	2.8	2.8	2.8	30.752	0.0013514	7.664	0.0308188	0	12.1542
A0A087WUN7;G3V2S9;G3V4X6;H0YJ40;H0YJI1;H0YJW7;Q9GZT3;Q9GZT3-2	A0A087WUN7;G3V2S9;G3V4X6;H0YJ40;H0YJI1;H0YJW7;Q9GZT3;Q9GZT3-2	SRA stem-loop-interacting RNA-binding protein, mitochondrial	SLIRP	0.259767	-0.867897	-1.04279	26.2939	25.8734	25.9888	27.0989	25.1582	25.2431	25.418	24.3752				Alternativesplicing;Completeproteome;Mitochondrion;Nucleus;Phosphoprotein;Proteomicsidentification;Referenceproteome;Repressor;RNA-binding;Transcription;Transcriptionregulation;Transitpeptide	acrosomal vesicle;cell part;cytoplasmic membrane-bounded vesicle;cytoplasmic part;cytoplasmic vesicle;intracellular membrane-bounded organelle;intracellular organelle;intracellular part;macromolecular complex;membrane-bounded organelle;membrane-bounded vesicle;mitochondrion;nucleus;organelle;perinuclear region of cytoplasm;ribonucleoprotein complex;stored secretory granule;vesicle	GO:0001669;GO:0005634;GO:0005739;GO:0016023;GO:0030141;GO:0030529;GO:0031410;GO:0031982;GO:0031988;GO:0032991;GO:0043226;GO:0043227;GO:0043229;GO:0043231;GO:0044424;GO:0044444;GO:0044464;GO:0048471	anatomical structure development;anatomical structure morphogenesis;biological regulation;biosynthetic process;cell development;cell motility;cell part morphogenesis;cellular biosynthetic process;cellular component morphogenesis;cellular component movement;cellular component organization;cellular component organization at cellular level;cellular component organization or biogenesis;cellular compo…	GO:0000960;GO:0000961;GO:0003006;GO:0006139;GO:0006351;GO:0006355;GO:0006807;GO:0006928;GO:0006996;GO:0007005;GO:0007281;GO:0007286;GO:0007338;GO:0008152;GO:0009058;GO:0009059;GO:0009566;GO:0009653;GO:0009889;GO:0009892;GO:0009894;GO:0009895;GO:0009987;GO:0010468;GO:0010556;GO:0010605;GO:0016043;GO:0016070;GO:0019219;GO:0019222;GO:0022414;GO:0030317;GO:0031323;GO:0031324;GO:0031326;GO:0031329;GO:…	binding;nucleic acid binding;nucleotide binding	GO:0000166;GO:0003676;GO:0005488			RRM_1					2	2	2	26.1	26.1	26.1	10.353	0	20.353	0.0352416	0.228472	0.236894
A0A087WUS0;A0A2R8Y849;A0A2R8Y8A0;A0A2R8YD14;E7ETK0;P62847;P62847-2;P62847-3;P62847-4	A0A087WUS0;A0A2R8Y849;A0A2R8Y8A0;A0A2R8YD14;E7ETK0;P62847;P62847-2;P62847-3;P62847-4	40S ribosomal protein S24	RPS24	-2.6653	-0.80242	1.60864	26.9193	27.1077	26.0606	28.0166	26.7081	26.4538	24.0428	25.6514				3D-structure;Acetylation;Alternativesplicing;Completeproteome;Diamond-Blackfananemia;Directproteinsequencing;Phosphoprotein;Proteomicsidentification;Referenceproteome;Ribonucleoprotein;Ribosomalprotein	cell part;cytoplasm;cytoplasmic part;cytosol;cytosolic small ribosomal subunit;intracellular membrane-bounded organelle;intracellular non-membrane-bounded organelle;intracellular organelle;intracellular organelle part;intracellular part;macromolecular complex;membrane;membrane-bounded organelle;non-membrane-bounded organelle;nuclear part;nucleolus;nucleus;organelle;organelle part;ribonucleoprotei…	GO:0005634;GO:0005730;GO:0005737;GO:0005829;GO:0005840;GO:0015935;GO:0016020;GO:0022627;GO:0030529;GO:0032991;GO:0043226;GO:0043227;GO:0043228;GO:0043229;GO:0043231;GO:0043232;GO:0044422;GO:0044424;GO:0044428;GO:0044444;GO:0044446;GO:0044464	biological regulation;biosynthetic process;catabolic process;cellular biosynthetic process;cellular catabolic process;cellular component biogenesis;cellular component biogenesis at cellular level;cellular component disassembly;cellular component disassembly at cellular level;cellular component organization;cellular component organization at cellular level;cellular component organization or biogen…	GO:0000184;GO:0000462;GO:0000956;GO:0006139;GO:0006364;GO:0006396;GO:0006401;GO:0006402;GO:0006412;GO:0006413;GO:0006414;GO:0006415;GO:0006605;GO:0006612;GO:0006613;GO:0006614;GO:0006807;GO:0006810;GO:0006886;GO:0008152;GO:0009056;GO:0009057;GO:0009058;GO:0009059;GO:0009987;GO:0010467;GO:0015031;GO:0016032;GO:0016043;GO:0016070;GO:0016071;GO:0016072;GO:0019058;GO:0019083;GO:0019538;GO:0022411;GO:…	binding;nucleotide binding;protein binding;structural constituent of ribosome;structural molecule activity;translation initiation factor binding	GO:0000166;GO:0003735;GO:0005198;GO:0005488;GO:0005515;GO:0031369	Ribosome	ko03010	Ribosomal_S24e	40S ribosomal subunit, cytoplasmic;Nop56p-associated pre-rRNA complex;Ribosome, cytoplasmic				1	1	1	16.7	16.7	16.7	10.248	0.0013228	7.4544	2.5491	1.00482	0.438855
A0A087WUT6;O60841	A0A087WUT6;O60841	Eukaryotic translation initiation factor 5B	EIF5B	0.0358753	0.420267	0.285284	29.6522	29.7605	29.8197	30.7073	28.6342	28.5351	28.6701	28.9553				Completeproteome;Cytoplasm;Directproteinsequencing;GTP-binding;Initiationfactor;Nucleotide-binding;Phosphoprotein;Polymorphism;Proteinbiosynthesis;Proteomicsidentification;Referenceproteome	cell part;cytoplasm;cytoplasmic part;cytosol;intracellular part	GO:0005737;GO:0005829;GO:0044424;GO:0044444;GO:0044464	biological regulation;biosynthetic process;cellular biosynthetic process;cellular macromolecule biosynthetic process;cellular macromolecule metabolic process;cellular metabolic process;cellular process;cellular protein metabolic process;gene expression;macromolecule biosynthetic process;macromolecule metabolic process;metabolic process;posttranscriptional regulation of gene expression;primary met…	GO:0006412;GO:0006413;GO:0006417;GO:0006446;GO:0008152;GO:0009058;GO:0009059;GO:0009889;GO:0009987;GO:0010467;GO:0010468;GO:0010556;GO:0010608;GO:0019222;GO:0019538;GO:0031323;GO:0031326;GO:0032268;GO:0034645;GO:0043170;GO:0044237;GO:0044238;GO:0044249;GO:0044260;GO:0044267;GO:0050789;GO:0050794;GO:0051246;GO:0060255;GO:0065007;GO:0080090;GO:2000112	binding;catalytic activity;GTP binding;GTPase activity;guanyl nucleotide binding;guanyl ribonucleotide binding;hydrolase activity;hydrolase activity, acting on acid anhydrides;hydrolase activity, acting on acid anhydrides, in phosphorus-containing anhydrides;nucleic acid binding;nucleoside-triphosphatase activity;nucleotide binding;purine nucleotide binding;purine ribonucleoside triphosphate bind…	GO:0000166;GO:0003676;GO:0003723;GO:0003743;GO:0003824;GO:0003924;GO:0005488;GO:0005525;GO:0008135;GO:0016462;GO:0016787;GO:0016817;GO:0016818;GO:0017076;GO:0017111;GO:0019001;GO:0032553;GO:0032555;GO:0032561;GO:0035639	RNA transport	ko03013	GTP_EFTU;GTP_EFTU_D2;GTP_EFTU_D4;IF-2					14	14	14	14.9	14.9	14.9	138.68	0	122.76	0.000781209	0.106918	0.158308
A0A087WUZ3;Q01082;Q01082-2;Q01082-3	A0A087WUZ3;F8W6C1;Q01082;Q01082-2;Q01082-3	Spectrin beta chain, non-erythrocytic 1	SPTBN1	-3.09979	0	0	25.0383	NaN	NaN	25.0383	25.0383	21.9385	21.9385	21.9385				3D-structure;Acetylation;Actin-binding;Actincapping;Alternativesplicing;Calmodulin-binding;Cellmembrane;Completeproteome;Cytoplasm;Cytoskeleton;Glycoprotein;Membrane;Phosphoprotein;Polymorphism;Proteomicsidentification;Referenceproteome;Repeat	axolemma;axon part;cell cortex part;cell part;cell projection membrane;cell projection part;contractile fiber part;cuticular plate;cytoplasm;cytoplasmic part;cytoskeletal part;cytoskeleton;cytosol;extracellular membrane-bounded organelle;extracellular organelle;extracellular region part;extracellular vesicular exosome;intracellular non-membrane-bounded organelle;intracellular organelle;intracellu…	GO:0005730;GO:0005737;GO:0005829;GO:0005856;GO:0008091;GO:0014731;GO:0030673;GO:0031253;GO:0031256;GO:0031430;GO:0031982;GO:0031988;GO:0032437;GO:0032589;GO:0032991;GO:0033267;GO:0043226;GO:0043227;GO:0043228;GO:0043229;GO:0043230;GO:0043232;GO:0043234;GO:0044421;GO:0044422;GO:0044424;GO:0044425;GO:0044428;GO:0044430;GO:0044444;GO:0044446;GO:0044448;GO:0044449;GO:0044459;GO:0044463;GO:0044464;GO:…	actin filament capping;axon guidance;biological regulation;cell cycle cytokinesis;cell cycle process;cellular component assembly;cellular component assembly at cellular level;cellular component organization;cellular component organization at cellular level;cellular component organization or biogenesis;cellular component organization or biogenesis at cellular level;cellular macromolecule metabolic…	GO:0000281;GO:0000910;GO:0006464;GO:0006468;GO:0006605;GO:0006606;GO:0006793;GO:0006796;GO:0006810;GO:0006886;GO:0006892;GO:0006893;GO:0006913;GO:0006935;GO:0007009;GO:0007182;GO:0007184;GO:0007411;GO:0008064;GO:0008152;GO:0009605;GO:0009987;GO:0010639;GO:0015031;GO:0016043;GO:0016044;GO:0016192;GO:0016310;GO:0017038;GO:0019538;GO:0022402;GO:0022607;GO:0030832;GO:0030833;GO:0030834;GO:0030835;GO:…	actin binding;ankyrin binding;binding;cytoskeletal protein binding;enzyme binding;GTPase binding;lipid binding;phospholipid binding;protein binding;structural constituent of cytoskeleton;structural molecule activity	GO:0003779;GO:0005198;GO:0005200;GO:0005488;GO:0005515;GO:0005543;GO:0008092;GO:0008289;GO:0019899;GO:0030506;GO:0051020			CH;PH;Spectrin					4	4	4	2.6	2.6	2.6	274.83	0	41.498	1.09787	0	0
A0A087WV22;F8W7C6;H7C123;H7C2C5;P27635;Q96L21;X1WI28	A0A087WV22;F8W7C6;H7C123;H7C2C5;P27635;Q96L21;X1WI28	60S ribosomal protein L10;60S ribosomal protein L10-like	RPL10;RPL10L	0.16773	-0.0274544	-0.195185	22.1062	21.911	23.0119	23.0119	21.9385	21.9385	22.1062	21.911				3D-structure;Citrullination;Completeproteome;Directproteinsequencing;Diseasemutation;Isopeptidebond;Polymorphism;Proteomicsidentification;Referenceproteome;Ribonucleoprotein;Ribosomalprotein;Ublconjugation	cell part;cytoplasmic part;cytosol;cytosolic large ribosomal subunit;endoplasmic reticulum;intracellular membrane-bounded organelle;intracellular non-membrane-bounded organelle;intracellular organelle;intracellular organelle part;intracellular part;large ribosomal subunit;macromolecular complex;membrane;membrane-bounded organelle;non-membrane-bounded organelle;nucleus;organelle;organelle part;pol…	GO:0005634;GO:0005783;GO:0005829;GO:0005840;GO:0005844;GO:0015934;GO:0016020;GO:0022625;GO:0030529;GO:0032991;GO:0043226;GO:0043227;GO:0043228;GO:0043229;GO:0043231;GO:0043232;GO:0044422;GO:0044424;GO:0044444;GO:0044446;GO:0044464	biosynthetic process;catabolic process;cellular biosynthetic process;cellular catabolic process;cellular component disassembly;cellular component disassembly at cellular level;cellular component organization;cellular component organization at cellular level;cellular component organization or biogenesis;cellular component organization or biogenesis at cellular level;cellular macromolecular complex…	GO:0000184;GO:0000956;GO:0006139;GO:0006401;GO:0006402;GO:0006412;GO:0006413;GO:0006414;GO:0006415;GO:0006605;GO:0006612;GO:0006613;GO:0006614;GO:0006807;GO:0006810;GO:0006886;GO:0007276;GO:0007283;GO:0008152;GO:0009056;GO:0009057;GO:0009058;GO:0009059;GO:0009987;GO:0010467;GO:0015031;GO:0016032;GO:0016043;GO:0016070;GO:0016071;GO:0019058;GO:0019083;GO:0019538;GO:0022411;GO:0022414;GO:0022415;GO:…	structural constituent of ribosome;structural molecule activity	GO:0003735;GO:0005198	Ribosome	ko03010	Ribosomal_L16	60S ribosomal subunit, cytoplasmic;Nop56p-associated pre-rRNA complex;Parvulin-associated pre-rRNP complex;Ribosome, cytoplasmic				1	1	1	12.1	12.1	12.1	10.028	0.0077778	6.0967	0.0145731	0.0456231	0.0279717
A0A087WV44;E9PK61;E9PL33;E9PLB8;E9PM05;E9PQN7;E9PS58;O14681;O14681-3	A0A087WV44;E9PK61;E9PL33;E9PLB8;E9PM05;E9PQN7;E9PS58;O14681;O14681-3	Etoposide-induced protein 2.4 homolog	EI24	0	0.63295	1.1606	NaN	23.8171	23.0991	23.817	21.9385	22.4661	21.9385	23.0991				Acetylation;Alternativesplicing;Apoptosis;Autophagy;Completeproteome;Cytoplasm;Diseasemutation;Endoplasmicreticulum;Membrane;Nucleus;Phosphoprotein;Polymorphism;Proteomicsidentification;Referenceproteome;Transmembrane;Transmembranehelix	cell part;cytoplasm;cytoplasmic part;endoplasmic reticulum;endoplasmic reticulum membrane;endoplasmic reticulum part;Golgi apparatus;integral to membrane;intracellular membrane-bounded organelle;intracellular organelle;intracellular organelle part;intracellular part;intrinsic to membrane;membrane;membrane part;membrane-bounded organelle;nuclear membrane;nuclear part;organelle;organelle membrane;o…	GO:0005737;GO:0005783;GO:0005789;GO:0005794;GO:0016020;GO:0016021;GO:0031090;GO:0031224;GO:0031965;GO:0043226;GO:0043227;GO:0043229;GO:0043231;GO:0044422;GO:0044424;GO:0044425;GO:0044428;GO:0044432;GO:0044444;GO:0044446;GO:0044464	apoptosis;autophagy;biological regulation;catabolic process;cell death;cellular catabolic process;cellular metabolic process;cellular process;cellular response to stimulus;cellular response to stress;death;DNA damage response, signal transduction resulting in induction of apoptosis;induction of apoptosis;induction of apoptosis by intracellular signals;induction of programmed cell death;intracellu…	GO:0001558;GO:0003008;GO:0006914;GO:0006915;GO:0006917;GO:0006950;GO:0006974;GO:0007165;GO:0008152;GO:0008219;GO:0008629;GO:0008630;GO:0009056;GO:0009987;GO:0010941;GO:0010942;GO:0012501;GO:0012502;GO:0016265;GO:0030308;GO:0032501;GO:0033554;GO:0035556;GO:0040008;GO:0042221;GO:0042493;GO:0042770;GO:0042981;GO:0043065;GO:0043067;GO:0043068;GO:0044237;GO:0044248;GO:0045926;GO:0048518;GO:0048519;GO:…			p53 signaling pathway	ko04115						1	1	1	57.1	57.1	57.1	1.5948	0.0047619	6.4945	0	0.0744717	0.294905
A0A087WVC4;A0A0A0MS54;B1APF7;B1APF8;B1APF9;B1APG0;B1APG1;B1APG2;B1APG3;K7ERP6;P17612;P17612-2;P22694;P22694-10;P22694-2;P22694-3;P22694-4;P22694-5;P22694-6;P22694-7;P22694-8;P22694-9;Q15136	A0A087WVC4;A0A0A0MS54;B1APF7;B1APF8;B1APF9;B1APG0;B1APG1;B1APG2;B1APG3;K7ERP6;P17612;P17612-2;P22694;P22694-10;P22694-2;P22694-3;P22694-4;P22694-5;P22694-6;P22694-7;P22694-8;P22694-9;Q15136	cAMP-dependent protein kinase catalytic subunit alpha;cAMP-dependent protein kinase catalytic subunit beta	KIN27;PRKACA;PRKACB	0.814173	0.586571	-0.0121994	23.8019	23.8765	24.1462	24.8397	22.3382	22.5536	23.1523	23.1401				3D-structure;Alternativesplicing;ATP-binding;cAMP;Cellmembrane;Cellprojection;Cilium;Completeproteome;Cushingsyndrome;Cytoplasm;Diseasemutation;Flagellum;Kinase;Lipoprotein;Membrane;Mitochondrion;Myristate;Nucleotide-binding;Nucleus;Phosphoprotein;Polymorphism;Proteomicsidentification;Referenceproteome;Serine/threonine-proteinkinase;Transferase	AMP-activated protein kinase complex;calcium channel complex;cAMP-dependent protein kinase complex;cation channel complex;cell part;cell projection;centrosome;cilium;cytoplasmic part;cytoskeletal part;cytosol;extracellular membrane-bounded organelle;extracellular organelle;extracellular region part;extracellular vesicular exosome;intracellular membrane-bounded organelle;intracellular non-membrane…	GO:0005634;GO:0005654;GO:0005739;GO:0005813;GO:0005815;GO:0005829;GO:0005886;GO:0005929;GO:0005952;GO:0016020;GO:0031514;GO:0031588;GO:0031594;GO:0031982;GO:0031988;GO:0032991;GO:0034702;GO:0034703;GO:0034704;GO:0042995;GO:0043226;GO:0043227;GO:0043228;GO:0043229;GO:0043230;GO:0043231;GO:0043232;GO:0043234;GO:0044421;GO:0044422;GO:0044424;GO:0044425;GO:0044428;GO:0044430;GO:0044444;GO:0044446;GO:…	activation of immune response;activation of innate immune response;activation of phospholipase C activity;activation of protein kinase A activity;activation of protein kinase activity;acylglycerol catabolic process;acylglycerol metabolic process;alcohol biosynthetic process;alcohol metabolic process;anatomical structure formation involved in morphogenesis;biological regulation;biosynthetic proces…	GO:0000086;GO:0000278;GO:0001678;GO:0001704;GO:0001707;GO:0001843;GO:0001932;GO:0002027;GO:0002218;GO:0002220;GO:0002223;GO:0002253;GO:0002376;GO:0002429;GO:0002682;GO:0002684;GO:0002757;GO:0002758;GO:0002764;GO:0002768;GO:0002791;GO:0003006;GO:0003008;GO:0003014;GO:0003091;GO:0005975;GO:0005996;GO:0006006;GO:0006066;GO:0006091;GO:0006094;GO:0006112;GO:0006464;GO:0006468;GO:0006629;GO:0006638;GO:…	adenyl nucleotide binding;adenyl ribonucleotide binding;ATP binding;binding;cAMP-dependent protein kinase activity;catalytic activity;cation binding;cyclic nucleotide-dependent protein kinase activity;enzyme binding;ion binding;kinase activity;kinase binding;magnesium ion binding;metal ion binding;nucleotide binding;phosphotransferase activity, alcohol group as acceptor;protein binding;protein ki…	GO:0000166;GO:0000287;GO:0003824;GO:0004672;GO:0004674;GO:0004690;GO:0004691;GO:0004712;GO:0005488;GO:0005515;GO:0005524;GO:0016301;GO:0016740;GO:0016772;GO:0016773;GO:0017076;GO:0019899;GO:0019900;GO:0019901;GO:0030554;GO:0031625;GO:0032553;GO:0032555;GO:0032559;GO:0034237;GO:0035639;GO:0043167;GO:0043169;GO:0046872;GO:0051018	Amoebiasis;Apoptosis;Bile secretion;Calcium signaling pathway;Chemokine signaling pathway;Dilated cardiomyopathy;Endocrine and other factor-regulated calcium reabsorption;Gap junction;Gastric acid secretion;GnRH signaling pathway;Hedgehog signaling pathway;Insulin signaling pathway;Long-term potentiation;MAPK signaling pathway;Meiosis - yeast;Melanogenesis;Olfactory transduction;Oocyte meiosis;Pr…	ko04010;ko04020;ko04062;ko04113;ko04114;ko04210;ko04270;ko04310;ko04340;ko04540;ko04720;ko04740;ko04742;ko04910;ko04912;ko04914;ko04916;ko04961;ko04962;ko04970;ko04971;ko04976;ko05020;ko05110;ko05146;ko05414	Pkinase	AKAP250-PKA-PDE4D complex;KCNQ1 macromolecular complex;PRKAC-AKAP5-ADRB1 complex				1	1	1	4.8	4.8	4.8	21.646	0.0012788	7.1368	0.179549	0.0653645	0.00831042
A0A087WVQ6;J3KS13;Q00610;Q00610-2	A0A087WVQ6;J3KS13;K7EJJ5;Q00610;Q00610-2	Clathrin heavy chain;Clathrin heavy chain 1	CLTC	1.12158	-1.91088	-3.38988	25.8739	23.8494	25.3284	26.191	24.2068	23.8494	25.3284	21.9385				3D-structure;Acetylation;Alternativesplicing;Coatedpit;Completeproteome;Cytoplasmicvesicle;Directproteinsequencing;Membrane;Phosphoprotein;Proteomicsidentification;Referenceproteome;Repeat	adherens junction;anchoring junction;cell junction;cell part;cell-substrate adherens junction;cell-substrate junction;clathrin coat;clathrin coat of coated pit;clathrin coat of trans-Golgi network vesicle;clathrin coated vesicle membrane;clathrin complex;clathrin vesicle coat;clathrin-coated endocytic vesicle membrane;clathrin-coated vesicle;coated vesicle;coated vesicle membrane;cytoplasm;cytopl…	GO:0000139;GO:0005737;GO:0005739;GO:0005819;GO:0005829;GO:0005886;GO:0005912;GO:0005924;GO:0005925;GO:0012506;GO:0016020;GO:0016023;GO:0030054;GO:0030055;GO:0030117;GO:0030118;GO:0030120;GO:0030125;GO:0030130;GO:0030132;GO:0030135;GO:0030136;GO:0030659;GO:0030662;GO:0030665;GO:0030666;GO:0030669;GO:0031090;GO:0031410;GO:0031982;GO:0031988;GO:0032588;GO:0032991;GO:0042470;GO:0043226;GO:0043227;GO:…	antigen processing and presentation;antigen processing and presentation of exogenous antigen;antigen processing and presentation of exogenous peptide antigen;antigen processing and presentation of exogenous peptide antigen via MHC class II;antigen processing and presentation of peptide antigen;antigen processing and presentation of peptide antigen via MHC class II;antigen processing and presentat…	GO:0000041;GO:0000280;GO:0001649;GO:0002376;GO:0002478;GO:0002495;GO:0002504;GO:0006810;GO:0006811;GO:0006812;GO:0006826;GO:0006886;GO:0006892;GO:0006897;GO:0006898;GO:0006996;GO:0007067;GO:0008152;GO:0009987;GO:0010324;GO:0015031;GO:0015682;GO:0016043;GO:0016044;GO:0016192;GO:0019882;GO:0019884;GO:0019886;GO:0022402;GO:0022403;GO:0030001;GO:0030154;GO:0031623;GO:0032502;GO:0033572;GO:0043112;GO:…	binding;clathrin binding;clathrin light chain binding;double-stranded RNA binding;enzyme binding;kinase binding;nucleic acid binding;protein binding;protein kinase binding;RNA binding;structural molecule activity	GO:0003676;GO:0003723;GO:0003725;GO:0005198;GO:0005488;GO:0005515;GO:0019899;GO:0019900;GO:0019901;GO:0030276;GO:0032051	Bacterial invasion of epithelial cells;Endocrine and other factor-regulated calcium reabsorption;Endocytosis;Huntington's disease;Lysosome	ko04142;ko04144;ko04961;ko05016;ko05100	Clathrin;Clathrin_propel;Clathrin-link	Profilin 1 complex				5	5	5	4.5	4.5	4.5	192.06	0	36.455	0.274983	0.531415	1.21264
A0A087WW65;A0A2R8Y473;B4DGL8;E9PJR8;O75027;O75027-2;O75027-3	A0A087WW65;A0A2R8Y473;B4DGL8;E9PJR8;O75027;O75027-2;O75027-3	ATP-binding cassette sub-family B member 7, mitochondrial	ABCB7	0	6.18171	6.18171	NaN	28.1202	28.1202	28.1202	21.9385	21.9385	21.9385	28.1202				Acetylation;Alternativesplicing;ATP-binding;Completeproteome;Diseasemutation;Membrane;Mitochondrion;Mitochondrioninnermembrane;Nucleotide-binding;Phosphoprotein;Polymorphism;Proteomicsidentification;Referenceproteome;Transitpeptide;Transmembrane;Transmembranehelix;Transport	cell part;cytoplasmic part;integral to membrane;intracellular membrane-bounded organelle;intracellular organelle;intracellular organelle part;intracellular part;intrinsic to membrane;membrane;membrane part;membrane-bounded organelle;mitochondrial inner membrane;mitochondrial membrane;mitochondrial part;mitochondrion;organelle;organelle inner membrane;organelle membrane;organelle part	GO:0005739;GO:0005743;GO:0016020;GO:0016021;GO:0019866;GO:0031090;GO:0031224;GO:0031966;GO:0043226;GO:0043227;GO:0043229;GO:0043231;GO:0044422;GO:0044424;GO:0044425;GO:0044429;GO:0044444;GO:0044446;GO:0044464	biological regulation;cation homeostasis;cellular cation homeostasis;cellular chemical homeostasis;cellular homeostasis;cellular ion homeostasis;cellular iron ion homeostasis;cellular metal ion homeostasis;cellular process;chemical homeostasis;cofactor transport;establishment of localization;heme transport;homeostatic process;ion homeostasis;iron ion homeostasis;metabolic process;metal ion homeos…	GO:0006810;GO:0006873;GO:0006875;GO:0006879;GO:0008152;GO:0009987;GO:0015886;GO:0019725;GO:0030003;GO:0042592;GO:0044281;GO:0048878;GO:0050801;GO:0051181;GO:0051234;GO:0055065;GO:0055072;GO:0055080;GO:0055082;GO:0055085;GO:0065007;GO:0065008	active transmembrane transporter activity;adenyl nucleotide binding;adenyl ribonucleotide binding;ATP binding;ATPase activity;ATPase activity, coupled;ATPase activity, coupled to movement of substances;ATPase activity, coupled to transmembrane movement of substances;binding;catalytic activity;cofactor transporter activity;heme transporter activity;hydrolase activity;hydrolase activity, acting on …	GO:0000166;GO:0003824;GO:0005215;GO:0005488;GO:0005524;GO:0015232;GO:0015399;GO:0015405;GO:0016462;GO:0016787;GO:0016817;GO:0016818;GO:0016820;GO:0016887;GO:0017076;GO:0017111;GO:0022804;GO:0022857;GO:0030554;GO:0032553;GO:0032555;GO:0032559;GO:0035639;GO:0042623;GO:0042626;GO:0043492;GO:0051184	ABC transporters	ko02010	ABC_membrane;ABC_tran			+	+	1	1	1	3.7	3.7	3.7	20.616	0.0078125	6.111	0	16.6942	33.6681
A0A087WWU8;D6R904;P06753-2;P06753-3;P06753-4;P06753-5;P06753-6;Q5HYB6;Q5VU61	A0A087WWU8;D6R904;P06753-2;P06753-3;P06753-4;P06753-5;P06753-6;Q5HYB6;Q5VU61		DKFZp686J1372;TPM3	0	0	0	NaN	NaN	NaN	21.9385	21.9385	21.9385	21.9385	21.9385				Acetylation;Actin-binding;Alternativesplicing;Chromosomalrearrangement;Coiledcoil;Completeproteome;Cytoplasm;Cytoskeleton;Directproteinsequencing;Diseasemutation;Muscleprotein;Nemalinemyopathy;Phosphoprotein;Proteomicsidentification;Proto-oncogene;Referenceproteome	actin filament bundle;actomyosin;cell part;contractile fiber part;cytoplasmic part;cytoskeletal part;cytoskeleton;cytosol;extracellular membrane-bounded organelle;extracellular organelle;extracellular region part;extracellular vesicular exosome;intracellular non-membrane-bounded organelle;intracellular organelle;intracellular organelle part;intracellular part;membrane-bounded organelle;membrane-b…	GO:0001725;GO:0005829;GO:0005856;GO:0005862;GO:0031982;GO:0031988;GO:0032432;GO:0042641;GO:0043226;GO:0043227;GO:0043228;GO:0043229;GO:0043230;GO:0043232;GO:0044421;GO:0044422;GO:0044424;GO:0044430;GO:0044444;GO:0044446;GO:0044449;GO:0044464;GO:0065010;GO:0070062	actin filament-based movement;actin filament-based process;actin-mediated cell contraction;actin-myosin filament sliding;cellular component movement;cellular process;multicellular organismal process;muscle contraction;muscle filament sliding;muscle system process;system process	GO:0003008;GO:0003012;GO:0006928;GO:0006936;GO:0009987;GO:0030029;GO:0030048;GO:0030049;GO:0032501;GO:0033275;GO:0070252			Cardiac muscle contraction;Dilated cardiomyopathy;Hypertrophic cardiomyopathy (HCM);Pathways in cancer;Thyroid cancer	ko04260;ko05200;ko05216;ko05410;ko05414	Tropomyosin					1	1	1	28.6	28.6	28.6	5.8054	0.0013831	7.9601	0	0	0
A0A087WWY3;P21333;P21333-2;Q60FE5	A0A087WWY3;H0Y5F3;P21333;P21333-2;Q14315;Q14315-2;Q60FE5	Filamin-A	FLNA	-1.53469	-0.952049	-0.915382	27.7108	26.3861	26.3621	28.1955	27.283	25.785	25.7483	24.833				3D-structure;Acetylation;Actin-binding;Alternativesplicing;Ciliumbiogenesis/degradation;Completeproteome;Cytoplasm;Cytoskeleton;Directproteinsequencing;Diseasemutation;Isopeptidebond;Phosphoprotein;Polymorphism;Proteomicsidentification;Referenceproteome;Repeat;Ublconjugation	actin cytoskeleton;actin filament;adherens junction;anchoring junction;cell body;cell cortex part;cell junction;cell part;cell projection part;cell-substrate adherens junction;cell-substrate junction;chromosomal part;cortical cytoskeleton;cytoplasm;cytoplasmic part;cytoskeletal part;cytoskeleton;cytosol;dendritic shaft;extracellular membrane-bounded organelle;extracellular organelle;extracellular…	GO:0005576;GO:0005634;GO:0005737;GO:0005802;GO:0005829;GO:0005856;GO:0005884;GO:0005886;GO:0005912;GO:0005924;GO:0005925;GO:0015629;GO:0016020;GO:0030054;GO:0030055;GO:0030863;GO:0031523;GO:0031982;GO:0031988;GO:0032991;GO:0043025;GO:0043198;GO:0043226;GO:0043227;GO:0043228;GO:0043229;GO:0043230;GO:0043231;GO:0043232;GO:0043234;GO:0044297;GO:0044421;GO:0044422;GO:0044424;GO:0044427;GO:0044428;GO:…	actin crosslink formation;actin cytoskeleton organization;actin cytoskeleton reorganization;actin filament organization;actin filament-based process;anatomical structure formation involved in morphogenesis;anatomical structure morphogenesis;biological adhesion;biological regulation;biosynthetic process;blood coagulation;cAMP-mediated signaling;cell activation;cell adhesion;cell cycle process;cell…	GO:0000226;GO:0000902;GO:0000904;GO:0001775;GO:0001837;GO:0002576;GO:0006139;GO:0006140;GO:0006351;GO:0006355;GO:0006356;GO:0006366;GO:0006807;GO:0006810;GO:0006887;GO:0006996;GO:0007010;GO:0007015;GO:0007017;GO:0007051;GO:0007052;GO:0007155;GO:0007165;GO:0007166;GO:0007186;GO:0007187;GO:0007188;GO:0007193;GO:0007194;GO:0007195;GO:0007212;GO:0007264;GO:0007596;GO:0007599;GO:0008104;GO:0008152;GO:…	actin binding;actin filament binding;binding;cytoskeletal protein binding;enzyme binding;Fc-gamma receptor I complex binding;glycoprotein binding;GTPase binding;identical protein binding;immunoglobulin receptor binding;molecular transducer activity;protein binding;protein dimerization activity;protein homodimerization activity;Rac GTPase binding;Ral GTPase binding;Ras GTPase binding;receptor bind…	GO:0001948;GO:0003779;GO:0004871;GO:0005102;GO:0005488;GO:0005515;GO:0008092;GO:0008134;GO:0017016;GO:0017048;GO:0017160;GO:0019899;GO:0031267;GO:0034987;GO:0034988;GO:0042802;GO:0042803;GO:0046983;GO:0048365;GO:0051015;GO:0051020;GO:0060089	Focal adhesion;MAPK signaling pathway	ko04010;ko04510	CH;Filamin					10	10	10	6.1	6.1	6.1	245.85	0	67.433	1.08438	1.23126	0.201039
A0A087WTZ4;A0A087WV68;A0A087WW61;A0A087WX29;A0A087WX67;A0A087WXQ5;A0A087WXV3;A0A087WYE7;A0A087WYY0;A0A087WZC9;A0A087X260;A0A1W2PNU8;B1AKP7;G3V162;K7EL26;Q13148;Q13148-4	A0A087WTZ4;A0A087WV68;A0A087WW61;A0A087WX29;A0A087WX67;A0A087WXQ5;A0A087WXV3;A0A087WYE7;A0A087WYY0;A0A087WZC9;A0A087X260;A0A1W2PNU8;B1AKP7;G3V162;K7EL26;Q13148;Q13148-4	TAR DNA-binding protein 43	TARDBP	-0.0210915	0.505896	0.0658836	26.3356	26.16	26.3583	27.2504	25.3461	24.885	25.325	25.3909				3D-structure;Alternativesplicing;Amyotrophiclateralsclerosis;Completeproteome;Directproteinsequencing;Diseasemutation;DNA-binding;mRNAprocessing;mRNAsplicing;Neurodegeneration;Nucleus;Phosphoprotein;Polymorphism;Proteomicsidentification;Referenceproteome;Repeat;Repressor;RNA-binding;Transcription;Transcriptionregulation;Ublconjugation	cell part;intracellular membrane-bounded organelle;intracellular organelle;intracellular organelle part;intracellular part;membrane-bounded organelle;nuclear part;nucleoplasm;nucleus;organelle;organelle part	GO:0005634;GO:0005654;GO:0043226;GO:0043227;GO:0043229;GO:0043231;GO:0044422;GO:0044424;GO:0044428;GO:0044446;GO:0044464	3'-UTR-mediated mRNA stabilization;biological regulation;biosynthetic process;cellular biosynthetic process;cellular component organization;cellular component organization or biogenesis;cellular macromolecule biosynthetic process;cellular macromolecule metabolic process;cellular membrane organization;cellular metabolic process;cellular nitrogen compound metabolic process;cellular process;interact…	GO:0001932;GO:0001933;GO:0006139;GO:0006351;GO:0006366;GO:0006396;GO:0006397;GO:0006807;GO:0008152;GO:0008380;GO:0009058;GO:0009059;GO:0009889;GO:0009890;GO:0009892;GO:0009987;GO:0010468;GO:0010563;GO:0010605;GO:0010608;GO:0010629;GO:0016043;GO:0016044;GO:0016070;GO:0016071;GO:0019219;GO:0019220;GO:0019222;GO:0030264;GO:0031323;GO:0031324;GO:0031326;GO:0031327;GO:0031399;GO:0031400;GO:0032268;GO:…	binding;DNA binding;double-stranded DNA binding;identical protein binding;mRNA 3'-UTR binding;mRNA binding;nucleic acid binding;nucleic acid binding transcription factor activity;nucleotide binding;protein binding;RNA binding;sequence-specific DNA binding transcription factor activity;structure-specific DNA binding	GO:0000166;GO:0001071;GO:0003676;GO:0003677;GO:0003690;GO:0003700;GO:0003723;GO:0003729;GO:0003730;GO:0005488;GO:0005515;GO:0042802;GO:0043566			RRM_1	Large Drosha complex				2	2	2	12.3	12.3	12.3	26.743	0	42.823	0.0236418	0.0498835	0.023601
A0A087WX59;Q16186	A0A087WX59;Q16186	Proteasomal ubiquitin receptor ADRM1	ADRM1	-0.26758	-0.235609	0.0020752	25.1906	25.1753	25.0516	26.183	24.3182	24.2883	24.0506	24.0527				3D-structure;Acetylation;Completeproteome;Cytoplasm;Isopeptidebond;Nucleus;Phosphoprotein;Proteasome;Proteomicsidentification;Referenceproteome;Ublconjugation	cell part;cytoplasm;integral to membrane;integral to plasma membrane;intracellular membrane-bounded organelle;intracellular organelle;intracellular organelle part;intracellular part;intrinsic to membrane;intrinsic to plasma membrane;macromolecular complex;membrane;membrane part;membrane-bounded organelle;nuclear part;nucleoplasm;nucleus;organelle;organelle part;plasma membrane;plasma membrane par…	GO:0000502;GO:0005634;GO:0005654;GO:0005737;GO:0005886;GO:0005887;GO:0016020;GO:0016021;GO:0031224;GO:0031226;GO:0032991;GO:0043226;GO:0043227;GO:0043229;GO:0043231;GO:0043234;GO:0044422;GO:0044424;GO:0044425;GO:0044428;GO:0044446;GO:0044459;GO:0044464	biological regulation;biosynthetic process;cellular biosynthetic process;cellular component assembly;cellular component assembly at cellular level;cellular component organization;cellular component organization at cellular level;cellular component organization or biogenesis;cellular component organization or biogenesis at cellular level;cellular macromolecular complex assembly;cellular macromolec…	GO:0006139;GO:0006354;GO:0006368;GO:0006461;GO:0006807;GO:0008152;GO:0009058;GO:0009987;GO:0010950;GO:0010952;GO:0016043;GO:0016070;GO:0019222;GO:0022607;GO:0032774;GO:0034621;GO:0034622;GO:0034641;GO:0043085;GO:0043170;GO:0043248;GO:0043623;GO:0043933;GO:0044093;GO:0044237;GO:0044238;GO:0044249;GO:0044260;GO:0050789;GO:0050790;GO:0051336;GO:0051345;GO:0052547;GO:0052548;GO:0065003;GO:0065007;GO:…	binding;endopeptidase activator activity;endopeptidase regulator activity;enzyme activator activity;enzyme binding;enzyme regulator activity;peptidase activator activity;peptidase regulator activity;protease binding;proteasome binding;protein binding;protein complex binding	GO:0002020;GO:0005488;GO:0005515;GO:0008047;GO:0016504;GO:0019899;GO:0030234;GO:0032403;GO:0061133;GO:0061134;GO:0061135;GO:0070628			Proteasom_Rpn13					1	1	1	4.3	4.3	4.3	37.504	0	35.941	0.0755126	0.0861261	0.0110678
A0A087WXF8;A0A087WYV3;A0A0D9SEW3;Q9NP64;Q9NP64-2;Q9NP64-3	A0A087WXF8;A0A087WXU5;A0A087WYF0;A0A087WYV3;A0A0D9SEW3;Q9NP64;Q9NP64-2;Q9NP64-3	Nucleolar protein of 40 kDa	ZCCHC17	1.78949	1.93438	0.474596	26.6382	27.0815	27.5284	27.8768	24.4822	24.8119	26.2717	26.7462				3D-structure;Acetylation;Alternativesplicing;Completeproteome;Metal-binding;Nucleus;Phosphoprotein;Proteomicsidentification;Referenceproteome;Ribonucleoprotein;Zinc;Zinc-finger	cell part;cytoskeleton;cytosolic large ribosomal subunit;intermediate filament cytoskeleton;intracellular membrane-bounded organelle;intracellular non-membrane-bounded organelle;intracellular organelle;intracellular organelle part;intracellular part;large ribosomal subunit;macromolecular complex;membrane-bounded organelle;non-membrane-bounded organelle;nuclear part;nucleolus;nucleus;organelle;org…	GO:0005634;GO:0005730;GO:0005856;GO:0015934;GO:0022625;GO:0030529;GO:0032991;GO:0043226;GO:0043227;GO:0043228;GO:0043229;GO:0043231;GO:0043232;GO:0044422;GO:0044424;GO:0044428;GO:0044446;GO:0044464;GO:0045111	biological regulation;positive regulation of defense response to virus by host;regulation of biological process;regulation of defense response;regulation of defense response to virus;regulation of defense response to virus by host;regulation of immune effector process;regulation of immune system process;regulation of multi-organism process;regulation of response to biotic stimulus;regulation of r…	GO:0002230;GO:0002682;GO:0002697;GO:0002831;GO:0031347;GO:0043900;GO:0048583;GO:0050688;GO:0050691;GO:0050789;GO:0065007;GO:0080134	binding;cation binding;ion binding;metal ion binding;nucleic acid binding;transition metal ion binding;zinc ion binding	GO:0003676;GO:0005488;GO:0008270;GO:0043167;GO:0043169;GO:0046872;GO:0046914			S1					3	3	3	19.3	19.3	19.3	27.994	0	21.644	1.54435	1.82832	0.356882
A0A087WWH0;A0A087WXM6;A0A087WY81;A0A0A0MRF8;A0A0A6YYL6;J3KRB3;J3KRX5;J3KSJ0;J3QLC8;J3QQT2;J3QS96;P18621;P18621-2;P18621-3	A0A087WWH0;A0A087WXM6;A0A087WY81;A0A0A0MRF8;A0A0A6YYL6;J3KRB3;J3KRX5;J3KSJ0;J3QLC8;J3QQT2;J3QS96;P18621;P18621-2;P18621-3	60S ribosomal protein L17	RPL17;RPL17-C18orf32	-0.674301	0.238529	-0.140841	27.3663	26.7349	26.9214	28.0849	26.6644	25.6107	25.9901	25.8492				3D-structure;Alternativesplicing;Completeproteome;Directproteinsequencing;Phosphoprotein;Proteomicsidentification;Referenceproteome;Ribonucleoprotein;Ribosomalprotein	cell part;cytoplasmic part;cytosol;cytosolic large ribosomal subunit;intracellular membrane-bounded organelle;intracellular organelle;intracellular organelle part;intracellular part;large ribosomal subunit;macromolecular complex;membrane-bounded organelle;nucleus;organelle;organelle part;ribonucleoprotein complex	GO:0005634;GO:0005829;GO:0015934;GO:0022625;GO:0030529;GO:0032991;GO:0043226;GO:0043227;GO:0043229;GO:0043231;GO:0044422;GO:0044424;GO:0044444;GO:0044446;GO:0044464	biosynthetic process;catabolic process;cellular biosynthetic process;cellular catabolic process;cellular component disassembly;cellular component disassembly at cellular level;cellular component organization;cellular component organization at cellular level;cellular component organization or biogenesis;cellular component organization or biogenesis at cellular level;cellular macromolecular complex…	GO:0000184;GO:0000956;GO:0006139;GO:0006401;GO:0006402;GO:0006412;GO:0006413;GO:0006414;GO:0006415;GO:0006605;GO:0006612;GO:0006613;GO:0006614;GO:0006807;GO:0006810;GO:0006886;GO:0008152;GO:0009056;GO:0009057;GO:0009058;GO:0009059;GO:0009987;GO:0010467;GO:0015031;GO:0016032;GO:0016043;GO:0016070;GO:0016071;GO:0019058;GO:0019083;GO:0019538;GO:0022411;GO:0022414;GO:0022415;GO:0032774;GO:0032984;GO:…	structural constituent of ribosome;structural molecule activity	GO:0003735;GO:0005198	Ribosome	ko03010	Ribosomal_L22	60S ribosomal subunit, cytoplasmic;Nop56p-associated pre-rRNA complex;Ribosome, cytoplasmic				2	2	2	14.2	14.2	14.2	19.586	0	21.004	0.365112	0.0062323	0.115342
A0A087WY85;A0A0A0MQU3;D6RAH7;D6RAW0;D6RFM0;H9KV45;P61077;P61077-2;P61077-3;P62837;P62837-2	A0A087WY85;A0A0A0MQU3;D6RAH7;D6RAW0;D6RFM0;H9KV45;P61077;P61077-2;P61077-3;P62837;P62837-2	Ubiquitin-conjugating enzyme E2 D2;Ubiquitin-conjugating enzyme E2 D3	UBE2D2;UBE2D3	0.199072	0.515835	0.449429	25.2895	25.6001	25.6278	26.4531	24.1865	24.3192	24.3856	24.835				3D-structure;Alternativesplicing;Apoptosis;ATP-binding;Cellmembrane;Completeproteome;Directproteinsequencing;Disulfidebond;DNAdamage;DNArepair;Endosome;Ligase;Membrane;Nucleotide-binding;Phosphoprotein;Proteomicsidentification;Referenceproteome;Ublconjugationpathway	cell part;cytoplasmic part;cytosol;endosomal part;endosome membrane;extracellular membrane-bounded organelle;extracellular organelle;extracellular region part;extracellular vesicular exosome;intracellular organelle part;intracellular part;macromolecular complex;membrane;membrane-bounded organelle;membrane-bounded vesicle;nuclear part;nucleoplasm;organelle;organelle membrane;organelle part;plasma …	GO:0000151;GO:0005654;GO:0005829;GO:0005886;GO:0010008;GO:0016020;GO:0031090;GO:0031982;GO:0031988;GO:0032991;GO:0043226;GO:0043227;GO:0043230;GO:0043234;GO:0044421;GO:0044422;GO:0044424;GO:0044428;GO:0044440;GO:0044444;GO:0044446;GO:0044464;GO:0065010;GO:0070062	activation of immune response;activation of innate immune response;apoptosis;biological regulation;biosynthetic process;BMP signaling pathway;catabolic process;cell death;cell surface receptor linked signaling pathway;cellular biosynthetic process;cellular catabolic process;cellular macromolecule biosynthetic process;cellular macromolecule catabolic process;cellular macromolecule metabolic proces…	GO:0000122;GO:0000209;GO:0001666;GO:0001817;GO:0001818;GO:0002218;GO:0002220;GO:0002221;GO:0002223;GO:0002224;GO:0002253;GO:0002376;GO:0002429;GO:0002682;GO:0002684;GO:0002756;GO:0002757;GO:0002758;GO:0002764;GO:0002768;GO:0006139;GO:0006259;GO:0006281;GO:0006351;GO:0006352;GO:0006355;GO:0006357;GO:0006367;GO:0006464;GO:0006508;GO:0006511;GO:0006513;GO:0006807;GO:0006915;GO:0006950;GO:0006952;GO:…	acid-amino acid ligase activity;adenyl nucleotide binding;adenyl ribonucleotide binding;ATP binding;binding;catalytic activity;ligase activity;ligase activity, forming carbon-nitrogen bonds;nucleotide binding;purine nucleotide binding;purine ribonucleoside triphosphate binding;purine ribonucleotide binding;ribonucleotide binding;small conjugating protein ligase activity;ubiquitin-protein ligase a…	GO:0000166;GO:0003824;GO:0004842;GO:0005488;GO:0005524;GO:0016874;GO:0016879;GO:0016881;GO:0017076;GO:0019787;GO:0030554;GO:0032553;GO:0032555;GO:0032559;GO:0035639	Protein processing in endoplasmic reticulum;Ubiquitin mediated proteolysis	ko04120;ko04141	UQ_con	BRCA1-BARD1-UbcH5c complex				1	1	1	15.3	15.3	15.3	8.2133	0.0077691	6.0745	0.0215102	0.0517661	0.10628
A0A087WYT3;Q15185;Q15185-2;Q15185-3;Q15185-4	A0A087WYT3;Q15185;Q15185-2;Q15185-3;Q15185-4	Prostaglandin E synthase 3	PTGES3	0	-2.69849	0	NaN	24.637	NaN	24.637	21.9385	24.637	21.9385	21.9385				3D-structure;Acetylation;Alternativesplicing;Chaperone;Completeproteome;Cytoplasm;Directproteinsequencing;Fattyacidbiosynthesis;Fattyacidmetabolism;Isomerase;Lipidbiosynthesis;Lipidmetabolism;Phosphoprotein;Prostaglandinbiosynthesis;Prostaglandinmetabolism;Proteomicsidentification;Referenceproteome	cell part;chromosomal part;chromosome, telomeric region;cytoplasm;cytoplasmic part;cytosol;extracellular membrane-bounded organelle;extracellular organelle;extracellular region part;extracellular vesicular exosome;intracellular membrane-bounded organelle;intracellular organelle;intracellular organelle part;intracellular part;macromolecular complex;membrane-bounded organelle;membrane-bounded vesic…	GO:0000781;GO:0005634;GO:0005654;GO:0005697;GO:0005737;GO:0005829;GO:0030529;GO:0031982;GO:0031988;GO:0032991;GO:0043226;GO:0043227;GO:0043229;GO:0043230;GO:0043231;GO:0044421;GO:0044422;GO:0044424;GO:0044427;GO:0044428;GO:0044444;GO:0044446;GO:0044464;GO:0065010;GO:0070062	anatomical structure development;anatomical structure homeostasis;arachidonic acid metabolic process;biological regulation;biosynthetic process;carbohydrate biosynthetic process;carbohydrate metabolic process;carboxylic acid biosynthetic process;carboxylic acid metabolic process;cell proliferation;cellular biosynthetic process;cellular carbohydrate biosynthetic process;cellular carbohydrate metab…	GO:0000038;GO:0000271;GO:0000723;GO:0001516;GO:0005975;GO:0005976;GO:0005977;GO:0005978;GO:0006073;GO:0006082;GO:0006091;GO:0006112;GO:0006139;GO:0006259;GO:0006260;GO:0006278;GO:0006457;GO:0006629;GO:0006631;GO:0006633;GO:0006636;GO:0006690;GO:0006692;GO:0006693;GO:0006807;GO:0006950;GO:0006996;GO:0007165;GO:0008152;GO:0008283;GO:0008544;GO:0008610;GO:0009058;GO:0009059;GO:0009250;GO:0009266;GO:…	binding;catalytic activity;DNA polymerase activity;intramolecular oxidoreductase activity;isomerase activity;nucleotidyltransferase activity;prostaglandin-E synthase activity;protein binding;RNA-directed DNA polymerase activity;telomerase activity;transferase activity;transferase activity, transferring phosphorus-containing groups;unfolded protein binding	GO:0003720;GO:0003824;GO:0003964;GO:0005488;GO:0005515;GO:0016740;GO:0016772;GO:0016779;GO:0016853;GO:0016860;GO:0034061;GO:0050220;GO:0051082			CS	p23 protein complex				1	1	1	7.9	7.9	7.9	19.155	0.0013661	7.8058	0	0.820461	0
A0A087X0H9;Q5T8P6;Q5T8P6-2;Q5T8P6-3;Q5T8P6-4;Q5T8P6-5	A0A087X0H9;Q5T8P6;Q5T8P6-2;Q5T8P6-3;Q5T8P6-4;Q5T8P6-5;Q5T8P6-6	RNA-binding protein 26	RBM26	-2.39623	2.31333	2.50937	25.4383	25.5649	25.5339	26.503	25.1873	22.9871	22.7911	25.3005				Acetylation;Alternativesplicing;Coiledcoil;Completeproteome;Metal-binding;Phosphoprotein;Polymorphism;Proteomicsidentification;Referenceproteome;Repeat;RNA-binding;Zinc;Zinc-finger			biological regulation;cellular macromolecule metabolic process;cellular metabolic process;cellular nitrogen compound metabolic process;cellular process;macromolecule metabolic process;metabolic process;mRNA metabolic process;mRNA processing;negative regulation of catalytic activity;negative regulation of hydrolase activity;negative regulation of molecular function;negative regulation of phosphata…	GO:0006139;GO:0006396;GO:0006397;GO:0006807;GO:0008152;GO:0009987;GO:0010921;GO:0010923;GO:0016070;GO:0016071;GO:0019220;GO:0019222;GO:0031323;GO:0034641;GO:0035303;GO:0043086;GO:0043170;GO:0044092;GO:0044237;GO:0044238;GO:0044260;GO:0050789;GO:0050790;GO:0050794;GO:0051174;GO:0051336;GO:0051346;GO:0065007;GO:0065009;GO:0090304	binding;cation binding;ion binding;metal ion binding;nucleic acid binding;nucleotide binding;RNA binding	GO:0000166;GO:0003676;GO:0003723;GO:0005488;GO:0043167;GO:0043169;GO:0046872			PWI					3	3	2	4.4	4.4	3.2	113.79	0	28.101	0.765094	0.514399	0.790926
A0A087X0U2;A0A1B0GUZ5;P0DPB5;P0DPB6;Q7Z776	A0A087X0U2;A0A1B0GUZ5;P0DPB5;P0DPB6;Q7Z776		POLR1D	-0.476137	0.534882	0.344685	27.4819	27.3262	27.4069	28.4061	26.7004	26.0341	26.2243	26.569				Completeproteome;Proteomicsidentification;Referenceproteome														3	3	3	51.5	51.5	51.5	3.8053	0	20.387	0.244033	0.180708	0.215613
A0A087X1A9;O75396	A0A087X1A9;O75396	Vesicle-trafficking protein SEC22b	SEC22B	1.95284	1.59892	-0.35392	23.8913	23.5374	24.7252	24.7252	21.9385	21.9385	23.8913	23.5374				3D-structure;Acetylation;Coiledcoil;Completeproteome;Directproteinsequencing;Endoplasmicreticulum;ER-Golgitransport;Golgiapparatus;Membrane;Phosphoprotein;Polymorphism;Proteintransport;Proteomicsidentification;Referenceproteome;Transmembrane;Transmembranehelix;Transport	cell part;cytoplasmic membrane-bounded vesicle;cytoplasmic part;cytoplasmic vesicle;endoplasmic reticulum membrane;endoplasmic reticulum part;endoplasmic reticulum-Golgi intermediate compartment;endoplasmic reticulum-Golgi intermediate compartment membrane;Golgi apparatus part;Golgi membrane;integral to membrane;intracellular membrane-bounded organelle;intracellular organelle;intracellular organe…	GO:0000139;GO:0005789;GO:0005793;GO:0016020;GO:0016021;GO:0016023;GO:0031090;GO:0031224;GO:0031410;GO:0031982;GO:0031988;GO:0033116;GO:0042470;GO:0043226;GO:0043227;GO:0043229;GO:0043231;GO:0044422;GO:0044424;GO:0044425;GO:0044431;GO:0044432;GO:0044444;GO:0044446;GO:0044464;GO:0048770	biological regulation;cellular process;ER to Golgi vesicle-mediated transport;establishment of localization;establishment of localization in cell;establishment of protein localization;Golgi vesicle transport;intracellular transport;positive regulation of biological process;positive regulation of catabolic process;positive regulation of macromolecule metabolic process;positive regulation of metabo…	GO:0006810;GO:0006888;GO:0009893;GO:0009894;GO:0009896;GO:0009987;GO:0010604;GO:0015031;GO:0016192;GO:0019222;GO:0033043;GO:0042176;GO:0045184;GO:0045732;GO:0046907;GO:0048193;GO:0048518;GO:0050789;GO:0050794;GO:0051128;GO:0051234;GO:0051246;GO:0051247;GO:0051649;GO:0060255;GO:0065007;GO:0080090			Phagosome;SNARE interactions in vesicular transport	ko04130;ko04145	Longin;Synaptobrevin					1	1	1	17.7	17.7	17.7	8.7819	0	27.296	0.592304	0.300247	0.0619355
A0A087X1B7;Q9Y3Y2;Q9Y3Y2-3;Q9Y3Y2-4;X6R700	A0A087X1B7;Q9Y3Y2;Q9Y3Y2-3;Q9Y3Y2-4;X6R700	Chromatin target of PRMT1 protein	CHTOP	-0.0533238	0	0	21.9918	NaN	NaN	21.9918	21.9918	21.9385	21.9385	21.9385				Acetylation;Alternativesplicing;Completeproteome;Methylation;mRNAtransport;Nucleus;Phosphoprotein;Proteomicsidentification;Referenceproteome;RNA-binding;Transcription;Transcriptionregulation;Transport	cell part;intracellular membrane-bounded organelle;intracellular non-membrane-bounded organelle;intracellular organelle;intracellular organelle part;intracellular part;macromolecular complex;membrane-bounded organelle;non-membrane-bounded organelle;nuclear body;nuclear part;nuclear speck;nucleolus;nucleoplasm;nucleoplasm part;organelle;organelle part;protein complex;transcription export complex	GO:0000346;GO:0005654;GO:0005730;GO:0016604;GO:0016607;GO:0032991;GO:0043226;GO:0043227;GO:0043228;GO:0043229;GO:0043231;GO:0043232;GO:0043234;GO:0044422;GO:0044424;GO:0044428;GO:0044446;GO:0044451;GO:0044464	biological regulation;biosynthetic process;cellular biosynthetic process;cellular macromolecule biosynthetic process;cellular macromolecule metabolic process;cellular metabolic process;cellular nitrogen compound metabolic process;cellular process;establishment of localization;establishment of localization in cell;establishment of RNA localization;intracellular transport;macromolecule biosynthetic…	GO:0006139;GO:0006140;GO:0006351;GO:0006355;GO:0006405;GO:0006406;GO:0006807;GO:0006810;GO:0006913;GO:0008152;GO:0009058;GO:0009059;GO:0009889;GO:0009894;GO:0009987;GO:0010468;GO:0010556;GO:0015931;GO:0016070;GO:0019219;GO:0019222;GO:0030811;GO:0031323;GO:0031326;GO:0031329;GO:0032774;GO:0032781;GO:0033121;GO:0034641;GO:0034645;GO:0043085;GO:0043170;GO:0043462;GO:0044093;GO:0044237;GO:0044238;GO:…					FoP_duplication					1	1	1	17.1	17.1	17.1	8.5199	0.001443	10.054	0.0301275	0	0
A0A087X1W1;I3L182;I3L1C0;I3L1I8;I3L4D8;Q9UQ35;Q9UQ35-2;Q9UQ35-3	A0A087X1W1;I3L182;I3L1C0;I3L1I8;I3L4D8;Q9UQ35;Q9UQ35-2;Q9UQ35-3	Serine/arginine repetitive matrix protein 2	SRRM2	0.0831318	0.200327	0.415993	28.5359	28.8962	28.7998	29.7273	27.4937	27.7925	27.5769	27.9929				Acetylation;Alternativesplicing;Coiledcoil;Completeproteome;Directproteinsequencing;mRNAprocessing;mRNAsplicing;Nucleus;Phosphoprotein;Polymorphism;Proteomicsidentification;Referenceproteome;RNA-binding;Spliceosome	Cajal body;catalytic step 2 spliceosome;cell part;intracellular organelle part;intracellular part;macromolecular complex;nuclear body;nuclear part;nuclear speck;nucleoplasm;nucleoplasm part;organelle part;ribonucleoprotein complex;spliceosomal complex	GO:0005654;GO:0005681;GO:0015030;GO:0016604;GO:0016607;GO:0030529;GO:0032991;GO:0044422;GO:0044424;GO:0044428;GO:0044446;GO:0044451;GO:0044464;GO:0071013	cellular macromolecule metabolic process;cellular metabolic process;cellular nitrogen compound metabolic process;cellular process;macromolecule metabolic process;metabolic process;mRNA metabolic process;mRNA processing;nitrogen compound metabolic process;nuclear mRNA splicing, via spliceosome;nucleic acid metabolic process;nucleobase-containing compound metabolic process;primary metabolic process…	GO:0000375;GO:0000377;GO:0000398;GO:0006139;GO:0006396;GO:0006397;GO:0006807;GO:0008152;GO:0008380;GO:0009987;GO:0016070;GO:0016071;GO:0034641;GO:0043170;GO:0044237;GO:0044238;GO:0044260;GO:0090304	binding;C2H2 zinc finger domain binding;protein binding;protein domain specific binding;protein N-terminus binding	GO:0005488;GO:0005515;GO:0019904;GO:0047485;GO:0070742			cwf21	C complex spliceosome;Spliceosome;SRm160/300 complex;SRm160-SRm300 complex				2	2	2	44.7	44.7	44.7	10.488	0	23.878	0.0200315	0.0145138	0.290397
A0A087X1Z3;H0YM70;Q9UL46	A0A087X1Z3;H0YKU2;H0YM70;Q9UL46	Proteasome activator complex subunit 2	PSME2	0.0379143	-0.109741	-0.524944	28.0846	27.6344	27.8647	28.877	27.0655	26.6882	27.1034	26.5785				Acetylation;Completeproteome;Directproteinsequencing;Phosphoprotein;Polymorphism;Proteasome;Proteomicsidentification;Referenceproteome	cell part;cytoplasmic part;cytosol;extracellular membrane-bounded organelle;extracellular organelle;extracellular region part;extracellular vesicular exosome;intracellular organelle part;intracellular part;macromolecular complex;membrane;membrane-bounded organelle;membrane-bounded vesicle;nuclear part;nucleoplasm;organelle;organelle part;proteasome activator complex;proteasome complex;protein com…	GO:0000502;GO:0005654;GO:0005829;GO:0008537;GO:0016020;GO:0031982;GO:0031988;GO:0032991;GO:0043226;GO:0043227;GO:0043230;GO:0043234;GO:0044421;GO:0044422;GO:0044424;GO:0044428;GO:0044444;GO:0044446;GO:0044464;GO:0065010;GO:0070062	activation of immune response;activation of innate immune response;anaphase-promoting complex-dependent proteasomal ubiquitin-dependent protein catabolic process;antigen processing and presentation;antigen processing and presentation of exogenous antigen;antigen processing and presentation of exogenous peptide antigen;antigen processing and presentation of exogenous peptide antigen via MHC class …	GO:0000082;GO:0000209;GO:0000278;GO:0002218;GO:0002220;GO:0002223;GO:0002253;GO:0002376;GO:0002429;GO:0002474;GO:0002478;GO:0002479;GO:0002682;GO:0002684;GO:0002757;GO:0002758;GO:0002764;GO:0002768;GO:0006464;GO:0006508;GO:0006511;GO:0006521;GO:0006807;GO:0006915;GO:0006950;GO:0006952;GO:0006955;GO:0006974;GO:0006977;GO:0007049;GO:0007165;GO:0007166;GO:0008152;GO:0008219;GO:0009056;GO:0009057;GO:…			Antigen processing and presentation;Proteasome	ko03050;ko04612	PA28_alpha;PA28_beta	PA28 complex;PA28-20S proteasome;PA700-20S-PA28 complex				5	5	5	27.2	27.2	27.2	26.011	0	32.544	0	0.229102	0.367534
A0A087X1X5;A0A087X271;B4DDF4;B4DUT8;H3BVI6;Q99439;Q99439-2	A0A087X1X5;A0A087X271;B4DDF4;B4DUT8;H3BQH0;H3BVI6;K7ES69;Q15417;Q15417-3;Q99439;Q99439-2;U3KPS3	Calponin;Calponin-2	CNN2	1.30317	0.597891	0.15869	27.0014	27.4011	27.5921	28.215	25.2074	26.0714	26.5106	26.6693				3D-structure;Acetylation;Actin-binding;Alternativesplicing;Calmodulin-binding;Completeproteome;Directproteinsequencing;Proteomicsidentification;Referenceproteome;Repeat	actin filament bundle;actomyosin;adherens junction;anchoring junction;cell junction;cell part;cell-cell junction;cell-substrate adherens junction;cell-substrate junction;cytoskeletal part;cytoskeleton;extracellular membrane-bounded organelle;extracellular organelle;extracellular region part;extracellular vesicular exosome;focal adhesion;intracellular non-membrane-bounded organelle;intracellular o…	GO:0001725;GO:0005856;GO:0005911;GO:0005912;GO:0005924;GO:0005925;GO:0016020;GO:0030054;GO:0030055;GO:0031982;GO:0031988;GO:0032432;GO:0042641;GO:0043226;GO:0043227;GO:0043228;GO:0043229;GO:0043230;GO:0043232;GO:0044421;GO:0044422;GO:0044424;GO:0044430;GO:0044446;GO:0044464;GO:0065010;GO:0070062;GO:0070161	actin cytoskeleton organization;actin filament-based process;actomyosin structure organization;anatomical structure development;biological regulation;cellular component organization;cellular component organization at cellular level;cellular component organization or biogenesis;cellular component organization or biogenesis at cellular level;cellular process;cellular response to abiotic stimulus;ce…	GO:0006950;GO:0006996;GO:0007010;GO:0009605;GO:0009611;GO:0009612;GO:0009628;GO:0009893;GO:0009987;GO:0010468;GO:0010604;GO:0010628;GO:0016043;GO:0019222;GO:0030029;GO:0030036;GO:0030097;GO:0030100;GO:0030334;GO:0030336;GO:0031032;GO:0032502;GO:0032879;GO:0032970;GO:0040012;GO:0040013;GO:0042060;GO:0042127;GO:0045806;GO:0048513;GO:0048518;GO:0048519;GO:0048523;GO:0048534;GO:0048856;GO:0050764;GO:…	actin binding;binding;cytoskeletal protein binding;protein binding	GO:0003779;GO:0005488;GO:0005515;GO:0008092			Calponin;CH					4	4	4	27.4	27.4	27.4	19.757	0	46.056	0.944142	0.224818	0.0507115
A0A087WU62;A0A087X2D5;A0A0G2JMS5;Q9BRJ2	A0A087WU62;A0A087X2D5;A0A0G2JMS5;Q9BRJ2	39S ribosomal protein L45, mitochondrial	MRPL45	-0.10882	-0.176346	1.47709	24.2858	25.7983	25.1502	26.2318	23.3392	24.8838	23.2304	24.7075				3D-structure;Completeproteome;Mitochondrion;Polymorphism;Proteomicsidentification;Referenceproteome;Ribonucleoprotein;Ribosomalprotein;Transitpeptide	cell part;cytoplasmic part;intracellular membrane-bounded organelle;intracellular non-membrane-bounded organelle;intracellular organelle;intracellular organelle part;intracellular part;macromolecular complex;membrane;membrane-bounded organelle;mitochondrial inner membrane;mitochondrial membrane;mitochondrial part;mitochondrion;non-membrane-bounded organelle;organelle;organelle inner membrane;orga…	GO:0005739;GO:0005743;GO:0005840;GO:0016020;GO:0019866;GO:0030529;GO:0031090;GO:0031966;GO:0032991;GO:0043226;GO:0043227;GO:0043228;GO:0043229;GO:0043231;GO:0043232;GO:0044422;GO:0044424;GO:0044429;GO:0044444;GO:0044446;GO:0044464	biosynthetic process;cellular biosynthetic process;cellular component disassembly;cellular component disassembly at cellular level;cellular component organization;cellular component organization at cellular level;cellular component organization or biogenesis;cellular component organization or biogenesis at cellular level;cellular macromolecular complex disassembly;cellular macromolecular complex …	GO:0006412;GO:0006413;GO:0006414;GO:0006415;GO:0006996;GO:0007005;GO:0008152;GO:0009058;GO:0009059;GO:0009987;GO:0016043;GO:0019538;GO:0022411;GO:0032543;GO:0032984;GO:0034621;GO:0034623;GO:0034645;GO:0043170;GO:0043241;GO:0043624;GO:0043933;GO:0044237;GO:0044238;GO:0044249;GO:0044260;GO:0044267;GO:0070124;GO:0070125;GO:0070126;GO:0071822;GO:0071840;GO:0071841;GO:0071842;GO:0071845					Tim44	39S ribosomal subunit, mitochondrial;55S ribosome, mitochondrial				3	3	3	12.7	12.7	12.7	35.29	0	17.647	0.0415021	0.0742836	0.394502
A0A087X2G1;F1T0B3;Q92499;Q92499-2;Q92499-3	A0A087X2G1;F1T0B3;Q92499;Q92499-2;Q92499-3	ATP-dependent RNA helicase DDX1	DDX1	0.71155	1.94736	-0.00955391	24.5831	23.8859	24.8906	25.2762	23.1839	21.9385	23.8954	23.8859				Acetylation;Activator;Alternativesplicing;ATP-binding;Completeproteome;Cytoplasm;DNA-binding;Exonuclease;Helicase;Hydrolase;mRNAprocessing;Nuclease;Nucleotide-binding;Nucleus;Phosphoprotein;Proteomicsidentification;Referenceproteome;RNA-binding;Transcription;Transcriptionregulation;tRNAprocessing	cell part;cleavage body;cytoplasm;cytoplasmic part;intracellular membrane-bounded organelle;intracellular non-membrane-bounded organelle;intracellular organelle;intracellular organelle part;intracellular part;macromolecular complex;membrane;membrane-bounded organelle;non-membrane-bounded organelle;nuclear body;nuclear part;nucleolus;nucleoplasm;nucleoplasm part;nucleus;organelle;organelle part;pr…	GO:0005634;GO:0005654;GO:0005730;GO:0005737;GO:0010494;GO:0016020;GO:0016604;GO:0030529;GO:0032991;GO:0035770;GO:0043226;GO:0043227;GO:0043228;GO:0043229;GO:0043231;GO:0043232;GO:0043234;GO:0044422;GO:0044424;GO:0044428;GO:0044444;GO:0044446;GO:0044451;GO:0044464;GO:0071920;GO:0072669	biological regulation;biosynthetic process;cellular biosynthetic process;cellular component assembly;cellular component assembly at cellular level;cellular component organization;cellular component organization at cellular level;cellular component organization or biogenesis;cellular component organization or biogenesis at cellular level;cellular macromolecular complex assembly;cellular macromolec…	GO:0000245;GO:0000394;GO:0006139;GO:0006259;GO:0006281;GO:0006302;GO:0006351;GO:0006355;GO:0006388;GO:0006396;GO:0006399;GO:0006417;GO:0006446;GO:0006807;GO:0006950;GO:0006974;GO:0007275;GO:0008033;GO:0008152;GO:0008380;GO:0009058;GO:0009059;GO:0009607;GO:0009615;GO:0009889;GO:0009987;GO:0010033;GO:0010468;GO:0010501;GO:0010556;GO:0010608;GO:0016043;GO:0016070;GO:0019219;GO:0019222;GO:0022607;GO:…	adenyl nucleotide binding;adenyl ribonucleotide binding;ATP binding;ATPase activity;ATPase activity, coupled;ATP-dependent helicase activity;ATP-dependent RNA helicase activity;binding;catalytic activity;chromatin binding;DNA binding;DNA/RNA helicase activity;double-stranded RNA binding;exonuclease activity;helicase activity;hydrolase activity;hydrolase activity, acting on acid anhydrides;hydrola…	GO:0000166;GO:0000988;GO:0000989;GO:0003676;GO:0003677;GO:0003682;GO:0003712;GO:0003723;GO:0003724;GO:0003725;GO:0003727;GO:0003729;GO:0003824;GO:0004004;GO:0004386;GO:0004518;GO:0004527;GO:0005488;GO:0005524;GO:0008026;GO:0008143;GO:0008186;GO:0016462;GO:0016787;GO:0016788;GO:0016817;GO:0016818;GO:0016887;GO:0017076;GO:0017111;GO:0030554;GO:0032553;GO:0032555;GO:0032559;GO:0033677;GO:0035639;GO:…			DEAD;Helicase_C;SPRY	Large Drosha complex				3	3	3	4.9	4.9	4.9	73.915	0	27.234	0.150194	0.399476	0.00882016
A0A0A0MQR2;A2A2L5;Q9BY42	A0A0A0MQR2;A2A2L5;A2A2L6;Q9BY42	Protein RTF2 homolog	RTFDC1	0.434008	0.400003	0.0627098	26.5521	26.6294	26.7846	27.5913	25.3189	25.4156	25.7529	25.8156				Completeproteome;Polymorphism;Proteomicsidentification;Referenceproteome									Rtf2					3	3	3	12.2	12.2	12.2	37.531	0	19.579	0.207261	0.0947181	0.012187
A0A0A0MR02;P45880;P45880-1;P45880-2	A0A0A0MR02;A2A3S1;P45880;P45880-1;P45880-2;Q5JSD1;Q5JSD2	Voltage-dependent anion-selective channel protein 2	VDAC2	-2.01879	-2.95539	-3.85857	28.134	24.8939	25.7971	28.2792	27.8159	24.8939	25.7971	21.9385				Acetylation;Alternativesplicing;Completeproteome;Directproteinsequencing;Iontransport;Isopeptidebond;Membrane;Mitochondrion;Mitochondrionoutermembrane;NAD;Nucleotide-binding;Polymorphism;Porin;Proteomicsidentification;Referenceproteome;Transmembrane;Transmembranebetastrand;Transport;Ublconjugation	cell part;cytoplasmic part;extracellular membrane-bounded organelle;extracellular organelle;extracellular region part;extracellular vesicular exosome;integral to membrane;intracellular membrane-bounded organelle;intracellular non-membrane-bounded organelle;intracellular organelle;intracellular organelle part;intracellular part;intrinsic to membrane;macromolecular complex;membrane;membrane part;me…	GO:0005634;GO:0005739;GO:0005741;GO:0005743;GO:0009295;GO:0016020;GO:0016021;GO:0019866;GO:0019867;GO:0031090;GO:0031224;GO:0031966;GO:0031968;GO:0031982;GO:0031988;GO:0032991;GO:0042645;GO:0043226;GO:0043227;GO:0043228;GO:0043229;GO:0043230;GO:0043231;GO:0043232;GO:0043234;GO:0044421;GO:0044422;GO:0044424;GO:0044425;GO:0044429;GO:0044444;GO:0044446;GO:0044464;GO:0045121;GO:0046930;GO:0065010;GO:…	anion transport;biological regulation;establishment of localization;ion transport;negative regulation of biological process;negative regulation of cellular component organization;negative regulation of cellular process;negative regulation of protein complex assembly;negative regulation of protein polymerization;regulation of biological process;regulation of cellular component biogenesis;regulatio…	GO:0006810;GO:0006811;GO:0006820;GO:0031333;GO:0032271;GO:0032272;GO:0043254;GO:0044087;GO:0048519;GO:0048523;GO:0050789;GO:0050794;GO:0051128;GO:0051129;GO:0051234;GO:0065007	anion channel activity;anion transmembrane transporter activity;binding;channel activity;gated channel activity;ion channel activity;ion transmembrane transporter activity;nucleotide binding;passive transmembrane transporter activity;porin activity;substrate-specific channel activity;substrate-specific transmembrane transporter activity;substrate-specific transporter activity;transmembrane transp…	GO:0000166;GO:0005215;GO:0005216;GO:0005244;GO:0005253;GO:0005488;GO:0008308;GO:0008509;GO:0015075;GO:0015267;GO:0015288;GO:0022803;GO:0022829;GO:0022832;GO:0022836;GO:0022838;GO:0022857;GO:0022891;GO:0022892	Calcium signaling pathway;Huntington's disease;Parkinson's disease	ko04020;ko05012;ko05016	Porin_3					5	5	5	27.3	27.3	27.3	30.348	0	40.976	1.6367	0.926467	1.4841
A0A0A0MR51;O60427	A0A0A0MR51;F5H8G5;H7C2V0;O60427;O60427-2	Fatty acid desaturase 1	FADS1	1.11092	1.21747	-0.819534	25.861	25.0086	25.9598	26.4969	24.2012	23.2751	25.3121	24.4926				Acetylation;Alternativesplicing;Completeproteome;Electrontransport;Endoplasmicreticulum;Fattyacidbiosynthesis;Fattyacidmetabolism;Lipidbiosynthesis;Lipidmetabolism;Membrane;Mitochondrion;Oxidoreductase;Polymorphism;Proteomicsidentification;Referenceproteome;Transmembrane;Transmembranehelix;Transport	cell part;cytoplasmic part;endoplasmic reticulum membrane;endoplasmic reticulum part;integral to membrane;intracellular membrane-bounded organelle;intracellular organelle;intracellular organelle part;intracellular part;intrinsic to membrane;membrane;membrane part;membrane-bounded organelle;mitochondrion;nucleus;organelle;organelle membrane;organelle part	GO:0005634;GO:0005739;GO:0005789;GO:0016020;GO:0016021;GO:0031090;GO:0031224;GO:0043226;GO:0043227;GO:0043229;GO:0043231;GO:0044422;GO:0044424;GO:0044425;GO:0044432;GO:0044444;GO:0044446;GO:0044464	aging;arachidonic acid metabolic process;biological regulation;biosynthetic process;carboxylic acid biosynthetic process;carboxylic acid metabolic process;cell communication;cell-cell signaling;cellular biosynthetic process;cellular ketone metabolic process;cellular lipid metabolic process;cellular metabolic process;cellular process;cellular response to external stimulus;cellular response to extr…	GO:0000038;GO:0001676;GO:0006082;GO:0006355;GO:0006629;GO:0006631;GO:0006633;GO:0006636;GO:0006644;GO:0006690;GO:0006950;GO:0007154;GO:0007267;GO:0007568;GO:0007584;GO:0008152;GO:0008610;GO:0008654;GO:0009058;GO:0009267;GO:0009605;GO:0009719;GO:0009725;GO:0009743;GO:0009744;GO:0009889;GO:0009987;GO:0009991;GO:0010033;GO:0010468;GO:0010556;GO:0014070;GO:0016053;GO:0019219;GO:0019222;GO:0019369;GO:…	binding;C-5 sterol desaturase activity;catalytic activity;cation binding;heme binding;ion binding;iron ion binding;metal ion binding;oxidoreductase activity;oxidoreductase activity, acting on paired donors, with incorporation or reduction of molecular oxygen;oxidoreductase activity, acting on paired donors, with oxidation of a pair of donors resulting in the reduction of molecular oxygen to two m…	GO:0000248;GO:0003824;GO:0005488;GO:0005506;GO:0016491;GO:0016705;GO:0016717;GO:0020037;GO:0043167;GO:0043169;GO:0046872;GO:0046906;GO:0046914;GO:0070704	Biosynthesis of unsaturated fatty acids	ko01040	Cyt-b5;FA_desaturase					3	3	3	7.6	7.6	7.6	57.885	0	18.459	0.271483	0.202651	0.175133
A0A0A0MRJ6;F6S8N6;F8WAV5;F8WAX2;F8WDT3;H7BY58;P22061;P22061-2	A0A0A0MRJ6;A0A3F2YNX8;C9J0F2;F6S8N6;F8WAV5;F8WAX2;F8WDT3;H7BY58;P22061;P22061-2	Protein-L-isoaspartate O-methyltransferase;Protein-L-isoaspartate(D-aspartate) O-methyltransferase	PCMT1	1.48056	2.08367	0.0265827	26.7452	26.6355	27.3167	27.6914	24.8228	24.2463	26.3033	26.3299				3D-structure;Acetylation;Alternativesplicing;Completeproteome;Cytoplasm;Directproteinsequencing;Disulfidebond;Methyltransferase;Polymorphism;Proteomicsidentification;Referenceproteome;S-adenosyl-L-methionine;Transferase	cell part;cytoplasm;cytoplasmic part;endoplasmic reticulum;extracellular membrane-bounded organelle;extracellular organelle;extracellular region part;extracellular vesicular exosome;intracellular membrane-bounded organelle;intracellular organelle;intracellular part;membrane-bounded organelle;membrane-bounded vesicle;organelle;vesicle	GO:0005737;GO:0005783;GO:0031982;GO:0031988;GO:0043226;GO:0043227;GO:0043229;GO:0043230;GO:0043231;GO:0044421;GO:0044424;GO:0044444;GO:0044464;GO:0065010;GO:0070062	amine metabolic process;carboxylic acid metabolic process;cellular amine metabolic process;cellular amino acid metabolic process;cellular ketone metabolic process;cellular macromolecule metabolic process;cellular metabolic process;cellular modified amino acid metabolic process;cellular nitrogen compound metabolic process;cellular process;cellular protein metabolic process;coenzyme metabolic proce…	GO:0006082;GO:0006139;GO:0006464;GO:0006479;GO:0006520;GO:0006575;GO:0006730;GO:0006732;GO:0006790;GO:0006807;GO:0008152;GO:0008213;GO:0009116;GO:0009119;GO:0009308;GO:0009987;GO:0019538;GO:0019752;GO:0030091;GO:0032259;GO:0034641;GO:0042180;GO:0042278;GO:0043170;GO:0043412;GO:0043414;GO:0043436;GO:0044106;GO:0044237;GO:0044238;GO:0044260;GO:0044267;GO:0044281;GO:0046128;GO:0046483;GO:0046498;GO:…	carboxyl-O-methyltransferase activity;catalytic activity;methyltransferase activity;O-methyltransferase activity;protein carboxyl O-methyltransferase activity;protein methyltransferase activity;protein-L-isoaspartate (D-aspartate) O-methyltransferase activity;S-adenosylmethionine-dependent methyltransferase activity;transferase activity;transferase activity, transferring one-carbon groups	GO:0003824;GO:0004719;GO:0008168;GO:0008171;GO:0008276;GO:0008757;GO:0010340;GO:0016740;GO:0016741;GO:0051998			PCMT					5	5	5	27.7	27.7	27.7	30.315	0	80.569	1.14677	2.09288	0.0290485
A0A0A0MRM8;A0A0D9SGC1;E7EW20;Q9UM54;Q9UM54-1;Q9UM54-2;Q9UM54-4;Q9UM54-5;Q9UM54-6	A0A0A0MRM8;A0A0D9SGC1;E7EW20;Q9UM54;Q9UM54-1;Q9UM54-2;Q9UM54-4;Q9UM54-5;Q9UM54-6	Unconventional myosin-VI	MYO6	0.194773	1.12014	0.142689	25.934	25.7168	26.1012	26.8295	24.8333	24.0507	25.0281	25.1708				Actin-binding;Alternativesplicing;ATP-binding;Calmodulin-binding;Cellmembrane;Cellprojection;Coatedpit;Coiledcoil;Completeproteome;Cytoplasm;Cytoplasmicvesicle;Deafness;Diseasemutation;Endocytosis;Golgiapparatus;Hearing;Membrane;Motorprotein;Myosin;Non-syndromicdeafness;Nucleotide-binding;Nucleus;Phosphoprotein;Proteintransport;Proteomicsidentification;Referenceproteome;Transport	apical part of cell;axon;cell body;cell cortex;cell part;cell projection;cell projection membrane;cell projection part;clathrin coated vesicle membrane;coated pit;coated vesicle membrane;cytoplasm;cytoplasmic membrane-bounded vesicle;cytoplasmic part;cytoplasmic vesicle;cytoplasmic vesicle membrane;cytoplasmic vesicle part;cytoskeletal part;cytosol;DNA-directed RNA polymerase II, holoenzyme;endoc…	GO:0001726;GO:0005634;GO:0005654;GO:0005737;GO:0005765;GO:0005774;GO:0005794;GO:0005829;GO:0005886;GO:0005902;GO:0005905;GO:0005938;GO:0012506;GO:0016020;GO:0016023;GO:0016459;GO:0016461;GO:0016591;GO:0030139;GO:0030424;GO:0030659;GO:0030662;GO:0030665;GO:0031090;GO:0031253;GO:0031256;GO:0031410;GO:0031941;GO:0031965;GO:0031982;GO:0031988;GO:0032587;GO:0032991;GO:0042995;GO:0043005;GO:0043025;GO:…	actin filament-based movement;actin filament-based process;anatomical structure development;anatomical structure morphogenesis;auditory receptor cell differentiation;behavior;biological regulation;cell communication;cell differentiation;cell projection organization;cell-cell signaling;cellular component assembly;cellular component assembly at cellular level;cellular component movement;cellular co…	GO:0003008;GO:0006355;GO:0006357;GO:0006605;GO:0006810;GO:0006886;GO:0006897;GO:0006928;GO:0006950;GO:0006974;GO:0007154;GO:0007165;GO:0007267;GO:0007268;GO:0007416;GO:0007600;GO:0007605;GO:0007610;GO:0007626;GO:0008152;GO:0009628;GO:0009653;GO:0009889;GO:0009891;GO:0009893;GO:0009987;GO:0010324;GO:0010468;GO:0010556;GO:0010557;GO:0010604;GO:0010628;GO:0010646;GO:0014047;GO:0015031;GO:0016043;GO:…	actin binding;actin filament binding;adenyl nucleotide binding;adenyl ribonucleotide binding;ADP binding;ATP binding;binding;calmodulin binding;catalytic activity;cytoskeletal protein binding;hydrolase activity;hydrolase activity, acting on acid anhydrides;hydrolase activity, acting on acid anhydrides, in phosphorus-containing anhydrides;microfilament motor activity;minus-end directed microfilame…	GO:0000146;GO:0000166;GO:0003774;GO:0003779;GO:0003824;GO:0005488;GO:0005515;GO:0005516;GO:0005524;GO:0008092;GO:0016462;GO:0016787;GO:0016817;GO:0016818;GO:0017076;GO:0017111;GO:0030554;GO:0032553;GO:0032555;GO:0032559;GO:0035639;GO:0043531;GO:0051015;GO:0060001			Myosin_head					6	6	6	5.5	5.5	5.5	145.01	0	49.609	0.0205524	0.179544	0.0391414
A0A0A0MRM9;Q14978;Q14978-2;Q14978-3	A0A0A0MRM9;Q14978;Q14978-2;Q14978-3	Nucleolar and coiled-body phosphoprotein 1	NOLC1	-0.255243	-0.179956	-0.172939	27.9838	27.7704	27.7667	28.8811	27.1058	26.8576	26.8505	26.6776				Acetylation;Alternativesplicing;ATP-binding;Completeproteome;Cytoplasm;GTP-binding;Nucleotide-binding;Nucleus;Phosphoprotein;Polymorphism;Proteomicsidentification;Referenceproteome;Repeat	Cajal body;cell part;cytoplasm;intracellular non-membrane-bounded organelle;intracellular organelle;intracellular organelle part;intracellular part;non-membrane-bounded organelle;nuclear body;nuclear part;nucleolus;nucleoplasm;nucleoplasm part;organelle;organelle part	GO:0005654;GO:0005730;GO:0005737;GO:0015030;GO:0016604;GO:0043226;GO:0043228;GO:0043229;GO:0043232;GO:0044422;GO:0044424;GO:0044428;GO:0044446;GO:0044451;GO:0044464	cell cycle;cell cycle phase;cell cycle process;cellular component organization;cellular component organization at cellular level;cellular component organization or biogenesis;cellular component organization or biogenesis at cellular level;cellular macromolecule metabolic process;cellular metabolic process;cellular nitrogen compound metabolic process;cellular process;macromolecule metabolic proces…	GO:0000280;GO:0006139;GO:0006364;GO:0006396;GO:0006807;GO:0006996;GO:0006997;GO:0007000;GO:0007049;GO:0007067;GO:0008152;GO:0009987;GO:0016043;GO:0016070;GO:0016072;GO:0022402;GO:0022403;GO:0034470;GO:0034641;GO:0034660;GO:0043170;GO:0044237;GO:0044238;GO:0044260;GO:0048285;GO:0071840;GO:0071841;GO:0071842;GO:0090304	adenyl nucleotide binding;adenyl ribonucleotide binding;ATP binding;binding;GTP binding;guanyl nucleotide binding;guanyl ribonucleotide binding;nucleotide binding;purine nucleotide binding;purine ribonucleoside triphosphate binding;purine ribonucleotide binding;ribonucleotide binding	GO:0000166;GO:0005488;GO:0005524;GO:0005525;GO:0017076;GO:0019001;GO:0030554;GO:0032553;GO:0032555;GO:0032559;GO:0032561;GO:0035639			SRP40_C	Nop56p-associated pre-rRNA complex				3	3	3	4.4	4.4	4.4	74.543	0	20.785	0.127232	0.288379	0.133465
A0A0A0MRN7;Q6YP21;Q6YP21-2;Q6YP21-3	A0A0A0MRN7;Q6YP21;Q6YP21-2;Q6YP21-3	Kynurenine--oxoglutarate transaminase 3	CCBL2	0	0	0	NaN	NaN	NaN	21.9385	21.9385	21.9385	21.9385	21.9385				Acetylation;Alternativesplicing;Aminotransferase;Completeproteome;Lyase;Polymorphism;Proteomicsidentification;Pyridoxalphosphate;Referenceproteome;Transferase	cell part;cytoplasmic part;intracellular membrane-bounded organelle;intracellular organelle;intracellular part;membrane-bounded organelle;mitochondrion;organelle	GO:0005739;GO:0043226;GO:0043227;GO:0043229;GO:0043231;GO:0044424;GO:0044444;GO:0044464	2-oxoglutarate metabolic process;amine catabolic process;amine metabolic process;aromatic amino acid family catabolic process;aromatic amino acid family metabolic process;aromatic compound catabolic process;biosynthetic process;carboxylic acid catabolic process;carboxylic acid metabolic process;catabolic process;cellular amine metabolic process;cellular amino acid catabolic process;cellular amino…	GO:0006082;GO:0006103;GO:0006520;GO:0006568;GO:0006569;GO:0006575;GO:0006576;GO:0006586;GO:0006725;GO:0006807;GO:0008152;GO:0009056;GO:0009058;GO:0009063;GO:0009072;GO:0009074;GO:0009308;GO:0009310;GO:0009987;GO:0016054;GO:0019439;GO:0019752;GO:0034641;GO:0042180;GO:0042402;GO:0042430;GO:0042436;GO:0043436;GO:0043648;GO:0044106;GO:0044237;GO:0044238;GO:0044248;GO:0044270;GO:0044281;GO:0044282;GO:…	binding;carbon-sulfur lyase activity;catalytic activity;cofactor binding;cysteine-S-conjugate beta-lyase activity;kynurenine-glyoxylate transaminase activity;kynurenine-oxoglutarate transaminase activity;lyase activity;pyridoxal phosphate binding;transaminase activity;transferase activity;transferase activity, transferring nitrogenous groups;vitamin B6 binding;vitamin binding	GO:0003824;GO:0005488;GO:0008483;GO:0016212;GO:0016740;GO:0016769;GO:0016829;GO:0016846;GO:0019842;GO:0030170;GO:0047315;GO:0047804;GO:0048037;GO:0070279	Selenocompound metabolism;Tryptophan metabolism	ko00380;ko00450	Aminotran_1_2					1	1	1	3.4	3.4	3.4	29.471	0.0058072	6.3417	0	0	0
A0A0A0MS41;A0A1P0AYU5;Q9BWM7	A0A0A0MS41;A0A1P0AYU5;Q9BWM7	Sideroflexin;Sideroflexin-3	SFXN3	1.15554	0	-1.15554	23.094	NaN	23.094	23.094	21.9385	21.9385	23.094	21.9385				Completeproteome;Iontransport;Iron;Irontransport;Membrane;Mitochondrion;Proteomicsidentification;Referenceproteome;Transmembrane;Transmembranehelix;Transport	cell part;cytoplasmic part;integral to membrane;intracellular membrane-bounded organelle;intracellular organelle;intracellular organelle part;intracellular part;intrinsic to membrane;membrane;membrane part;membrane-bounded organelle;mitochondrial membrane;mitochondrial part;mitochondrion;organelle;organelle membrane;organelle part	GO:0005739;GO:0016020;GO:0016021;GO:0031090;GO:0031224;GO:0031966;GO:0043226;GO:0043227;GO:0043229;GO:0043231;GO:0044422;GO:0044424;GO:0044425;GO:0044429;GO:0044444;GO:0044446;GO:0044464	biological regulation;cation homeostasis;chemical homeostasis;homeostatic process;ion homeostasis;iron ion homeostasis;regulation of biological quality	GO:0042592;GO:0048878;GO:0050801;GO:0055072;GO:0055080;GO:0065007;GO:0065008	ion transmembrane transporter activity;substrate-specific transmembrane transporter activity;substrate-specific transporter activity;transmembrane transporter activity;transporter activity	GO:0005215;GO:0015075;GO:0022857;GO:0022891;GO:0022892			Mtc					1	1	1	4	4	4	35.503	0.0058005	6.2955	0.286229	0	0.269995
A0A0A0MSG2;J3KNW4;Q14192	A0A0A0MSG2;J3KNW4;Q14192	Four and a half LIM domains protein 2	FHL2	0.932163	-1.07877	-0.501717	26.6917	27.22	26.8546	27.9799	25.1516	26.6608	26.0838	25.5821				3D-structure;Alternativesplicing;Completeproteome;Cytoplasm;LIMdomain;Metal-binding;Nucleus;Phosphoprotein;Polymorphism;Proteomicsidentification;Referenceproteome;Repeat;Transcription;Transcriptionregulation;Zinc;Zinc-finger	actin cytoskeleton;adherens junction;anchoring junction;cell junction;cell part;cell-substrate adherens junction;cell-substrate junction;contractile fiber part;cytoplasmic part;cytoskeleton;focal adhesion;intracellular membrane-bounded organelle;intracellular non-membrane-bounded organelle;intracellular organelle;intracellular organelle part;intracellular part;M band;membrane-bounded organelle;no…	GO:0005634;GO:0005654;GO:0005856;GO:0005912;GO:0005924;GO:0005925;GO:0015629;GO:0030018;GO:0030054;GO:0030055;GO:0031430;GO:0043226;GO:0043227;GO:0043228;GO:0043229;GO:0043231;GO:0043232;GO:0044422;GO:0044424;GO:0044428;GO:0044444;GO:0044446;GO:0044449;GO:0044464;GO:0070161	anatomical structure development;anatomical structure formation involved in morphogenesis;androgen receptor signaling pathway;atrial cardiac muscle cell development;biological regulation;biosynthetic process;cardiac cell development;cardiac muscle cell development;cell development;cell differentiation;cellular biosynthetic process;cellular developmental process;cellular lipid metabolic process;ce…	GO:0000122;GO:0001649;GO:0006139;GO:0006351;GO:0006355;GO:0006357;GO:0006629;GO:0006807;GO:0007165;GO:0008152;GO:0009058;GO:0009059;GO:0009719;GO:0009725;GO:0009889;GO:0009890;GO:0009891;GO:0009892;GO:0009893;GO:0009987;GO:0010033;GO:0010468;GO:0010556;GO:0010557;GO:0010558;GO:0010604;GO:0010605;GO:0010628;GO:0010629;GO:0010941;GO:0016070;GO:0019219;GO:0019222;GO:0030154;GO:0030518;GO:0030521;GO:…	androgen receptor binding;binding;cation binding;hormone receptor binding;identical protein binding;ion binding;metal ion binding;nuclear hormone receptor binding;protein binding;protein binding transcription factor activity;receptor binding;steroid hormone receptor binding;transcription coactivator activity;transcription cofactor activity;transcription factor binding;transcription factor binding…	GO:0000988;GO:0000989;GO:0003712;GO:0003713;GO:0005102;GO:0005488;GO:0005515;GO:0008134;GO:0008270;GO:0035257;GO:0035258;GO:0042802;GO:0043167;GO:0043169;GO:0046872;GO:0046914;GO:0050681;GO:0051427	Osteoclast differentiation	ko04380	LIM	FHL2 homodimer complex;FHL2-ACT complex;FHL2-CREB complex;FHL2-FHL3 complex;FHL2-p53-HIPK2 complex;FOXO1-FHL2-SIRT1 complex				4	4	4	11.3	11.3	11.3	44.205	0	26.399	0.579024	1.44022	0.350026
A0A0A0MSQ0;P13797;P13797-2;P13797-3;U3KQI3	A0A0A0MSQ0;P13796;P13797;P13797-2;P13797-3;Q5TBN3;U3KQI3	Plastin-3	PLS3	-0.309107	0.21175	-0.427942	25.6075	24.9148	25.2465	26.3023	24.7538	23.805	24.4447	24.0167				3D-structure;Acetylation;Actin-binding;Alternativesplicing;Calcium;Completeproteome;Cytoplasm;Directproteinsequencing;Diseasemutation;Isopeptidebond;Metal-binding;Phosphoprotein;Polymorphism;Proteomicsidentification;Referenceproteome;Repeat;Ublconjugation	cell part;cytoplasm;intracellular part	GO:0005737;GO:0044424;GO:0044464	anatomical structure development;bone development;developmental process	GO:0032502;GO:0048856;GO:0060348	binding;calcium ion binding;cation binding;ion binding;metal ion binding	GO:0005488;GO:0005509;GO:0043167;GO:0043169;GO:0046872			CH;EF-hand_7					4	4	4	7.5	7.5	7.5	69.334	0	24.337	0.0847734	0.00277807	0.0785614
A0A0A0MSN9;A0A0A0MT02;A0A0G2JI50;A2ABK4;E9PD43;P18615;P18615-3	A0A0A0MSN9;A0A0A0MT02;A0A0G2JI50;A2ABK4;E9PD43;P18615;P18615-3;P18615-4	Negative elongation factor E	NELFE	0.143753	-0.230713	0.788069	25.0803	26.0585	25.5976	26.6507	24.0067	25.1692	24.1504	24.9385				3D-structure;Alternativesplicing;Coiledcoil;Completeproteome;Directproteinsequencing;Nucleus;Phosphoprotein;Proteomicsidentification;Referenceproteome;Repeat;Repressor;RNA-binding;Transcription;Transcriptionregulation;Ublconjugation	cell part;cytoplasmic part;intracellular membrane-bounded organelle;intracellular organelle;intracellular organelle part;intracellular part;macromolecular complex;membrane-bounded organelle;mitochondrion;NELF complex;nuclear part;nucleoplasm;nucleoplasm part;nucleus;organelle;organelle part;protein complex;transcription elongation factor complex	GO:0005634;GO:0005654;GO:0005739;GO:0008023;GO:0032021;GO:0032991;GO:0043226;GO:0043227;GO:0043229;GO:0043231;GO:0043234;GO:0044422;GO:0044424;GO:0044428;GO:0044444;GO:0044446;GO:0044451;GO:0044464	biological regulation;biosynthetic process;cellular biosynthetic process;cellular macromolecule biosynthetic process;cellular macromolecule metabolic process;cellular metabolic process;cellular nitrogen compound metabolic process;cellular process;gene expression;macromolecule biosynthetic process;macromolecule metabolic process;metabolic process;negative regulation of biological process;negative …	GO:0006139;GO:0006351;GO:0006354;GO:0006355;GO:0006357;GO:0006366;GO:0006368;GO:0006807;GO:0008152;GO:0009058;GO:0009059;GO:0009889;GO:0009890;GO:0009891;GO:0009892;GO:0009893;GO:0009987;GO:0010467;GO:0010468;GO:0010556;GO:0010604;GO:0010605;GO:0016032;GO:0016070;GO:0019219;GO:0019222;GO:0031323;GO:0031324;GO:0031325;GO:0031326;GO:0031327;GO:0031328;GO:0032774;GO:0032784;GO:0032785;GO:0034243;GO:…	binding;nucleic acid binding;nucleotide binding;RNA binding	GO:0000166;GO:0003676;GO:0003723;GO:0005488			RRM_1	NELF complex (Negative elongation factor complex)				4	4	4	20.1	20.1	20.1	33.611	0	39.974	0.00933604	0.0851382	0.190185
A0A0A0MTI1;Q15392;Q15392-2	A0A0A0MTI1;Q15392;Q15392-2	Delta(24)-sterol reductase	DHCR24	0.798534	0.749498	0.0990295	24.9704	25.0875	25.3654	26.0301	23.5165	23.6646	24.3151	24.4141				Alternativesplicing;Cholesterolbiosynthesis;Cholesterolmetabolism;Completeproteome;Diseasemutation;Endoplasmicreticulum;FAD;Flavoprotein;Golgiapparatus;Lipidbiosynthesis;Lipidmetabolism;Membrane;NADP;Oxidoreductase;Referenceproteome;Signal;Steroidbiosynthesis;Steroidmetabolism;Sterolbiosynthesis;Sterolmetabolism;Transmembrane;Transmembranehelix	cell part;cytoplasmic part;cytoskeleton;cytosol;endoplasmic reticulum;endoplasmic reticulum membrane;endoplasmic reticulum part;Golgi apparatus part;Golgi membrane;integral to membrane;intracellular membrane-bounded organelle;intracellular non-membrane-bounded organelle;intracellular organelle;intracellular organelle part;intracellular part;intrinsic to membrane;membrane;membrane part;membrane-bo…	GO:0000139;GO:0005634;GO:0005783;GO:0005789;GO:0005829;GO:0005856;GO:0016020;GO:0016021;GO:0031090;GO:0031224;GO:0043226;GO:0043227;GO:0043228;GO:0043229;GO:0043231;GO:0043232;GO:0044422;GO:0044424;GO:0044425;GO:0044431;GO:0044432;GO:0044444;GO:0044446;GO:0044464	alcohol metabolic process;amyloid precursor protein catabolic process;amyloid precursor protein metabolic process;anatomical structure development;apoptosis;biological regulation;biosynthetic process;catabolic process;cell cycle arrest;cell cycle process;cell death;cellular component organization;cellular component organization or biogenesis;cellular macromolecule metabolic process;cellular metab…	GO:0003006;GO:0006066;GO:0006516;GO:0006629;GO:0006694;GO:0006695;GO:0006915;GO:0006950;GO:0006979;GO:0007050;GO:0007165;GO:0007264;GO:0007265;GO:0008104;GO:0008152;GO:0008202;GO:0008203;GO:0008219;GO:0008285;GO:0008544;GO:0008610;GO:0009056;GO:0009057;GO:0009058;GO:0009100;GO:0009719;GO:0009725;GO:0009888;GO:0009987;GO:0010033;GO:0010466;GO:0010941;GO:0012501;GO:0016043;GO:0016125;GO:0016126;GO:…	antigen binding;binding;catalytic activity;coenzyme binding;cofactor binding;delta24(24-1) sterol reductase activity;delta24-sterol reductase activity;enzyme binding;flavin adenine dinucleotide binding;oxidoreductase activity;oxidoreductase activity, acting on CH-OH group of donors;oxidoreductase activity, acting on the CH-CH group of donors;oxidoreductase activity, acting on the CH-CH group of d…	GO:0000246;GO:0003823;GO:0003824;GO:0005488;GO:0005515;GO:0008762;GO:0016491;GO:0016614;GO:0016616;GO:0016627;GO:0016628;GO:0019899;GO:0042277;GO:0042605;GO:0048037;GO:0050614;GO:0050660;GO:0050662	Steroid biosynthesis	ko00100	FAD_binding_4					1	1	1	1.7	1.7	1.7	61.446	0.002448	6.7635	0.174996	0.0980334	0.0302464
A0A0A0MTJ1;Q14318;Q14318-2;Q14318-3;U3KQ64;U3KQI1	A0A0A0MTJ1;Q14318;Q14318-2;Q14318-3;U3KQ64;U3KQI1	Peptidyl-prolyl cis-trans isomerase FKBP8	FKBP8	-0.955313	0.166061	0.47788	26.0876	25.9295	25.7909	27.0107	25.4876	24.8441	24.5323	25.0101				3D-structure;Alternativesplicing;Apoptosis;Calcium;Completeproteome;Host-virusinteraction;Isomerase;Isopeptidebond;Membrane;Metal-binding;Mitochondrion;Polymorphism;Proteomicsidentification;Referenceproteome;Repeat;Rotamase;TPRrepeat;Transmembrane;Transmembranehelix;Ublconjugation	cell part;cytoplasmic part;endoplasmic reticulum membrane;endoplasmic reticulum part;integral to endoplasmic reticulum membrane;integral to membrane;integral to organelle membrane;intracellular organelle part;intracellular part;intrinsic to endoplasmic reticulum membrane;intrinsic to membrane;intrinsic to organelle membrane;membrane;membrane part;mitochondrial membrane;mitochondrial part;organell…	GO:0005789;GO:0016020;GO:0016021;GO:0030176;GO:0031090;GO:0031224;GO:0031227;GO:0031300;GO:0031301;GO:0031966;GO:0044422;GO:0044424;GO:0044425;GO:0044429;GO:0044432;GO:0044444;GO:0044446;GO:0044464	anatomical structure development;apoptosis;biological regulation;camera-type eye development;cell death;cell fate specification;cell surface receptor linked signaling pathway;cellular developmental process;cellular macromolecule metabolic process;cellular metabolic process;cellular process;cellular protein metabolic process;cellular response to stimulus;chaperone-mediated protein folding;death;de…	GO:0000413;GO:0001654;GO:0001708;GO:0003002;GO:0006457;GO:0006464;GO:0006915;GO:0007165;GO:0007166;GO:0007224;GO:0007389;GO:0007423;GO:0008152;GO:0008219;GO:0009953;GO:0009966;GO:0009967;GO:0009987;GO:0010468;GO:0010646;GO:0010647;GO:0010941;GO:0012501;GO:0016032;GO:0016265;GO:0018193;GO:0018208;GO:0019222;GO:0019538;GO:0021904;GO:0023051;GO:0023056;GO:0030510;GO:0030513;GO:0032501;GO:0032502;GO:…	binding;catalytic activity;cation binding;cis-trans isomerase activity;drug binding;FK506 binding;identical protein binding;ion binding;isomerase activity;macrolide binding;metal ion binding;peptidyl-prolyl cis-trans isomerase activity;protein binding	GO:0003755;GO:0003824;GO:0005488;GO:0005515;GO:0005527;GO:0005528;GO:0008144;GO:0016853;GO:0016859;GO:0042802;GO:0043167;GO:0043169;GO:0046872			FKBP_C;TPR_1	CALM1-FKBP38-BCL2 complex;HSP90-FKBP38-CAM-Ca(2+) complex				3	3	3	16.5	16.5	16.5	27.133	0	70.507	0.249204	0.0106622	0.112928
A0A0A0MTS2;A0A0J9YX90;A0A0J9YXP8;A0A0J9YYH3;A0A2R8Y6C7;A0A2U3TZU2;K7EPY4;K7EQ48;P06744;P06744-2	A0A0A0MTS2;A0A0J9YX90;A0A0J9YXH9;A0A0J9YXM3;A0A0J9YXP8;A0A0J9YYH3;A0A0J9YYI8;A0A2R8Y6C7;A0A2R8YF08;A0A2U3TZU2;CON__Q3ZBD7;K7EIL4;K7ELR7;K7ENA0;K7EP41;K7EPY4;K7EQ48;K7ERC6;K7ERK8;P06744;P06744-2	Glucose-6-phosphate isomerase	GPI	0.0257301	-0.0775375	-0.60157	28.9455	28.396	28.6887	29.6968	27.9326	27.4343	27.9583	27.3567				3D-structure;Acetylation;Alternativesplicing;Angiogenesis;Completeproteome;Cytokine;Cytoplasm;Directproteinsequencing;Diseasemutation;Gluconeogenesis;Glycolysis;Growthfactor;Hereditaryhemolyticanemia;Isomerase;Phosphoprotein;Polymorphism;Proteomicsidentification;Referenceproteome;Secreted;Ublconjugation	cell part;cell projection;cytoplasm;cytoplasmic part;cytosol;extracellular membrane-bounded organelle;extracellular organelle;extracellular region part;extracellular space;extracellular vesicular exosome;intracellular organelle part;intracellular part;membrane;membrane-bounded organelle;membrane-bounded vesicle;neuron projection;nuclear part;nucleoplasm;organelle;organelle part;plasma membrane;ve…	GO:0005615;GO:0005654;GO:0005737;GO:0005829;GO:0005886;GO:0016020;GO:0031982;GO:0031988;GO:0042995;GO:0043005;GO:0043226;GO:0043227;GO:0043230;GO:0044421;GO:0044422;GO:0044424;GO:0044428;GO:0044444;GO:0044446;GO:0044464;GO:0065010;GO:0070062	alcohol biosynthetic process;alcohol catabolic process;alcohol metabolic process;aldehyde biosynthetic process;aldehyde catabolic process;anatomical structure formation involved in morphogenesis;angiogenesis;behavior;biological regulation;biosynthetic process;carbohydrate biosynthetic process;carbohydrate catabolic process;carbohydrate metabolic process;catabolic process;cellular aldehyde metabol…	GO:0001525;GO:0002376;GO:0003008;GO:0005975;GO:0005996;GO:0006006;GO:0006007;GO:0006066;GO:0006081;GO:0006091;GO:0006094;GO:0006096;GO:0006139;GO:0006352;GO:0006367;GO:0006807;GO:0006955;GO:0006959;GO:0007599;GO:0007610;GO:0007611;GO:0008152;GO:0009056;GO:0009058;GO:0009438;GO:0009987;GO:0010466;GO:0010467;GO:0010941;GO:0016051;GO:0016052;GO:0016070;GO:0019222;GO:0019242;GO:0019318;GO:0019319;GO:…	binding;carbohydrate binding;catalytic activity;glucose-6-phosphate isomerase activity;intramolecular oxidoreductase activity;intramolecular oxidoreductase activity, interconverting aldoses and ketoses;intramolecular transferase activity;isomerase activity;monosaccharide binding;sugar binding	GO:0003824;GO:0004347;GO:0005488;GO:0005529;GO:0016853;GO:0016860;GO:0016861;GO:0016866;GO:0030246;GO:0048029	Amino sugar and nucleotide sugar metabolism;Glycolysis / Gluconeogenesis;Pentose phosphate pathway;Starch and sucrose metabolism	ko00010;ko00030;ko00500;ko00520	PGI					7	7	6	15.9	15.9	12.7	64.824	0	62.821	0.00468914	0.203281	0.427432
A0A0B4J1Y9	A0A0B4J1Y9		IGHV3-72	-0.0223942	0.347004	0.314505	31.3808	31.5209	31.5353	32.4525	30.3919	30.337	30.3695	30.684				Completeproteome;Proteomicsidentification;Referenceproteome									V-set					1	1	1	9.2	9.2	9.2	13.203	0.0013587	7.6818	0.0237042	0.0639816	0.185939
A0A0B4J1Z1;C9JAB2;Q16629;Q16629-2;Q16629-3;Q16629-4	A0A0B4J1Z1;C9JAB2;Q16629;Q16629-2;Q16629-3;Q16629-4	Serine/arginine-rich splicing factor 7	SRSF7	-4.09741	1.95987	1.95987	26.0359	23.8984	23.8984	26.3314	26.0359	21.9385	21.9385	23.8984				3D-structure;Acetylation;Alternativesplicing;Completeproteome;Cytoplasm;Directproteinsequencing;Metal-binding;mRNAprocessing;mRNAsplicing;mRNAtransport;Nucleus;Phosphoprotein;Proteomicsidentification;Referenceproteome;Repeat;Repressor;RNA-binding;Transport;Zinc;Zinc-finger	cell part;cytoplasm;extracellular membrane-bounded organelle;extracellular organelle;extracellular region part;extracellular vesicular exosome;intracellular membrane-bounded organelle;intracellular organelle;intracellular organelle part;intracellular part;membrane-bounded organelle;membrane-bounded vesicle;nuclear part;nucleoplasm;nucleus;organelle;organelle part;vesicle	GO:0005634;GO:0005654;GO:0005737;GO:0031982;GO:0031988;GO:0043226;GO:0043227;GO:0043229;GO:0043230;GO:0043231;GO:0044421;GO:0044422;GO:0044424;GO:0044428;GO:0044446;GO:0044464;GO:0065010;GO:0070062	biological regulation;biosynthetic process;cellular biosynthetic process;cellular macromolecule biosynthetic process;cellular macromolecule metabolic process;cellular metabolic process;cellular nitrogen compound metabolic process;cellular process;establishment of localization;establishment of localization in cell;establishment of RNA localization;gene expression;intracellular transport;macromolec…	GO:0000375;GO:0000377;GO:0000398;GO:0006139;GO:0006351;GO:0006353;GO:0006366;GO:0006369;GO:0006396;GO:0006397;GO:0006405;GO:0006406;GO:0006807;GO:0006810;GO:0006913;GO:0008152;GO:0008380;GO:0009058;GO:0009059;GO:0009892;GO:0009987;GO:0010467;GO:0010468;GO:0010605;GO:0015931;GO:0016070;GO:0016071;GO:0019219;GO:0019222;GO:0031123;GO:0031124;GO:0031323;GO:0031324;GO:0032774;GO:0033119;GO:0034641;GO:…	binding;cation binding;ion binding;metal ion binding;nucleic acid binding;nucleotide binding;transition metal ion binding;zinc ion binding	GO:0000166;GO:0003676;GO:0005488;GO:0008270;GO:0043167;GO:0043169;GO:0046872;GO:0046914	Spliceosome	ko03040	RRM_1;zf-CCHC	12S U11 snRNP;Spliceosome				4	3	3	32.1	21.9	21.9	15.763	0	33.95	1.66609	0.403222	0.565973
A0A0B4J231;A0M8Q6;B9A064;P0CF74;P0CG04;P0DOY2;P0DOY3	A0A0B4J231;A0M8Q6;B9A064;P0CF74;P0CG04;P0DOY2;P0DOY3	Ig lambda-1 chain C regions;Ig lambda-6 chain C region;Ig lambda-7 chain C region;Immunoglobulin lambda-like polypeptide 5	IGLC1;IGLC6;IGLC7;IGLL5	0	-5.24573	0	NaN	27.1842	NaN	27.1842	21.9385	27.1842	21.9385	21.9385				3D-structure;Alternativesplicing;Bence-Jonesprotein;Completeproteome;Directproteinsequencing;Disulfidebond;ImmunoglobulinCregion;Immunoglobulindomain;Proteomicsidentification;Referenceproteome;Secreted;Signal	blood microparticle;cell part;extracellular membrane-bounded organelle;extracellular organelle;extracellular region;extracellular region part;extracellular space;extracellular vesicular exosome;membrane;membrane-bounded organelle;membrane-bounded vesicle;organelle;plasma membrane;vesicle	GO:0005576;GO:0005615;GO:0005886;GO:0016020;GO:0031982;GO:0031988;GO:0043226;GO:0043227;GO:0043230;GO:0044421;GO:0044464;GO:0065010;GO:0070062;GO:0072562	activation of immune response;biological regulation;cellular component organization;cellular component organization or biogenesis;cellular membrane organization;cellular process;complement activation;complement activation, classical pathway;defense response;endocytosis;establishment of localization;humoral immune response;immune effector process;immune response;immune system process;innate immune…	GO:0002252;GO:0002253;GO:0002376;GO:0002682;GO:0002684;GO:0006810;GO:0006897;GO:0006898;GO:0006950;GO:0006952;GO:0006955;GO:0006956;GO:0006958;GO:0006959;GO:0008152;GO:0009987;GO:0010324;GO:0016043;GO:0016044;GO:0016192;GO:0019538;GO:0043170;GO:0044238;GO:0045087;GO:0048518;GO:0048583;GO:0048584;GO:0050776;GO:0050778;GO:0050789;GO:0050896;GO:0051234;GO:0061024;GO:0065007;GO:0071840;GO:0072376	antigen binding;binding	GO:0003823;GO:0005488			C1-set			+		2	2	2	28.3	28.3	28.3	11.265	0	20.099	0	17.7868	0
A0A0B4J239;F5GXX5;F5H895;P61803	A0A0B4J239;F5GXX5;F5H895;P61803	Dolichyl-diphosphooligosaccharide--protein glycosyltransferase subunit DAD1	DAD1	0	2.64211	2.64211	NaN	24.5806	24.5806	24.5806	21.9385	21.9385	21.9385	24.5806				Acetylation;Apoptosis;Completeproteome;Directproteinsequencing;Endoplasmicreticulum;Glycosyltransferase;Membrane;Polymorphism;Proteomicsidentification;Referenceproteome;Transferase;Transmembrane;Transmembranehelix	cell part;cytoplasmic part;endoplasmic reticulum membrane;endoplasmic reticulum part;extracellular membrane-bounded organelle;extracellular organelle;extracellular region part;extracellular vesicular exosome;integral to membrane;intracellular organelle part;intracellular part;intrinsic to membrane;macromolecular complex;membrane;membrane part;membrane-bounded organelle;membrane-bounded vesicle;ol…	GO:0005789;GO:0008250;GO:0016020;GO:0016021;GO:0031090;GO:0031224;GO:0031982;GO:0031988;GO:0032991;GO:0043226;GO:0043227;GO:0043230;GO:0043234;GO:0044421;GO:0044422;GO:0044424;GO:0044425;GO:0044432;GO:0044444;GO:0044446;GO:0044464;GO:0065010;GO:0070062	anatomical structure development;apoptosis;biological regulation;blastocyst development;carbohydrate metabolic process;cell death;cellular carbohydrate metabolic process;cellular macromolecule metabolic process;cellular metabolic process;cellular process;cellular protein metabolic process;death;developmental process;glycosylation;macromolecule glycosylation;macromolecule metabolic process;macromo…	GO:0001824;GO:0005975;GO:0006464;GO:0006486;GO:0006487;GO:0006915;GO:0007584;GO:0008152;GO:0008219;GO:0009605;GO:0009987;GO:0009991;GO:0010941;GO:0012501;GO:0016265;GO:0018193;GO:0018196;GO:0018279;GO:0019538;GO:0031667;GO:0032502;GO:0042221;GO:0042493;GO:0042981;GO:0043066;GO:0043067;GO:0043069;GO:0043170;GO:0043412;GO:0043413;GO:0043687;GO:0044237;GO:0044238;GO:0044260;GO:0044262;GO:0044267;GO:…	catalytic activity;dolichyl-diphosphooligosaccharide-protein glycotransferase activity;oligosaccharyl transferase activity;transferase activity;transferase activity, transferring glycosyl groups;transferase activity, transferring hexosyl groups	GO:0003824;GO:0004576;GO:0004579;GO:0016740;GO:0016757;GO:0016758	N-Glycan biosynthesis;Protein processing in endoplasmic reticulum;Various types of N-glycan biosynthesis	ko00510;ko00513;ko04141	DAD	Oligosaccharyltransferase complex (Stt3A variant);Oligosaccharyltransferase complex (Stt3B variant);Oligosaccharyltransferase OSTC-I;Oligosaccharyltransferase OSTC-II;Oligosaccharyltransferase OSTC-III				1	1	1	18.5	18.5	18.5	7.2883	0.0014085	8.7877	0	0.627241	0.850145
A0A0B4J269;Q13509;Q13509-2	A0A0B4J269;G3V2A3;G3V2N6;G3V2R8;G3V3R4;G3V5W4;Q13509;Q13509-2	Tubulin beta-3 chain	TUBB3	0.725912	0.627428	0.205658	24.9897	25.2332	25.4139	26.1166	23.5815	23.8857	24.3074	24.5131				Acetylation;Alternativesplicing;Completeproteome;Cytoplasm;Cytoskeleton;Directproteinsequencing;Diseasemutation;GTP-binding;Microtubule;Nucleotide-binding;Phosphoprotein;Proteomicsidentification;Referenceproteome	axon;cell body;cell part;cell periphery;cell projection;cytoplasm;cytoskeletal part;dendrite;extracellular membrane-bounded organelle;extracellular organelle;extracellular region part;extracellular vesicular exosome;integral to membrane;intracellular membrane-bounded organelle;intracellular organelle;intracellular organelle part;intracellular part;intrinsic to membrane;macromolecular complex;memb…	GO:0005634;GO:0005737;GO:0005874;GO:0016021;GO:0030424;GO:0030425;GO:0031224;GO:0031982;GO:0031988;GO:0032991;GO:0042995;GO:0043005;GO:0043025;GO:0043226;GO:0043227;GO:0043229;GO:0043230;GO:0043231;GO:0043234;GO:0044297;GO:0044421;GO:0044422;GO:0044424;GO:0044425;GO:0044430;GO:0044446;GO:0044464;GO:0065010;GO:0070062;GO:0071944	axon guidance;cell cycle phase;cell cycle process;cellular component assembly;cellular component assembly at cellular level;cellular component organization;cellular component organization at cellular level;cellular component organization or biogenesis;cellular component organization or biogenesis at cellular level;cellular macromolecular complex assembly;cellular macromolecular complex subunit or…	GO:0000280;GO:0006457;GO:0006458;GO:0006461;GO:0006935;GO:0006996;GO:0007017;GO:0007067;GO:0007411;GO:0008152;GO:0009605;GO:0009987;GO:0016043;GO:0019538;GO:0022402;GO:0022403;GO:0022607;GO:0034621;GO:0034622;GO:0040011;GO:0042221;GO:0042330;GO:0043170;GO:0043623;GO:0043933;GO:0044237;GO:0044238;GO:0044260;GO:0044267;GO:0048285;GO:0050896;GO:0051084;GO:0051258;GO:0065003;GO:0071822;GO:0071840;GO:…	binding;catalytic activity;G-protein coupled receptor activity;GTP binding;GTPase activity;guanyl nucleotide binding;guanyl ribonucleotide binding;hydrolase activity;hydrolase activity, acting on acid anhydrides;hydrolase activity, acting on acid anhydrides, in phosphorus-containing anhydrides;molecular transducer activity;nucleoside-triphosphatase activity;nucleotide binding;peptide binding;puri…	GO:0000166;GO:0003824;GO:0003924;GO:0004871;GO:0004872;GO:0004888;GO:0004930;GO:0005198;GO:0005200;GO:0005488;GO:0005525;GO:0016462;GO:0016787;GO:0016817;GO:0016818;GO:0017076;GO:0017111;GO:0019001;GO:0032553;GO:0032555;GO:0032561;GO:0035639;GO:0038023;GO:0042277;GO:0060089	Gap junction;Pathogenic Escherichia coli infection;Phagosome	ko04145;ko04540;ko05130	7tm_1;Tubulin;Tubulin_C					13	1	0	15.6	1.1	0	88.381	0	14.865	0.154229	0.0733794	0.0522568
A0A0B4J2E8	A0A0B4J2E8		ORAI1	0	0.397837	0.397837	NaN	22.3363	22.3363	22.3363	21.9385	21.9385	21.9385	22.3363				Completeproteome;Proteomicsidentification;Referenceproteome									Orai-1					1	1	1	5.5	5.5	5.5	26.136	0.0086486	5.9396	0	0.0298569	0.0944101
A0A0C4DG17;C9J9K3;F8WD59;P08865	A0A0C4DG17;C9J9K3;F8WD59;P08865	40S ribosomal protein SA	RPSA	1.95581	0.344494	-1.4845	27.5483	26.5709	27.6582	28.1408	25.2616	25.3884	27.2174	25.7329				3D-structure;Acetylation;Cellmembrane;Completeproteome;Cytoplasm;Directproteinsequencing;Membrane;Nucleus;Phosphoprotein;Polymorphism;Proteomicsidentification;Receptor;Referenceproteome;Repeat;Ribonucleoprotein;Ribosomalprotein	90S preribosome;cell part;cytoplasm;cytoplasmic part;cytosol;cytosolic small ribosomal subunit;extracellular membrane-bounded organelle;extracellular organelle;extracellular region part;extracellular vesicular exosome;intracellular membrane-bounded organelle;intracellular organelle;intracellular organelle part;intracellular part;macromolecular complex;membrane;membrane-bounded organelle;membrane-…	GO:0005634;GO:0005737;GO:0005829;GO:0005886;GO:0015935;GO:0016020;GO:0022627;GO:0030529;GO:0030684;GO:0030686;GO:0031982;GO:0031988;GO:0032991;GO:0043226;GO:0043227;GO:0043229;GO:0043230;GO:0043231;GO:0044421;GO:0044422;GO:0044424;GO:0044444;GO:0044446;GO:0044464;GO:0065010;GO:0070062	biological adhesion;biosynthetic process;catabolic process;cell adhesion;cellular biosynthetic process;cellular catabolic process;cellular component assembly;cellular component assembly at cellular level;cellular component disassembly;cellular component disassembly at cellular level;cellular component organization;cellular component organization at cellular level;cellular component organization o…	GO:0000028;GO:0000184;GO:0000447;GO:0000461;GO:0000469;GO:0000478;GO:0000479;GO:0000956;GO:0006139;GO:0006364;GO:0006396;GO:0006401;GO:0006402;GO:0006405;GO:0006407;GO:0006412;GO:0006413;GO:0006414;GO:0006415;GO:0006605;GO:0006612;GO:0006613;GO:0006614;GO:0006807;GO:0006810;GO:0006886;GO:0006913;GO:0007155;GO:0008152;GO:0009056;GO:0009057;GO:0009058;GO:0009059;GO:0009987;GO:0010467;GO:0015031;GO:…	binding;laminin receptor activity;receptor activity;ribonucleoprotein binding;ribosome binding;structural constituent of ribosome;structural molecule activity	GO:0003735;GO:0004872;GO:0005055;GO:0005198;GO:0005488;GO:0043021;GO:0043022	Ribosome	ko03010	Ribosomal_S2	40S ribosomal subunit, cytoplasmic;Ribosome, cytoplasmic				6	6	6	30.4	30.4	30.4	29.404	0	133.72	1.78234	0.0625676	1.36856
A0A0C4DG98;H0Y815;Q8NI27	A0A0C4DG98;H0Y815;Q8NI27	THO complex subunit 2	THOC2	0.310509	0.148544	0.983982	27.124	28.1826	27.8453	28.7483	25.9605	27.1064	26.271	27.2549				Alternativesplicing;Coiledcoil;Completeproteome;mRNAprocessing;mRNAsplicing;mRNAtransport;Nucleus;Phosphoprotein;Proteomicsidentification;Referenceproteome;RNA-binding;Transport	cell part;intracellular organelle part;intracellular part;macromolecular complex;nuclear body;nuclear part;nuclear speck;nucleoplasm;nucleoplasm part;organelle part;protein complex;THO complex;THO complex part of transcription export complex;transcription export complex	GO:0000346;GO:0000347;GO:0000445;GO:0005654;GO:0016604;GO:0016607;GO:0032991;GO:0043234;GO:0044422;GO:0044424;GO:0044428;GO:0044446;GO:0044451;GO:0044464	cellular macromolecule metabolic process;cellular metabolic process;cellular nitrogen compound metabolic process;cellular process;establishment of localization;establishment of localization in cell;establishment of RNA localization;interaction with host;interspecies interaction between organisms;intracellular transport;intronless viral mRNA export from host nucleus;macromolecule metabolic process…	GO:0006139;GO:0006396;GO:0006397;GO:0006405;GO:0006406;GO:0006807;GO:0006810;GO:0006913;GO:0008152;GO:0008380;GO:0009987;GO:0015931;GO:0016070;GO:0016071;GO:0016973;GO:0019048;GO:0022414;GO:0022415;GO:0034641;GO:0043170;GO:0044237;GO:0044238;GO:0044260;GO:0044419;GO:0046784;GO:0046907;GO:0050657;GO:0050658;GO:0051028;GO:0051168;GO:0051169;GO:0051234;GO:0051236;GO:0051649;GO:0051701;GO:0051704;GO:…	binding;nucleic acid binding;RNA binding	GO:0003676;GO:0003723;GO:0005488	RNA transport;Spliceosome	ko03013;ko03040	Tho2;Thoc2	Spliceosome;THO complex;TREX complex				12	12	12	9.7	9.7	9.7	169.58	0	152.03	0.134729	0.0452361	1.13911
A0A0C4DGA6;H7C5K0;Q14527;Q14527-2	A0A0C4DGA6;H7C5K0;Q14527;Q14527-2	Helicase-like transcription factor	HLTF	0.357262	0.697134	0.2897	27.4355	27.586	27.7553	28.5127	26.2459	26.1957	26.6031	26.8928				3D-structure;Activator;Alternativeinitiation;ATP-binding;Chromatinregulator;Completeproteome;Cytoplasm;DNA-binding;Helicase;Hydrolase;Ligase;Metal-binding;Multifunctionalenzyme;Nucleotide-binding;Nucleus;Phosphoprotein;Polymorphism;Proteomicsidentification;Referenceproteome;Transcription;Ublconjugationpathway;Zinc;Zinc-finger	cell part;cytoplasm;intracellular membrane-bounded organelle;intracellular non-membrane-bounded organelle;intracellular organelle;intracellular organelle part;intracellular part;membrane;membrane-bounded organelle;non-membrane-bounded organelle;nuclear part;nucleolus;nucleoplasm;nucleus;organelle;organelle part	GO:0005634;GO:0005654;GO:0005730;GO:0005737;GO:0016020;GO:0043226;GO:0043227;GO:0043228;GO:0043229;GO:0043231;GO:0043232;GO:0044422;GO:0044424;GO:0044428;GO:0044446;GO:0044464	biological regulation;biosynthetic process;cellular biosynthetic process;cellular component organization;cellular component organization at cellular level;cellular component organization or biogenesis;cellular component organization or biogenesis at cellular level;cellular macromolecule biosynthetic process;cellular macromolecule metabolic process;cellular metabolic process;cellular nitrogen comp…	GO:0000209;GO:0006139;GO:0006259;GO:0006281;GO:0006301;GO:0006325;GO:0006351;GO:0006355;GO:0006357;GO:0006464;GO:0006807;GO:0006950;GO:0006974;GO:0006996;GO:0008152;GO:0009058;GO:0009059;GO:0009889;GO:0009987;GO:0010468;GO:0010556;GO:0016043;GO:0016070;GO:0016567;GO:0016568;GO:0019219;GO:0019222;GO:0019538;GO:0031323;GO:0031326;GO:0032446;GO:0032774;GO:0033554;GO:0034641;GO:0034645;GO:0043170;GO:…	adenyl nucleotide binding;adenyl ribonucleotide binding;ATP binding;ATPase activity;binding;catalytic activity;cation binding;DNA binding;helicase activity;hydrolase activity;hydrolase activity, acting on acid anhydrides;hydrolase activity, acting on acid anhydrides, in phosphorus-containing anhydrides;ion binding;ligase activity;metal ion binding;nucleic acid binding;nucleoside-triphosphatase ac…	GO:0000166;GO:0003676;GO:0003677;GO:0003824;GO:0004386;GO:0005488;GO:0005524;GO:0008270;GO:0016462;GO:0016787;GO:0016817;GO:0016818;GO:0016874;GO:0016887;GO:0017076;GO:0017111;GO:0030554;GO:0032553;GO:0032555;GO:0032559;GO:0035639;GO:0043167;GO:0043169;GO:0046872;GO:0046914			Helicase_C;HIRAN;SNF2_N;zf-RING_2					7	7	7	9.3	9.3	9.3	113.86	0	72.349	0.161315	0.299549	0.162414
A0A0C4DGD2;E5RGM7;E5RK41;O95391	A0A0C4DGD2;E5RGM7;E5RK41;O95391	Pre-mRNA-splicing factor SLU7	SLU7	-1.38649	-2.0017	0	23.325	23.9402	NaN	24.6651	23.325	23.9402	21.9385	21.9385				Acetylation;Completeproteome;Cytoplasm;Metal-binding;mRNAprocessing;mRNAsplicing;Nucleus;Phosphoprotein;Polymorphism;Proteomicsidentification;Referenceproteome;Spliceosome;Zinc;Zinc-finger	catalytic step 2 spliceosome;cell part;cytoplasm;intracellular membrane-bounded organelle;intracellular organelle;intracellular organelle part;intracellular part;macromolecular complex;membrane;membrane-bounded organelle;nuclear body;nuclear part;nuclear speck;nucleoplasm;nucleoplasm part;nucleus;organelle;organelle part;ribonucleoprotein complex;small nuclear ribonucleoprotein complex;spliceosom…	GO:0005634;GO:0005654;GO:0005681;GO:0005737;GO:0016020;GO:0016604;GO:0016607;GO:0030529;GO:0030532;GO:0032991;GO:0043226;GO:0043227;GO:0043229;GO:0043231;GO:0044422;GO:0044424;GO:0044428;GO:0044446;GO:0044451;GO:0044464;GO:0071013	alternative nuclear mRNA splicing, via spliceosome;cellular component assembly;cellular component assembly at cellular level;cellular component organization;cellular component organization at cellular level;cellular component organization or biogenesis;cellular component organization or biogenesis at cellular level;cellular macromolecular complex assembly;cellular macromolecular complex subunit o…	GO:0000375;GO:0000377;GO:0000380;GO:0000389;GO:0000398;GO:0006139;GO:0006376;GO:0006396;GO:0006397;GO:0006807;GO:0006810;GO:0006886;GO:0006950;GO:0008152;GO:0008380;GO:0009266;GO:0009408;GO:0009628;GO:0009987;GO:0015031;GO:0016043;GO:0016070;GO:0016071;GO:0022607;GO:0022618;GO:0033554;GO:0034605;GO:0034621;GO:0034622;GO:0034641;GO:0043170;GO:0043933;GO:0044237;GO:0044238;GO:0044260;GO:0045184;GO:…	binding;catalytic activity;cation binding;ion binding;metal ion binding;nucleic acid binding;pre-mRNA 3'-splice site binding;pre-mRNA binding;RNA binding;second spliceosomal transesterification activity;transition metal ion binding;zinc ion binding	GO:0000386;GO:0003676;GO:0003723;GO:0003824;GO:0005488;GO:0008270;GO:0030628;GO:0036002;GO:0043167;GO:0043169;GO:0046872;GO:0046914	Spliceosome	ko03040	Slu7	C complex spliceosome;Spliceosome				1	1	1	16.8	16.8	16.8	11.587	0	12.273	0.381194	0.562028	0
A0A0C4DGK8;G3V359;G3V3C7;G3V3M6;G3V5D9;G3V5M0;G3V5Q1;H7C4A8;P27695	A0A0C4DGK8;G3V359;G3V3C7;G3V3M6;G3V5D9;G3V5M0;G3V5Q1;H7C4A8;P27695	DNA-(apurinic or apyrimidinic site) lyase;DNA-(apurinic or apyrimidinic site) lyase, mitochondrial	APEX1	1.31702	-1.83665	-1.31702	23.2555	23.7752	23.2555	24.5387	21.9385	23.7752	23.2555	21.9385				3D-structure;Acetylation;Activator;Cleavageonpairofbasicresidues;Completeproteome;Cytoplasm;Directproteinsequencing;Disulfidebond;DNA-binding;DNAdamage;DNArecombination;DNArepair;Endonuclease;Endoplasmicreticulum;Exonuclease;Hydrolase;Lyase;Magnesium;Metal-binding;Mitochondrion;Nuclease;Nucleus;Phosphoprotein;Polymorphism;Proteomicsidentification;Referenceproteome;Repressor;RNA-binding;S-nitrosyl…	cell part;centrosome;cytoplasm;cytoplasmic part;cytoskeletal part;endoplasmic reticulum;intracellular;intracellular membrane-bounded organelle;intracellular non-membrane-bounded organelle;intracellular organelle;intracellular organelle part;intracellular part;macromolecular complex;membrane-bounded organelle;microtubule organizing center;mitochondrion;non-membrane-bounded organelle;nuclear body;n…	GO:0005622;GO:0005634;GO:0005654;GO:0005667;GO:0005730;GO:0005737;GO:0005739;GO:0005783;GO:0005813;GO:0005815;GO:0005840;GO:0016604;GO:0016607;GO:0030529;GO:0032991;GO:0043226;GO:0043227;GO:0043228;GO:0043229;GO:0043231;GO:0043232;GO:0043234;GO:0044422;GO:0044424;GO:0044428;GO:0044430;GO:0044444;GO:0044446;GO:0044451;GO:0044464;GO:0048471	aging;anatomical structure homeostasis;base-excision repair;biological regulation;biosynthetic process;cell cycle;cell redox homeostasis;cellular biosynthetic process;cellular component organization;cellular component organization at cellular level;cellular component organization or biogenesis;cellular component organization or biogenesis at cellular level;cellular homeostasis;cellular macromolec…	GO:0000278;GO:0000302;GO:0000722;GO:0000723;GO:0000724;GO:0000725;GO:0006139;GO:0006259;GO:0006260;GO:0006261;GO:0006271;GO:0006281;GO:0006282;GO:0006283;GO:0006284;GO:0006289;GO:0006297;GO:0006298;GO:0006302;GO:0006304;GO:0006310;GO:0006312;GO:0006351;GO:0006355;GO:0006730;GO:0006807;GO:0006950;GO:0006974;GO:0006979;GO:0006996;GO:0007049;GO:0007568;GO:0008152;GO:0009058;GO:0009059;GO:0009719;GO:…	3'-5' exonuclease activity;3'-5'-exodeoxyribonuclease activity;binding;carbon-oxygen lyase activity;catalytic activity;cation binding;chromatin binding;chromatin DNA binding;damaged DNA binding;deoxyribonuclease activity;DNA binding;DNA N-glycosylase activity;DNA-(apurinic or apyrimidinic site) lyase activity;double-stranded DNA specific 3'-5' exodeoxyribonuclease activity;double-stranded DNA spe…	GO:0000988;GO:0000989;GO:0003676;GO:0003677;GO:0003682;GO:0003684;GO:0003712;GO:0003713;GO:0003714;GO:0003824;GO:0003906;GO:0004518;GO:0004519;GO:0004520;GO:0004521;GO:0004523;GO:0004527;GO:0004528;GO:0004529;GO:0004536;GO:0004540;GO:0004844;GO:0005488;GO:0008081;GO:0008296;GO:0008309;GO:0008311;GO:0008408;GO:0016491;GO:0016787;GO:0016788;GO:0016796;GO:0016798;GO:0016799;GO:0016829;GO:0016835;GO:…	Base excision repair	ko03410	Exo_endo_phos	RAD9-RAD1-HUS1-APE1 complex;VEGF transcriptional complex				1	1	1	9.3	9.3	9.3	11.691	0.001321	7.448	0.341662	0.506909	0.319678
A0A0C4DGS1;P39656;P39656-2;P39656-3;U3KQ84	A0A0C4DGS1;P39656;P39656-2;P39656-3;U3KQ84	Dolichyl-diphosphooligosaccharide--protein glycosyltransferase 48 kDa subunit	DDOST	0	2.05606	2.05606	NaN	23.9946	23.9946	23.9946	21.9385	21.9385	21.9385	23.9946				Alternativesplicing;Completeproteome;Congenitaldisorderofglycosylation;Diseasemutation;Endoplasmicreticulum;Glycosyltransferase;Membrane;Polymorphism;Proteomicsidentification;Referenceproteome;Signal;Transferase;Transmembrane;Transmembranehelix	cell part;cytoplasmic part;endoplasmic reticulum;endoplasmic reticulum membrane;endoplasmic reticulum part;integral to membrane;intracellular membrane-bounded organelle;intracellular organelle;intracellular organelle part;intracellular part;intrinsic to membrane;macromolecular complex;membrane;membrane part;membrane-bounded organelle;oligosaccharyltransferase complex;organelle;organelle membrane;…	GO:0005783;GO:0005789;GO:0008250;GO:0016020;GO:0016021;GO:0031090;GO:0031224;GO:0032991;GO:0043226;GO:0043227;GO:0043229;GO:0043231;GO:0043234;GO:0044422;GO:0044424;GO:0044425;GO:0044432;GO:0044444;GO:0044446;GO:0044464	biosynthetic process;carbohydrate metabolic process;cell activation;cellular biosynthetic process;cellular carbohydrate metabolic process;cellular macromolecule biosynthetic process;cellular macromolecule metabolic process;cellular metabolic process;cellular process;cellular protein metabolic process;cotranslational protein targeting to membrane;defense response;establishment of localization;esta…	GO:0001775;GO:0002376;GO:0005975;GO:0006412;GO:0006464;GO:0006486;GO:0006487;GO:0006605;GO:0006612;GO:0006613;GO:0006614;GO:0006810;GO:0006886;GO:0006950;GO:0006952;GO:0006955;GO:0008152;GO:0009058;GO:0009059;GO:0009987;GO:0010033;GO:0010467;GO:0015031;GO:0018193;GO:0018196;GO:0018279;GO:0019538;GO:0034097;GO:0034645;GO:0042110;GO:0042221;GO:0043170;GO:0043412;GO:0043413;GO:0043687;GO:0044237;GO:…	catalytic activity;dolichyl-diphosphooligosaccharide-protein glycotransferase activity;oligosaccharyl transferase activity;transferase activity;transferase activity, transferring glycosyl groups;transferase activity, transferring hexosyl groups	GO:0003824;GO:0004576;GO:0004579;GO:0016740;GO:0016757;GO:0016758	N-Glycan biosynthesis;Protein processing in endoplasmic reticulum;Various types of N-glycan biosynthesis	ko00510;ko00513;ko04141	DDOST_48kD	Oligosaccharyltransferase complex (Stt3A variant);Oligosaccharyltransferase complex (Stt3B variant)				1	1	1	5.8	5.8	5.8	17.105	0.0012987	7.2796	0	0.432451	0.603028
A0A0C4DGS9;Q9Y6K0	A0A0C4DGS9;Q9Y6K0	Choline/ethanolaminephosphotransferase 1	CEPT1	1.18041	2.1336	-0.891479	25.4909	24.0721	25.5856	25.9493	23.7832	21.9385	24.9636	24.0721				Completeproteome;Endoplasmicreticulum;Glycoprotein;Lipidbiosynthesis;Lipidmetabolism;Magnesium;Manganese;Membrane;Metal-binding;Nucleus;Phospholipidbiosynthesis;Phospholipidmetabolism;Phosphoprotein;Proteomicsidentification;Referenceproteome;Transferase;Transmembrane;Transmembranehelix	cell part;cytoplasmic part;endoplasmic reticulum membrane;endoplasmic reticulum part;integral to membrane;intracellular organelle part;intracellular part;intrinsic to membrane;membrane;membrane part;nuclear membrane;nuclear part;organelle membrane;organelle part	GO:0005789;GO:0016020;GO:0016021;GO:0031090;GO:0031224;GO:0031965;GO:0044422;GO:0044424;GO:0044425;GO:0044428;GO:0044432;GO:0044444;GO:0044446;GO:0044464	alcohol metabolic process;amine biosynthetic process;amine metabolic process;biosynthetic process;CDP-choline pathway;cellular amine metabolic process;cellular biogenic amine biosynthetic process;cellular biogenic amine metabolic process;cellular biosynthetic process;cellular lipid metabolic process;cellular metabolic process;cellular nitrogen compound biosynthetic process;cellular nitrogen compo…	GO:0006066;GO:0006576;GO:0006580;GO:0006629;GO:0006644;GO:0006646;GO:0006650;GO:0006656;GO:0006657;GO:0006807;GO:0008152;GO:0008610;GO:0008654;GO:0009058;GO:0009308;GO:0009309;GO:0009987;GO:0019637;GO:0034641;GO:0042401;GO:0042439;GO:0044106;GO:0044237;GO:0044238;GO:0044249;GO:0044255;GO:0044271;GO:0044281;GO:0045017;GO:0046335;GO:0046337;GO:0046470;GO:0046474;GO:0046486	binding;catalytic activity;cation binding;CDP-alcohol phosphatidyltransferase activity;diacylglycerol cholinephosphotransferase activity;ethanolaminephosphotransferase activity;ion binding;metal ion binding;phosphotransferase activity, for other substituted phosphate groups;transferase activity;transferase activity, transferring phosphorus-containing groups	GO:0003824;GO:0004142;GO:0004307;GO:0005488;GO:0016740;GO:0016772;GO:0016780;GO:0017169;GO:0043167;GO:0043169;GO:0046872	Ether lipid metabolism;Glycerophospholipid metabolism;Phosphonate and phosphinate metabolism	ko00440;ko00564;ko00565	CDP-OH_P_transf					2	2	2	7.1	7.1	7.1	31.293	0	14.36	0.294558	0.456571	0.194493
A0A0D9SEI3;A0A0D9SEN2;A0A0D9SER5;P21127;P21127-10;P21127-12;P21127-2;P21127-3;P21127-4;P21127-5;P21127-6;P21127-8;P21127-9;Q5QPR3;Q5QPR4;Q9UQ88;Q9UQ88-10;Q9UQ88-2;Q9UQ88-3;Q9UQ88-4;Q9UQ88-5;Q9UQ88-9	A0A0D9SEI3;A0A0D9SEN2;A0A0D9SER5;P21127;P21127-10;P21127-12;P21127-2;P21127-3;P21127-4;P21127-5;P21127-6;P21127-8;P21127-9;Q5QPR3;Q5QPR4;Q9UQ88;Q9UQ88-10;Q9UQ88-2;Q9UQ88-3;Q9UQ88-4;Q9UQ88-5;Q9UQ88-8;Q9UQ88-9	Cyclin-dependent kinase 11A;Cyclin-dependent kinase 11B	CDK11A;CDK11B	0.779583	-1.20868	-0.384472	27.1269	27.8076	27.2852	28.507	25.6851	27.2889	26.4646	26.0802				Alternativeinitiation;Alternativesplicing;Apoptosis;ATP-binding;Cellcycle;Completeproteome;Cytoplasm;Kinase;Nucleotide-binding;Nucleus;Phosphoprotein;Polymorphism;Proteomicsidentification;Referenceproteome;Serine/threonine-proteinkinase;Transferase	cell part;cytoplasm;intracellular membrane-bounded organelle;intracellular organelle;intracellular organelle part;intracellular part;membrane-bounded organelle;nuclear part;nucleoplasm;nucleus;organelle;organelle part	GO:0005634;GO:0005654;GO:0005737;GO:0043226;GO:0043227;GO:0043229;GO:0043231;GO:0044422;GO:0044424;GO:0044428;GO:0044446;GO:0044464	apoptosis;biological regulation;cell cycle phase;cell cycle process;cell death;cell proliferation;cellular component organization;cellular component organization at cellular level;cellular component organization or biogenesis;cellular component organization or biogenesis at cellular level;cellular macromolecule metabolic process;cellular metabolic process;cellular process;cellular protein metabol…	GO:0000280;GO:0001558;GO:0006355;GO:0006464;GO:0006468;GO:0006793;GO:0006796;GO:0006915;GO:0006996;GO:0007067;GO:0008152;GO:0008219;GO:0008283;GO:0009889;GO:0009987;GO:0010468;GO:0010556;GO:0012501;GO:0016043;GO:0016265;GO:0016310;GO:0019219;GO:0019222;GO:0019538;GO:0022402;GO:0022403;GO:0031323;GO:0031326;GO:0040008;GO:0043170;GO:0043412;GO:0044237;GO:0044238;GO:0044260;GO:0044267;GO:0048285;GO:…	adenyl nucleotide binding;adenyl ribonucleotide binding;ATP binding;binding;catalytic activity;cyclin-dependent protein kinase activity;kinase activity;nucleotide binding;phosphotransferase activity, alcohol group as acceptor;protein kinase activity;protein serine/threonine kinase activity;purine nucleotide binding;purine ribonucleoside triphosphate binding;purine ribonucleotide binding;ribonucle…	GO:0000166;GO:0003824;GO:0004672;GO:0004674;GO:0004693;GO:0005488;GO:0005524;GO:0016301;GO:0016740;GO:0016772;GO:0016773;GO:0017076;GO:0030554;GO:0032553;GO:0032555;GO:0032559;GO:0035639			Pkinase	Parvulin-associated pre-rRNP complex				9	9	9	12.2	12.2	12.2	86.823	0	58.736	0.451177	1.67104	0.266179
A0A0D9SEI8;P16989;P16989-2;P16989-3	A0A0D9SEI8;P16989;P16989-2;P16989-3	Y-box-binding protein 3	YBX3	-1.28716	0	0	23.2257	NaN	NaN	23.2257	23.2257	21.9385	21.9385	21.9385				Acetylation;Alternativesplicing;Completeproteome;Cytoplasm;DNA-binding;Nucleus;Phosphoprotein;Polymorphism;Referenceproteome;Repressor;Transcription;Transcriptionregulation	cell junction;cell part;cell-cell junction;cytoplasm;cytoplasmic part;intracellular membrane-bounded organelle;intracellular organelle;intracellular part;macromolecular complex;membrane-bounded organelle;nucleus;occluding junction;organelle;perinuclear region of cytoplasm;polysome;ribonucleoprotein complex;tight junction	GO:0005634;GO:0005737;GO:0005844;GO:0005911;GO:0005923;GO:0030054;GO:0030529;GO:0032991;GO:0043226;GO:0043227;GO:0043229;GO:0043231;GO:0044424;GO:0044444;GO:0044464;GO:0048471;GO:0070160	3'-UTR-mediated mRNA stabilization;anatomical structure development;biological regulation;cellular hyperosmotic response;cellular macromolecule metabolic process;cellular metabolic process;cellular nitrogen compound metabolic process;cellular process;cellular response to abiotic stimulus;cellular response to chemical stimulus;cellular response to cytokine stimulus;cellular response to organic sub…	GO:0000122;GO:0001701;GO:0003006;GO:0006139;GO:0006355;GO:0006357;GO:0006417;GO:0006807;GO:0006950;GO:0006970;GO:0006972;GO:0007276;GO:0007283;GO:0008152;GO:0008406;GO:0008584;GO:0009266;GO:0009409;GO:0009566;GO:0009628;GO:0009790;GO:0009792;GO:0009889;GO:0009890;GO:0009891;GO:0009892;GO:0009893;GO:0009987;GO:0010033;GO:0010468;GO:0010556;GO:0010557;GO:0010558;GO:0010604;GO:0010605;GO:0010608;GO:…	binding;DNA binding;double-stranded DNA binding;enzyme binding;GTPase binding;mRNA 3'-UTR binding;mRNA binding;nucleic acid binding;nucleic acid binding transcription factor activity;protein binding;protein binding transcription factor activity;Ras GTPase binding;regulatory region DNA binding;regulatory region nucleic acid binding;Rho GTPase binding;RNA binding;RNA polymerase II regulatory region…	GO:0000975;GO:0000976;GO:0000977;GO:0000988;GO:0000989;GO:0001012;GO:0001067;GO:0001071;GO:0003676;GO:0003677;GO:0003690;GO:0003697;GO:0003700;GO:0003712;GO:0003714;GO:0003723;GO:0003729;GO:0003730;GO:0005488;GO:0005515;GO:0017016;GO:0017048;GO:0019899;GO:0031267;GO:0043565;GO:0043566;GO:0044212;GO:0051020	Tight junction	ko04530	CSD	H2AX complex II				1	1	1	20.7	20.7	20.7	10.427	0.0024661	6.8105	0.34915	0	0
A0A0D9SEM9	A0A0D9SEM9		DDX39A	-3.0985	3.4723	3.4723	25.037	25.4108	25.4108	26.236	25.037	21.9385	21.9385	25.4108				Completeproteome;Referenceproteome														1	1	1	10.4	10.4	10.4	10.925	0.0024752	6.8359	1.09721	0.953928	1.26483
A0A0D9SF53;A0A0D9SFB3;A0A0D9SG12;A0A2R8Y4A4;A0A2R8Y5G6;A0A2R8Y645;A0A2R8Y7T2;A0A2R8YCW1;A0A2R8YDH3;A0A2R8YDT5;A0A2R8YF78;A0A2R8YFR4;A0A2R8YFS5;A0A2U3TZJ9;F6S8Q4;O00571;O00571-2;O15523;O15523-2	A0A087WVZ1;A0A087WX09;A0A0D9SF53;A0A0D9SFB3;A0A0D9SG12;A0A0J9YVQ7;A0A2R8Y4A4;A0A2R8Y4D2;A0A2R8Y5G6;A0A2R8Y645;A0A2R8Y650;A0A2R8Y770;A0A2R8Y7T2;A0A2R8YCU0;A0A2R8YCW1;A0A2R8YDH3;A0A2R8YDT5;A0A2R8YF78;A0A2R8YF89;A0A2R8YFR4;A0A2R8YFS5;A0A2U3TZJ9;C9J081;C9J8G5;D6RCM4;F6S8Q4;O00571;O00571-2;O15523;O15523-2;O15523-3;Q9NQI0;Q9NQI0-2;Q9NQI0-3;Q9NQI0-4	ATP-dependent RNA helicase DDX3X;ATP-dependent RNA helicase DDX3Y	DDX3X;DDX3Y	-0.00659752	-0.0235462	0.0535583	31.7039	31.766	31.7276	32.7353	30.7072	30.7777	30.7006	30.7541				3D-structure;Acetylation;Alternativesplicing;Apoptosis;ATP-binding;Chromosomepartition;Completeproteome;Cytoplasm;Directproteinsequencing;DNA-binding;Helicase;Host-virusinteraction;Hydrolase;Immunity;Innateimmunity;Membrane;Mitochondrion;Mitochondrionoutermembrane;Nucleotide-binding;Nucleus;Phosphoprotein;Polymorphism;Referenceproteome;Ribosomebiogenesis;RNA-binding;Transcription;Transcriptionreg…	cell part;cytoplasm;cytoplasmic part;extracellular membrane-bounded organelle;extracellular organelle;extracellular region part;extracellular vesicular exosome;intracellular membrane-bounded organelle;intracellular non-membrane-bounded organelle;intracellular organelle;intracellular organelle part;intracellular part;macromolecular complex;membrane;membrane-bounded organelle;membrane-bounded vesic…	GO:0005634;GO:0005730;GO:0005737;GO:0005741;GO:0010494;GO:0016020;GO:0016604;GO:0016607;GO:0019867;GO:0030529;GO:0031090;GO:0031966;GO:0031968;GO:0031982;GO:0031988;GO:0032991;GO:0035770;GO:0043226;GO:0043227;GO:0043228;GO:0043229;GO:0043230;GO:0043231;GO:0043232;GO:0044421;GO:0044422;GO:0044424;GO:0044428;GO:0044429;GO:0044444;GO:0044446;GO:0044451;GO:0044464;GO:0065010;GO:0070062	biological regulation;biosynthetic process;cellular biosynthetic process;cellular component assembly;cellular component assembly at cellular level;cellular component organization;cellular component organization at cellular level;cellular component organization or biogenesis;cellular component organization or biogenesis at cellular level;cellular macromolecular complex assembly;cellular macromolec…	GO:0001558;GO:0001817;GO:0001819;GO:0002376;GO:0006139;GO:0006259;GO:0006351;GO:0006355;GO:0006357;GO:0006413;GO:0006417;GO:0006446;GO:0006807;GO:0006917;GO:0006950;GO:0006952;GO:0006955;GO:0006970;GO:0007059;GO:0007165;GO:0008152;GO:0008624;GO:0008625;GO:0009058;GO:0009059;GO:0009607;GO:0009615;GO:0009628;GO:0009889;GO:0009890;GO:0009891;GO:0009892;GO:0009893;GO:0009987;GO:0010035;GO:0010466;GO:…	adenyl nucleotide binding;adenyl ribonucleotide binding;ATP binding;ATPase activity;ATPase activity, coupled;ATP-dependent DNA helicase activity;ATP-dependent helicase activity;ATP-dependent RNA helicase activity;binding;catalytic activity;CTPase activity;DNA binding;DNA helicase activity;DNA-dependent ATPase activity;eukaryotic initiation factor 4E binding;GTPase activity;helicase activity;hydro…	GO:0000166;GO:0003676;GO:0003677;GO:0003678;GO:0003723;GO:0003724;GO:0003727;GO:0003729;GO:0003824;GO:0003924;GO:0004003;GO:0004004;GO:0004386;GO:0005488;GO:0005515;GO:0005524;GO:0008026;GO:0008094;GO:0008134;GO:0008143;GO:0008186;GO:0008190;GO:0016462;GO:0016787;GO:0016817;GO:0016818;GO:0016887;GO:0017076;GO:0017111;GO:0030554;GO:0031369;GO:0032553;GO:0032555;GO:0032559;GO:0035613;GO:0035639;GO:…	RIG-I-like receptor signaling pathway	ko04622	DEAD;Helicase_C	Large Drosha complex;Spliceosome;TNF-alpha/Nf-kappa B signaling complex (RPL6, RPL30, RPS13, CHUK, DDX3X, NFKB2, NFKBIB, REL, IKBKG, NFKB1, MAP3K8, RELB, GLG1, NFKBIA, RELA, TNIP2, GTF2I)				24	24	23	45.5	45.5	43.8	70.839	0	296.22	0.0173751	0.161884	0.0164007
A0A0D9SF54;A0A0D9SGF6;Q13813;Q13813-2;Q13813-3	A0A0D9SF54;A0A0D9SGF6;Q13813;Q13813-2;Q13813-3	Spectrin alpha chain, non-erythrocytic 1	SPTAN1	-2.9454	0	0	24.8839	NaN	NaN	24.8839	24.8839	21.9385	21.9385	21.9385				3D-structure;Acetylation;Actin-binding;Actincapping;Alternativesplicing;Calcium;Calmodulin-binding;Completeproteome;Cytoplasm;Cytoskeleton;Directproteinsequencing;Diseasemutation;Epilepsy;Mentalretardation;Metal-binding;Phosphoprotein;Polymorphism;Referenceproteome;Repeat;SH3domain	adherens junction;anchoring junction;cell cortex part;cell junction;cell part;cell-cell adherens junction;cell-cell junction;contractile fiber part;cuticular plate;cytoplasmic part;cytoskeletal part;cytoskeleton;cytosol;extracellular membrane-bounded organelle;extracellular organelle;extracellular region part;extracellular vesicular exosome;fascia adherens;intracellular membrane-bounded organelle…	GO:0005829;GO:0005856;GO:0005911;GO:0005912;GO:0005913;GO:0005916;GO:0008091;GO:0015630;GO:0016020;GO:0016328;GO:0030018;GO:0030054;GO:0031982;GO:0031988;GO:0032437;GO:0043226;GO:0043227;GO:0043228;GO:0043229;GO:0043230;GO:0043231;GO:0043232;GO:0044421;GO:0044422;GO:0044424;GO:0044425;GO:0044430;GO:0044444;GO:0044446;GO:0044448;GO:0044449;GO:0044459;GO:0044464;GO:0065010;GO:0070062;GO:0070161	actin filament capping;apoptosis;axon guidance;biological regulation;cell death;cellular component disassembly;cellular component disassembly at cellular level;cellular component disassembly involved in apoptosis;cellular component organization;cellular component organization at cellular level;cellular component organization or biogenesis;cellular component organization or biogenesis at cellular …	GO:0006915;GO:0006921;GO:0006935;GO:0007411;GO:0008064;GO:0008219;GO:0009605;GO:0009987;GO:0010639;GO:0012501;GO:0016043;GO:0016265;GO:0022411;GO:0030832;GO:0030833;GO:0030834;GO:0030835;GO:0030837;GO:0031333;GO:0032271;GO:0032272;GO:0032535;GO:0032956;GO:0032970;GO:0033043;GO:0040011;GO:0042221;GO:0042330;GO:0043242;GO:0043244;GO:0043254;GO:0044087;GO:0048519;GO:0048523;GO:0050789;GO:0050794;GO:…	actin binding;binding;calcium ion binding;cation binding;cytoskeletal protein binding;ion binding;metal ion binding;protein binding;structural constituent of cytoskeleton;structural molecule activity	GO:0003779;GO:0005198;GO:0005200;GO:0005488;GO:0005509;GO:0005515;GO:0008092;GO:0043167;GO:0043169;GO:0046872			EF-hand_7;EFhand_Ca_insen;SH3_1;Spectrin	Emerin architectural complex;Emerin complex 1;Emerin complex 32;Emerin-actin-NMI-(alphaII)spectrin complex				3	3	3	1.3	1.3	1.3	282.83	0	20.85	1.02011	0	0
A0A0D9SGE8;Q5JRC6;Q8IWS0;Q8IWS0-2;Q8IWS0-3;Q8IWS0-4;Q8IWS0-5	A0A0D9SGE8;Q5JRC6;Q8IWS0;Q8IWS0-2;Q8IWS0-3;Q8IWS0-4;Q8IWS0-5	PHD finger protein 6	PHF6	-0.490255	0.0273075	0.10825	28.4302	28.259	28.2195	29.3471	27.6546	27.2453	27.1643	27.2726				3D-structure;Acetylation;Alternativesplicing;Centromere;Chromosome;Completeproteome;Diseasemutation;DNA-binding;Epilepsy;Kinetochore;Mentalretardation;Metal-binding;Nucleus;Phosphoprotein;Proteomicsidentification;Referenceproteome;Repeat;Transcription;Transcriptionregulation;Zinc;Zinc-finger	cell part;chromosomal part;condensed chromosome kinetochore;intracellular membrane-bounded organelle;intracellular non-membrane-bounded organelle;intracellular organelle;intracellular organelle part;intracellular part;kinetochore;macromolecular complex;membrane-bounded organelle;non-membrane-bounded organelle;nuclear part;nucleolus;nucleoplasm;nucleus;organelle;organelle part;protein complex	GO:0000776;GO:0000777;GO:0005634;GO:0005654;GO:0005730;GO:0032991;GO:0043226;GO:0043227;GO:0043228;GO:0043229;GO:0043231;GO:0043232;GO:0043234;GO:0044422;GO:0044424;GO:0044427;GO:0044428;GO:0044446;GO:0044464	biological regulation;biosynthetic process;cellular biosynthetic process;cellular macromolecule biosynthetic process;cellular macromolecule metabolic process;cellular metabolic process;cellular nitrogen compound metabolic process;cellular process;macromolecule biosynthetic process;macromolecule metabolic process;metabolic process;nitrogen compound metabolic process;nucleic acid metabolic process;…	GO:0006139;GO:0006351;GO:0006355;GO:0006807;GO:0008152;GO:0009058;GO:0009059;GO:0009889;GO:0009987;GO:0010468;GO:0010556;GO:0016070;GO:0019219;GO:0019222;GO:0031323;GO:0031326;GO:0032774;GO:0034641;GO:0034645;GO:0043170;GO:0044237;GO:0044238;GO:0044249;GO:0044260;GO:0050789;GO:0050794;GO:0051171;GO:0051252;GO:0060255;GO:0065007;GO:0080090;GO:0090304;GO:2000112	binding;cation binding;cytoskeletal protein binding;DNA binding;enzyme binding;histone binding;histone deacetylase binding;ion binding;metal ion binding;nucleic acid binding;phosphoprotein binding;protein binding;ribonucleoprotein binding;scaffold protein binding;transition metal ion binding;tubulin binding;zinc ion binding	GO:0003676;GO:0003677;GO:0005488;GO:0005515;GO:0008092;GO:0008270;GO:0015631;GO:0019899;GO:0042393;GO:0042826;GO:0043021;GO:0043167;GO:0043169;GO:0046872;GO:0046914;GO:0051219;GO:0097110								7	7	7	28.7	28.7	28.7	41.361	0	93.687	0.25214	0.125024	0.0131207
A0A0G2JHC2;Q6NYC8;Q6NYC8-2	A0A0G2JHC2;Q6NYC8;Q6NYC8-2	Phostensin	PPP1R18	-1.28803	0	0	23.2265	NaN	NaN	23.2265	23.2265	21.9385	21.9385	21.9385				Acetylation;Actin-binding;Alternativesplicing;Completeproteome;Cytoplasm;Cytoskeleton;Phosphoprotein;Polymorphism;Referenceproteome	cell part;cytoplasm;cytoskeleton;intracellular non-membrane-bounded organelle;intracellular organelle;intracellular part;non-membrane-bounded organelle;organelle	GO:0005737;GO:0005856;GO:0043226;GO:0043228;GO:0043229;GO:0043232;GO:0044424;GO:0044464							Phostensin;Phostensin_N					1	1	1	3.8	3.8	3.8	68.041	0.0012853	7.2047	0.349425	0	0
A0A0G2JIW1;P0DMV8;P0DMV8-2;P0DMV9;V9GZ37	A0A0G2JIW1;P0DMV8;P0DMV8-2;P0DMV9;V9GZ37	Heat shock 70 kDa protein 1A;Heat shock 70 kDa protein 1B	HSPA1A;HSPA1B	0.636549	0.313055	0.455469	30.3786	30.9695	30.9077	31.7041	29.0255	29.8045	29.6621	30.1176				3D-structure;Acetylation;Alternativesplicing;ATP-binding;Chaperone;Completeproteome;Cytoplasm;Directproteinsequencing;Hostcellreceptorforvirusentry;Methylation;Nucleotide-binding;Phosphoprotein;Polymorphism;Proteomicsidentification;Receptor;Referenceproteome;Stressresponse									HSP70	LSD1 complex;N-NOS-CHIP-HSP70-1 complex;P2X7 receptor signalling complex;Polycomb repressive complex 1 (PRC1, hPRC-H)				19	18	10	35.2	33.2	17.9	70.108	0	180.54	0.342699	0.0451721	0.334677
A0A0G2JJD3;O95870;O95870-2	A0A0G2JJD3;O95870;O95870-2	Abhydrolase domain-containing protein 16A	ABHD16A	0.897776	1.1132	0.419901	23.9453	24.2935	24.5506	25.1299	22.4276	22.6321	23.3254	23.7453				Alternativesplicing;Completeproteome;Directproteinsequencing;Hydrolase;Membrane;Referenceproteome;Transmembrane;Transmembranehelix	cell part;integral to membrane;intrinsic to membrane;membrane part	GO:0016021;GO:0031224;GO:0044425;GO:0044464			catalytic activity;hydrolase activity	GO:0003824;GO:0016787			Abhydrolase_5					1	1	1	1.5	1.5	1.5	67.518	0.0012821	7.1489	0.20438	0.177925	0.0994576
A0A0G2JLD8;C9K0U8;E7EUY5;Q04837	A0A0G2JLD8;C9K0U8;E7EUY5;Q04837	Single-stranded DNA-binding protein, mitochondrial	SSBP1	0.283352	0.401663	-0.0326386	26.2588	26.174	26.3773	27.2171	25.1102	24.9593	25.3936	25.3609				3D-structure;Acetylation;Completeproteome;Directproteinsequencing;DNA-binding;DNAreplication;Mitochondrion;Mitochondrionnucleoid;Phosphoprotein;Proteomicsidentification;Referenceproteome;Transitpeptide	cell part;cytoplasmic part;extracellular membrane-bounded organelle;extracellular organelle;extracellular region part;extracellular vesicular exosome;intracellular membrane-bounded organelle;intracellular non-membrane-bounded organelle;intracellular organelle;intracellular organelle lumen;intracellular organelle part;intracellular part;membrane-bounded organelle;membrane-bounded vesicle;membrane-…	GO:0005634;GO:0005739;GO:0005759;GO:0009295;GO:0031974;GO:0031982;GO:0031988;GO:0042645;GO:0043226;GO:0043227;GO:0043228;GO:0043229;GO:0043230;GO:0043231;GO:0043232;GO:0043233;GO:0044421;GO:0044422;GO:0044424;GO:0044429;GO:0044444;GO:0044446;GO:0044464;GO:0065010;GO:0070013;GO:0070062	anatomical structure morphogenesis;biological regulation;biosynthetic process;cell part morphogenesis;cellular biosynthetic process;cellular component morphogenesis;cellular component organization;cellular component organization at cellular level;cellular component organization or biogenesis;cellular component organization or biogenesis at cellular level;cellular developmental process;cellular ma…	GO:0006139;GO:0006259;GO:0006260;GO:0006807;GO:0006996;GO:0007005;GO:0008152;GO:0009058;GO:0009059;GO:0009653;GO:0009987;GO:0016043;GO:0019222;GO:0032502;GO:0032989;GO:0032990;GO:0034641;GO:0034645;GO:0043085;GO:0043170;GO:0044093;GO:0044237;GO:0044238;GO:0044249;GO:0044260;GO:0048869;GO:0050789;GO:0050790;GO:0051095;GO:0051096;GO:0051336;GO:0051345;GO:0065007;GO:0065009;GO:0070584;GO:0071840;GO:…	binding;chromatin binding;DNA binding;nucleic acid binding;single-stranded DNA binding;structure-specific DNA binding	GO:0003676;GO:0003677;GO:0003682;GO:0003697;GO:0005488;GO:0043566	DNA replication;Homologous recombination;Mismatch repair	ko03030;ko03430;ko03440	SSB					2	2	2	20.9	20.9	20.9	15.598	0	19.871	0.0406838	0.0305523	0.00439168
A0A0G2JMB2;A0A286YEY1;A0A286YEY5;P01876;P01877	A0A0G2JMB2;A0A286YEY1;A0A286YEY5;P01876;P01877	Ig alpha-1 chain C region;Ig alpha-2 chain C region	IGHA1;IGHA2	0	-3.29842	0	NaN	25.2369	NaN	25.2369	21.9385	25.2369	21.9385	21.9385				3D-structure;Chromophore;Chromosomalrearrangement;Completeproteome;Directproteinsequencing;Disulfidebond;Glycoprotein;ImmunoglobulinCregion;Immunoglobulindomain;Polymorphism;Referenceproteome;Repeat	blood microparticle;dimeric IgA immunoglobulin complex;extracellular membrane-bounded organelle;extracellular organelle;extracellular region;extracellular region part;extracellular space;extracellular vesicular exosome;IgA immunoglobulin complex;IgA immunoglobulin complex, circulating;immunoglobulin complex;immunoglobulin complex, circulating;macromolecular complex;membrane-bounded organelle;memb…	GO:0005576;GO:0005615;GO:0019814;GO:0031982;GO:0031988;GO:0032991;GO:0042571;GO:0043226;GO:0043227;GO:0043230;GO:0043234;GO:0044421;GO:0065010;GO:0070062;GO:0071745;GO:0071746;GO:0071748;GO:0071749;GO:0071750;GO:0071751;GO:0071752;GO:0072562	anatomical structure homeostasis;antibacterial humoral response;antimicrobial humoral response;biological regulation;cellular component organization;cellular component organization or biogenesis;cellular macromolecule metabolic process;cellular membrane organization;cellular metabolic process;cellular process;cellular protein metabolic process;defense response;defense response to bacterium;endocy…	GO:0001894;GO:0001895;GO:0002376;GO:0003008;GO:0003014;GO:0003094;GO:0006464;GO:0006810;GO:0006897;GO:0006898;GO:0006950;GO:0006952;GO:0006955;GO:0006959;GO:0008152;GO:0009607;GO:0009617;GO:0009893;GO:0009987;GO:0010324;GO:0016043;GO:0016044;GO:0016192;GO:0018298;GO:0019222;GO:0019538;GO:0019730;GO:0019731;GO:0032501;GO:0042592;GO:0042742;GO:0043170;GO:0043412;GO:0044237;GO:0044238;GO:0044260;GO:…	antigen binding;binding	GO:0003823;GO:0005488			C1-set					1	1	1	2.9	2.9	2.9	36.508	0.0012755	7.1269	0	1.07722	0
A0A0J9YVP6;A0A0J9YVR6;A0A0J9YWM1;A0A0J9YXJ8;A0A0J9YXX5;A0A0J9YYL3;E9PQ56;H0YEM1;Q9UHX1;Q9UHX1-2;Q9UHX1-3;Q9UHX1-4;Q9UHX1-5;Q9UHX1-6	A0A0J9YVP6;A0A0J9YVR6;A0A0J9YWM1;A0A0J9YXJ8;A0A0J9YXX5;A0A0J9YYL3;E9PL19;E9PMU7;E9PN18;E9PQ56;H0YCP8;H0YEM1;Q9UHX1;Q9UHX1-2;Q9UHX1-3;Q9UHX1-4;Q9UHX1-5;Q9UHX1-6	Poly(U)-binding-splicing factor PUF60	PUF60	-0.503347	-0.519381	0.103199	30.2648	30.3774	30.0438	31.3222	29.4946	29.6138	28.9913	29.0945				3D-structure;Acetylation;Alternativesplicing;Apoptosis;Completeproteome;Directproteinsequencing;Diseasemutation;DNA-binding;mRNAprocessing;mRNAsplicing;Nucleus;Phosphoprotein;Proteomicsidentification;Referenceproteome;Repeat;Repressor;Ribonucleoprotein;RNA-binding;Transcription;Transcriptionregulation	cell part;cytoplasmic part;Golgi apparatus;intracellular membrane-bounded organelle;intracellular organelle;intracellular organelle part;intracellular part;macromolecular complex;membrane-bounded organelle;mitochondrion;nuclear part;nucleoplasm;organelle;organelle part;ribonucleoprotein complex	GO:0005654;GO:0005739;GO:0005794;GO:0030529;GO:0032991;GO:0043226;GO:0043227;GO:0043229;GO:0043231;GO:0044422;GO:0044424;GO:0044428;GO:0044444;GO:0044446;GO:0044464	apoptosis;biological regulation;biosynthetic process;cell death;cellular biosynthetic process;cellular macromolecule biosynthetic process;cellular macromolecule metabolic process;cellular metabolic process;cellular nitrogen compound metabolic process;cellular process;death;macromolecule biosynthetic process;macromolecule metabolic process;metabolic process;mRNA metabolic process;mRNA processing;n…	GO:0006139;GO:0006351;GO:0006355;GO:0006396;GO:0006397;GO:0006807;GO:0006915;GO:0008152;GO:0008219;GO:0008380;GO:0009058;GO:0009059;GO:0009889;GO:0009987;GO:0010468;GO:0010556;GO:0012501;GO:0016070;GO:0016071;GO:0016265;GO:0019219;GO:0019222;GO:0031323;GO:0031326;GO:0032774;GO:0034641;GO:0034645;GO:0043170;GO:0044237;GO:0044238;GO:0044249;GO:0044260;GO:0050789;GO:0050794;GO:0051171;GO:0051252;GO:…	binding;DNA binding;identical protein binding;nucleic acid binding;nucleotide binding;protein binding	GO:0000166;GO:0003676;GO:0003677;GO:0005488;GO:0005515;GO:0042802	Spliceosome	ko03040	RRM_1	17S U2 snRNP;Spliceosome				15	15	15	35.2	35.2	35.2	57.398	0	146.78	0.259728	0.635124	0.00951633
A0A0J9YW13;Q9Y5S9;Q9Y5S9-2	A0A0J9YW13;Q9Y5S9;Q9Y5S9-2	RNA-binding protein 8A	RBM8A	-2.0173	0	0	23.9558	NaN	NaN	23.9558	23.9558	21.9385	21.9385	21.9385				3D-structure;Acetylation;Alternativesplicing;Completeproteome;Cytoplasm;mRNAprocessing;mRNAsplicing;mRNAtransport;Nonsense-mediatedmRNAdecay;Nucleus;Phosphoprotein;Referenceproteome;RNA-binding;Spliceosome;Translationregulation;Transport	catalytic step 2 spliceosome;cell part;cytoplasm;cytoplasmic part;cytosol;exon-exon junction complex;intracellular membrane-bounded organelle;intracellular organelle;intracellular organelle part;intracellular part;macromolecular complex;membrane-bounded organelle;nuclear body;nuclear part;nuclear speck;nucleoplasm;nucleoplasm part;nucleus;organelle;organelle part;protein complex;ribonucleoprotein…	GO:0005634;GO:0005654;GO:0005681;GO:0005737;GO:0005829;GO:0016604;GO:0016607;GO:0030529;GO:0032991;GO:0035145;GO:0043226;GO:0043227;GO:0043229;GO:0043231;GO:0043234;GO:0044422;GO:0044424;GO:0044428;GO:0044444;GO:0044446;GO:0044451;GO:0044464;GO:0071013	biological regulation;biosynthetic process;catabolic process;cellular biosynthetic process;cellular catabolic process;cellular macromolecule biosynthetic process;cellular macromolecule catabolic process;cellular macromolecule metabolic process;cellular metabolic process;cellular nitrogen compound metabolic process;cellular process;establishment of localization;establishment of localization in cel…	GO:0000184;GO:0000375;GO:0000377;GO:0000381;GO:0000398;GO:0000956;GO:0006139;GO:0006351;GO:0006353;GO:0006366;GO:0006369;GO:0006396;GO:0006397;GO:0006401;GO:0006402;GO:0006405;GO:0006406;GO:0006417;GO:0006807;GO:0006810;GO:0006913;GO:0008152;GO:0008380;GO:0009056;GO:0009057;GO:0009058;GO:0009059;GO:0009889;GO:0009987;GO:0010467;GO:0010468;GO:0010556;GO:0010608;GO:0015931;GO:0016070;GO:0016071;GO:…	binding;mRNA binding;nucleic acid binding;nucleotide binding;RNA binding	GO:0000166;GO:0003676;GO:0003723;GO:0003729;GO:0005488	mRNA surveillance pathway;RNA transport;Spliceosome	ko03013;ko03015;ko03040	RRM_1	C complex spliceosome;Exon junction complex;Exon junction complex (EIF4A3-MLN51-MAGOH-Y14);Exon junction complex (EIF4A3-MLN51-MAGOH-Y14), RNA-protein complex;Exon junction complex (EIF4A3-MLN51-UPF3B-MAGOH-Y14);Exon junction complex (F4A3-MLN51-UPF3B-MAGOH-Y14-PYM);Exon junction complex, EIF4A3-MLN51-MAGOH-Y14 (RNA-protein complex);IPO13-RBM8A-MAGOH complex;Postsplicing complex;Spliceosome;Splic…				1	1	1	10.4	10.4	10.4	12.21	0.0013736	7.8594	0.608378	0	0
A0A0J9YX62;C9J2C4;C9J2P2;C9JB42;C9JDR7;C9JDX6;C9JN01;E9PH18;F8WCZ4;O75190;O75190-2;O75190-3	A0A0J9YX62;C9J2C4;C9J2P2;C9JB42;C9JDR7;C9JDX6;C9JN01;E9PH18;F8WCZ4;O75190;O75190-2;O75190-3	DnaJ homolog subfamily B member 6	DNAJB6	1.22608	1.97629	0.750208	23.1646	23.9148	24.5879	24.5879	21.9385	21.9385	23.1646	23.9148				Alternativesplicing;Chaperone;Completeproteome;Cytoplasm;Directproteinsequencing;Diseasemutation;Limb-girdlemusculardystrophy;Nucleus;Phosphoprotein;Proteomicsidentification;Referenceproteome	cell part;contractile fiber part;cytoplasm;cytoplasmic part;cytosol;intracellular membrane-bounded organelle;intracellular organelle;intracellular organelle part;intracellular part;membrane;membrane-bounded organelle;nuclear part;nucleoplasm;nucleus;organelle;organelle part;perinuclear region of cytoplasm;Z disc	GO:0005634;GO:0005654;GO:0005737;GO:0005829;GO:0016020;GO:0030018;GO:0043226;GO:0043227;GO:0043229;GO:0043231;GO:0044422;GO:0044424;GO:0044428;GO:0044444;GO:0044446;GO:0044449;GO:0044464;GO:0048471	actin cytoskeleton organization;actin filament-based process;anatomical structure development;biological adhesion;biological regulation;cell adhesion;cell differentiation;cell differentiation involved in embryonic placenta development;cell-cell adhesion;cellular component organization;cellular component organization at cellular level;cellular component organization or biogenesis;cellular componen…	GO:0006140;GO:0006355;GO:0006457;GO:0006950;GO:0006996;GO:0007010;GO:0007155;GO:0008104;GO:0008152;GO:0009266;GO:0009408;GO:0009628;GO:0009889;GO:0009890;GO:0009892;GO:0009894;GO:0009987;GO:0010466;GO:0010468;GO:0010556;GO:0010558;GO:0010605;GO:0010629;GO:0016043;GO:0016337;GO:0019219;GO:0019222;GO:0019538;GO:0022610;GO:0030029;GO:0030036;GO:0030154;GO:0030198;GO:0030811;GO:0031323;GO:0031324;GO:…	ATPase activator activity;ATPase regulator activity;binding;chaperone binding;DNA binding;enzyme activator activity;enzyme regulator activity;heat shock protein binding;nucleic acid binding;nucleoside-triphosphatase regulator activity;protein binding;unfolded protein binding	GO:0001671;GO:0003676;GO:0003677;GO:0005488;GO:0005515;GO:0008047;GO:0030234;GO:0031072;GO:0051082;GO:0051087;GO:0060589;GO:0060590			DnaJ					1	1	1	24.4	24.4	24.4	5.4111	0.001328	7.5061	0.310048	0.408159	0.18028
A0A0R4J2E8;A8MXP9;B3KM87;D6R991;D6REM6;H0Y8T4;P43243;P43243-2	A0A0R4J2E8;A8MXP9;B3KM87;D6R991;D6RAM9;D6RAY2;D6RBI2;D6RBK5;D6RE02;D6REM6;D6RIA2;H0Y8T4;P43243;P43243-2;Q68E03	Matrin-3	MATR3	-0.544418	0	-4.31048	27.5467	NaN	26.249	27.5467	26.7934	21.9385	26.249	21.9385				Acetylation;Alternativesplicing;Amyotrophiclateralsclerosis;Completeproteome;Directproteinsequencing;Diseasemutation;Metal-binding;Neurodegeneration;Nucleus;Phosphoprotein;Proteomicsidentification;Referenceproteome;Repeat;RNA-binding;Zinc;Zinc-finger	cell part;intracellular membrane-bounded organelle;intracellular organelle;intracellular organelle part;intracellular part;membrane;membrane-bounded organelle;nuclear inner membrane;nuclear matrix;nuclear membrane;nuclear part;nucleoplasm;nucleus;organelle;organelle inner membrane;organelle membrane;organelle part	GO:0005634;GO:0005637;GO:0005654;GO:0016020;GO:0016363;GO:0019866;GO:0031090;GO:0031965;GO:0043226;GO:0043227;GO:0043229;GO:0043231;GO:0044422;GO:0044424;GO:0044428;GO:0044446;GO:0044464	biological regulation;posttranscriptional regulation of gene expression;regulation of biological process;regulation of gene expression;regulation of macromolecule metabolic process;regulation of metabolic process	GO:0010468;GO:0010608;GO:0019222;GO:0050789;GO:0060255;GO:0065007	binding;cation binding;ion binding;metal ion binding;nucleic acid binding;nucleotide binding;structural molecule activity;transition metal ion binding;zinc ion binding	GO:0000166;GO:0003676;GO:0005198;GO:0005488;GO:0008270;GO:0043167;GO:0043169;GO:0046872;GO:0046914				p54(nrb)-PSF-matrin3 complex;SNW1 complex				6	6	6	9.6	9.6	9.6	94.622	0	63.382	0.283974	0	1.77126
A0A0U1RQF0;P49327	A0A0U1RQF0;P49327	[Acyl-carrier-protein] S-acetyltransferase;[Acyl-carrier-protein] S-malonyltransferase;3-hydroxyacyl-[acyl-carrier-protein] dehydratase;3-oxoacyl-[acyl-carrier-protein] reductase;3-oxoacyl-[acyl-carrier-protein] synthase;Enoyl-[acyl-carrier-protein] reductase;Fatty acid synthase;Oleoyl-[acyl-carrier-protein] hydrolase	FASN	-0.695656	-0.643017	-0.622284	25.6798	25.0252	25.0126	26.3893	24.9861	24.3112	24.2905	23.6682				3D-structure;Acetylation;Completeproteome;Cytoplasm;Directproteinsequencing;Fattyacidbiosynthesis;Fattyacidmetabolism;Hydrolase;Lipidbiosynthesis;Lipidmetabolism;Lyase;Multifunctionalenzyme;NAD;NADP;Oxidoreductase;Phosphopantetheine;Phosphoprotein;Polymorphism;Pyridoxalphosphate;Referenceproteome;Transferase	cell part;cytoplasm;cytoplasmic membrane-bounded vesicle;cytoplasmic part;cytoplasmic vesicle;cytosol;extracellular membrane-bounded organelle;extracellular organelle;extracellular region part;extracellular vesicular exosome;glycogen granule;Golgi apparatus;intracellular membrane-bounded organelle;intracellular organelle;intracellular part;melanosome;membrane;membrane-bounded organelle;membrane-b…	GO:0005737;GO:0005739;GO:0005794;GO:0005829;GO:0005886;GO:0016020;GO:0016023;GO:0031410;GO:0031982;GO:0031988;GO:0042470;GO:0042587;GO:0043226;GO:0043227;GO:0043229;GO:0043230;GO:0043231;GO:0044421;GO:0044424;GO:0044444;GO:0044464;GO:0048770;GO:0065010;GO:0070062	acetyl-CoA metabolic process;acyl-CoA biosynthetic process;acyl-CoA metabolic process;acylglycerol biosynthetic process;acylglycerol metabolic process;amine metabolic process;biological regulation;biosynthetic process;carboxylic acid biosynthetic process;carboxylic acid metabolic process;cell differentiation;cellular amine metabolic process;cellular amino acid metabolic process;cellular biosynthe…	GO:0001649;GO:0006082;GO:0006084;GO:0006091;GO:0006112;GO:0006520;GO:0006575;GO:0006629;GO:0006631;GO:0006633;GO:0006637;GO:0006638;GO:0006639;GO:0006641;GO:0006662;GO:0006732;GO:0006766;GO:0006767;GO:0006807;GO:0008152;GO:0008610;GO:0009058;GO:0009108;GO:0009308;GO:0009893;GO:0009987;GO:0010033;GO:0015939;GO:0015980;GO:0016053;GO:0018904;GO:0019222;GO:0019432;GO:0019752;GO:0030154;GO:0031323;GO:…	[acyl-carrier-protein] S-acetyltransferase activity;[acyl-carrier-protein] S-malonyltransferase activity;3-hydroxyacyl-[acyl-carrier-protein] dehydratase activity;3-hydroxyoctanoyl-[acyl-carrier-protein] dehydratase activity;3-hydroxypalmitoyl-[acyl-carrier-protein] dehydratase activity;3-oxoacyl-[acyl-carrier-protein] reductase (NADPH) activity;3-oxoacyl-[acyl-carrier-protein] synthase activity;…	GO:0000166;GO:0003824;GO:0004312;GO:0004313;GO:0004314;GO:0004315;GO:0004316;GO:0004317;GO:0004319;GO:0004320;GO:0005488;GO:0008144;GO:0008270;GO:0016295;GO:0016296;GO:0016297;GO:0016407;GO:0016417;GO:0016418;GO:0016419;GO:0016420;GO:0016491;GO:0016614;GO:0016616;GO:0016627;GO:0016628;GO:0016740;GO:0016746;GO:0016747;GO:0016787;GO:0016788;GO:0016790;GO:0016829;GO:0016835;GO:0016836;GO:0019171;GO:…	Fatty acid biosynthesis;Insulin signaling pathway	ko00061;ko04910	Acyl_transf_1;adh_short;ADH_zinc_N;ketoacyl-synt;Ketoacyl-synt_C;Methyltransf_12;PP-binding;PS-DH;Thioesterase					3	3	3	1.8	1.8	1.8	273.2	0	21.896	0.178453	0.174428	0.124652
A0A0U1RR32;A0A0U1RRH7;A0A3B3IS11;H0YFX9;P0C0S8;P16104;P20671;Q16777;Q6FI13;Q96KK5;Q96QV6;Q99878;Q9BTM1;Q9BTM1-2	A0A0U1RR32;A0A0U1RRH7;A0A3B3IS11;H0YFX9;P0C0S8;P16104;P20671;Q16777;Q6FI13;Q71UI9-5;Q8IUE6;Q96KK5;Q96QV6;Q99878;Q9BTM1;Q9BTM1-2	Histone H2A;Histone H2A type 1;Histone H2A type 1-A;Histone H2A type 1-D;Histone H2A type 1-H;Histone H2A type 1-J;Histone H2A type 2-A;Histone H2A type 2-C;Histone H2A.J;Histone H2AX	H2AFJ;H2AFX;HIST1H2AA;HIST1H2AD;HIST1H2AG;HIST1H2AH;HIST1H2AJ;HIST2H2AA3;HIST2H2AC	-0.57789	-1.53184	-2.67604	28.8258	26.7924	27.7178	29.1411	28.086	26.3639	27.5081	24.832				3D-structure;Acetylation;Alternativesplicing;Cellcycle;Chromosome;Citrullination;Completeproteome;DNA-binding;DNAdamage;DNArecombination;DNArepair;Host-virusinteraction;Isopeptidebond;Meiosis;Methylation;Nucleosomecore;Nucleus;Phosphoprotein;Proteomicsidentification;Referenceproteome;Ublconjugation	cell part;chromatin;chromosomal part;chromosome;condensed chromosome;condensed nuclear chromosome;extracellular membrane-bounded organelle;extracellular organelle;extracellular region part;extracellular vesicular exosome;germ cell nucleus;intracellular membrane-bounded organelle;intracellular non-membrane-bounded organelle;intracellular organelle;intracellular organelle part;intracellular part;ma…	GO:0000228;GO:0000785;GO:0000786;GO:0000790;GO:0000793;GO:0000794;GO:0000803;GO:0001673;GO:0001741;GO:0005634;GO:0005654;GO:0005657;GO:0005694;GO:0031982;GO:0031988;GO:0032991;GO:0032993;GO:0035861;GO:0043073;GO:0043226;GO:0043227;GO:0043228;GO:0043229;GO:0043230;GO:0043231;GO:0043232;GO:0044421;GO:0044422;GO:0044424;GO:0044427;GO:0044428;GO:0044446;GO:0044454;GO:0044464;GO:0065010;GO:0070062	biological regulation;cell cycle;cell cycle checkpoint;cellular component assembly;cellular component assembly at cellular level;cellular component organization;cellular component organization at cellular level;cellular component organization or biogenesis;cellular component organization or biogenesis at cellular level;cellular macromolecular complex assembly;cellular macromolecular complex subun…	GO:0000075;GO:0000077;GO:0000724;GO:0000725;GO:0006139;GO:0006259;GO:0006281;GO:0006282;GO:0006302;GO:0006310;GO:0006325;GO:0006334;GO:0006807;GO:0006950;GO:0006974;GO:0006996;GO:0007049;GO:0007276;GO:0007283;GO:0008152;GO:0009314;GO:0009628;GO:0009893;GO:0009987;GO:0010212;GO:0010564;GO:0010604;GO:0016043;GO:0019219;GO:0019222;GO:0022414;GO:0022607;GO:0031323;GO:0031325;GO:0031570;GO:0032501;GO:…	binding;damaged DNA binding;DNA binding;enzyme binding;histone binding;nucleic acid binding;protein binding	GO:0003676;GO:0003677;GO:0003684;GO:0005488;GO:0005515;GO:0019899;GO:0042393	Systemic lupus erythematosus	ko05322	Histone	CTCF-nucleophosmin-PARP-HIS-KPNA-LMNA-TOP complex;GammaH2AFX-NDHII-Ku70-DNA complex;H2AX complex I;H2AX complex II;H2AX complex, isolated from cells without IR exposure;MDC1-H2AFX-TP53BP1 complex			+	4	1	1	27.2	6.5	6.5	18.481	0	18.006	0.304232	2.31946	3.42907
A0A0D9SF20;A0A0U1RRM4;A6NLN1;K7EKJ7;P26599;P26599-2;P26599-3	A0A087WU68;A0A087WUW5;A0A0D9SF20;A0A0U1RRM4;A6NLN1;K7EK45;K7EKJ7;K7ELW5;K7ES59;O95758;O95758-1;O95758-2;O95758-4;O95758-5;O95758-6;P26599;P26599-2;P26599-3;X6R242	Polypyrimidine tract-binding protein 1	PTBP1	-0.663887	-0.336731	-0.0568314	29.0591	28.8107	28.6612	29.9403	28.3532	27.9692	27.6893	27.6325				3D-structure;Acetylation;Activator;Alternativesplicing;Completeproteome;Directproteinsequencing;mRNAprocessing;mRNAsplicing;Nucleus;Phosphoprotein;Proteomicsidentification;Referenceproteome;Repeat;Repressor;RNA-binding	cell part;extracellular membrane-bounded organelle;extracellular organelle;extracellular region part;extracellular vesicular exosome;intracellular membrane-bounded organelle;intracellular non-membrane-bounded organelle;intracellular organelle;intracellular organelle part;intracellular part;membrane;membrane-bounded organelle;membrane-bounded vesicle;non-membrane-bounded organelle;nuclear part;nuc…	GO:0005634;GO:0005654;GO:0005730;GO:0016020;GO:0031982;GO:0031988;GO:0043226;GO:0043227;GO:0043228;GO:0043229;GO:0043230;GO:0043231;GO:0043232;GO:0044421;GO:0044422;GO:0044424;GO:0044428;GO:0044446;GO:0044464;GO:0065010;GO:0070062	alternative nuclear mRNA splicing, via spliceosome;biological regulation;cellular macromolecule metabolic process;cellular metabolic process;cellular nitrogen compound metabolic process;cellular process;gene expression;macromolecule metabolic process;metabolic process;mRNA metabolic process;mRNA processing;negative regulation of biological process;negative regulation of cell differentiation;negat…	GO:0000375;GO:0000377;GO:0000380;GO:0000381;GO:0000398;GO:0006139;GO:0006396;GO:0006397;GO:0006807;GO:0008152;GO:0008380;GO:0009892;GO:0009987;GO:0010467;GO:0010468;GO:0010605;GO:0016070;GO:0016071;GO:0019219;GO:0019222;GO:0031323;GO:0031324;GO:0033119;GO:0034641;GO:0043170;GO:0043484;GO:0044237;GO:0044238;GO:0044260;GO:0045595;GO:0045596;GO:0045934;GO:0048024;GO:0048025;GO:0048519;GO:0048523;GO:…	binding;nucleic acid binding;nucleotide binding;poly-pyrimidine tract binding;pre-mRNA binding;RNA binding;single-stranded RNA binding	GO:0000166;GO:0003676;GO:0003723;GO:0003727;GO:0005488;GO:0008187;GO:0036002			RRM_1	CF IIAm complex (Cleavage factor IIAm complex);DCS complex (PTBP1, PTBP2, HNRPH1, HNRPF)				8	8	8	16.7	16.7	16.7	62.463	0	98.591	0.358354	0.435881	0.0703396
A0A140TA76;K7EMZ9;Q8ND56;Q8ND56-2;Q8ND56-3	A0A140TA76;K7EMZ9;Q8ND56;Q8ND56-2;Q8ND56-3	Protein LSM14 homolog A	LSM14A	-0.00578499	0.457457	0.199087	24.4196	24.4051	24.5197	25.4124	23.4225	23.1584	23.4167	23.6158				Acetylation;Alternativesplicing;Completeproteome;Cytoplasm;Developmentalprotein;Phosphoprotein;Polymorphism;Proteomicsidentification;Referenceproteome;Repressor;Ribonucleoprotein;Translationregulation	cell part;cytoplasm;cytoplasmic mRNA processing body;cytoplasmic part;intracellular membrane-bounded organelle;intracellular non-membrane-bounded organelle;intracellular organelle;intracellular part;macromolecular complex;membrane-bounded organelle;non-membrane-bounded organelle;organelle;ribonucleoprotein complex;RNA granule;stress granule	GO:0000932;GO:0005737;GO:0010494;GO:0030529;GO:0032991;GO:0035770;GO:0043226;GO:0043227;GO:0043228;GO:0043229;GO:0043231;GO:0043232;GO:0044424;GO:0044444;GO:0044464	biological regulation;cellular component assembly;cellular component assembly at cellular level;cellular component organization;cellular component organization at cellular level;cellular component organization or biogenesis;cellular component organization or biogenesis at cellular level;cellular macromolecular complex assembly;cellular macromolecular complex subunit organization;cellular process;…	GO:0001959;GO:0001961;GO:0002682;GO:0006417;GO:0007275;GO:0009889;GO:0009966;GO:0009967;GO:0009987;GO:0010468;GO:0010556;GO:0010608;GO:0010646;GO:0010647;GO:0016043;GO:0019222;GO:0022607;GO:0022618;GO:0023051;GO:0023056;GO:0031323;GO:0031326;GO:0031347;GO:0032268;GO:0032501;GO:0032502;GO:0033962;GO:0034621;GO:0034622;GO:0043933;GO:0045088;GO:0048518;GO:0048522;GO:0048583;GO:0048584;GO:0050776;GO:…	binding;DNA binding;double-stranded DNA binding;double-stranded RNA binding;nucleic acid binding;RNA binding;single-stranded RNA binding;structure-specific DNA binding	GO:0003676;GO:0003677;GO:0003690;GO:0003723;GO:0003725;GO:0003727;GO:0005488;GO:0043566			FDF;LSM14					1	1	1	3.2	3.2	3.2	34.488	0.0014306	9.2779	0.0205927	0.0408065	0.0508724
A0A182DWI4;E9PN30;Q9BQE4	A0A182DWI4;E9PN30;Q9BQE4	Selenoprotein S	VIMP	1.29204	0.195778	1.89311	23.2305	26.0291	25.4676	26.2228	21.9385	24.9279	23.2305	25.1236				3D-structure;Completeproteome;Cytoplasm;Endoplasmicreticulum;Membrane;Phosphoprotein;Proteomicsidentification;Referenceproteome;Selenocysteine;Transmembrane;Transmembranehelix	cell part;cytoplasmic microtubule;cytoplasmic part;cytoskeletal part;endoplasmic reticulum;endoplasmic reticulum part;extracellular region part;integral to endoplasmic reticulum membrane;integral to membrane;integral to organelle membrane;intracellular membrane-bounded organelle;intracellular organelle;intracellular organelle part;intracellular part;intrinsic to endoplasmic reticulum membrane;int…	GO:0005783;GO:0005874;GO:0005881;GO:0005886;GO:0016020;GO:0016021;GO:0030176;GO:0031224;GO:0031227;GO:0031300;GO:0031301;GO:0032991;GO:0032994;GO:0034358;GO:0034361;GO:0034362;GO:0034385;GO:0043226;GO:0043227;GO:0043229;GO:0043231;GO:0043234;GO:0044421;GO:0044422;GO:0044424;GO:0044425;GO:0044430;GO:0044432;GO:0044444;GO:0044446;GO:0044464	biological regulation;catabolic process;cell redox homeostasis;cellular catabolic process;cellular homeostasis;cellular macromolecule catabolic process;cellular macromolecule metabolic process;cellular metabolic process;cellular process;cellular response to biotic stimulus;cellular response to chemical stimulus;cellular response to endogenous stimulus;cellular response to hormone stimulus;cellula…	GO:0001817;GO:0001818;GO:0002237;GO:0002673;GO:0002674;GO:0002682;GO:0002683;GO:0002861;GO:0002862;GO:0002864;GO:0002865;GO:0005979;GO:0006109;GO:0006111;GO:0006508;GO:0006511;GO:0006810;GO:0006886;GO:0006950;GO:0006979;GO:0006983;GO:0006984;GO:0006986;GO:0007165;GO:0008152;GO:0009056;GO:0009057;GO:0009607;GO:0009719;GO:0009725;GO:0009743;GO:0009746;GO:0009749;GO:0009889;GO:0009890;GO:0009892;GO:…	antioxidant activity;binding;enzyme binding;protein binding;receptor activity;selenium binding	GO:0004872;GO:0005488;GO:0005515;GO:0008430;GO:0016209;GO:0019899	Protein processing in endoplasmic reticulum	ko04141	Selenoprotein_S	Membrane protein complex (DERL1, SELS, VCP);p97/VCP-VIMP-DERL1 complex;p97/VCP-VIMP-DERL1-DERL2-HRD1-SEL1L complex;p97/VCP-VIMP-DERL2 complex				1	1	1	7.2	7.2	7.2	18.494	0.0035971	6.5427	0.332875	0.00551837	0.540825
A0A1C7CYY2;A6YT98;A6YT99;A6YTA0;Q96M83;Q96M83-2;Q96M83-3;Q96M83-4;Q96M83-5	A0A1C7CYY2;A6YT98;A6YT99;A6YTA0;Q96M83;Q96M83-2;Q96M83-3;Q96M83-4;Q96M83-5	Coiled-coil domain-containing protein 7	CCDC7	0	0	0	NaN	NaN	NaN	21.9385	21.9385	21.9385	21.9385	21.9385				Alternativesplicing;Coiledcoil;Completeproteome;Polymorphism;Referenceproteome									BioT2					1	1	1	8.2	8.2	8.2	19.474	0.0078652	6.1285	0	0	0
A0A1C7CYZ1;Q8TD08;Q8TD08-2;Q8TD08-3	A0A1C7CYZ1;Q8TD08;Q8TD08-2;Q8TD08-3	Mitogen-activated protein kinase 15	MAPK15	0.0572071	-7.31745	-6.73457	29.6447	29.2559	28.6731	30.4634	28.6159	29.2559	28.6731	21.9385				Alternativesplicing;ATP-binding;Completeproteome;Kinase;Nucleotide-binding;Phosphoprotein;Polymorphism;Referenceproteome;Serine/threonine-proteinkinase;Transferase;Ublconjugation	cell part;extracellular region;intracellular;intracellular membrane-bounded organelle;intracellular organelle;intracellular part;membrane-bounded organelle;nucleus;organelle	GO:0005576;GO:0005622;GO:0005634;GO:0043226;GO:0043227;GO:0043229;GO:0043231;GO:0044424;GO:0044464	biological regulation;cellular macromolecule metabolic process;cellular metabolic process;cellular process;cellular protein metabolic process;cellular response to stimulus;intracellular protein kinase cascade;intracellular signal transduction;macromolecule metabolic process;macromolecule modification;MAPKKK cascade;metabolic process;negative regulation of biological process;negative regulation of…	GO:0000122;GO:0000165;GO:0001932;GO:0001934;GO:0006275;GO:0006355;GO:0006357;GO:0006464;GO:0006468;GO:0006793;GO:0006796;GO:0007165;GO:0007243;GO:0008152;GO:0008156;GO:0009719;GO:0009725;GO:0009889;GO:0009890;GO:0009892;GO:0009893;GO:0009894;GO:0009896;GO:0009987;GO:0010033;GO:0010468;GO:0010556;GO:0010558;GO:0010562;GO:0010604;GO:0010605;GO:0010629;GO:0016310;GO:0019219;GO:0019220;GO:0019222;GO:…	adenyl nucleotide binding;adenyl ribonucleotide binding;ATP binding;binding;catalytic activity;kinase activity;MAP kinase activity;molecular transducer activity;nucleotide binding;phosphotransferase activity, alcohol group as acceptor;protein binding;protein domain specific binding;protein kinase activity;protein serine/threonine kinase activity;purine nucleotide binding;purine ribonucleoside tri…	GO:0000166;GO:0003824;GO:0004672;GO:0004674;GO:0004702;GO:0004707;GO:0004871;GO:0005057;GO:0005488;GO:0005515;GO:0005524;GO:0016301;GO:0016740;GO:0016772;GO:0016773;GO:0017076;GO:0017124;GO:0019904;GO:0030554;GO:0032553;GO:0032555;GO:0032559;GO:0035639;GO:0060089			Pkinase			+	+	1	1	1	2.9	2.9	2.9	30.955	0.0058824	6.4269	0.00843775	32.9994	17.7924
A0A1W2PNX8;Q9H3U1;Q9H3U1-2;Q9H3U1-3	A0A1W2PNX8;Q9H3U1;Q9H3U1-2;Q9H3U1-3	Protein unc-45 homolog A	UNC45A	0.0748653	-0.5406	-0.166767	28.5521	28.7178	28.5081	29.6373	27.5142	27.9629	27.5891	27.4223				3D-structure;Acetylation;Alternativesplicing;Chaperone;Completeproteome;Cytoplasm;Developmentalprotein;Differentiation;Myogenesis;Nucleus;Phosphoprotein;Polymorphism;Referenceproteome;Repeat;TPRrepeat	cell part;cytoplasm;cytoplasmic part;Golgi apparatus;intracellular membrane-bounded organelle;intracellular organelle;intracellular organelle part;intracellular part;membrane-bounded organelle;nuclear part;nucleoplasm;organelle;organelle part;perinuclear region of cytoplasm	GO:0005654;GO:0005737;GO:0005794;GO:0043226;GO:0043227;GO:0043229;GO:0043231;GO:0044422;GO:0044424;GO:0044428;GO:0044444;GO:0044446;GO:0044464;GO:0048471	anatomical structure development;cell differentiation;cellular developmental process;cellular macromolecule metabolic process;cellular metabolic process;cellular process;cellular protein metabolic process;chaperone-mediated protein folding;developmental process;macromolecule metabolic process;metabolic process;muscle organ development;muscle structure development;organ development;primary metabol…	GO:0006457;GO:0007517;GO:0008152;GO:0009987;GO:0019538;GO:0030154;GO:0032502;GO:0043170;GO:0044237;GO:0044238;GO:0044260;GO:0044267;GO:0048513;GO:0048856;GO:0048869;GO:0061061;GO:0061077					TPR_2;UNC45-central					6	6	6	6.3	6.3	6.3	118.39	0	182.04	0.0163027	0.660238	0.12994
A0A1W2PP34;A0A1W2PP35;A0A1W2PPH7;A0A1W2PPL4;A0A1W2PPS1;A0A1W2PQ74;A0A1W2PQL0;A0A1W2PRZ7;A0A1X7SBS1;Q00839;Q00839-2;Q5RI18	A0A1W2PP22;A0A1W2PP34;A0A1W2PP35;A0A1W2PPE9;A0A1W2PPH7;A0A1W2PPL4;A0A1W2PPS1;A0A1W2PQ74;A0A1W2PQD4;A0A1W2PQL0;A0A1W2PRI6;A0A1W2PRZ7;A0A1X7SBS1;Q00839;Q00839-2;Q5RI18	Heterogeneous nuclear ribonucleoprotein U	HNRNPU	-1.57745	-1.91155	-3.78057	29.4045	25.8812	27.5115	29.5248	28.9876	25.5411	27.4101	23.6296				3D-structure;Acetylation;Alternativesplicing;ATP-binding;Biologicalrhythms;Citrullination;Completeproteome;Cytoplasm;Directproteinsequencing;DNA-binding;Methylation;mRNAprocessing;mRNAsplicing;Nucleotide-binding;Nucleus;Phosphoprotein;Polymorphism;Proteomicsidentification;Referenceproteome;Ribonucleoprotein;RNA-binding;Spliceosome	catalytic step 2 spliceosome;cell part;cell surface;CRD-mediated mRNA stability complex;cytoplasmic part;intracellular membrane-bounded organelle;intracellular organelle;intracellular organelle part;intracellular part;macromolecular complex;membrane;membrane-bounded organelle;nuclear part;nucleoplasm;nucleus;organelle;organelle part;protein complex;ribonucleoprotein complex;spliceosomal complex	GO:0005634;GO:0005654;GO:0005681;GO:0009986;GO:0016020;GO:0030529;GO:0032991;GO:0043226;GO:0043227;GO:0043229;GO:0043231;GO:0043234;GO:0044422;GO:0044424;GO:0044428;GO:0044444;GO:0044446;GO:0044464;GO:0070937;GO:0071013	biological regulation;cell differentiation;cellular developmental process;cellular macromolecule metabolic process;cellular metabolic process;cellular nitrogen compound metabolic process;cellular process;circadian regulation of gene expression;circadian rhythm;CRD-mediated mRNA stabilization;developmental process;gene expression;macromolecule metabolic process;metabolic process;mRNA metabolic pro…	GO:0000375;GO:0000377;GO:0000398;GO:0001649;GO:0006139;GO:0006396;GO:0006397;GO:0006807;GO:0007623;GO:0008152;GO:0008380;GO:0009987;GO:0010467;GO:0010468;GO:0010608;GO:0016070;GO:0016071;GO:0019219;GO:0019222;GO:0030154;GO:0031323;GO:0032502;GO:0032922;GO:0034641;GO:0043170;GO:0043487;GO:0043488;GO:0043489;GO:0044237;GO:0044238;GO:0044260;GO:0048255;GO:0048511;GO:0048869;GO:0050789;GO:0050794;GO:…	adenyl nucleotide binding;adenyl ribonucleotide binding;ATP binding;binding;core promoter binding;DNA binding;nucleic acid binding;nucleotide binding;purine nucleotide binding;purine ribonucleoside triphosphate binding;purine ribonucleotide binding;regulatory region DNA binding;regulatory region nucleic acid binding;ribonucleotide binding;RNA binding;transcription regulatory region DNA binding	GO:0000166;GO:0000975;GO:0001047;GO:0001067;GO:0003676;GO:0003677;GO:0003723;GO:0005488;GO:0005524;GO:0017076;GO:0030554;GO:0032553;GO:0032555;GO:0032559;GO:0035639;GO:0044212	Spliceosome	ko03040	SAP;SPRY	Actin-ribonucleoprotein complex (POLR2A, GTF2F1, HNRNPU);C complex spliceosome;DGCR8 multiprotein complex;Emerin complex 24;Emerin complex 52;GR-hnRNP U complex;Large Drosha complex;Nop56p-associated pre-rRNA complex;SNW1 complex			+	14	14	14	24.9	24.9	24.9	88.317	0	208.02	1.12876	0.531638	6.19727
A0A1W2PQ51;A0A1X7SBZ2;Q92841;Q92841-1;Q92841-2;Q92841-3	A0A0U1RQJ0;A0A1W2PQ51;A0A1X7SBZ2;Q92841;Q92841-1;Q92841-2;Q92841-3	Probable ATP-dependent RNA helicase DDX17	DDX17	0.132135	0.32205	0.0771427	29.9977	29.9874	30.1014	30.9925	28.9302	28.8174	29.0623	29.1394				Alternativeinitiation;Alternativesplicing;ATP-binding;Completeproteome;Helicase;Hydrolase;Isopeptidebond;Nucleotide-binding;Nucleus;Phosphoprotein;Referenceproteome;RNA-binding;Transcription;Transcriptionregulation;Ublconjugation	cell part;cytoplasm;intracellular membrane-bounded organelle;intracellular non-membrane-bounded organelle;intracellular organelle;intracellular organelle part;intracellular part;membrane;membrane-bounded organelle;non-membrane-bounded organelle;nuclear part;nucleolus;nucleoplasm;nucleus;organelle;organelle part	GO:0005634;GO:0005654;GO:0005730;GO:0005737;GO:0016020;GO:0043226;GO:0043227;GO:0043228;GO:0043229;GO:0043231;GO:0043232;GO:0044422;GO:0044424;GO:0044428;GO:0044446;GO:0044464	biological regulation;biosynthetic process;cellular biosynthetic process;cellular macromolecule biosynthetic process;cellular macromolecule metabolic process;cellular metabolic process;cellular nitrogen compound metabolic process;cellular process;macromolecule biosynthetic process;macromolecule metabolic process;metabolic process;mRNA metabolic process;mRNA processing;nitrogen compound metabolic …	GO:0000375;GO:0000377;GO:0000398;GO:0006139;GO:0006351;GO:0006355;GO:0006357;GO:0006396;GO:0006397;GO:0006807;GO:0008152;GO:0008380;GO:0009058;GO:0009059;GO:0009889;GO:0009891;GO:0009893;GO:0009966;GO:0009967;GO:0009987;GO:0010468;GO:0010501;GO:0010556;GO:0010557;GO:0010604;GO:0010628;GO:0010646;GO:0010647;GO:0016070;GO:0016071;GO:0019219;GO:0019222;GO:0023051;GO:0023056;GO:0031323;GO:0031325;GO:…	adenyl nucleotide binding;adenyl ribonucleotide binding;ATP binding;ATPase activity;ATPase activity, coupled;ATP-dependent helicase activity;ATP-dependent RNA helicase activity;binding;catalytic activity;estrogen receptor binding;helicase activity;hormone receptor binding;hydrolase activity;hydrolase activity, acting on acid anhydrides;hydrolase activity, acting on acid anhydrides, in phosphorus-…	GO:0000166;GO:0000988;GO:0000989;GO:0003676;GO:0003712;GO:0003713;GO:0003723;GO:0003724;GO:0003824;GO:0004004;GO:0004386;GO:0005102;GO:0005488;GO:0005515;GO:0005524;GO:0008026;GO:0008186;GO:0016462;GO:0016787;GO:0016817;GO:0016818;GO:0016887;GO:0017076;GO:0017111;GO:0030331;GO:0030554;GO:0032553;GO:0032555;GO:0032559;GO:0035257;GO:0035258;GO:0035639;GO:0042623;GO:0051427;GO:0070035			DEAD;Helicase_C	DGCR8 multiprotein complex;Large Drosha complex;Spliceosome				23	16	16	37.9	28.7	28.7	80.253	0	181.25	0.0427572	0.0500897	0.0056203
A0A1W2PS77	A0A1W2PS77			0	0	0	NaN	NaN	NaN	21.9385	21.9385	21.9385	21.9385	21.9385	+																	1	1	1	7.4	7.4	7.4	27.34	1	-2	0	0	0
A0A286YEX5;C9JRZ6;F8WAR4;Q9NX63	A0A286YEX5;C9JRZ6;F8WAR4;Q9NX63	MICOS complex subunit MIC19	CHCHD3	-2.77301	0	0	24.7115	NaN	NaN	24.7115	24.7115	21.9385	21.9385	21.9385				Acetylation;Completeproteome;Cytoplasm;Lipoprotein;Membrane;Mitochondrion;Mitochondrioninnermembrane;Myristate;Nucleus;Phosphoprotein;Proteomicsidentification;Referenceproteome;Repressor;Transcription;Transcriptionregulation	cell part;cytoplasm;cytoplasmic part;extracellular membrane-bounded organelle;extracellular organelle;extracellular region part;extracellular vesicular exosome;intracellular membrane-bounded organelle;intracellular organelle;intracellular organelle part;intracellular part;membrane;membrane-bounded organelle;membrane-bounded vesicle;mitochondrial inner membrane;mitochondrial membrane;mitochondrial…	GO:0005634;GO:0005737;GO:0005739;GO:0005743;GO:0016020;GO:0019866;GO:0031090;GO:0031966;GO:0031982;GO:0031988;GO:0043226;GO:0043227;GO:0043229;GO:0043230;GO:0043231;GO:0044421;GO:0044422;GO:0044424;GO:0044429;GO:0044444;GO:0044446;GO:0044464;GO:0065010;GO:0070062	biological regulation;cellular component organization;cellular component organization at cellular level;cellular component organization or biogenesis;cellular component organization or biogenesis at cellular level;cellular membrane fusion;cellular membrane organization;cellular process;inner mitochondrial membrane organization;membrane fusion;membrane organization;mitochondrial fusion;mitochondri…	GO:0000122;GO:0006355;GO:0006357;GO:0006944;GO:0006996;GO:0007005;GO:0007006;GO:0007007;GO:0008053;GO:0009889;GO:0009890;GO:0009892;GO:0009987;GO:0010468;GO:0010556;GO:0010558;GO:0010605;GO:0010629;GO:0016043;GO:0016044;GO:0019219;GO:0019222;GO:0031323;GO:0031324;GO:0031326;GO:0031327;GO:0045892;GO:0045934;GO:0048284;GO:0048519;GO:0048523;GO:0050789;GO:0050794;GO:0051171;GO:0051172;GO:0051252;GO:…	binding;enzyme binding;phosphatase binding;protein binding;protein complex scaffold;structural molecule activity	GO:0005198;GO:0005488;GO:0005515;GO:0019899;GO:0019902;GO:0032947			DUF737					1	1	1	14.9	14.9	14.9	11.279	0.0014599	10.706	0.936454	0	0
A0A286YF22;A0A286YFA2;A0A286YFL2;A0A286YFM8;A0A2C9F2M7;O43175	A0A286YER3;A0A286YF22;A0A286YF34;A0A286YF78;A0A286YFA2;A0A286YFB2;A0A286YFC8;A0A286YFE1;A0A286YFF3;A0A286YFK5;A0A286YFL2;A0A286YFM8;A0A2C9F2M7;O43175	D-3-phosphoglycerate dehydrogenase	PHGDH	0.162638	0.791628	0.0916557	28.75	28.5785	28.8756	29.6668	27.6664	27.1291	27.829	27.9207				3D-structure;Acetylation;Amino-acidbiosynthesis;Completeproteome;Directproteinsequencing;Diseasemutation;NAD;Oxidoreductase;Phosphoprotein;Referenceproteome;Serinebiosynthesis	cell part;cytoplasmic part;cytosol;extracellular membrane-bounded organelle;extracellular organelle;extracellular region part;extracellular vesicular exosome;intracellular part;membrane-bounded organelle;membrane-bounded vesicle;organelle;vesicle	GO:0005829;GO:0031982;GO:0031988;GO:0043226;GO:0043227;GO:0043230;GO:0044421;GO:0044424;GO:0044444;GO:0044464;GO:0065010;GO:0070062	amine biosynthetic process;amine metabolic process;anatomical structure development;aspartate family amino acid metabolic process;biological regulation;biosynthetic process;brain development;carboxylic acid biosynthetic process;carboxylic acid metabolic process;cell cycle arrest;cell cycle process;cell development;cell projection organization;cellular amine metabolic process;cellular amino acid b…	GO:0006082;GO:0006520;GO:0006541;GO:0006544;GO:0006563;GO:0006564;GO:0006566;GO:0006575;GO:0006790;GO:0006807;GO:0007050;GO:0007420;GO:0008152;GO:0008652;GO:0009058;GO:0009064;GO:0009066;GO:0009069;GO:0009070;GO:0009308;GO:0009309;GO:0009448;GO:0009987;GO:0010468;GO:0016043;GO:0016053;GO:0019222;GO:0019530;GO:0019752;GO:0021510;GO:0021782;GO:0021915;GO:0022402;GO:0030030;GO:0031175;GO:0032502;GO:…	binding;catalytic activity;coenzyme binding;cofactor binding;electron carrier activity;NAD binding;nucleotide binding;oxidoreductase activity;oxidoreductase activity, acting on CH-OH group of donors;oxidoreductase activity, acting on the CH-OH group of donors, NAD or NADP as acceptor;phosphoglycerate dehydrogenase activity	GO:0000166;GO:0003824;GO:0004617;GO:0005488;GO:0009055;GO:0016491;GO:0016614;GO:0016616;GO:0048037;GO:0050662;GO:0051287	Glycine, serine and threonine metabolism;Methane metabolism	ko00260;ko00680	2-Hacid_dh;2-Hacid_dh_C					7	7	7	17.1	17.1	17.1	55.938	0	62.341	0.0574458	0.376826	0.00138611
A0A2R8Y3X5;A0A2R8Y4G4;A0A2R8Y4Q3;A0A2R8YD53;A0A2R8YE54;A0A2R8YE78;A0A2R8YGE5;C9JMB8;E5KLJ9;O60313;O60313-10;O60313-11;O60313-13;O60313-2;O60313-9	A0A2R8Y3X5;A0A2R8Y4G4;A0A2R8Y4Q3;A0A2R8YD53;A0A2R8YE54;A0A2R8YE78;A0A2R8YGE5;C9JMB8;E5KLJ9;O60313;O60313-10;O60313-11;O60313-13;O60313-2;O60313-9	Dynamin-like 120 kDa protein, form S1;Dynamin-like 120 kDa protein, mitochondrial	OPA1	1.74764	-1.06603	-1.74764	23.6861	23.0045	23.6861	24.3852	21.9385	23.0045	23.6861	21.9385				Acetylation;Alternativesplicing;Apoptosis;Coiledcoil;Completeproteome;Deafness;Diseasemutation;GTP-binding;Hydrolase;Membrane;Mitochondrion;Mitochondrioninnermembrane;Nucleotide-binding;Polymorphism;Proteomicsidentification;Referenceproteome;Sensorytransduction;Transitpeptide;Transmembrane;Transmembranehelix;Vision	cell part;cell projection;cytoplasm;cytoplasmic part;dendrite;integral to membrane;intracellular membrane-bounded organelle;intracellular organelle;intracellular organelle part;intracellular part;intrinsic to membrane;membrane;membrane part;membrane-bounded organelle;membrane-enclosed lumen;mitochondrial crista;mitochondrial inner membrane;mitochondrial intermembrane space;mitochondrial membrane;…	GO:0005654;GO:0005737;GO:0005739;GO:0005741;GO:0005743;GO:0005758;GO:0016020;GO:0016021;GO:0019866;GO:0019867;GO:0030061;GO:0030425;GO:0031090;GO:0031224;GO:0031966;GO:0031968;GO:0031970;GO:0031974;GO:0042995;GO:0043005;GO:0043226;GO:0043227;GO:0043229;GO:0043231;GO:0044422;GO:0044424;GO:0044425;GO:0044428;GO:0044429;GO:0044444;GO:0044446;GO:0044455;GO:0044464	aging;anatomical structure formation involved in morphogenesis;apoptosis;axon cargo transport;axon transport of mitochondrion;biological regulation;cell aging;cell death;cellular component movement;cellular component organization;cellular component organization at cellular level;cellular component organization or biogenesis;cellular component organization or biogenesis at cellular level;cellular …	GO:0000002;GO:0000266;GO:0001843;GO:0003008;GO:0006810;GO:0006915;GO:0006928;GO:0006944;GO:0006950;GO:0006996;GO:0007005;GO:0007006;GO:0007007;GO:0007017;GO:0007018;GO:0007568;GO:0007569;GO:0007600;GO:0007601;GO:0008053;GO:0008088;GO:0008152;GO:0008219;GO:0009987;GO:0010639;GO:0010821;GO:0010823;GO:0010941;GO:0010970;GO:0012501;GO:0016043;GO:0016044;GO:0016265;GO:0019896;GO:0030705;GO:0032501;GO:…	binding;catalytic activity;cation binding;GTP binding;GTPase activity;guanyl nucleotide binding;guanyl ribonucleotide binding;hydrolase activity;hydrolase activity, acting on acid anhydrides;hydrolase activity, acting on acid anhydrides, in phosphorus-containing anhydrides;ion binding;magnesium ion binding;metal ion binding;nucleoside-triphosphatase activity;nucleotide binding;purine nucleotide b…	GO:0000166;GO:0000287;GO:0003824;GO:0003924;GO:0005488;GO:0005525;GO:0016462;GO:0016787;GO:0016817;GO:0016818;GO:0017076;GO:0017111;GO:0019001;GO:0032553;GO:0032555;GO:0032561;GO:0035639;GO:0043167;GO:0043169;GO:0046872				Mediator complex				1	1	1	3.7	3.7	3.7	42.638	0.0069045	6.2608	0.50566	0.279314	0.4656
A0A2R8Y5M6;P51572;P51572-2	A0A2R8Y5M6;P51572;P51572-2	B-cell receptor-associated protein 31	BCAP31	0	2.29356	2.29356	NaN	24.2321	24.2321	24.2321	21.9385	21.9385	21.9385	24.2321				3D-structure;Alternativesplicing;Apoptosis;Coiledcoil;Completeproteome;Deafness;Directproteinsequencing;Dystonia;Endoplasmicreticulum;ER-Golgitransport;Membrane;Mentalretardation;Proteintransport;Referenceproteome;Transmembrane;Transmembranehelix;Transport	cell part;clathrin-coated vesicle;coated vesicle;cytoplasmic membrane-bounded vesicle;cytoplasmic part;cytoplasmic vesicle;cytosol;endoplasmic reticulum;endoplasmic reticulum membrane;endoplasmic reticulum part;endoplasmic reticulum-Golgi intermediate compartment membrane;Golgi apparatus part;Golgi cisterna membrane;Golgi membrane;integral to endoplasmic reticulum membrane;integral to lumenal sid…	GO:0000139;GO:0005783;GO:0005789;GO:0005811;GO:0005829;GO:0005887;GO:0016020;GO:0016021;GO:0016023;GO:0030135;GO:0030136;GO:0030176;GO:0031090;GO:0031224;GO:0031226;GO:0031227;GO:0031300;GO:0031301;GO:0031410;GO:0031982;GO:0031988;GO:0032580;GO:0033116;GO:0043226;GO:0043227;GO:0043229;GO:0043231;GO:0044422;GO:0044424;GO:0044425;GO:0044431;GO:0044432;GO:0044444;GO:0044446;GO:0044459;GO:0044464;GO:…	antigen processing and presentation;antigen processing and presentation of peptide antigen;antigen processing and presentation of peptide antigen via MHC class I;apoptosis;biological regulation;calcium ion homeostasis;calcium-mediated signaling;calcium-mediated signaling using intracellular calcium source;cation homeostasis;cell death;cellular calcium ion homeostasis;cellular cation homeostasis;c…	GO:0002376;GO:0002474;GO:0006810;GO:0006873;GO:0006874;GO:0006875;GO:0006886;GO:0006888;GO:0006915;GO:0006921;GO:0007165;GO:0007204;GO:0007276;GO:0007283;GO:0008104;GO:0008219;GO:0009987;GO:0010952;GO:0012501;GO:0015031;GO:0016043;GO:0016192;GO:0016265;GO:0019222;GO:0019722;GO:0019725;GO:0019882;GO:0019932;GO:0022411;GO:0022414;GO:0030003;GO:0032469;GO:0032471;GO:0032501;GO:0033036;GO:0033365;GO:…			Protein processing in endoplasmic reticulum	ko04141						1	1	1	4.3	4.3	4.3	24.112	0.0013643	7.7218	0	0.507905	0.698722
A0A2R8Y5Y7;D6RAN4;E7ESE0;H0Y9R4;H0Y9V9;P32969	A0A2R8Y5Y7;D6RAN4;E7ESE0;H0Y9R4;H0Y9V9;P32969	60S ribosomal protein L9	RPL9	0.711161	-0.272222	-0.583374	28.4162	28.2875	28.466	29.3533	27.0172	27.4172	27.7284	27.145				3D-structure;Acetylation;Completeproteome;Directproteinsequencing;Proteomicsidentification;Referenceproteome;Ribonucleoprotein;Ribosomalprotein	adherens junction;anchoring junction;cell junction;cell part;cell-substrate adherens junction;cell-substrate junction;cytoplasm;cytoplasmic part;cytosol;cytosolic large ribosomal subunit;focal adhesion;intracellular membrane-bounded organelle;intracellular non-membrane-bounded organelle;intracellular organelle;intracellular organelle part;intracellular part;large ribosomal subunit;macromolecular …	GO:0005634;GO:0005730;GO:0005737;GO:0005829;GO:0005840;GO:0005912;GO:0005924;GO:0005925;GO:0015934;GO:0016020;GO:0022625;GO:0030054;GO:0030055;GO:0030529;GO:0032991;GO:0043226;GO:0043227;GO:0043228;GO:0043229;GO:0043231;GO:0043232;GO:0044422;GO:0044424;GO:0044428;GO:0044444;GO:0044446;GO:0044464;GO:0070161	biosynthetic process;catabolic process;cellular biosynthetic process;cellular catabolic process;cellular component disassembly;cellular component disassembly at cellular level;cellular component organization;cellular component organization at cellular level;cellular component organization or biogenesis;cellular component organization or biogenesis at cellular level;cellular macromolecular complex…	GO:0000184;GO:0000956;GO:0006139;GO:0006401;GO:0006402;GO:0006412;GO:0006413;GO:0006414;GO:0006415;GO:0006605;GO:0006612;GO:0006613;GO:0006614;GO:0006807;GO:0006810;GO:0006886;GO:0008152;GO:0009056;GO:0009057;GO:0009058;GO:0009059;GO:0009987;GO:0010467;GO:0015031;GO:0016032;GO:0016043;GO:0016070;GO:0016071;GO:0019058;GO:0019083;GO:0019538;GO:0022411;GO:0022414;GO:0022415;GO:0032774;GO:0032984;GO:…	binding;nucleic acid binding;RNA binding;rRNA binding;structural constituent of ribosome;structural molecule activity	GO:0003676;GO:0003723;GO:0003735;GO:0005198;GO:0005488;GO:0019843	Ribosome	ko03010	Ribosomal_L6	60S ribosomal subunit, cytoplasmic;Nop56p-associated pre-rRNA complex;Ribosome, cytoplasmic				6	6	6	25.9	25.9	25.9	25.057	0	46.604	0.397933	0.372613	0.41291
A0A2R8Y623;B5MCP9;P62081	A0A2R8Y623;B5MCP9;P62081	40S ribosomal protein S7	RPS7	-0.609709	0.144901	0.449533	29.1394	29.1815	29.0448	30.1606	28.4123	28.1072	27.8026	28.2521				3D-structure;Acetylation;Completeproteome;Cytoplasm;Cytoskeleton;Diamond-Blackfananemia;Directproteinsequencing;Proteomicsidentification;Referenceproteome;Ribonucleoprotein;Ribosomalprotein	90S preribosome;adherens junction;anchoring junction;cell junction;cell part;cell-substrate adherens junction;cell-substrate junction;cytoplasm;cytoplasmic part;cytoskeletal part;cytosol;cytosolic small ribosomal subunit;extracellular membrane-bounded organelle;extracellular organelle;extracellular region part;extracellular vesicular exosome;focal adhesion;intracellular membrane-bounded organelle…	GO:0005634;GO:0005730;GO:0005737;GO:0005815;GO:0005829;GO:0005840;GO:0005912;GO:0005924;GO:0005925;GO:0015935;GO:0016020;GO:0022627;GO:0030054;GO:0030055;GO:0030529;GO:0030684;GO:0030686;GO:0031982;GO:0031988;GO:0032040;GO:0032991;GO:0043226;GO:0043227;GO:0043228;GO:0043229;GO:0043230;GO:0043231;GO:0043232;GO:0044421;GO:0044422;GO:0044424;GO:0044428;GO:0044430;GO:0044444;GO:0044446;GO:0044464;GO:…	biosynthetic process;catabolic process;cellular biosynthetic process;cellular catabolic process;cellular component biogenesis;cellular component biogenesis at cellular level;cellular component disassembly;cellular component disassembly at cellular level;cellular component organization;cellular component organization at cellular level;cellular component organization or biogenesis;cellular componen…	GO:0000184;GO:0000956;GO:0002181;GO:0006139;GO:0006364;GO:0006396;GO:0006401;GO:0006402;GO:0006412;GO:0006413;GO:0006414;GO:0006415;GO:0006605;GO:0006612;GO:0006613;GO:0006614;GO:0006807;GO:0006810;GO:0006886;GO:0008152;GO:0009056;GO:0009057;GO:0009058;GO:0009059;GO:0009987;GO:0010467;GO:0015031;GO:0016032;GO:0016043;GO:0016070;GO:0016071;GO:0016072;GO:0019058;GO:0019083;GO:0019538;GO:0022411;GO:…	binding;nucleic acid binding;RNA binding;structural constituent of ribosome;structural molecule activity	GO:0003676;GO:0003723;GO:0003735;GO:0005198;GO:0005488	Ribosome	ko03010	Ribosomal_S7e	40S ribosomal subunit, cytoplasmic;Nop56p-associated pre-rRNA complex;Ribosome, cytoplasmic				8	8	8	55	55	55	19.405	0	64.535	0.323907	0.0474717	0.327887
A0A2R8Y653;Q9BZX2	A0A2R8Y653;Q9BZX2	Uridine-cytidine kinase 2	UCK2	0	-0.695705	0	NaN	22.6342	NaN	22.6342	21.9385	22.6342	21.9385	21.9385				3D-structure;Acetylation;Alternativesplicing;ATP-binding;Completeproteome;Kinase;Nucleotide-binding;Phosphoprotein;Referenceproteome;Transferase	cell part;cytoplasmic part;cytosol;intracellular membrane-bounded organelle;intracellular organelle;intracellular part;membrane-bounded organelle;organelle	GO:0005829;GO:0043226;GO:0043227;GO:0043229;GO:0043231;GO:0044424;GO:0044444;GO:0044464	behavior;biosynthetic process;cellular aromatic compound metabolic process;cellular biosynthetic process;cellular metabolic compound salvage;cellular metabolic process;cellular nitrogen compound biosynthetic process;cellular nitrogen compound metabolic process;cellular process;cellular response to chemical stimulus;cellular response to oxygen levels;cellular response to stimulus;CMP biosynthetic …	GO:0006139;GO:0006206;GO:0006213;GO:0006220;GO:0006221;GO:0006222;GO:0006238;GO:0006241;GO:0006725;GO:0006753;GO:0006807;GO:0006950;GO:0007610;GO:0007631;GO:0008152;GO:0008655;GO:0009058;GO:0009112;GO:0009116;GO:0009117;GO:0009119;GO:0009123;GO:0009124;GO:0009129;GO:0009130;GO:0009141;GO:0009142;GO:0009147;GO:0009148;GO:0009156;GO:0009161;GO:0009163;GO:0009165;GO:0009173;GO:0009174;GO:0009199;GO:…	adenyl nucleotide binding;adenyl ribonucleotide binding;ATP binding;binding;catalytic activity;kinase activity;nucleobase-containing compound kinase activity;nucleoside kinase activity;nucleotide binding;purine nucleotide binding;purine ribonucleoside triphosphate binding;purine ribonucleotide binding;ribonucleotide binding;transferase activity;transferase activity, transferring phosphorus-contai…	GO:0000166;GO:0003824;GO:0004849;GO:0005488;GO:0005524;GO:0016301;GO:0016740;GO:0016772;GO:0017076;GO:0019205;GO:0019206;GO:0030554;GO:0032553;GO:0032555;GO:0032559;GO:0035639	Drug metabolism - other enzymes;Pyrimidine metabolism	ko00240;ko00983	PRK					1	1	1	5.8	5.8	5.8	27.408	0.0013755	7.8827	0	0.186746	0
A0A2R8Y6G6;P06733;P06733-2	A0A2R8Y6G6;K7EM90;P06733;P06733-2	Alpha-enolase	ENO1	1.363	1.59726	-1.68443	25.694	23.5358	25.611	25.9856	23.8572	21.9385	25.2202	23.5358				3D-structure;Acetylation;Alternativeinitiation;Cellmembrane;Completeproteome;Cytoplasm;Directproteinsequencing;DNA-binding;Glycolysis;Lyase;Magnesium;Membrane;Metal-binding;Nucleus;Phosphoprotein;Plasminogenactivation;Polymorphism;Referenceproteome;Repressor;Transcription;Transcriptionregulation;Ublconjugation	cell part;contractile fiber part;cytoplasm;cytoplasmic part;cytosol;cytosolic part;extracellular membrane-bounded organelle;extracellular organelle;extracellular region part;extracellular space;extracellular vesicular exosome;intracellular membrane-bounded organelle;intracellular organelle;intracellular part;M band;macromolecular complex;membrane;membrane-bounded organelle;membrane-bounded vesicl…	GO:0000015;GO:0005615;GO:0005634;GO:0005737;GO:0005829;GO:0005886;GO:0016020;GO:0031430;GO:0031982;GO:0031988;GO:0032991;GO:0043226;GO:0043227;GO:0043229;GO:0043230;GO:0043231;GO:0043234;GO:0044421;GO:0044422;GO:0044424;GO:0044444;GO:0044445;GO:0044449;GO:0044464;GO:0065010;GO:0070062	alcohol biosynthetic process;alcohol metabolic process;biological regulation;biosynthetic process;carbohydrate biosynthetic process;carbohydrate metabolic process;cellular biosynthetic process;cellular carbohydrate biosynthetic process;cellular carbohydrate metabolic process;cellular macromolecule biosynthetic process;cellular macromolecule metabolic process;cellular metabolic process;cellular ni…	GO:0000122;GO:0001558;GO:0005975;GO:0005996;GO:0006006;GO:0006066;GO:0006094;GO:0006139;GO:0006351;GO:0006355;GO:0006357;GO:0006807;GO:0008152;GO:0009058;GO:0009059;GO:0009607;GO:0009615;GO:0009889;GO:0009890;GO:0009892;GO:0009987;GO:0010468;GO:0010556;GO:0010558;GO:0010605;GO:0010629;GO:0016051;GO:0016070;GO:0019219;GO:0019222;GO:0019318;GO:0019319;GO:0030308;GO:0031323;GO:0031324;GO:0031326;GO:…	binding;carbon-oxygen lyase activity;catalytic activity;cation binding;DNA binding;enzyme binding;GTPase binding;hydro-lyase activity;ion binding;lyase activity;magnesium ion binding;metal ion binding;nucleic acid binding;nucleic acid binding transcription factor activity;phosphopyruvate hydratase activity;protein binding;protein binding transcription factor activity;sequence-specific DNA binding…	GO:0000287;GO:0000988;GO:0000989;GO:0001071;GO:0003676;GO:0003677;GO:0003700;GO:0003712;GO:0003714;GO:0003824;GO:0004634;GO:0005488;GO:0005515;GO:0016829;GO:0016835;GO:0016836;GO:0019899;GO:0043167;GO:0043169;GO:0046872;GO:0051020	Glycolysis / Gluconeogenesis;Methane metabolism;RNA degradation	ko00010;ko00680;ko03018	Enolase_C;Enolase_N					3	3	3	8.5	8.5	8.5	47.327	0	19.796	0.358044	0.299797	0.442936
A0A2R8Y738;A0A2R8YEM3;E7ENU7;E7EQV9;E7EX53;P61313	A0A2R8Y738;A0A2R8YEM3;E7ENU7;E7EQV9;E7EX53;P61313	60S ribosomal protein L15;Ribosomal protein L15	RPL15	0.204336	0	-3.38418	26.2241	NaN	25.3227	26.2242	25.1183	21.9385	25.3227	21.9385				3D-structure;Alternativesplicing;Completeproteome;Diamond-Blackfananemia;Phosphoprotein;Proteomicsidentification;Referenceproteome;Ribonucleoprotein;Ribosomalprotein	cell part;cytoplasmic part;cytosol;cytosolic large ribosomal subunit;extracellular membrane-bounded organelle;extracellular organelle;extracellular region part;extracellular vesicular exosome;intracellular membrane-bounded organelle;intracellular non-membrane-bounded organelle;intracellular organelle;intracellular organelle part;intracellular part;large ribosomal subunit;macromolecular complex;me…	GO:0005634;GO:0005829;GO:0005840;GO:0015934;GO:0022625;GO:0030529;GO:0031982;GO:0031988;GO:0032991;GO:0043226;GO:0043227;GO:0043228;GO:0043229;GO:0043230;GO:0043231;GO:0043232;GO:0044421;GO:0044422;GO:0044424;GO:0044444;GO:0044446;GO:0044464;GO:0065010;GO:0070062	biosynthetic process;catabolic process;cellular biosynthetic process;cellular catabolic process;cellular component disassembly;cellular component disassembly at cellular level;cellular component organization;cellular component organization at cellular level;cellular component organization or biogenesis;cellular component organization or biogenesis at cellular level;cellular macromolecular complex…	GO:0000184;GO:0000956;GO:0006139;GO:0006401;GO:0006402;GO:0006412;GO:0006413;GO:0006414;GO:0006415;GO:0006605;GO:0006612;GO:0006613;GO:0006614;GO:0006807;GO:0006810;GO:0006886;GO:0008152;GO:0009056;GO:0009057;GO:0009058;GO:0009059;GO:0009987;GO:0010467;GO:0015031;GO:0016032;GO:0016043;GO:0016070;GO:0016071;GO:0019058;GO:0019083;GO:0019538;GO:0022411;GO:0022414;GO:0022415;GO:0032774;GO:0032984;GO:…	binding;nucleic acid binding;RNA binding;structural constituent of ribosome;structural molecule activity	GO:0003676;GO:0003723;GO:0003735;GO:0005198;GO:0005488	Ribosome	ko03010	Ribosomal_L15e	60S ribosomal subunit, cytoplasmic;Nop56p-associated pre-rRNA complex;Ribosome, cytoplasmic;TRBP containing complex (DICER, RPL7A, EIF6, MOV10 and subunits of the 60S ribosomal particle)				1	1	1	10.5	10.5	10.5	15.722	0.0014104	8.8235	0.0226856	0	1.2095
A0A2R8Y811;E5RH77;P62263	A0A2R8Y811;E5RH77;P62263	40S ribosomal protein S14	RPS14	-0.259865	0.257208	0.413441	31.8321	31.9869	31.9178	32.9116	30.9562	30.8526	30.6964	31.1098				3D-structure;Completeproteome;Directproteinsequencing;Phosphoprotein;Proteomicsidentification;Referenceproteome;Ribonucleoprotein;Ribosomalprotein	adherens junction;anchoring junction;cell junction;cell part;cell-substrate adherens junction;cell-substrate junction;cytoplasm;cytoplasmic part;cytosol;cytosolic small ribosomal subunit;extracellular membrane-bounded organelle;extracellular organelle;extracellular region part;extracellular vesicular exosome;focal adhesion;intracellular membrane-bounded organelle;intracellular non-membrane-bounde…	GO:0005730;GO:0005737;GO:0005739;GO:0005829;GO:0005840;GO:0005912;GO:0005924;GO:0005925;GO:0015935;GO:0016020;GO:0022627;GO:0030054;GO:0030055;GO:0030529;GO:0031982;GO:0031988;GO:0032991;GO:0043226;GO:0043227;GO:0043228;GO:0043229;GO:0043230;GO:0043231;GO:0043232;GO:0044421;GO:0044422;GO:0044424;GO:0044428;GO:0044444;GO:0044446;GO:0044464;GO:0065010;GO:0070062;GO:0070161	biological regulation;biosynthetic process;catabolic process;cell differentiation;cellular biosynthetic process;cellular catabolic process;cellular component assembly;cellular component assembly at cellular level;cellular component disassembly;cellular component disassembly at cellular level;cellular component organization;cellular component organization at cellular level;cellular component organ…	GO:0000028;GO:0000122;GO:0000184;GO:0000956;GO:0006139;GO:0006355;GO:0006357;GO:0006364;GO:0006396;GO:0006401;GO:0006402;GO:0006412;GO:0006413;GO:0006414;GO:0006415;GO:0006417;GO:0006605;GO:0006612;GO:0006613;GO:0006614;GO:0006807;GO:0006810;GO:0006886;GO:0008152;GO:0009056;GO:0009057;GO:0009058;GO:0009059;GO:0009889;GO:0009890;GO:0009892;GO:0009987;GO:0010467;GO:0010468;GO:0010556;GO:0010558;GO:…	binding;mRNA 5'-UTR binding;mRNA binding;nucleic acid binding;RNA binding;structural constituent of ribosome;structural molecule activity;translation regulator activity	GO:0003676;GO:0003723;GO:0003729;GO:0003735;GO:0005198;GO:0005488;GO:0045182;GO:0048027	Ribosome	ko03010	Ribosomal_S11	40S ribosomal subunit, cytoplasmic;Nop56p-associated pre-rRNA complex;Ribosome, cytoplasmic				8	8	8	41.3	41.3	41.3	16.159	0	215.66	0.129486	0.0156926	0.287606
A0A087WTT6;A0A2R8Y6P7;A0A2R8Y851;P62273;P62273-2	A0A087WTT6;A0A2R8Y6P7;A0A2R8Y851;P62273;P62273-2	40S ribosomal protein S29	RPS29	3.14906	4.54112	2.17089	25.0876	27.3191	27.5478	27.5976	21.9385	22.7173	25.0876	27.2584				3D-structure;Acetylation;Alternativesplicing;Completeproteome;Diamond-Blackfananemia;Directproteinsequencing;Diseasemutation;Metal-binding;Proteomicsidentification;Referenceproteome;Ribonucleoprotein;Ribosomalprotein;Zinc	adherens junction;anchoring junction;cell junction;cell part;cell-substrate adherens junction;cell-substrate junction;cytoplasm;cytoplasmic part;cytosol;cytosolic small ribosomal subunit;extracellular membrane-bounded organelle;extracellular organelle;extracellular region part;extracellular vesicular exosome;focal adhesion;intracellular non-membrane-bounded organelle;intracellular organelle;intra…	GO:0005737;GO:0005829;GO:0005840;GO:0005912;GO:0005924;GO:0005925;GO:0015935;GO:0022627;GO:0030054;GO:0030055;GO:0030529;GO:0031982;GO:0031988;GO:0032991;GO:0043226;GO:0043227;GO:0043228;GO:0043229;GO:0043230;GO:0043232;GO:0044421;GO:0044422;GO:0044424;GO:0044444;GO:0044446;GO:0044464;GO:0065010;GO:0070062;GO:0070161	biosynthetic process;catabolic process;cellular biosynthetic process;cellular catabolic process;cellular component disassembly;cellular component disassembly at cellular level;cellular component organization;cellular component organization at cellular level;cellular component organization or biogenesis;cellular component organization or biogenesis at cellular level;cellular macromolecular complex…	GO:0000184;GO:0000956;GO:0006139;GO:0006401;GO:0006402;GO:0006412;GO:0006413;GO:0006414;GO:0006415;GO:0006605;GO:0006612;GO:0006613;GO:0006614;GO:0006807;GO:0006810;GO:0006886;GO:0008152;GO:0009056;GO:0009057;GO:0009058;GO:0009059;GO:0009987;GO:0010467;GO:0015031;GO:0016032;GO:0016043;GO:0016070;GO:0016071;GO:0019058;GO:0019083;GO:0019538;GO:0022411;GO:0022414;GO:0022415;GO:0032774;GO:0032984;GO:…	binding;cation binding;ion binding;metal ion binding;structural constituent of ribosome;structural molecule activity;transition metal ion binding;zinc ion binding	GO:0003735;GO:0005198;GO:0005488;GO:0008270;GO:0043167;GO:0043169;GO:0046872;GO:0046914	Ribosome	ko03010	Ribosomal_S14	40S ribosomal subunit, cytoplasmic;Nop56p-associated pre-rRNA complex;Ribosome, cytoplasmic		+	+	2	2	2	20.7	20.7	20.7	10.256	0	14.672	1.21186	9.11935	4.53183
A0A2R8Y891;F8VZI0;P08237;P08237-2;P08237-3	A0A2R8Y891;F8VZI0;H0YHB8;P08237;P08237-2;P08237-3	ATP-dependent 6-phosphofructokinase, muscle type	PFKM	0.416294	-0.71648	-2.90144	28.4312	26.1252	27.8056	28.6969	27.2081	25.4394	27.6244	24.7229				3D-structure;Acetylation;Allostericenzyme;Alternativesplicing;ATP-binding;Completeproteome;Cytoplasm;Diseasemutation;Glycogenstoragedisease;Glycolysis;Glycoprotein;Kinase;Magnesium;Metal-binding;Nucleotide-binding;Phosphoprotein;Proteomicsidentification;Referenceproteome;Transferase	6-phosphofructokinase complex;apical plasma membrane;cell part;cytoplasmic part;cytosol;cytosolic part;extracellular membrane-bounded organelle;extracellular organelle;extracellular region part;extracellular vesicular exosome;intracellular part;macromolecular complex;membrane part;membrane-bounded organelle;membrane-bounded vesicle;organelle;plasma membrane part;protein complex;vesicle	GO:0005829;GO:0005945;GO:0016324;GO:0031982;GO:0031988;GO:0032991;GO:0043226;GO:0043227;GO:0043230;GO:0043234;GO:0044421;GO:0044424;GO:0044425;GO:0044444;GO:0044445;GO:0044459;GO:0044464;GO:0065010;GO:0070062	alcohol catabolic process;alcohol metabolic process;anatomical structure homeostasis;biological regulation;carbohydrate catabolic process;carbohydrate homeostasis;carbohydrate metabolic process;carbohydrate phosphorylation;catabolic process;cellular carbohydrate catabolic process;cellular carbohydrate metabolic process;cellular component assembly;cellular component organization;cellular component…	GO:0002791;GO:0002793;GO:0005975;GO:0005996;GO:0006000;GO:0006002;GO:0006006;GO:0006007;GO:0006066;GO:0006091;GO:0006096;GO:0006461;GO:0006793;GO:0006796;GO:0008152;GO:0009056;GO:0009987;GO:0010646;GO:0016043;GO:0016052;GO:0016310;GO:0019318;GO:0019320;GO:0019725;GO:0022607;GO:0023051;GO:0032024;GO:0032879;GO:0033500;GO:0042592;GO:0042593;GO:0043933;GO:0044237;GO:0044238;GO:0044262;GO:0044275;GO:…	6-phosphofructokinase activity;adenyl nucleotide binding;adenyl ribonucleotide binding;ATP binding;binding;carbohydrate binding;carbohydrate kinase activity;catalytic activity;cation binding;enzyme binding;fructose binding;identical protein binding;ion binding;kinase activity;kinase binding;metal ion binding;monosaccharide binding;nucleotide binding;phosphofructokinase activity;phosphotransferase…	GO:0000166;GO:0003824;GO:0003872;GO:0005488;GO:0005515;GO:0005524;GO:0005529;GO:0008022;GO:0008443;GO:0016301;GO:0016740;GO:0016772;GO:0016773;GO:0017076;GO:0019200;GO:0019899;GO:0019900;GO:0030246;GO:0030554;GO:0032553;GO:0032555;GO:0032559;GO:0035639;GO:0042802;GO:0043167;GO:0043169;GO:0046872;GO:0048029;GO:0070061	Fructose and mannose metabolism;Galactose metabolism;Glycolysis / Gluconeogenesis;Methane metabolism;Pentose phosphate pathway	ko00010;ko00030;ko00051;ko00052;ko00680	PFK				+	9	7	7	13.1	11.1	11.1	96.907	0	136.39	0.196399	0.19166	3.92592
A0A2R8YDE6;Q9UBN7;Q9UBN7-2	A0A2R8YDE6;Q9UBN7;Q9UBN7-2	Histone deacetylase 6	HDAC6	0	-0.752886	0	NaN	22.6914	NaN	22.6914	21.9385	22.6914	21.9385	21.9385				3D-structure;Actin-binding;Alternativesplicing;Autophagy;Cellprojection;Chromatinregulator;Completeproteome;Cytoplasm;Hydrolase;Metal-binding;Nucleus;Phosphoprotein;Polymorphism;Referenceproteome;Repeat;Repressor;Transcription;Transcriptionregulation;Ublconjugation;Zinc;Zinc-finger	aggresome;axon;caveola;cell leading edge;cell part;cell projection;chromatin remodeling complex;cytoplasm;cytoplasmic microtubule;cytoplasmic part;cytoskeletal part;cytosol;dendrite;histone deacetylase complex;inclusion body;intracellular membrane-bounded organelle;intracellular organelle;intracellular organelle part;intracellular part;macromolecular complex;membrane part;membrane raft;membrane-b…	GO:0000118;GO:0005634;GO:0005654;GO:0005737;GO:0005829;GO:0005874;GO:0005875;GO:0005881;GO:0005901;GO:0016234;GO:0016235;GO:0016585;GO:0030424;GO:0030425;GO:0031252;GO:0032991;GO:0042995;GO:0043005;GO:0043204;GO:0043226;GO:0043227;GO:0043229;GO:0043231;GO:0043234;GO:0044422;GO:0044424;GO:0044425;GO:0044428;GO:0044430;GO:0044444;GO:0044446;GO:0044451;GO:0044459;GO:0044464;GO:0045121;GO:0048471	aggresome assembly;autophagy;biological regulation;biosynthetic process;catabolic process;cell communication;cellular biosynthetic process;cellular catabolic process;cellular component assembly;cellular component assembly at cellular level;cellular component disassembly;cellular component organization;cellular component organization at cellular level;cellular component organization or biogenesis;…	GO:0000209;GO:0000302;GO:0006139;GO:0006325;GO:0006351;GO:0006355;GO:0006464;GO:0006476;GO:0006508;GO:0006511;GO:0006515;GO:0006807;GO:0006810;GO:0006886;GO:0006914;GO:0006950;GO:0006979;GO:0006996;GO:0007026;GO:0007154;GO:0008152;GO:0009056;GO:0009057;GO:0009058;GO:0009059;GO:0009266;GO:0009267;GO:0009408;GO:0009605;GO:0009628;GO:0009636;GO:0009889;GO:0009890;GO:0009891;GO:0009892;GO:0009893;GO:…	alpha-tubulin binding;beta-catenin binding;binding;catalytic activity;cation binding;core promoter binding;cytoskeletal protein binding;deacetylase activity;DNA binding;dynein complex binding;enzyme binding;heat shock protein binding;histone deacetylase activity;histone deacetylase activity (H3-K14 specific);histone deacetylase activity (H3-K9 specific);histone deacetylase binding;Hsp90 protein b…	GO:0000975;GO:0001047;GO:0001067;GO:0003676;GO:0003677;GO:0003824;GO:0004407;GO:0005488;GO:0005515;GO:0008013;GO:0008017;GO:0008092;GO:0008270;GO:0015631;GO:0016787;GO:0016810;GO:0016811;GO:0017136;GO:0019213;GO:0019899;GO:0031072;GO:0031078;GO:0031593;GO:0031625;GO:0032041;GO:0032129;GO:0032182;GO:0032403;GO:0033558;GO:0034979;GO:0042826;GO:0042903;GO:0043014;GO:0043130;GO:0043167;GO:0043169;GO:…			Hist_deacetyl;zf-UBP	TCF4-CTNNB1-SUMO1-EP300-HADAC6 complex				1	1	1	0.8	0.8	0.8	125.37	0.0025189	7.0222	0	0.200351	0
A0A2R8YFH5;Q15437;Q5QPE1;Q5QPE2	A0A2R8YFH5;Q15437;Q5QPE1;Q5QPE2	Protein transport protein Sec23B	SEC23B	1.64077	0.992186	-0.837818	24.1698	22.9307	24.4096	24.6794	22.1277	21.9385	23.7685	22.9307				Acetylation;Completeproteome;Congenitaldyserythropoieticanemia;Diseasemutation;Endoplasmicreticulum;ER-Golgitransport;Golgiapparatus;Hereditaryhemolyticanemia;Membrane;Polymorphism;Proteintransport;Proteomicsidentification;Referenceproteome;Transport	cell part;COPII vesicle coat;cytoplasmic part;cytoplasmic vesicle part;endomembrane system;endoplasmic reticulum membrane;endoplasmic reticulum part;endoplasmic reticulum-Golgi intermediate compartment membrane;Golgi apparatus part;Golgi membrane;intracellular membrane-bounded organelle;intracellular organelle;intracellular organelle part;intracellular part;macromolecular complex;membrane;membran…	GO:0000139;GO:0005789;GO:0012505;GO:0016020;GO:0030117;GO:0030120;GO:0030127;GO:0031090;GO:0032991;GO:0033116;GO:0043226;GO:0043227;GO:0043229;GO:0043231;GO:0043234;GO:0044422;GO:0044424;GO:0044425;GO:0044431;GO:0044432;GO:0044433;GO:0044444;GO:0044446;GO:0044464;GO:0048471	cellular process;ER to Golgi vesicle-mediated transport;establishment of localization;establishment of localization in cell;establishment of protein localization;Golgi vesicle transport;intracellular protein transport;intracellular transport;protein transport;transport;vesicle-mediated transport	GO:0006810;GO:0006886;GO:0006888;GO:0009987;GO:0015031;GO:0016192;GO:0045184;GO:0046907;GO:0048193;GO:0051234;GO:0051649	binding;cation binding;ion binding;metal ion binding;transition metal ion binding;zinc ion binding	GO:0005488;GO:0008270;GO:0043167;GO:0043169;GO:0046872;GO:0046914	Protein processing in endoplasmic reticulum	ko04141	Gelsolin;Sec23_BS;Sec23_helical;Sec23_trunk;zf-Sec23_Sec24					2	2	2	3.5	3.5	3.5	84.472	0.0014728	10.89	0.462729	0.150256	0.180004
A0A2U3TZL8;H7BYN4;Q02241;Q02241-2;Q02241-3	A0A2U3TZL8;H7BYN4;Q02241;Q02241-2;Q02241-3	Kinesin-like protein;Kinesin-like protein KIF23	KIF23	-3.01996	0	0	24.9585	NaN	NaN	24.9585	24.9585	21.9385	21.9385	21.9385				3D-structure;Alternativesplicing;ATP-binding;Cellcycle;Celldivision;Coiledcoil;Completeproteome;Cytoplasm;Cytoskeleton;Microtubule;Mitosis;Motorprotein;Nucleotide-binding;Nucleus;Phosphoprotein;Polymorphism;Proteomicsidentification;Referenceproteome;Ublconjugation	adherens junction;anchoring junction;cell junction;cell part;cell-substrate adherens junction;cell-substrate junction;centralspindlin complex;centrosome;cytoplasmic part;cytoskeletal part;cytosol;extracellular region part;focal adhesion;intercellular bridge;intracellular membrane-bounded organelle;intracellular non-membrane-bounded organelle;intracellular organelle;intracellular organelle part;in…	GO:0005634;GO:0005654;GO:0005813;GO:0005815;GO:0005819;GO:0005829;GO:0005871;GO:0005874;GO:0005875;GO:0005912;GO:0005924;GO:0005925;GO:0030054;GO:0030055;GO:0030496;GO:0032991;GO:0043226;GO:0043227;GO:0043228;GO:0043229;GO:0043231;GO:0043232;GO:0043234;GO:0044421;GO:0044422;GO:0044424;GO:0044428;GO:0044430;GO:0044444;GO:0044446;GO:0044464;GO:0045171;GO:0070161;GO:0072686;GO:0097149	antigen processing and presentation;antigen processing and presentation of exogenous antigen;antigen processing and presentation of exogenous peptide antigen;antigen processing and presentation of exogenous peptide antigen via MHC class II;antigen processing and presentation of peptide antigen;antigen processing and presentation of peptide antigen via MHC class II;antigen processing and presentat…	GO:0000022;GO:0000278;GO:0000281;GO:0000910;GO:0002376;GO:0002478;GO:0002495;GO:0002504;GO:0006461;GO:0006928;GO:0007017;GO:0007018;GO:0007049;GO:0007596;GO:0007599;GO:0008152;GO:0009987;GO:0016043;GO:0019882;GO:0019884;GO:0019886;GO:0022402;GO:0022607;GO:0032465;GO:0032467;GO:0032501;GO:0033205;GO:0034621;GO:0034622;GO:0043623;GO:0043933;GO:0048002;GO:0048518;GO:0048522;GO:0050789;GO:0050794;GO:…	adenyl nucleotide binding;adenyl ribonucleotide binding;ATP binding;ATPase activity;binding;catalytic activity;cytoskeletal protein binding;hydrolase activity;hydrolase activity, acting on acid anhydrides;hydrolase activity, acting on acid anhydrides, in phosphorus-containing anhydrides;microtubule binding;microtubule motor activity;motor activity;nucleoside-triphosphatase activity;nucleotide bin…	GO:0000166;GO:0003774;GO:0003777;GO:0003824;GO:0005488;GO:0005515;GO:0005524;GO:0008017;GO:0008092;GO:0015631;GO:0016462;GO:0016787;GO:0016817;GO:0016818;GO:0016887;GO:0017076;GO:0017111;GO:0030554;GO:0032553;GO:0032555;GO:0032559;GO:0035639			Kinesin	CEN complex				1	1	1	2	2	2	92.682	0.0013793	7.8902	1.05733	0	0
A0A384N5Y3;A0A494C1T2;F5H2F4;P11586;V9GYY3;V9GZ78	A0A384N5Y3;A0A494C1T2;F5H2F4;P11586;V9GYY3;V9GZ78	C-1-tetrahydrofolate synthase, cytoplasmic;C-1-tetrahydrofolate synthase, cytoplasmic, N-terminally processed;Formyltetrahydrofolate synthetase;Methenyltetrahydrofolate cyclohydrolase;Methylenetetrahydrofolate dehydrogenase	MTHFD1	0.155104	-0.628798	-0.788677	27.5992	27.2344	27.3335	28.4283	26.5195	26.5148	26.6746	25.886				3D-structure;Acetylation;Amino-acidbiosynthesis;ATP-binding;Completeproteome;Cytoplasm;Directproteinsequencing;Diseasemutation;Histidinebiosynthesis;Hydrolase;Ligase;Methioninebiosynthesis;Multifunctionalenzyme;NADP;Nucleotide-binding;One-carbonmetabolism;Oxidoreductase;Phosphoprotein;Polymorphism;Proteomicsidentification;Purinebiosynthesis;Referenceproteome	cell part;cytoplasmic part;cytosol;extracellular membrane-bounded organelle;extracellular organelle;extracellular region part;extracellular vesicular exosome;intracellular membrane-bounded organelle;intracellular organelle;intracellular part;membrane;membrane-bounded organelle;membrane-bounded vesicle;mitochondrion;organelle;vesicle	GO:0005739;GO:0005829;GO:0016020;GO:0031982;GO:0031988;GO:0043226;GO:0043227;GO:0043229;GO:0043230;GO:0043231;GO:0044421;GO:0044424;GO:0044444;GO:0044464;GO:0065010;GO:0070062	10-formyltetrahydrofolate biosynthetic process;10-formyltetrahydrofolate metabolic process;amine biosynthetic process;amine metabolic process;anatomical structure development;anatomical structure formation involved in morphogenesis;aromatic compound biosynthetic process;aspartate family amino acid biosynthetic process;aspartate family amino acid metabolic process;biosynthetic process;carboxylic a…	GO:0000096;GO:0000097;GO:0000105;GO:0001843;GO:0006082;GO:0006139;GO:0006163;GO:0006164;GO:0006520;GO:0006547;GO:0006555;GO:0006575;GO:0006725;GO:0006730;GO:0006732;GO:0006753;GO:0006760;GO:0006766;GO:0006767;GO:0006790;GO:0006807;GO:0007507;GO:0008152;GO:0008652;GO:0009058;GO:0009066;GO:0009067;GO:0009069;GO:0009070;GO:0009075;GO:0009076;GO:0009086;GO:0009108;GO:0009117;GO:0009165;GO:0009256;GO:…	adenyl nucleotide binding;adenyl ribonucleotide binding;ATP binding;binding;catalytic activity;cyclohydrolase activity;formate-tetrahydrofolate ligase activity;hydrolase activity;hydrolase activity, acting on carbon-nitrogen (but not peptide) bonds;hydrolase activity, acting on carbon-nitrogen (but not peptide) bonds, in cyclic amidines;ligase activity;ligase activity, forming carbon-nitrogen bon…	GO:0000166;GO:0003824;GO:0004329;GO:0004477;GO:0004486;GO:0004487;GO:0004488;GO:0005488;GO:0005524;GO:0016491;GO:0016645;GO:0016646;GO:0016787;GO:0016810;GO:0016814;GO:0016874;GO:0016879;GO:0017076;GO:0019238;GO:0030554;GO:0032553;GO:0032555;GO:0032559;GO:0035639	One carbon pool by folate	ko00670	FTHFS;THF_DHG_CYH;THF_DHG_CYH_C					8	8	8	10.8	10.8	10.8	92.569	0	91.787	0.0537786	0.769097	0.587767
A0A3B3IRI2;A0A3B3IRQ8;A0A3B3ITB8;A0A3B3ITF6;B4E1E0;P17812;P17812-2	A0A3B3IRI2;A0A3B3IRQ8;A0A3B3ISY3;A0A3B3ITB8;A0A3B3ITF6;A0A3B3ITH9;B4E1E0;P17812;P17812-2;Q9NRF8	CTP synthase;CTP synthase 1	CTPS1	1.41918	0.445044	-0.869686	28.2687	27.7352	28.4401	29.0265	26.3912	26.4956	27.8104	26.9407				3D-structure;Acetylation;Alternativesplicing;ATP-binding;Completeproteome;Glutamineamidotransferase;Immunity;Ligase;Nucleotide-binding;Phosphoprotein;Polymorphism;Pyrimidinebiosynthesis;Referenceproteome	cell part;cytoplasmic part;cytosol;intracellular part;membrane	GO:0005829;GO:0016020;GO:0044424;GO:0044444;GO:0044464	amine metabolic process;B cell activation;B cell proliferation;biosynthetic process;carboxylic acid metabolic process;cell activation;cell proliferation;cellular amine metabolic process;cellular amino acid metabolic process;cellular biosynthetic process;cellular ketone metabolic process;cellular metabolic process;cellular nitrogen compound biosynthetic process;cellular nitrogen compound metabolic…	GO:0001775;GO:0002376;GO:0006082;GO:0006139;GO:0006213;GO:0006220;GO:0006221;GO:0006241;GO:0006520;GO:0006541;GO:0006753;GO:0006807;GO:0008152;GO:0008283;GO:0009058;GO:0009064;GO:0009116;GO:0009117;GO:0009119;GO:0009141;GO:0009142;GO:0009147;GO:0009148;GO:0009165;GO:0009199;GO:0009201;GO:0009208;GO:0009209;GO:0009218;GO:0009220;GO:0009259;GO:0009260;GO:0009308;GO:0009987;GO:0015949;GO:0018130;GO:…	adenyl nucleotide binding;adenyl ribonucleotide binding;ATP binding;binding;catalytic activity;CTP synthase activity;ligase activity;ligase activity, forming carbon-nitrogen bonds;nucleotide binding;purine nucleotide binding;purine ribonucleoside triphosphate binding;purine ribonucleotide binding;ribonucleotide binding	GO:0000166;GO:0003824;GO:0003883;GO:0005488;GO:0005524;GO:0016874;GO:0016879;GO:0017076;GO:0030554;GO:0032553;GO:0032555;GO:0032559;GO:0035639	Pyrimidine metabolism	ko00240	CTP_synth_N;GATase					9	9	9	20.2	20.2	20.2	63.723	0	80.709	1.07456	0.122177	0.663513
A0A3B3IS06;E7ETY2;J3KQ96;Q13428;Q13428-2;Q13428-3;Q13428-4;Q13428-6;Q13428-7;Q13428-8	A0A3B3IS06;E7ETY2;H0Y8Y7;J3KQ96;Q13428;Q13428-2;Q13428-3;Q13428-4;Q13428-5;Q13428-6;Q13428-7;Q13428-8	Treacle protein	TCOF1	-0.254539	-3.98194	-2.57587	25.6472	25.9204	24.5144	26.7903	24.7689	25.9204	24.5144	21.9385				Acetylation;Alternativesplicing;Completeproteome;Directproteinsequencing;Diseasemutation;Nucleus;Phosphoprotein;Polymorphism;Proteomicsidentification;Referenceproteome;Transport	cell part;cytoplasm;intracellular membrane-bounded organelle;intracellular non-membrane-bounded organelle;intracellular organelle;intracellular organelle part;intracellular part;membrane-bounded organelle;non-membrane-bounded organelle;nuclear part;nucleolus;nucleus;organelle;organelle part	GO:0005634;GO:0005730;GO:0005737;GO:0043226;GO:0043227;GO:0043228;GO:0043229;GO:0043231;GO:0043232;GO:0044422;GO:0044424;GO:0044428;GO:0044446;GO:0044464	anatomical structure development;biosynthetic process;cellular biosynthetic process;cellular macromolecule biosynthetic process;cellular macromolecule metabolic process;cellular metabolic process;cellular nitrogen compound metabolic process;cellular process;developmental process;macromolecule biosynthetic process;macromolecule metabolic process;metabolic process;nitrogen compound metabolic proces…	GO:0001501;GO:0006139;GO:0006351;GO:0006360;GO:0006807;GO:0008152;GO:0009058;GO:0009059;GO:0009303;GO:0009987;GO:0016070;GO:0032502;GO:0032774;GO:0034641;GO:0034645;GO:0042790;GO:0043170;GO:0044237;GO:0044238;GO:0044249;GO:0044260;GO:0048731;GO:0048856;GO:0090304	transporter activity	GO:0005215	Ribosome biogenesis in eukaryotes	ko03008	Treacle	Nop56p-associated pre-rRNA complex				4	4	4	4.3	4.3	4.3	138.69	0	37.474	0.0726358	1.40957	0.803525
A0A3B3ISU2;Q2TAA5	A0A3B3ISU2;Q2TAA5	GDP-Man:Man(3)GlcNAc(2)-PP-Dol alpha-1,2-mannosyltransferase	ALG11	1.27523	0	-1.27523	23.2137	NaN	23.2137	23.2137	21.9385	21.9385	23.2137	21.9385				Completeproteome;Congenitaldisorderofglycosylation;Diseasemutation;Endoplasmicreticulum;Glycoprotein;Glycosyltransferase;Membrane;Polymorphism;Referenceproteome;Transferase;Transmembrane;Transmembranehelix	cell part;cytoplasmic part;endoplasmic reticulum membrane;endoplasmic reticulum part;integral to membrane;intracellular organelle part;intracellular part;intrinsic to membrane;membrane;membrane part;organelle membrane;organelle part	GO:0005789;GO:0016020;GO:0016021;GO:0031090;GO:0031224;GO:0044422;GO:0044424;GO:0044425;GO:0044432;GO:0044444;GO:0044446;GO:0044464	biosynthetic process;carbohydrate biosynthetic process;carbohydrate metabolic process;cellular carbohydrate metabolic process;cellular macromolecule metabolic process;cellular metabolic process;cellular process;cellular protein metabolic process;dolichol-linked oligosaccharide biosynthetic process;glycosylation;macromolecule glycosylation;macromolecule metabolic process;macromolecule modification…	GO:0005975;GO:0006464;GO:0006486;GO:0006487;GO:0006488;GO:0008152;GO:0009058;GO:0009311;GO:0009312;GO:0009987;GO:0016051;GO:0018193;GO:0018196;GO:0018279;GO:0019538;GO:0043170;GO:0043412;GO:0043413;GO:0043687;GO:0044237;GO:0044238;GO:0044260;GO:0044262;GO:0044267;GO:0070085	alpha-1,2-mannosyltransferase activity;catalytic activity;glycolipid 2-alpha-mannosyltransferase activity;glycolipid mannosyltransferase activity;mannosyltransferase activity;transferase activity;transferase activity, transferring glycosyl groups;transferase activity, transferring hexosyl groups	GO:0000026;GO:0000030;GO:0003824;GO:0004376;GO:0004377;GO:0016740;GO:0016757;GO:0016758	N-Glycan biosynthesis;Various types of N-glycan biosynthesis	ko00510;ko00513	Glycos_transf_1					1	1	1	6	6	6	26.511	0.0014706	10.873	0.327005	0	0.306561
A0A3B3ITJ4;M0QXS5;M0QYT0;P14866;P14866-2	A0A3B3ITJ4;M0QXS5;M0QYT0;M0R076;P14866;P14866-2	Heterogeneous nuclear ribonucleoprotein L	HNRNPL	-3.65511	0	-1.32835	27.0322	NaN	23.2669	27.0322	26.922	21.9385	23.2669	21.9385				3D-structure;Acetylation;Alternativesplicing;Completeproteome;Cytoplasm;Directproteinsequencing;Nucleus;Phosphoprotein;Proteomicsidentification;Referenceproteome;Repeat;Ribonucleoprotein;RNA-binding	cell part;cytoplasm;extracellular membrane-bounded organelle;extracellular organelle;extracellular region part;extracellular vesicular exosome;intracellular membrane-bounded organelle;intracellular organelle;intracellular organelle part;intracellular part;macromolecular complex;membrane;membrane-bounded organelle;membrane-bounded vesicle;nuclear part;nucleoplasm;nucleus;organelle;organelle part;r…	GO:0005634;GO:0005654;GO:0005737;GO:0016020;GO:0030529;GO:0031982;GO:0031988;GO:0032991;GO:0043226;GO:0043227;GO:0043229;GO:0043230;GO:0043231;GO:0044421;GO:0044422;GO:0044424;GO:0044428;GO:0044446;GO:0044464;GO:0065010;GO:0070062	cellular macromolecule metabolic process;cellular metabolic process;cellular nitrogen compound metabolic process;cellular process;gene expression;macromolecule metabolic process;metabolic process;mRNA metabolic process;mRNA processing;nitrogen compound metabolic process;nuclear mRNA splicing, via spliceosome;nucleic acid metabolic process;nucleobase-containing compound metabolic process;primary m…	GO:0000375;GO:0000377;GO:0000398;GO:0006139;GO:0006396;GO:0006397;GO:0006807;GO:0008152;GO:0008380;GO:0009987;GO:0010467;GO:0016070;GO:0016071;GO:0034641;GO:0043170;GO:0044237;GO:0044238;GO:0044260;GO:0090304	binding;catalytic activity;DNA binding;nucleic acid binding;nucleotide binding;regulatory region DNA binding;regulatory region nucleic acid binding;RNA binding;transcription regulatory region DNA binding	GO:0000166;GO:0000975;GO:0001067;GO:0003676;GO:0003677;GO:0003723;GO:0003824;GO:0005488;GO:0044212			ECH	Emerin complex 52	+			5	5	5	11.7	11.7	11.7	58.362	0	34.318	4.34585	0	0.323268
A0A3B3ITR6;O95363	A0A3B3ITR6;O95363	Phenylalanine--tRNA ligase, mitochondrial	FARS2	-0.0105133	0.978117	0.912407	24.0482	24.5477	24.5701	25.3194	23.0535	22.9772	23.043	23.9554				3D-structure;Acetylation;Aminoacyl-tRNAsynthetase;ATP-binding;Completeproteome;Diseasemutation;Ligase;Mitochondrion;Nucleotide-binding;Polymorphism;Proteinbiosynthesis;Referenceproteome;Transitpeptide	cell part;cytoplasmic part;intracellular membrane-bounded organelle;intracellular organelle;intracellular organelle lumen;intracellular organelle part;intracellular part;membrane-bounded organelle;membrane-enclosed lumen;mitochondrial matrix;mitochondrial part;mitochondrion;organelle;organelle lumen;organelle part	GO:0005739;GO:0005759;GO:0031974;GO:0043226;GO:0043227;GO:0043229;GO:0043231;GO:0043233;GO:0044422;GO:0044424;GO:0044429;GO:0044444;GO:0044446;GO:0044464;GO:0070013	amine metabolic process;amino acid activation;carboxylic acid metabolic process;cellular amine metabolic process;cellular amino acid metabolic process;cellular ketone metabolic process;cellular macromolecule metabolic process;cellular metabolic process;cellular nitrogen compound metabolic process;cellular process;gene expression;macromolecule metabolic process;metabolic process;ncRNA metabolic pr…	GO:0006082;GO:0006139;GO:0006396;GO:0006399;GO:0006418;GO:0006432;GO:0006520;GO:0006807;GO:0008033;GO:0008152;GO:0009308;GO:0009987;GO:0010467;GO:0016070;GO:0019752;GO:0034470;GO:0034641;GO:0034660;GO:0042180;GO:0043038;GO:0043039;GO:0043170;GO:0043436;GO:0044106;GO:0044237;GO:0044238;GO:0044260;GO:0044281;GO:0090304	adenyl nucleotide binding;adenyl ribonucleotide binding;aminoacyl-tRNA ligase activity;ATP binding;binding;catalytic activity;cation binding;ion binding;ligase activity;ligase activity, forming aminoacyl-tRNA and related compounds;ligase activity, forming carbon-oxygen bonds;magnesium ion binding;metal ion binding;nucleic acid binding;nucleotide binding;phenylalanine-tRNA ligase activity;purine n…	GO:0000049;GO:0000166;GO:0000287;GO:0003676;GO:0003723;GO:0003824;GO:0004812;GO:0004826;GO:0005488;GO:0005524;GO:0016874;GO:0016875;GO:0016876;GO:0017076;GO:0030554;GO:0032553;GO:0032555;GO:0032559;GO:0035639;GO:0043167;GO:0043169;GO:0046872	Aminoacyl-tRNA biosynthesis	ko00970	FDX-ACB;tRNA-synt_2d					1	1	1	2.5	2.5	2.5	50.075	0.0036101	6.5763	0.0215325	0.14711	0.223663
A0A3B3ITT5;P47914	A0A3B3ITT5;P47914	60S ribosomal protein L29	RPL29	0.129269	-0.00335312	-0.076416	27.2502	27.2386	27.2757	28.2445	26.1841	26.2403	26.3134	26.237				3D-structure;Acetylation;Completeproteome;Directproteinsequencing;Heparin-binding;Isopeptidebond;Methylation;Phosphoprotein;Referenceproteome;Repeat;Ribonucleoprotein;Ribosomalprotein;Ublconjugation	cell part;cytoplasmic part;cytosol;cytosolic large ribosomal subunit;intracellular organelle part;intracellular part;large ribosomal subunit;macromolecular complex;membrane;organelle part;ribonucleoprotein complex	GO:0005829;GO:0015934;GO:0016020;GO:0022625;GO:0030529;GO:0032991;GO:0044422;GO:0044424;GO:0044444;GO:0044446;GO:0044464	biosynthetic process;catabolic process;cellular biosynthetic process;cellular catabolic process;cellular component disassembly;cellular component disassembly at cellular level;cellular component organization;cellular component organization at cellular level;cellular component organization or biogenesis;cellular component organization or biogenesis at cellular level;cellular macromolecular complex…	GO:0000184;GO:0000956;GO:0006139;GO:0006401;GO:0006402;GO:0006412;GO:0006413;GO:0006414;GO:0006415;GO:0006605;GO:0006612;GO:0006613;GO:0006614;GO:0006807;GO:0006810;GO:0006886;GO:0007566;GO:0008152;GO:0009056;GO:0009057;GO:0009058;GO:0009059;GO:0009987;GO:0010467;GO:0015031;GO:0016032;GO:0016043;GO:0016070;GO:0016071;GO:0019058;GO:0019083;GO:0019538;GO:0022411;GO:0022414;GO:0022415;GO:0032774;GO:…	binding;carbohydrate binding;glycosaminoglycan binding;heparin binding;nucleic acid binding;pattern binding;polysaccharide binding;RNA binding;structural constituent of ribosome;structural molecule activity	GO:0001871;GO:0003676;GO:0003723;GO:0003735;GO:0005198;GO:0005488;GO:0005539;GO:0008201;GO:0030246;GO:0030247	Ribosome	ko03010	Ribosomal_L29e	60S ribosomal subunit, cytoplasmic;Nop56p-associated pre-rRNA complex;Ribosome, cytoplasmic				1	1	1	9	9	9	18.512	0.0014245	9.148	0.0413982	0.147003	0.0805204
A0A3B3ITZ9;Q9Y2W1	A0A3B3ITZ9;Q9Y2W1	Thyroid hormone receptor-associated protein 3	THRAP3	-1.8583	0	0	23.7968	NaN	NaN	23.7968	23.7968	21.9385	21.9385	21.9385				Acetylation;Activator;ADP-ribosylation;ATP-binding;Biologicalrhythms;Completeproteome;Directproteinsequencing;Methylation;mRNAprocessing;mRNAsplicing;Nucleotide-binding;Nucleus;Phosphoprotein;Polymorphism;Receptor;Referenceproteome;Transcription;Transcriptionregulation	cell part;extracellular membrane-bounded organelle;extracellular organelle;extracellular region part;extracellular vesicular exosome;intracellular membrane-bounded organelle;intracellular organelle;intracellular organelle part;intracellular part;macromolecular complex;mediator complex;membrane-bounded organelle;membrane-bounded vesicle;nuclear part;nucleoplasm;nucleoplasm part;nucleus;organelle;o…	GO:0005634;GO:0005654;GO:0016592;GO:0031982;GO:0031988;GO:0032991;GO:0043226;GO:0043227;GO:0043229;GO:0043230;GO:0043231;GO:0043234;GO:0044421;GO:0044422;GO:0044424;GO:0044428;GO:0044446;GO:0044451;GO:0044464;GO:0065010;GO:0070062	androgen receptor signaling pathway;biological regulation;biosynthetic process;catabolic process;cellular biosynthetic process;cellular catabolic process;cellular macromolecule catabolic process;cellular macromolecule metabolic process;cellular metabolic process;cellular nitrogen compound metabolic process;cellular process;cellular response to stimulus;intracellular receptor mediated signaling pa…	GO:0000381;GO:0000956;GO:0006139;GO:0006352;GO:0006355;GO:0006357;GO:0006367;GO:0006396;GO:0006397;GO:0006401;GO:0006402;GO:0006807;GO:0007165;GO:0008152;GO:0008380;GO:0009056;GO:0009057;GO:0009058;GO:0009889;GO:0009891;GO:0009893;GO:0009987;GO:0010468;GO:0010556;GO:0010557;GO:0010604;GO:0010608;GO:0010628;GO:0016070;GO:0016071;GO:0019219;GO:0019222;GO:0030518;GO:0030521;GO:0030522;GO:0031323;GO:…	adenyl nucleotide binding;adenyl ribonucleotide binding;ATP binding;binding;core promoter binding;core promoter sequence-specific DNA binding;DNA binding;hormone receptor binding;ligand-dependent nuclear receptor transcription coactivator activity;nuclear hormone receptor binding;nucleic acid binding;nucleotide binding;phosphoprotein binding;protein binding;protein binding transcription factor ac…	GO:0000166;GO:0000975;GO:0000976;GO:0000988;GO:0000989;GO:0001046;GO:0001047;GO:0001067;GO:0001076;GO:0001104;GO:0003676;GO:0003677;GO:0003712;GO:0003713;GO:0004872;GO:0005102;GO:0005488;GO:0005515;GO:0005524;GO:0008134;GO:0017076;GO:0030374;GO:0030554;GO:0032553;GO:0032555;GO:0032559;GO:0035257;GO:0035639;GO:0042809;GO:0043565;GO:0044212;GO:0046966;GO:0051219;GO:0051427			THRAP3_BCLAF1	PC2 complex;SMCC complex;TRAP complex				1	1	1	2.1	2.1	2.1	103.52	0.0076839	6.0027	0.547197	0	0
A0A3B3IU16;C9JTT8;H7C1N3;O15155;O15155-2;Q68DU7	A0A3B3IU16;C9JTT8;H7C1N3;O15155;O15155-2;Q68DU7	BET1 homolog	BET1;DKFZp781C0425	-0.223534	-2.09077	-1.84627	24.9009	24.0293	23.7848	25.5299	24.0083	24.0293	23.7848	21.9385				3D-structure;Alternativesplicing;Coiledcoil;Completeproteome;Endoplasmicreticulum;ER-Golgitransport;Golgiapparatus;Membrane;Phosphoprotein;Proteintransport;Proteomicsidentification;Referenceproteome;Transmembrane;Transmembranehelix;Transport	cell part;cis-Golgi network;cytoplasmic part;endoplasmic reticulum membrane;endoplasmic reticulum part;Golgi apparatus part;Golgi cisterna;Golgi membrane;integral to membrane;intracellular organelle part;intracellular part;intrinsic to membrane;membrane;membrane part;organelle membrane;organelle part;organelle subcompartment	GO:0000139;GO:0005789;GO:0005801;GO:0016020;GO:0016021;GO:0031090;GO:0031224;GO:0031984;GO:0031985;GO:0044422;GO:0044424;GO:0044425;GO:0044431;GO:0044432;GO:0044444;GO:0044446;GO:0044464	cellular component organization;cellular component organization at cellular level;cellular component organization or biogenesis;cellular component organization or biogenesis at cellular level;cellular membrane fusion;cellular membrane organization;cellular process;ER to Golgi vesicle-mediated transport;establishment of localization;establishment of localization in cell;establishment of protein lo…	GO:0006810;GO:0006888;GO:0006906;GO:0006944;GO:0006996;GO:0009987;GO:0015031;GO:0016043;GO:0016044;GO:0016050;GO:0016192;GO:0045184;GO:0046907;GO:0048193;GO:0048280;GO:0048284;GO:0051234;GO:0051649;GO:0061024;GO:0061025;GO:0071840;GO:0071841;GO:0071842			SNARE interactions in vesicular transport	ko04130	SNARE					1	1	1	12.9	12.9	12.9	9.2925	0.0013369	7.5599	0.0658561	0.592729	0.501833
A0A3B3IRU2;A0A3B3IUA2;B1AHD1;P55769	A0A3B3IRU2;A0A3B3IUA2;B1AHD1;P55769	NHP2-like protein 1;NHP2-like protein 1, N-terminally processed	NHP2L1	-1.15918	-0.595314	-1.60688	27.7671	25.7953	26.4837	28.0947	27.2333	25.0625	26.0741	24.4672				3D-structure;Acetylation;Completeproteome;Directproteinsequencing;mRNAprocessing;mRNAsplicing;Nucleus;Polymorphism;Proteomicsidentification;Referenceproteome;Ribonucleoprotein;RNA-binding;Spliceosome	box C/D snoRNP complex;cell part;intracellular membrane-bounded organelle;intracellular non-membrane-bounded organelle;intracellular organelle;intracellular organelle part;intracellular part;macromolecular complex;membrane-bounded organelle;non-membrane-bounded organelle;nuclear part;nucleolar part;nucleolus;nucleoplasm;nucleus;organelle;organelle part;protein complex;ribonucleoprotein complex;sm…	GO:0005634;GO:0005654;GO:0005681;GO:0005730;GO:0005732;GO:0030529;GO:0031428;GO:0032991;GO:0043226;GO:0043227;GO:0043228;GO:0043229;GO:0043231;GO:0043232;GO:0043234;GO:0044422;GO:0044424;GO:0044428;GO:0044446;GO:0044452;GO:0044464	cellular component biogenesis;cellular component biogenesis at cellular level;cellular component organization or biogenesis;cellular component organization or biogenesis at cellular level;cellular macromolecule metabolic process;cellular metabolic process;cellular nitrogen compound metabolic process;cellular process;gene expression;macromolecule metabolic process;metabolic process;mRNA metabolic …	GO:0000375;GO:0000377;GO:0000398;GO:0006139;GO:0006396;GO:0006397;GO:0006807;GO:0008152;GO:0008380;GO:0009987;GO:0010467;GO:0016070;GO:0016071;GO:0022613;GO:0034641;GO:0042254;GO:0043170;GO:0044085;GO:0044237;GO:0044238;GO:0044260;GO:0071840;GO:0071841;GO:0071843;GO:0090304	binding;box C/D snoRNA binding;nucleic acid binding;RNA binding;snoRNA binding;snRNA binding;U3 snoRNA binding;U4 snRNA binding	GO:0003676;GO:0003723;GO:0005488;GO:0017069;GO:0030515;GO:0030621;GO:0034511;GO:0034512	Ribosome biogenesis in eukaryotes;Spliceosome	ko03008;ko03040	Ribosomal_L7Ae	Nop56p-associated pre-rRNA complex;Spliceosome				3	3	3	30.3	30.3	30.3	14.627	0	72.005	0.730433	0.163456	1.53722
A0A3F2YNY6;O75400;O75400-2;O75400-3	A0A3F2YNY6;O75400;O75400-2;O75400-3	Pre-mRNA-processing factor 40 homolog A	PRPF40A	-2.70825	-2.58881	0	24.6468	24.5273	NaN	25.5883	24.6468	24.5273	21.9385	21.9385				3D-structure;Acetylation;Alternativesplicing;Cellcycle;Celldivision;Completeproteome;mRNAprocessing;mRNAsplicing;Nucleus;Phosphoprotein;Referenceproteome;Repeat	cell part;cytoplasm;intracellular organelle part;intracellular part;membrane;nuclear body;nuclear matrix;nuclear part;nuclear speck;nucleoplasm;nucleoplasm part;organelle part	GO:0005654;GO:0005737;GO:0016020;GO:0016363;GO:0016604;GO:0016607;GO:0044422;GO:0044424;GO:0044428;GO:0044446;GO:0044451;GO:0044464	biological regulation;cell cycle;cell division;cell migration;cell motility;cellular component movement;cellular component organization;cellular component organization at cellular level;cellular component organization or biogenesis;cellular component organization or biogenesis at cellular level;cellular macromolecule metabolic process;cellular metabolic process;cellular nitrogen compound metaboli…	GO:0006139;GO:0006396;GO:0006397;GO:0006807;GO:0006928;GO:0006996;GO:0007010;GO:0007049;GO:0008152;GO:0008360;GO:0008380;GO:0009987;GO:0016043;GO:0016070;GO:0016071;GO:0016477;GO:0022603;GO:0022604;GO:0032465;GO:0034641;GO:0040011;GO:0043170;GO:0044237;GO:0044238;GO:0044260;GO:0048870;GO:0050789;GO:0050793;GO:0050794;GO:0051128;GO:0051301;GO:0051302;GO:0065007;GO:0065008;GO:0071840;GO:0071841;GO:…			Spliceosome	ko03040	FF;WW	Spliceosome				1	1	1	1.6	1.6	1.6	112.4	0.0079636	6.1949	0.905882	0.77698	0
A0A494BXY3;E9PLD3;E9PRG8	A0A494BXY3;E9PLD3;E9PRG8	Uncharacterized protein C11orf98	C11orf98	1.74945	2.22857	0.479114	23.688	24.1671	24.9473	24.9474	21.9385	21.9385	23.688	24.1671				Completeproteome;Referenceproteome														1	1	1	13.1	13.1	13.1	11.6	0.001387	8.0506	0.506402	0.48679	0.113218
A0A494BZZ6;H3BRL9;P78549;P78549-2;P78549-3	A0A494BZZ6;A0A494C106;H3BPD5;H3BRL9;P78549;P78549-2;P78549-3	Endonuclease III-like protein 1	NTHL1	0.060009	2.7329	0.446514	27.7732	27.4516	28.0434	28.6214	26.7429	24.5165	26.8029	27.2494				4Fe-4S;Alternativeinitiation;Completeproteome;Directproteinsequencing;DNAdamage;DNArepair;Glycosidase;Hydrolase;Iron;Iron-sulfur;Lyase;Metal-binding;Mitochondrion;Nucleus;Phosphoprotein;Polymorphism;Proteomicsidentification;Referenceproteome;Transitpeptide	cell part;cytoplasmic part;intracellular membrane-bounded organelle;intracellular organelle;intracellular organelle part;intracellular part;membrane-bounded organelle;mitochondrion;nuclear part;nucleoplasm;nucleus;organelle;organelle part	GO:0005634;GO:0005654;GO:0005739;GO:0043226;GO:0043227;GO:0043229;GO:0043231;GO:0044422;GO:0044424;GO:0044428;GO:0044444;GO:0044446;GO:0044464	2'-deoxyribonucleotide metabolic process;base-excision repair;base-excision repair, AP site formation;biological regulation;catabolic process;cellular catabolic process;cellular macromolecule catabolic process;cellular macromolecule metabolic process;cellular metabolic process;cellular nitrogen compound catabolic process;cellular nitrogen compound metabolic process;cellular process;cellular respo…	GO:0002230;GO:0002682;GO:0002697;GO:0002831;GO:0006139;GO:0006220;GO:0006244;GO:0006259;GO:0006281;GO:0006284;GO:0006285;GO:0006296;GO:0006304;GO:0006308;GO:0006753;GO:0006807;GO:0006950;GO:0006974;GO:0008152;GO:0009056;GO:0009057;GO:0009117;GO:0009166;GO:0009219;GO:0009223;GO:0009262;GO:0009264;GO:0009394;GO:0009987;GO:0031347;GO:0033554;GO:0033683;GO:0034641;GO:0034655;GO:0043170;GO:0043412;GO:…	4 iron, 4 sulfur cluster binding;binding;carbon-oxygen lyase activity;catalytic activity;cation binding;DNA binding;DNA N-glycosylase activity;DNA-(apurinic or apyrimidinic site) lyase activity;double-stranded DNA binding;endonuclease activity;hydrolase activity;hydrolase activity, acting on ester bonds;hydrolase activity, acting on glycosyl bonds;hydrolase activity, hydrolyzing N-glycosyl compou…	GO:0003676;GO:0003677;GO:0003690;GO:0003824;GO:0003906;GO:0004518;GO:0004519;GO:0005488;GO:0016787;GO:0016788;GO:0016798;GO:0016799;GO:0016829;GO:0016835;GO:0019104;GO:0043167;GO:0043169;GO:0043566;GO:0046872;GO:0051536;GO:0051539;GO:0051540	Base excision repair	ko03410	HHH;HhH-GPD			+		4	4	4	21.6	21.6	21.6	22.773	0	55.148	0.00967661	3.45516	0.32445
A0A494C050;Q8N5F7	A0A494C050;Q8N5F7	NF-kappa-B-activating protein	NKAP	-1.72096	0	-1.92522	25.9669	NaN	23.8637	25.9669	25.5847	21.9385	23.8637	21.9385				Acetylation;Completeproteome;Notchsignalingpathway;Nucleus;Phosphoprotein;Polymorphism;Referenceproteome;Repressor;Transcription;Transcriptionregulation	cell part;cytoplasm;intracellular organelle part;intracellular part;nuclear part;nucleoplasm;organelle part	GO:0005654;GO:0005737;GO:0044422;GO:0044424;GO:0044428;GO:0044446;GO:0044464	biological regulation;biosynthetic process;cell activation;cell differentiation;cell proliferation;cell surface receptor linked signaling pathway;cellular biosynthetic process;cellular developmental process;cellular macromolecule biosynthetic process;cellular macromolecule metabolic process;cellular metabolic process;cellular nitrogen compound metabolic process;cellular process;cellular response …	GO:0000122;GO:0001775;GO:0002376;GO:0002521;GO:0002573;GO:0002682;GO:0002684;GO:0002694;GO:0002696;GO:0006139;GO:0006351;GO:0006355;GO:0006357;GO:0006807;GO:0007165;GO:0007166;GO:0007219;GO:0008152;GO:0008283;GO:0009058;GO:0009059;GO:0009889;GO:0009890;GO:0009892;GO:0009987;GO:0010468;GO:0010556;GO:0010558;GO:0010605;GO:0010629;GO:0016070;GO:0019219;GO:0019222;GO:0019827;GO:0030098;GO:0030099;GO:…	binding;chromatin binding;chromatin DNA binding;DNA binding;nucleic acid binding;structure-specific DNA binding	GO:0003676;GO:0003677;GO:0003682;GO:0005488;GO:0031490;GO:0043566			SynMuv_product					2	2	2	10.9	10.9	10.9	46.877	0	16.275	0.496498	0	0.531608
A0A494C0J7;Q08188	A0A494C0J7;Q08188	Protein-glutamine gamma-glutamyltransferase E;Protein-glutamine gamma-glutamyltransferase E 27 kDa non-catalytic chain;Protein-glutamine gamma-glutamyltransferase E 50 kDa catalytic chain	TGM3	2.87165	4.59309	1.72144	24.8102	26.5316	26.9137	26.9137	21.9385	21.9385	24.8102	26.5316				3D-structure;Acetylation;Acyltransferase;Calcium;Completeproteome;Directproteinsequencing;Keratinization;Metal-binding;Phosphoprotein;Polymorphism;Referenceproteome;Transferase;Zymogen	cell part;cytoplasm;extracellular membrane-bounded organelle;extracellular organelle;extracellular region part;extracellular vesicular exosome;extrinsic to internal side of plasma membrane;extrinsic to membrane;extrinsic to plasma membrane;intracellular part;membrane part;membrane-bounded organelle;membrane-bounded vesicle;organelle;plasma membrane part;vesicle	GO:0005737;GO:0019897;GO:0019898;GO:0031234;GO:0031982;GO:0031988;GO:0043226;GO:0043227;GO:0043230;GO:0044421;GO:0044424;GO:0044425;GO:0044459;GO:0044464;GO:0065010;GO:0070062	anatomical structure morphogenesis;cell differentiation;cell envelope organization;cellular component assembly;cellular component organization;cellular component organization or biogenesis;cellular developmental process;cellular macromolecule metabolic process;cellular metabolic process;cellular process;cellular protein metabolic process;developmental process;epidermal cell differentiation;epithe…	GO:0006461;GO:0006464;GO:0008152;GO:0009653;GO:0009913;GO:0009987;GO:0016043;GO:0018149;GO:0019538;GO:0022404;GO:0022405;GO:0022607;GO:0030154;GO:0030216;GO:0030855;GO:0031069;GO:0031424;GO:0032501;GO:0032502;GO:0042303;GO:0043163;GO:0043170;GO:0043412;GO:0043933;GO:0044237;GO:0044238;GO:0044260;GO:0044267;GO:0045229;GO:0048869;GO:0051259;GO:0051262;GO:0065003;GO:0071822;GO:0071840	binding;calcium ion binding;catalytic activity;cation binding;ion binding;metal ion binding;protein-glutamine gamma-glutamyltransferase activity;transferase activity;transferase activity, transferring acyl groups;transferase activity, transferring amino-acyl groups	GO:0003810;GO:0003824;GO:0005488;GO:0005509;GO:0016740;GO:0016746;GO:0016755;GO:0043167;GO:0043169;GO:0046872			Transglut_C;Transglut_core;Transglut_N			+	+	3	3	3	4.4	4.4	4.4	78.856	0	20.537	1.05035	9.32352	2.97742
A0A494C128;H0Y653;H0YDU4;O00567	A0A494C128;H0Y653;H0YDU4;O00567;Q5JXT2	Nucleolar protein 56	NOP56	-4.5376	0	0	26.4761	NaN	NaN	26.4761	26.4761	21.9385	21.9385	21.9385				Acetylation;Completeproteome;Cytoplasm;Directproteinsequencing;Neurodegeneration;Nucleus;Phosphoprotein;Polymorphism;Proteomicsidentification;Referenceproteome;Ribonucleoprotein;Ribosomebiogenesis;Spinocerebellarataxia	box C/D snoRNP complex;cell part;cytoplasm;intracellular non-membrane-bounded organelle;intracellular organelle;intracellular organelle part;intracellular part;macromolecular complex;membrane;non-membrane-bounded organelle;nuclear part;nucleolar part;nucleolus;nucleoplasm;organelle;organelle part;preribosome;pre-snoRNP complex;ribonucleoprotein complex;small nucleolar ribonucleoprotein complex;sm…	GO:0005654;GO:0005730;GO:0005732;GO:0005737;GO:0016020;GO:0030529;GO:0030684;GO:0031428;GO:0032040;GO:0032991;GO:0043226;GO:0043228;GO:0043229;GO:0043232;GO:0044422;GO:0044424;GO:0044428;GO:0044446;GO:0044452;GO:0044464;GO:0070761	cellular macromolecule metabolic process;cellular metabolic process;cellular nitrogen compound metabolic process;cellular process;macromolecule metabolic process;macromolecule modification;metabolic process;ncRNA metabolic process;ncRNA processing;nitrogen compound metabolic process;nucleic acid metabolic process;nucleobase-containing compound metabolic process;primary metabolic process;RNA metab…	GO:0000154;GO:0006139;GO:0006364;GO:0006396;GO:0006807;GO:0008152;GO:0009451;GO:0009987;GO:0016070;GO:0016072;GO:0034470;GO:0034641;GO:0034660;GO:0043170;GO:0043412;GO:0044237;GO:0044238;GO:0044260;GO:0090304	binding;nucleic acid binding;RNA binding;snoRNA binding	GO:0003676;GO:0003723;GO:0005488;GO:0030515	Ribosome biogenesis in eukaryotes	ko03008	Nop;NOP5NT;NOSIC	Nop56p-associated pre-rRNA complex	+			4	4	4	11.1	11.1	11.1	53.05	0	39.378	6.36518	0	0
A0A494C1P3;F6V6Z1;Q5VT66;Q5VT66-2;Q969Z3;Q969Z3-2	A0A494C1P3;F6V6Z1;Q5VT66;Q5VT66-2;Q969Z3;Q969Z3-2	Mitochondrial amidoxime reducing component 2;Mitochondrial amidoxime-reducing component 1	MARC1;MARC2	0.61297	0.772129	-0.227144	25.4531	25.1651	25.6181	26.3162	24.1143	23.728	24.7272	24.5001				Acetylation;Alternativesplicing;Completeproteome;Isopeptidebond;Membrane;Mitochondrion;Mitochondrionoutermembrane;Molybdenum;Oxidoreductase;Peroxisome;Polymorphism;Proteomicsidentification;Referenceproteome;Signal-anchor;Transitpeptide;Transmembrane;Transmembranehelix;Ublconjugation	cell part;cytoplasmic part;extracellular membrane-bounded organelle;extracellular organelle;extracellular region part;extracellular vesicular exosome;integral to membrane;intracellular membrane-bounded organelle;intracellular organelle;intracellular organelle part;intracellular part;intrinsic to membrane;membrane;membrane part;membrane-bounded organelle;membrane-bounded vesicle;microbody;mitochon…	GO:0005739;GO:0005741;GO:0005743;GO:0005777;GO:0016020;GO:0016021;GO:0019866;GO:0019867;GO:0031090;GO:0031224;GO:0031966;GO:0031968;GO:0031982;GO:0031988;GO:0042579;GO:0043226;GO:0043227;GO:0043229;GO:0043230;GO:0043231;GO:0044421;GO:0044422;GO:0044424;GO:0044425;GO:0044429;GO:0044444;GO:0044446;GO:0044464;GO:0065010;GO:0070062	detoxification of nitrogen compound;metabolic process;nitrate metabolic process;nitrogen compound metabolic process;oxidation-reduction process;response to chemical stimulus;response to nitrosative stress;response to stimulus;response to stress;response to toxin	GO:0006807;GO:0006950;GO:0008152;GO:0009636;GO:0042126;GO:0042221;GO:0050896;GO:0051409;GO:0051410;GO:0055114	binding;catalytic activity;cation binding;coenzyme binding;cofactor binding;ion binding;metal ion binding;molybdenum ion binding;molybdopterin cofactor binding;nitrate reductase activity;oxidoreductase activity;oxidoreductase activity, acting on other nitrogenous compounds as donors;pyridoxal phosphate binding;transition metal ion binding;vitamin B6 binding;vitamin binding	GO:0003824;GO:0005488;GO:0008940;GO:0016491;GO:0016661;GO:0019842;GO:0030151;GO:0030170;GO:0043167;GO:0043169;GO:0043546;GO:0046872;GO:0046914;GO:0048037;GO:0050662;GO:0070279			MOSC;MOSC_N					1	1	1	16	16	16	10.2	0	14.258	0.123148	0.102722	0.0346268
A2A3R5;A2A3R7;P62753	A2A3R5;A2A3R7;P62753	40S ribosomal protein S6	RPS6	-0.887648	-0.188044	0.516123	26.2213	26.3235	25.9913	27.2733	25.5979	25.4144	24.7102	25.2264				3D-structure;Acetylation;Completeproteome;Directproteinsequencing;Phosphoprotein;Polymorphism;Proteomicsidentification;Referenceproteome;Ribonucleoprotein;Ribosomalprotein	cell body;cell part;cell projection;cytoplasm;cytoplasmic part;cytosol;cytosolic small ribosomal subunit;dendrite;intracellular membrane-bounded organelle;intracellular non-membrane-bounded organelle;intracellular organelle;intracellular organelle part;intracellular part;macromolecular complex;membrane;membrane-bounded organelle;neuron projection;non-membrane-bounded organelle;nuclear part;nucleo…	GO:0005634;GO:0005730;GO:0005737;GO:0005829;GO:0005840;GO:0005844;GO:0015935;GO:0016020;GO:0022627;GO:0030425;GO:0030529;GO:0032991;GO:0042995;GO:0043005;GO:0043226;GO:0043227;GO:0043228;GO:0043229;GO:0043231;GO:0043232;GO:0044297;GO:0044422;GO:0044424;GO:0044428;GO:0044444;GO:0044446;GO:0044464;GO:0048471	activation-induced cell death of T cells;anatomical structure development;anatomical structure morphogenesis;apoptosis;biological regulation;biosynthetic process;carbohydrate homeostasis;catabolic process;cell activation;cell activation involved in immune response;cell cycle checkpoint;cell cycle phase;cell cycle process;cell death;cell development;cell differentiation;cell proliferation;cell sur…	GO:0000028;GO:0000075;GO:0000082;GO:0000184;GO:0000280;GO:0000956;GO:0001775;GO:0001890;GO:0002252;GO:0002263;GO:0002285;GO:0002286;GO:0002309;GO:0002366;GO:0002376;GO:0002521;GO:0006139;GO:0006364;GO:0006396;GO:0006401;GO:0006402;GO:0006412;GO:0006413;GO:0006414;GO:0006415;GO:0006605;GO:0006612;GO:0006613;GO:0006614;GO:0006807;GO:0006810;GO:0006886;GO:0006915;GO:0006924;GO:0006996;GO:0007067;GO:…	binding;enzyme binding;kinase binding;protein binding;protein kinase binding;structural constituent of ribosome;structural molecule activity	GO:0003735;GO:0005198;GO:0005488;GO:0005515;GO:0019899;GO:0019900;GO:0019901	Insulin signaling pathway;mTOR signaling pathway;Ribosome	ko03010;ko04150;ko04910	Ribosomal_S6e	40S ribosomal subunit, cytoplasmic;Nop56p-associated pre-rRNA complex;Ribosome, cytoplasmic				2	2	2	29.7	29.7	29.7	10.415	0	30.996	0.230146	0.0766014	0.121979
A2RQR6;D6RCE9;D6RD44;D6RHZ1;D6RIH3;J3KQY4;Q96EI5;Q96EI5-2	A2RQR6;D6RCE9;D6RD44;D6RHZ1;D6RIH3;J3KQY4;Q96EI5;Q96EI5-2	Transcription elongation factor A protein-like 4	TCEAL4	-1.454	1.93455	1.24209	24.5339	23.873	24.3817	25.241	24.085	21.9385	22.631	23.873				Acetylation;Alternativesplicing;Completeproteome;Elongationfactor;Nucleus;Phosphoprotein;Proteinbiosynthesis;Proteomicsidentification;Referenceproteome;Transcription;Transcriptionregulation	cell part;intracellular membrane-bounded organelle;intracellular organelle;intracellular part;membrane-bounded organelle;nucleus;organelle	GO:0005634;GO:0043226;GO:0043227;GO:0043229;GO:0043231;GO:0044424;GO:0044464	biological regulation;biosynthetic process;cellular biosynthetic process;cellular macromolecule biosynthetic process;cellular macromolecule metabolic process;cellular metabolic process;cellular nitrogen compound metabolic process;cellular process;macromolecule biosynthetic process;macromolecule metabolic process;metabolic process;nitrogen compound metabolic process;nucleic acid metabolic process;…	GO:0006139;GO:0006351;GO:0006355;GO:0006807;GO:0008152;GO:0009058;GO:0009059;GO:0009889;GO:0009987;GO:0010468;GO:0010556;GO:0016070;GO:0019219;GO:0019222;GO:0031323;GO:0031326;GO:0032774;GO:0034641;GO:0034645;GO:0043170;GO:0044237;GO:0044238;GO:0044249;GO:0044260;GO:0050789;GO:0050794;GO:0051171;GO:0051252;GO:0060255;GO:0065007;GO:0080090;GO:0090304;GO:2000112	binding;nucleic acid binding;RNA binding;translation elongation factor activity;translation factor activity, nucleic acid binding	GO:0003676;GO:0003723;GO:0003746;GO:0005488;GO:0008135			BEX					3	3	3	16.7	16.7	16.7	21.54	0	29.468	0.403547	0.395655	0.319599
A6ND22;Q9Y3D3;Q9Y3D3-2	A6ND22;Q9Y3D3;Q9Y3D3-2	28S ribosomal protein S16, mitochondrial	MRPS16	-0.940882	0	-2.14858	25.6329	NaN	24.0871	25.6329	25.028	21.9385	24.0871	21.9385				Alternativesplicing;Completeproteome;Mitochondrion;Phosphoprotein;Polymorphism;Proteomicsidentification;Referenceproteome;Ribonucleoprotein;Ribosomalprotein;Transitpeptide	cell part;cytoplasm;cytoplasmic part;intracellular membrane-bounded organelle;intracellular non-membrane-bounded organelle;intracellular organelle;intracellular organelle part;intracellular part;macromolecular complex;membrane;membrane-bounded organelle;mitochondrial inner membrane;mitochondrial membrane;mitochondrial part;mitochondrial small ribosomal subunit;mitochondrion;non-membrane-bounded o…	GO:0000314;GO:0005737;GO:0005739;GO:0005743;GO:0005763;GO:0005840;GO:0015935;GO:0016020;GO:0019866;GO:0030529;GO:0031090;GO:0031966;GO:0032991;GO:0043226;GO:0043227;GO:0043228;GO:0043229;GO:0043231;GO:0043232;GO:0044422;GO:0044424;GO:0044429;GO:0044444;GO:0044446;GO:0044464	biosynthetic process;cellular biosynthetic process;cellular component disassembly;cellular component disassembly at cellular level;cellular component organization;cellular component organization at cellular level;cellular component organization or biogenesis;cellular component organization or biogenesis at cellular level;cellular macromolecular complex disassembly;cellular macromolecular complex …	GO:0006412;GO:0006413;GO:0006414;GO:0006415;GO:0006996;GO:0007005;GO:0008152;GO:0009058;GO:0009059;GO:0009987;GO:0016043;GO:0019538;GO:0022411;GO:0032543;GO:0032984;GO:0034621;GO:0034623;GO:0034645;GO:0043170;GO:0043241;GO:0043624;GO:0043933;GO:0044237;GO:0044238;GO:0044249;GO:0044260;GO:0044267;GO:0070124;GO:0070125;GO:0070126;GO:0071822;GO:0071840;GO:0071841;GO:0071842;GO:0071845	structural constituent of ribosome;structural molecule activity	GO:0003735;GO:0005198			Ribosomal_S16	28S ribosomal subunit, mitochondrial;55S ribosome, mitochondrial				2	2	2	31.3	31.3	31.3	11.15	0	11.466	0.245103	0	0.619571
A6NEL0;A6NL93;P05114	A6NEL0;A6NL93;P05114	Non-histone chromosomal protein HMG-14	HMGN1	-1.07303	-2.05404	-1.61295	28.9885	28.1069	27.7626	29.614	28.4275	27.7956	27.3545	25.7415				Acetylation;Completeproteome;Cytoplasm;Directproteinsequencing;DNA-binding;Nucleus;Phosphoprotein;Proteomicsidentification;Referenceproteome;RNAediting	cell part;chromatin;chromosomal part;cytoplasm;intracellular membrane-bounded organelle;intracellular organelle;intracellular organelle part;intracellular part;membrane-bounded organelle;nucleus;organelle;organelle part	GO:0000785;GO:0005634;GO:0005737;GO:0043226;GO:0043227;GO:0043229;GO:0043231;GO:0044422;GO:0044424;GO:0044427;GO:0044446;GO:0044464	anatomical structure morphogenesis;biological regulation;cellular component organization;cellular component organization at cellular level;cellular component organization or biogenesis;cellular component organization or biogenesis at cellular level;cellular macromolecule metabolic process;cellular metabolic process;cellular nitrogen compound metabolic process;cellular process;cellular response to…	GO:0000720;GO:0006139;GO:0006259;GO:0006281;GO:0006283;GO:0006289;GO:0006290;GO:0006325;GO:0006355;GO:0006357;GO:0006807;GO:0006950;GO:0006974;GO:0006996;GO:0008152;GO:0009314;GO:0009411;GO:0009416;GO:0009628;GO:0009653;GO:0009886;GO:0009887;GO:0009889;GO:0009891;GO:0009893;GO:0009987;GO:0010224;GO:0010225;GO:0010468;GO:0010556;GO:0010604;GO:0016043;GO:0019219;GO:0019222;GO:0031323;GO:0031325;GO:…	binding;chromatin binding;DNA binding;nucleic acid binding	GO:0003676;GO:0003677;GO:0003682;GO:0005488			HMG14_17			+		5	5	5	41.1	41.1	41.1	9.5355	0	100.58	0.658121	3.59587	1.54584
A6NGW1;E9PS11;O95070	A6NGW1;E9PS11;O95070	Protein YIF1A	YIF1A	0	1.50188	1.50188	NaN	23.4404	23.4404	23.4404	21.9385	21.9385	21.9385	23.4404				Acetylation;Completeproteome;Endoplasmicreticulum;ER-Golgitransport;Golgiapparatus;Membrane;Phosphoprotein;Proteintransport;Proteomicsidentification;Referenceproteome;Transmembrane;Transmembranehelix;Transport	cell part;cytoplasmic part;cytoskeletal part;endoplasmic reticulum membrane;endoplasmic reticulum part;endoplasmic reticulum-Golgi intermediate compartment;Golgi apparatus;Golgi apparatus part;Golgi membrane;integral to membrane;intracellular membrane-bounded organelle;intracellular organelle;intracellular organelle part;intracellular part;intrinsic to membrane;membrane;membrane part;membrane-bou…	GO:0000139;GO:0005789;GO:0005793;GO:0005794;GO:0005815;GO:0016020;GO:0016021;GO:0031090;GO:0031224;GO:0043226;GO:0043227;GO:0043229;GO:0043231;GO:0044422;GO:0044424;GO:0044425;GO:0044430;GO:0044431;GO:0044432;GO:0044444;GO:0044446;GO:0044464	biological regulation;cellular macromolecule metabolic process;cellular metabolic process;cellular process;cellular protein metabolic process;cellular response to chemical stimulus;cellular response to organic substance;cellular response to stimulus;cellular response to stress;cellular response to topologically incorrect protein;cellular response to unfolded protein;endoplasmic reticulum unfolded…	GO:0006810;GO:0006950;GO:0006984;GO:0006986;GO:0007165;GO:0008152;GO:0009987;GO:0010033;GO:0015031;GO:0016192;GO:0019538;GO:0030968;GO:0033554;GO:0034620;GO:0034976;GO:0035966;GO:0035967;GO:0042221;GO:0043170;GO:0044237;GO:0044238;GO:0044260;GO:0044267;GO:0045184;GO:0050789;GO:0050794;GO:0050896;GO:0051234;GO:0051716;GO:0065007;GO:0070887;GO:0071310					YIF1					1	1	1	19	19	19	8.7513	0.0013298	7.5152	0	0.27434	0.402725
A8K878;P55145	A8K878;P55145	Mesencephalic astrocyte-derived neurotrophic factor	MANF	0.167923	0.115042	0.93816	24.4648	25.4281	25.0903	26.0254	23.3784	24.3694	23.5463	24.4844				3D-structure;Completeproteome;Directproteinsequencing;Disulfidebond;Glycoprotein;Growthfactor;Phosphoprotein;Referenceproteome;Secreted;Sialicacid;Signal;Unfoldedproteinresponse	cell part;cytoplasmic part;endoplasmic reticulum;extracellular region part;extracellular space;intracellular membrane-bounded organelle;intracellular organelle;intracellular part;membrane-bounded organelle;nucleus;organelle;perinuclear region of cytoplasm	GO:0005615;GO:0005634;GO:0005783;GO:0043226;GO:0043227;GO:0043229;GO:0043231;GO:0044421;GO:0044424;GO:0044444;GO:0044464;GO:0048471	biological regulation;circulatory system process;multicellular organismal process;positive regulation of blood pressure;positive regulation of systemic arterial blood pressure;regulation of anatomical structure size;regulation of biological quality;regulation of blood pressure;regulation of blood vessel size;regulation of tube size;response to chemical stimulus;response to organic substance;respo…	GO:0002014;GO:0003008;GO:0003013;GO:0003018;GO:0003084;GO:0006950;GO:0006986;GO:0008217;GO:0010033;GO:0032501;GO:0035150;GO:0035966;GO:0042221;GO:0042310;GO:0045777;GO:0050880;GO:0050896;GO:0065007;GO:0065008;GO:0090066					Armet					1	1	1	7.6	7.6	7.6	21.143	0.001368	7.8072	0.0146154	0.019632	0.23078
A8MUS3;H7BY10;K7EJV9;K7EMA7;K7ERT8;P62750	A8MUS3;H7BY10;K7EJV9;K7EMA7;K7ERT8;P62750	60S ribosomal protein L23a	RPL23A	-1.2275	-0.637165	0.112938	28.4214	28.1472	27.7384	29.2908	27.9083	27.4309	26.6808	26.7938				3D-structure;Acetylation;Citrullination;Completeproteome;Methylation;Phosphoprotein;Polymorphism;Proteomicsidentification;Referenceproteome;Ribonucleoprotein;Ribosomalprotein;RNA-binding;rRNA-binding	cell part;cytoplasm;cytoplasmic part;cytosol;cytosolic large ribosomal subunit;extracellular membrane-bounded organelle;extracellular organelle;extracellular region part;extracellular vesicular exosome;intracellular membrane-bounded organelle;intracellular non-membrane-bounded organelle;intracellular organelle;intracellular organelle part;intracellular part;large ribosomal subunit;macromolecular …	GO:0005634;GO:0005730;GO:0005737;GO:0005829;GO:0005840;GO:0015934;GO:0022625;GO:0030529;GO:0031982;GO:0031988;GO:0032991;GO:0043226;GO:0043227;GO:0043228;GO:0043229;GO:0043230;GO:0043231;GO:0043232;GO:0044421;GO:0044422;GO:0044424;GO:0044428;GO:0044444;GO:0044446;GO:0044464;GO:0065010;GO:0070062	biosynthetic process;catabolic process;cell proliferation;cellular biosynthetic process;cellular catabolic process;cellular component disassembly;cellular component disassembly at cellular level;cellular component organization;cellular component organization at cellular level;cellular component organization or biogenesis;cellular component organization or biogenesis at cellular level;cellular mac…	GO:0000184;GO:0000956;GO:0006139;GO:0006401;GO:0006402;GO:0006412;GO:0006413;GO:0006414;GO:0006415;GO:0006605;GO:0006612;GO:0006613;GO:0006614;GO:0006807;GO:0006810;GO:0006886;GO:0008152;GO:0008283;GO:0009056;GO:0009057;GO:0009058;GO:0009059;GO:0009987;GO:0010467;GO:0015031;GO:0016032;GO:0016043;GO:0016070;GO:0016071;GO:0019058;GO:0019083;GO:0019538;GO:0022411;GO:0022414;GO:0022415;GO:0032774;GO:…	binding;nucleic acid binding;nucleotide binding;RNA binding;rRNA binding;structural constituent of ribosome;structural molecule activity	GO:0000166;GO:0003676;GO:0003723;GO:0003735;GO:0005198;GO:0005488;GO:0019843	Ribosome	ko03010	Ribosomal_L23;Ribosomal_L23eN	60S ribosomal subunit, cytoplasmic;Nop56p-associated pre-rRNA complex;Ribosome, cytoplasmic				6	6	6	32.9	32.9	32.9	17.692	0	37.216	0.790105	0.779802	0.0164922
A9J4F5;O00488	A9J4F5;O00488	Zinc finger protein 593	ZNF593	-1.18815	-0.147396	0.517801	26.1255	26.0058	25.6944	27.0669	25.6006	25.0776	24.4124	24.9302				3D-structure;Completeproteome;DNA-binding;Metal-binding;Nucleus;Polymorphism;Proteomicsidentification;Referenceproteome;Transcription;Transcriptionregulation;Zinc;Zinc-finger	cell part;intracellular membrane-bounded organelle;intracellular non-membrane-bounded organelle;intracellular organelle;intracellular organelle part;intracellular part;membrane-bounded organelle;non-membrane-bounded organelle;nuclear part;nucleolus;nucleus;organelle;organelle part	GO:0005634;GO:0005730;GO:0043226;GO:0043227;GO:0043228;GO:0043229;GO:0043231;GO:0043232;GO:0044422;GO:0044424;GO:0044428;GO:0044446;GO:0044464	biological regulation;biosynthetic process;cellular biosynthetic process;cellular macromolecule biosynthetic process;cellular macromolecule metabolic process;cellular metabolic process;cellular nitrogen compound metabolic process;cellular process;macromolecule biosynthetic process;macromolecule metabolic process;metabolic process;negative regulation of biological process;negative regulation of bi…	GO:0000122;GO:0006139;GO:0006351;GO:0006355;GO:0006357;GO:0006807;GO:0008152;GO:0009058;GO:0009059;GO:0009889;GO:0009890;GO:0009892;GO:0009987;GO:0010468;GO:0010556;GO:0010558;GO:0010605;GO:0010629;GO:0016070;GO:0019219;GO:0019222;GO:0031323;GO:0031324;GO:0031326;GO:0031327;GO:0032774;GO:0034641;GO:0034645;GO:0043170;GO:0044237;GO:0044238;GO:0044249;GO:0044260;GO:0045892;GO:0045934;GO:0048519;GO:…	binding;cation binding;DNA binding;ion binding;metal ion binding;nucleic acid binding;protein binding transcription factor activity;transcription cofactor activity;transcription corepressor activity;transcription factor binding transcription factor activity	GO:0000988;GO:0000989;GO:0003676;GO:0003677;GO:0003712;GO:0003714;GO:0005488;GO:0043167;GO:0043169;GO:0046872			zf-C2H2_jaz					2	2	2	18.6	18.6	18.6	17.136	0	13.727	0.318192	0.0685891	0.122379
A9X3U0;Q96GF1	A9X3U0;Q96GF1	E3 ubiquitin-protein ligase RNF185	RNF185	8.2817	7.6536	-0.628103	30.2202	29.5921	30.9401	30.9401	21.9385	21.9385	30.2202	29.5921				Alternativesplicing;Autophagy;Completeproteome;Endoplasmicreticulum;Ligase;Membrane;Metal-binding;Mitochondrion;Mitochondrionoutermembrane;Proteomicsidentification;Referenceproteome;Transmembrane;Transmembranehelix;Ublconjugationpathway;Zinc;Zinc-finger	cell part;cytoplasmic part;endoplasmic reticulum membrane;endoplasmic reticulum part;integral to membrane;intracellular organelle part;intracellular part;intrinsic to membrane;membrane;membrane part;mitochondrial membrane;mitochondrial outer membrane;mitochondrial part;organelle membrane;organelle outer membrane;organelle part;outer membrane	GO:0005741;GO:0005789;GO:0016020;GO:0016021;GO:0019867;GO:0031090;GO:0031224;GO:0031966;GO:0031968;GO:0044422;GO:0044424;GO:0044425;GO:0044429;GO:0044432;GO:0044444;GO:0044446;GO:0044464	autophagy;catabolic process;cellular catabolic process;cellular macromolecule metabolic process;cellular metabolic process;cellular process;cellular protein metabolic process;macromolecule metabolic process;macromolecule modification;metabolic process;primary metabolic process;protein metabolic process;protein modification by small protein conjugation;protein modification by small protein conjuga…	GO:0006464;GO:0006914;GO:0008152;GO:0009056;GO:0009987;GO:0016567;GO:0019538;GO:0032446;GO:0043170;GO:0043412;GO:0044237;GO:0044238;GO:0044248;GO:0044260;GO:0044267;GO:0070647	binding;catalytic activity;cation binding;ion binding;ligase activity;metal ion binding;transition metal ion binding;zinc ion binding	GO:0003824;GO:0005488;GO:0008270;GO:0016874;GO:0043167;GO:0043169;GO:0046872;GO:0046914					+	+		3	3	3	15.3	15.3	15.3	16.786	0	22.466	24.1763	25.4857	0.448946
A9Z1X7;E9PCT1;M0QXG5;M0R088;M0R1E7;Q8IYB3;Q8IYB3-2	A9Z1X7;E9PCT1;M0QXG5;M0R088;M0R1E7;Q8IYB3;Q8IYB3-2	Serine/arginine repetitive matrix protein 1	SRRM1	-0.731476	0	-0.950445	24.3006	NaN	22.8889	24.3006	23.6204	21.9385	22.8889	21.9385				3D-structure;Acetylation;Alternativesplicing;Citrullination;Completeproteome;Directproteinsequencing;DNA-binding;mRNAprocessing;mRNAsplicing;Nucleus;Phosphoprotein;Polymorphism;Proteomicsidentification;Referenceproteome;RNA-binding;Spliceosome	catalytic step 2 spliceosome;cell part;cytoplasmic part;cytosol;intracellular membrane-bounded organelle;intracellular organelle;intracellular organelle part;intracellular part;macromolecular complex;membrane-bounded organelle;nuclear body;nuclear matrix;nuclear part;nuclear speck;nucleoplasm;nucleoplasm part;nucleus;organelle;organelle part;ribonucleoprotein complex;spliceosomal complex	GO:0005634;GO:0005654;GO:0005681;GO:0005829;GO:0016363;GO:0016604;GO:0016607;GO:0030529;GO:0032991;GO:0043226;GO:0043227;GO:0043229;GO:0043231;GO:0044422;GO:0044424;GO:0044428;GO:0044444;GO:0044446;GO:0044451;GO:0044464;GO:0071013	biosynthetic process;cellular biosynthetic process;cellular macromolecule biosynthetic process;cellular macromolecule metabolic process;cellular metabolic process;cellular nitrogen compound metabolic process;cellular process;establishment of localization;establishment of localization in cell;establishment of RNA localization;gene expression;intracellular transport;macromolecule biosynthetic proce…	GO:0000375;GO:0000377;GO:0000398;GO:0006139;GO:0006351;GO:0006353;GO:0006366;GO:0006369;GO:0006396;GO:0006397;GO:0006405;GO:0006406;GO:0006807;GO:0006810;GO:0006913;GO:0008152;GO:0008380;GO:0009058;GO:0009059;GO:0009987;GO:0010467;GO:0015931;GO:0016070;GO:0016071;GO:0031123;GO:0031124;GO:0032774;GO:0034641;GO:0034645;GO:0043170;GO:0044237;GO:0044238;GO:0044249;GO:0044260;GO:0046907;GO:0050657;GO:…	binding;DNA binding;nucleic acid binding	GO:0003676;GO:0003677;GO:0005488	mRNA surveillance pathway;RNA transport	ko03013;ko03015	PWI	C complex spliceosome;CDC5L complex;Exon junction complex;Exon junction complex (mRNA splicing-dependent);Spliceosome;Splicing-associated factors complex;SRm160/300 complex;SRm160-SRm300 complex				2	2	2	4.3	4.3	4.3	78.139	0	11.037	0.187832	0	0.210744
B0QY16;Q6ICG6;Q6ICG6-2;Q6ICG6-3	B0QY16;Q6ICG6;Q6ICG6-2;Q6ICG6-3	Uncharacterized protein KIAA0930	KIAA0930	1.73238	1.5506	-0.181776	23.6709	23.4891	24.5829	24.5829	21.9385	21.9385	23.6709	23.4891				Alternativesplicing;Completeproteome;Phosphoprotein;Proteomicsidentification;Referenceproteome									DUF2045					1	1	1	4.2	4.2	4.2	32.451	0.0047393	6.4618	0.499439	0.287254	0.0252068
B0QYC6;B0QYC7;B0QYC8;Q00587;Q00587-2	B0QYC6;B0QYC7;B0QYC8;Q00587;Q00587-2	Cdc42 effector protein 1	CDC42EP1	0.909813	0	-0.909813	22.8483	NaN	22.8483	22.8483	21.9385	21.9385	22.8483	21.9385				Alternativesplicing;Completeproteome;Cytoplasm;Cytoskeleton;Directproteinsequencing;Membrane;Phosphoprotein;Proteomicsidentification;Referenceproteome;Repeat	actin cytoskeleton;adherens junction;anchoring junction;cell junction;cell part;cell-substrate adherens junction;cell-substrate junction;cytoplasm;cytoplasmic part;cytoskeleton;focal adhesion;Golgi apparatus;intracellular membrane-bounded organelle;intracellular non-membrane-bounded organelle;intracellular organelle;intracellular part;membrane;membrane-bounded organelle;non-membrane-bounded organ…	GO:0005737;GO:0005794;GO:0005856;GO:0005886;GO:0005912;GO:0005924;GO:0005925;GO:0015629;GO:0016020;GO:0030054;GO:0030055;GO:0043226;GO:0043227;GO:0043228;GO:0043229;GO:0043231;GO:0043232;GO:0044424;GO:0044444;GO:0044464;GO:0070161	biological regulation;cellular component organization;cellular component organization or biogenesis;cellular process;cellular response to stimulus;intracellular signal transduction;positive regulation of actin filament polymerization;positive regulation of biological process;positive regulation of cell projection organization;positive regulation of cellular component organization;positive regulat…	GO:0007165;GO:0007264;GO:0007265;GO:0007266;GO:0008064;GO:0008360;GO:0009987;GO:0010638;GO:0016043;GO:0022603;GO:0022604;GO:0030832;GO:0030833;GO:0030838;GO:0031272;GO:0031274;GO:0031334;GO:0031344;GO:0031346;GO:0032271;GO:0032273;GO:0032535;GO:0032956;GO:0032970;GO:0033043;GO:0035556;GO:0043254;GO:0044087;GO:0048518;GO:0048522;GO:0050789;GO:0050793;GO:0050794;GO:0050896;GO:0051128;GO:0051130;GO:…	binding;enzyme binding;GTPase binding;GTP-Rho binding;protein binding;Ras GTPase binding;Rho GTPase binding;small GTPase binding	GO:0005488;GO:0005515;GO:0017016;GO:0017048;GO:0017049;GO:0019899;GO:0031267;GO:0051020			BORG_CEP;PBD					1	1	1	27.1	27.1	27.1	5.0347	0.0036058	6.5699	0.208024	0	0.199509
B0QYW5;F6RTR7;F8WE74;O43808	B0QYW5;F6RTR7;F8WE74;O43808	Peroxisomal membrane protein PMP34	SLC25A17	-0.477236	-0.563291	0.14926	26.0423	26.2423	25.8606	27.1458	25.2613	25.4966	24.7841	24.9333				Completeproteome;Cytoplasm;Membrane;Peroxisome;Polymorphism;Proteomicsidentification;Referenceproteome;Repeat;Transmembrane;Transmembranehelix;Transport	cell part;cytoplasmic part;integral to membrane;integral to organelle membrane;integral to peroxisomal membrane;intracellular membrane-bounded organelle;intracellular organelle;intracellular organelle part;intracellular part;intrinsic to membrane;intrinsic to organelle membrane;intrinsic to peroxisomal membrane;membrane;membrane part;membrane-bounded organelle;microbody;microbody membrane;microbo…	GO:0005739;GO:0005743;GO:0005777;GO:0005778;GO:0005779;GO:0016020;GO:0016021;GO:0019866;GO:0031090;GO:0031224;GO:0031231;GO:0031300;GO:0031301;GO:0031903;GO:0031966;GO:0042579;GO:0043226;GO:0043227;GO:0043229;GO:0043231;GO:0044422;GO:0044424;GO:0044425;GO:0044429;GO:0044438;GO:0044439;GO:0044444;GO:0044446;GO:0044464	adenine nucleotide transport;ADP transport;AMP transport;ATP transport;carboxylic acid catabolic process;carboxylic acid metabolic process;carboxylic acid transport;catabolic process;cellular catabolic process;cellular ketone metabolic process;cellular lipid catabolic process;cellular lipid metabolic process;cellular metabolic process;cellular process;coenzyme A transmembrane transport;coenzyme A…	GO:0001561;GO:0006082;GO:0006629;GO:0006631;GO:0006635;GO:0006810;GO:0006862;GO:0006869;GO:0008152;GO:0009056;GO:0009062;GO:0009987;GO:0015718;GO:0015849;GO:0015865;GO:0015866;GO:0015867;GO:0015868;GO:0015880;GO:0015883;GO:0015908;GO:0015931;GO:0016042;GO:0016054;GO:0019395;GO:0019752;GO:0030258;GO:0032787;GO:0034440;GO:0035349;GO:0035350;GO:0042180;GO:0043132;GO:0043436;GO:0044237;GO:0044238;GO:…	adenine nucleotide transmembrane transporter activity;ADP transmembrane transporter activity;AMP transmembrane transporter activity;ATP transmembrane transporter activity;binding;chaperone binding;coenzyme A transmembrane transporter activity;coenzyme transporter activity;cofactor transporter activity;FAD transmembrane transporter activity;NAD transporter activity;nucleobase-containing compound t…	GO:0000295;GO:0005215;GO:0005347;GO:0005488;GO:0005515;GO:0015215;GO:0015216;GO:0015217;GO:0015228;GO:0015230;GO:0015932;GO:0022857;GO:0022891;GO:0022892;GO:0051087;GO:0051184;GO:0051185;GO:0051724;GO:0080122	Peroxisome	ko04146	Mito_carr					2	2	2	8.4	8.4	8.4	25.721	0	38.448	0.123843	0.156186	0.0404941
B1AK85;B1AK87;B1AK88;P47756;P47756-2	B1AK85;B1AK87;B1AK88;P47756;P47756-2	F-actin-capping protein subunit beta	CAPZB	0.201155	-0.137968	-2.07679	25.4878	23.5787	24.8917	25.8284	24.3837	22.646	24.5849	22.5081				Acetylation;Actin-binding;Actincapping;Alternativesplicing;Completeproteome;Cytoplasm;Cytoskeleton;Directproteinsequencing;Proteomicsidentification;Referenceproteome	acrosomal vesicle;actin cytoskeleton;actin filament;cell cortex part;cell junction;cell part;cell projection;cell-cell contact zone;cell-cell junction;contractile fiber part;cortical cytoskeleton;cytoplasm;cytoplasmic membrane-bounded vesicle;cytoplasmic part;cytoplasmic vesicle;cytoskeletal part;cytoskeleton;cytosol;extracellular membrane-bounded organelle;extracellular organelle;extracellular r…	GO:0001669;GO:0005737;GO:0005829;GO:0005856;GO:0005884;GO:0005911;GO:0008290;GO:0014704;GO:0015629;GO:0016020;GO:0016023;GO:0030017;GO:0030018;GO:0030027;GO:0030054;GO:0030141;GO:0030863;GO:0031410;GO:0031982;GO:0031988;GO:0032991;GO:0042995;GO:0043226;GO:0043227;GO:0043228;GO:0043229;GO:0043230;GO:0043231;GO:0043232;GO:0043234;GO:0044291;GO:0044421;GO:0044422;GO:0044424;GO:0044430;GO:0044444;GO:…	actin cytoskeleton organization;actin filament capping;actin filament-based process;anatomical structure development;barbed-end actin filament capping;biological regulation;blood coagulation;cell development;cell projection assembly;cell projection organization;cellular component assembly;cellular component assembly at cellular level;cellular component movement;cellular component organization;cel…	GO:0006928;GO:0006996;GO:0007010;GO:0007596;GO:0007599;GO:0008064;GO:0009966;GO:0009987;GO:0010591;GO:0010627;GO:0010639;GO:0016043;GO:0022603;GO:0022604;GO:0022607;GO:0023051;GO:0030029;GO:0030030;GO:0030031;GO:0030032;GO:0030036;GO:0030832;GO:0030833;GO:0030834;GO:0030835;GO:0030837;GO:0031110;GO:0031111;GO:0031113;GO:0031115;GO:0031175;GO:0031333;GO:0031344;GO:0031345;GO:0032271;GO:0032272;GO:…	actin binding;actin filament binding;binding;cytoskeletal protein binding;protein binding	GO:0003779;GO:0005488;GO:0005515;GO:0008092;GO:0051015			F_actin_cap_B	Dynactin complex (DCTN1, DCTN2, DCTN3, DCTN4, DCTN6, CAPZA1, CAPZB, ACTR1A);RICH1/AMOT polarity complex, Flag-Rich1 precipitated				3	3	3	16.2	16.2	16.2	29.295	0	20.402	0.0219749	0.0667474	0.590694
A0A2R8YG42;B1ALK7;E7EUY6;E9PDQ5;Q14155;Q14155-1;Q14155-2;Q14155-3;Q14155-5;Q14155-6	A0A2R8YG42;B1ALK7;B1ANY6;C9JAD7;C9JDI6;E7ENL8;E7EU80;E7EUY6;E9PDQ5;F6SJA5;Q14155;Q14155-1;Q14155-2;Q14155-3;Q14155-5;Q14155-6;Q15052;Q15052-2	Rho guanine nucleotide exchange factor 7	ARHGEF7	-0.195841	-0.0790424	0.231628	28.7681	28.9385	28.7873	29.8558	27.8627	27.9775	27.6668	27.8985				3D-structure;Acetylation;Alternativesplicing;Celljunction;Cellprojection;Completeproteome;Cytoplasm;Guanine-nucleotidereleasingfactor;Neurogenesis;Phosphoprotein;Polymorphism;Proteomicsidentification;Referenceproteome;SH3domain	adherens junction;anchoring junction;cell body;cell cortex;cell junction;cell part;cell projection;cell-substrate adherens junction;cell-substrate junction;cytoplasmic part;cytosol;focal adhesion;intracellular part;lamellipodium;macromolecular complex;neuron projection;neuronal cell body;protein complex;ruffle	GO:0001726;GO:0005829;GO:0005912;GO:0005924;GO:0005925;GO:0005938;GO:0030027;GO:0030054;GO:0030055;GO:0032991;GO:0042995;GO:0043005;GO:0043025;GO:0043234;GO:0044297;GO:0044424;GO:0044444;GO:0044464;GO:0070161	axon guidance;biological regulation;cell differentiation;cell junction assembly;cell junction organization;cell projection assembly;cell projection organization;cell surface receptor linked signaling pathway;cell-substrate junction assembly;cellular component assembly;cellular component assembly at cellular level;cellular component organization;cellular component organization at cellular level;ce…	GO:0002244;GO:0006140;GO:0006935;GO:0007044;GO:0007165;GO:0007166;GO:0007167;GO:0007169;GO:0007173;GO:0007264;GO:0007411;GO:0009605;GO:0009894;GO:0009966;GO:0009968;GO:0009987;GO:0010646;GO:0010648;GO:0010762;GO:0010763;GO:0010941;GO:0010942;GO:0016043;GO:0019219;GO:0019222;GO:0022603;GO:0022604;GO:0022607;GO:0023051;GO:0023057;GO:0030030;GO:0030031;GO:0030032;GO:0030154;GO:0030334;GO:0030335;GO:…	binding;enzyme binding;enzyme regulator activity;GTPase regulator activity;guanyl-nucleotide exchange factor activity;kinase binding;nucleoside-triphosphatase regulator activity;protein binding;protein kinase binding;Ras guanyl-nucleotide exchange factor activity;Rho guanyl-nucleotide exchange factor activity;small GTPase regulator activity	GO:0005083;GO:0005085;GO:0005088;GO:0005089;GO:0005488;GO:0005515;GO:0019899;GO:0019900;GO:0019901;GO:0030234;GO:0030695;GO:0060589	Regulation of actin cytoskeleton	ko04810	CH;PH;RhoGEF;SH3_2	Scrib-beta-PIX-GIT1 complex				12	12	12	25.7	25.7	25.7	79.831	0	130.87	0.0989616	0.204469	0.110336
B1AN99;P35030;P35030-2;P35030-3;P35030-4;P35030-5	B1AN99;P35030;P35030-2;P35030-3;P35030-4;P35030-5	Trypsin-3	PRSS3	3.06243	-0.111683	-0.0557613	25.0009	26.0021	25.9733	26.5866	21.9385	25.0569	25.0009	24.9452				3D-structure;Alternativesplicing;Calcium;Completeproteome;Digestion;Disulfidebond;Hydrolase;Metal-binding;Polymorphism;Protease;Proteomicsidentification;Referenceproteome;Secreted;Serineprotease;Signal;Sulfation;Zymogen	extracellular membrane-bounded organelle;extracellular organelle;extracellular region;extracellular region part;extracellular space;extracellular vesicular exosome;membrane-bounded organelle;membrane-bounded vesicle;organelle;vesicle	GO:0005576;GO:0005615;GO:0031982;GO:0031988;GO:0043226;GO:0043227;GO:0043230;GO:0044421;GO:0065010;GO:0070062	cell migration;cell motility;cellular component movement;cellular metabolic process;cellular process;cobalamin metabolic process;cofactor metabolic process;defense response;digestion;endothelial cell migration;heterocycle metabolic process;immune response;immune system process;innate immune response;locomotion;macromolecule metabolic process;metabolic process;multicellular organismal process;nitr…	GO:0002376;GO:0006508;GO:0006766;GO:0006767;GO:0006778;GO:0006807;GO:0006928;GO:0006950;GO:0006952;GO:0006955;GO:0007586;GO:0008152;GO:0009235;GO:0009987;GO:0016477;GO:0016485;GO:0019538;GO:0031638;GO:0032501;GO:0033013;GO:0040011;GO:0043170;GO:0043542;GO:0044237;GO:0044238;GO:0044281;GO:0045087;GO:0046483;GO:0048870;GO:0050896;GO:0051186;GO:0051604	binding;calcium ion binding;catalytic activity;cation binding;endopeptidase activity;hydrolase activity;ion binding;metal ion binding;peptidase activity;peptidase activity, acting on L-amino acid peptides;serine hydrolase activity;serine-type endopeptidase activity;serine-type peptidase activity	GO:0003824;GO:0004175;GO:0004252;GO:0005488;GO:0005509;GO:0008233;GO:0008236;GO:0016787;GO:0017171;GO:0043167;GO:0043169;GO:0046872;GO:0070011	Neuroactive ligand-receptor interaction;Pancreatic secretion;Protein digestion and absorption	ko04080;ko04972;ko04974	Trypsin					1	1	1	7.3	7.3	7.3	19.288	0	21.564	1.16024	0.0616457	0
B2R5W2;B4DSU6;B4DY08;G3V251;G3V2D6;G3V2Q1;G3V3K6;G3V4C1;G3V4W0;G3V555;G3V575;G3V576;G3V5X6;P07910;P07910-2;P07910-4	A0A0G2JNQ3;A0A0G2JPF8;B2R5W2;B2RXH8;B4DSU6;B4DY08;B7ZW38;G3V251;G3V2D6;G3V2H6;G3V2Q1;G3V3K6;G3V4C1;G3V4M8;G3V4W0;G3V555;G3V575;G3V576;G3V5V7;G3V5X6;O60812;P07910;P07910-2;P07910-3;P07910-4;P0DMR1	Heterogeneous nuclear ribonucleoproteins C1/C2	HNRNPC	-1.08767	-1.30325	-2.34188	29.7831	27.5913	28.3988	30.0687	29.2268	27.1005	28.1391	25.7972				3D-structure;Acetylation;Alternativesplicing;Coiledcoil;Completeproteome;Directproteinsequencing;Isopeptidebond;mRNAprocessing;mRNAsplicing;Nucleus;Phosphoprotein;Polymorphism;Proteomicsidentification;Referenceproteome;Ribonucleoprotein;RNA-binding;Spliceosome;Ublconjugation;Viralnucleoprotein;Virion	catalytic step 2 spliceosome;cell part;chromatin;chromosomal part;cytoplasmic part;cytosol;extracellular membrane-bounded organelle;extracellular organelle;extracellular region part;extracellular vesicular exosome;intracellular membrane-bounded organelle;intracellular organelle;intracellular organelle part;intracellular part;macromolecular complex;membrane;membrane-bounded organelle;membrane-boun…	GO:0000785;GO:0000790;GO:0005634;GO:0005654;GO:0005681;GO:0005829;GO:0016020;GO:0019013;GO:0030529;GO:0031982;GO:0031988;GO:0032991;GO:0043226;GO:0043227;GO:0043229;GO:0043230;GO:0043231;GO:0043234;GO:0044421;GO:0044422;GO:0044423;GO:0044424;GO:0044427;GO:0044428;GO:0044444;GO:0044446;GO:0044454;GO:0044464;GO:0065010;GO:0070062;GO:0071013	3'-UTR-mediated mRNA stabilization;ATP-dependent chromatin remodeling;biological regulation;cell differentiation;cellular component organization;cellular component organization at cellular level;cellular component organization or biogenesis;cellular component organization or biogenesis at cellular level;cellular developmental process;cellular macromolecule metabolic process;cellular metabolic pro…	GO:0000375;GO:0000377;GO:0000398;GO:0001649;GO:0006139;GO:0006325;GO:0006338;GO:0006396;GO:0006397;GO:0006807;GO:0006996;GO:0008152;GO:0008380;GO:0009987;GO:0010467;GO:0010468;GO:0010608;GO:0016043;GO:0016070;GO:0016071;GO:0016568;GO:0019219;GO:0019222;GO:0030154;GO:0031323;GO:0032502;GO:0034641;GO:0043044;GO:0043170;GO:0043487;GO:0043488;GO:0043489;GO:0044237;GO:0044238;GO:0044260;GO:0048255;GO:…	binding;chromatin binding;chromatin DNA binding;core promoter proximal region DNA binding;core promoter proximal region sequence-specific DNA binding;DNA binding;enhancer binding;enhancer sequence-specific DNA binding;identical protein binding;mRNA 3'-UTR binding;mRNA binding;nucleic acid binding;nucleosomal DNA binding;nucleosome binding;nucleotide binding;poly(U) RNA binding;poly-pyrimidine tra…	GO:0000166;GO:0000975;GO:0000976;GO:0000977;GO:0000978;GO:0000980;GO:0000987;GO:0001012;GO:0001067;GO:0001158;GO:0001159;GO:0003676;GO:0003677;GO:0003682;GO:0003723;GO:0003727;GO:0003729;GO:0003730;GO:0005488;GO:0005515;GO:0008187;GO:0008266;GO:0031490;GO:0031491;GO:0031492;GO:0035326;GO:0042802;GO:0043565;GO:0043566;GO:0044212	Spliceosome	ko03040	RRM_1	C complex spliceosome;LARC complex (LCR-associated remodeling complex);Toposome			+	8	8	8	32.4	32.4	32.4	28.916	0	65.618	0.670176	1.84977	2.75589
B3KQ25;K7EKR3;K7EMD0;K7ENH2;K7EPX6;K7ESG5;K9J957;P61289;P61289-2;P61289-3	B3KQ25;K7EKR3;K7EMD0;K7ENH2;K7EPX6;K7ESG5;K9J957;P61289;P61289-2;P61289-3	Proteasome activator complex subunit 3	PSME3	-2.42683	3.0843	3.0843	24.3653	25.0228	25.0228	25.7312	24.3653	21.9385	21.9385	25.0228				Acetylation;Alternativesplicing;Apoptosis;Cellcycle;Completeproteome;Cytoplasm;Directproteinsequencing;Nucleus;Phosphoprotein;Proteasome;Proteomicsidentification;Referenceproteome	cell part;cytoplasm;cytoplasmic part;cytosol;intracellular membrane-bounded organelle;intracellular organelle;intracellular organelle part;intracellular part;macromolecular complex;membrane;membrane-bounded organelle;nuclear part;nucleoplasm;nucleus;organelle;organelle part;proteasome activator complex;proteasome complex;protein complex	GO:0000502;GO:0005634;GO:0005654;GO:0005737;GO:0005829;GO:0008537;GO:0016020;GO:0032991;GO:0043226;GO:0043227;GO:0043229;GO:0043231;GO:0043234;GO:0044422;GO:0044424;GO:0044428;GO:0044444;GO:0044446;GO:0044464	activation of immune response;activation of innate immune response;anaphase-promoting complex-dependent proteasomal ubiquitin-dependent protein catabolic process;antigen processing and presentation;antigen processing and presentation of exogenous antigen;antigen processing and presentation of exogenous peptide antigen;antigen processing and presentation of exogenous peptide antigen via MHC class …	GO:0000082;GO:0000209;GO:0000278;GO:0002218;GO:0002220;GO:0002223;GO:0002253;GO:0002376;GO:0002429;GO:0002474;GO:0002478;GO:0002479;GO:0002682;GO:0002684;GO:0002757;GO:0002758;GO:0002764;GO:0002768;GO:0006464;GO:0006508;GO:0006511;GO:0006521;GO:0006807;GO:0006915;GO:0006950;GO:0006952;GO:0006955;GO:0006974;GO:0006977;GO:0007049;GO:0007165;GO:0007166;GO:0008152;GO:0008219;GO:0009056;GO:0009057;GO:…	binding;endopeptidase activator activity;endopeptidase regulator activity;enzyme activator activity;enzyme regulator activity;identical protein binding;p53 binding;peptidase activator activity;peptidase regulator activity;protein binding	GO:0002039;GO:0005488;GO:0005515;GO:0008047;GO:0016504;GO:0030234;GO:0042802;GO:0061133;GO:0061134;GO:0061135	Antigen processing and presentation;Hepatitis C;Proteasome	ko03050;ko04612;ko05160	PA28_alpha;PA28_beta	PA28gamma complex;PA28gamma-20S proteasome				2	2	2	21.9	21.9	21.9	10.935	0	12.587	0.778427	0.793694	1.06143
B3KTM8;H0YLJ3;H0YMJ0;H0YNE0;Q9UBU8;Q9UBU8-2;Q9UBU8-3	B3KTM8;H0YLJ3;H0YLV1;H0YM21;H0YMJ0;H0YMT8;H0YNE0;H0YNI8;H0YNX3;Q9UBU8;Q9UBU8-2;Q9UBU8-3	Mortality factor 4-like protein 1	MORF4L1	0.0718575	0.927532	1.3699	28.367	29.3819	29.2443	29.962	27.3306	27.8449	27.4025	28.7724				3D-structure;Acetylation;Alternativesplicing;Chromatinregulator;Completeproteome;Directproteinsequencing;DNAdamage;DNArecombination;DNArepair;Growthregulation;Nucleus;Proteomicsidentification;Referenceproteome;Transcription;Transcriptionregulation	cell part;chromatin remodeling complex;chromosomal part;H4/H2A histone acetyltransferase complex;histone acetyltransferase complex;histone deacetylase complex;intracellular membrane-bounded organelle;intracellular organelle;intracellular organelle part;intracellular part;macromolecular complex;membrane-bounded organelle;NuA4 histone acetyltransferase complex;nuclear chromosome part;nuclear part;n…	GO:0000118;GO:0000123;GO:0005634;GO:0005654;GO:0016580;GO:0016585;GO:0032991;GO:0035267;GO:0043189;GO:0043226;GO:0043227;GO:0043229;GO:0043231;GO:0043234;GO:0044422;GO:0044424;GO:0044427;GO:0044428;GO:0044446;GO:0044451;GO:0044454;GO:0044464;GO:0070822	biological regulation;biosynthetic process;cell proliferation;cellular biosynthetic process;cellular component organization;cellular component organization at cellular level;cellular component organization or biogenesis;cellular component organization or biogenesis at cellular level;cellular macromolecule biosynthetic process;cellular macromolecule metabolic process;cellular metabolic process;cel…	GO:0000724;GO:0000725;GO:0006139;GO:0006259;GO:0006281;GO:0006302;GO:0006310;GO:0006325;GO:0006351;GO:0006355;GO:0006464;GO:0006473;GO:0006475;GO:0006476;GO:0006807;GO:0006950;GO:0006974;GO:0006996;GO:0008152;GO:0008283;GO:0009058;GO:0009059;GO:0009889;GO:0009987;GO:0010468;GO:0010556;GO:0016043;GO:0016070;GO:0016568;GO:0016569;GO:0016570;GO:0016573;GO:0016575;GO:0018193;GO:0018205;GO:0018393;GO:…	binding;chromatin binding;protein binding;protein N-terminus binding	GO:0003682;GO:0005488;GO:0005515;GO:0047485			MRG;Tudor-knot	MAF1 complex;MAF2 complex;MRG15-PAM14-RB complex;NuA4/Tip60 HAT complex;NuA4/Tip60-HAT complex A;NuA4/Tip60-HAT complex B				10	10	9	38.2	38.2	34.8	40.028	0	98.191	0.0149533	0.498741	1.99285
B4DKY1;P49589;P49589-2;P49589-3	B4DKY1;P49589;P49589-2;P49589-3	Cysteine--tRNA ligase, cytoplasmic	CARS	-0.867014	1.43654	1.43717	26.204	26.5971	26.5969	27.4139	25.5733	24.7069	24.7063	26.1435				Acetylation;Alternativesplicing;Aminoacyl-tRNAsynthetase;ATP-binding;Chromosomalrearrangement;Completeproteome;Cytoplasm;Ligase;Metal-binding;Nucleotide-binding;Phosphoprotein;Proteinbiosynthesis;Proteomicsidentification;Proto-oncogene;Referenceproteome;Zinc	cell part;cytoplasm;cytoplasmic part;cytosol;intracellular part	GO:0005737;GO:0005829;GO:0044424;GO:0044444;GO:0044464	amine metabolic process;amino acid activation;carboxylic acid metabolic process;cellular amine metabolic process;cellular amino acid metabolic process;cellular ketone metabolic process;cellular macromolecule metabolic process;cellular metabolic process;cellular nitrogen compound metabolic process;cellular process;cysteinyl-tRNA aminoacylation;gene expression;macromolecule metabolic process;metabo…	GO:0006082;GO:0006139;GO:0006399;GO:0006418;GO:0006423;GO:0006520;GO:0006807;GO:0008152;GO:0009308;GO:0009987;GO:0010467;GO:0016070;GO:0019752;GO:0034641;GO:0034660;GO:0042180;GO:0043038;GO:0043039;GO:0043170;GO:0043436;GO:0044106;GO:0044237;GO:0044238;GO:0044260;GO:0044281;GO:0090304	adenyl nucleotide binding;adenyl ribonucleotide binding;aminoacyl-tRNA ligase activity;ATP binding;binding;catalytic activity;cation binding;cysteine-tRNA ligase activity;identical protein binding;ion binding;ligase activity;ligase activity, forming aminoacyl-tRNA and related compounds;ligase activity, forming carbon-oxygen bonds;metal ion binding;nucleic acid binding;nucleotide binding;protein b…	GO:0000049;GO:0000166;GO:0003676;GO:0003723;GO:0003824;GO:0004812;GO:0004817;GO:0005488;GO:0005515;GO:0005524;GO:0016874;GO:0016875;GO:0016876;GO:0017076;GO:0030554;GO:0032553;GO:0032555;GO:0032559;GO:0035639;GO:0042802;GO:0042803;GO:0043167;GO:0043169;GO:0046872;GO:0046983	Aminoacyl-tRNA biosynthesis	ko00970	tRNA-synt_1e					4	4	4	7	7	7	84.277	0	37.409	0.224422	1.07408	2.1658
B4DLN1	B4DLN1;P52815			1.12295	1.00307	0.10618	27.8348	27.9798	28.3437	28.9091	26.1667	26.3927	27.2897	27.3958				Completeproteome;Membrane;Referenceproteome;Transmembrane;Transmembranehelix;Transport	cell part;cytoplasmic part;integral to membrane;intracellular membrane-bounded organelle;intracellular non-membrane-bounded organelle;intracellular organelle;intracellular organelle part;intracellular part;intrinsic to membrane;macromolecular complex;membrane;membrane part;membrane-bounded organelle;mitochondrial membrane;mitochondrial part;mitochondrion;non-membrane-bounded organelle;organelle;o…	GO:0005739;GO:0005840;GO:0016020;GO:0016021;GO:0030529;GO:0031090;GO:0031224;GO:0031966;GO:0032991;GO:0043226;GO:0043227;GO:0043228;GO:0043229;GO:0043231;GO:0043232;GO:0044422;GO:0044424;GO:0044425;GO:0044429;GO:0044444;GO:0044446;GO:0044464	biosynthetic process;cellular biosynthetic process;cellular macromolecule biosynthetic process;cellular macromolecule metabolic process;cellular metabolic process;cellular process;cellular protein metabolic process;establishment of localization;establishment of localization in cell;intracellular transport;macromolecule biosynthetic process;macromolecule metabolic process;metabolic process;mitocho…	GO:0006412;GO:0006810;GO:0006839;GO:0008152;GO:0009058;GO:0009059;GO:0009987;GO:0019538;GO:0034645;GO:0043170;GO:0044237;GO:0044238;GO:0044249;GO:0044260;GO:0044267;GO:0046907;GO:0051234;GO:0051649	structural constituent of ribosome;structural molecule activity	GO:0003735;GO:0005198			Mito_carr;Ribosomal_L12					7	7	2	18.8	18.8	5	48.099	0	70.037	0.757009	0.572131	0.0116404
B4DNK4;H3BQ34;H3BR70;H3BTN5;P14618;P14618-2;P14618-3	B4DNK4;H3BQ34;H3BR70;H3BT25;H3BTJ2;H3BTN5;H3BU13;H3BUW1;P14618;P14618-2;P14618-3;P30613;P30613-2	Pyruvate kinase;Pyruvate kinase PKM	PKM	0.401998	-0.415657	0.348282	26.1509	26.909	26.5226	27.5792	24.9359	26.1019	25.3379	25.6862				3D-structure;Acetylation;Allostericenzyme;Alternativesplicing;ATP-binding;Completeproteome;Cytoplasm;Directproteinsequencing;Glycolysis;Hydroxylation;Kinase;Magnesium;Metal-binding;Nucleotide-binding;Nucleus;Phosphoprotein;Polymorphism;Potassium;Proteomicsidentification;Pyruvate;Referenceproteome;Transferase;Ublconjugation	cell part;cell projection;cilium;cytoplasm;cytoplasmic part;cytosol;extracellular matrix;extracellular membrane-bounded organelle;extracellular organelle;extracellular region part;extracellular vesicular exosome;intracellular membrane-bounded organelle;intracellular organelle;intracellular part;membrane;membrane-bounded organelle;membrane-bounded vesicle;mitochondrion;nucleus;organelle;plasma mem…	GO:0005634;GO:0005737;GO:0005739;GO:0005829;GO:0005886;GO:0005929;GO:0016020;GO:0031012;GO:0031982;GO:0031988;GO:0042995;GO:0043226;GO:0043227;GO:0043229;GO:0043230;GO:0043231;GO:0044421;GO:0044424;GO:0044444;GO:0044464;GO:0065010;GO:0070062	alcohol catabolic process;alcohol metabolic process;carbohydrate catabolic process;carbohydrate metabolic process;catabolic process;cell death;cellular carbohydrate catabolic process;cellular carbohydrate metabolic process;cellular metabolic process;cellular process;death;generation of precursor metabolites and energy;glucose catabolic process;glucose metabolic process;glycolysis;hexose catabolic…	GO:0005975;GO:0005996;GO:0006006;GO:0006007;GO:0006066;GO:0006091;GO:0006096;GO:0008152;GO:0008219;GO:0009056;GO:0009987;GO:0012501;GO:0016052;GO:0016265;GO:0019318;GO:0019320;GO:0044237;GO:0044238;GO:0044262;GO:0044275;GO:0044281;GO:0044282;GO:0046164;GO:0046365	adenyl nucleotide binding;adenyl ribonucleotide binding;alkali metal ion binding;antigen binding;ATP binding;binding;catalytic activity;cation binding;ion binding;kinase activity;magnesium ion binding;metal ion binding;MHC class II protein complex binding;MHC protein complex binding;nucleotide binding;phosphotransferase activity, alcohol group as acceptor;potassium ion binding;purine nucleotide b…	GO:0000166;GO:0000287;GO:0003823;GO:0003824;GO:0004743;GO:0005488;GO:0005524;GO:0016301;GO:0016740;GO:0016772;GO:0016773;GO:0017076;GO:0023023;GO:0023026;GO:0030554;GO:0030955;GO:0031420;GO:0032553;GO:0032555;GO:0032559;GO:0035639;GO:0043167;GO:0043169;GO:0046872	Carbon fixation in photosynthetic organisms;Glycolysis / Gluconeogenesis;Purine metabolism;Pyruvate metabolism;Type II diabetes mellitus	ko00010;ko00230;ko00620;ko00710;ko04930	PK;PK_C					4	4	4	10.9	10.9	10.9	49.897	0	63.901	0.0689784	0.51829	0.219227
B4DR61;P61619;P61619-3	A6NIF9;A6NK38;B4DR61;C9JJV4;C9JXC6;F2Z2C7;F8W776;H7C069;H7C1Q9;P61619;P61619-3;Q8TC24;Q9H9S3;Q9H9S3-2;Q9H9S3-3	Protein transport protein Sec61 subunit alpha isoform 1	SEC61A1	0.242702	-0.165892	-0.308483	28.6212	28.5144	28.5915	29.5688	27.4948	27.5949	27.7375	27.429				Alternativesplicing;Completeproteome;Endoplasmicreticulum;Membrane;Proteintransport;Proteomicsidentification;Referenceproteome;Translocation;Transmembrane;Transmembranehelix;Transport	cell part;cytoplasmic part;cytosol;endoplasmic reticulum;endoplasmic reticulum part;integral to endoplasmic reticulum membrane;integral to membrane;integral to organelle membrane;intracellular membrane-bounded organelle;intracellular organelle;intracellular organelle part;intracellular part;intrinsic to endoplasmic reticulum membrane;intrinsic to membrane;intrinsic to organelle membrane;membrane;…	GO:0005783;GO:0005791;GO:0005829;GO:0016020;GO:0016021;GO:0030176;GO:0031224;GO:0031227;GO:0031300;GO:0031301;GO:0043226;GO:0043227;GO:0043229;GO:0043231;GO:0044422;GO:0044424;GO:0044425;GO:0044432;GO:0044444;GO:0044446;GO:0044464	antigen processing and presentation;antigen processing and presentation of exogenous antigen;antigen processing and presentation of exogenous peptide antigen;antigen processing and presentation of exogenous peptide antigen via MHC class I;antigen processing and presentation of exogenous peptide antigen via MHC class I, TAP-dependent;antigen processing and presentation of peptide antigen;antigen p…	GO:0002376;GO:0002474;GO:0002478;GO:0002479;GO:0006605;GO:0006612;GO:0006613;GO:0006614;GO:0006620;GO:0006810;GO:0006886;GO:0006950;GO:0006984;GO:0006986;GO:0006996;GO:0007029;GO:0007165;GO:0008152;GO:0009987;GO:0010033;GO:0015031;GO:0016043;GO:0016049;GO:0019538;GO:0019882;GO:0019884;GO:0030968;GO:0033554;GO:0034097;GO:0034341;GO:0034620;GO:0034976;GO:0035966;GO:0035967;GO:0040007;GO:0042221;GO:…	binding;ribonucleoprotein binding;ribosome binding	GO:0005488;GO:0043021;GO:0043022	Phagosome;Protein export;Protein processing in endoplasmic reticulum;Vibrio cholerae infection	ko03060;ko04141;ko04145;ko05110	Plug_translocon;SecY					6	6	6	14.5	14.5	14.5	52.949	0	59.807	0.0980242	0.276175	0.215804
B4DUR8;P49368;P49368-2	B4DUR8;P49368;P49368-2	T-complex protein 1 subunit gamma	CCT3	1.40173	-1.28274	-2.20649	24.6081	23.2212	24.145	25.0753	22.7433	23.2212	24.145	21.9385				Acetylation;Alternativesplicing;ATP-binding;Chaperone;Completeproteome;Cytoplasm;Directproteinsequencing;Disulfidebond;Nucleotide-binding;Phosphoprotein;Polymorphism;Proteomicsidentification;Referenceproteome	cell body;cell part;chaperonin-containing T-complex;cytoplasm;cytoplasmic part;cytoskeletal part;cytoskeleton;cytosol;cytosolic part;extracellular membrane-bounded organelle;extracellular organelle;extracellular region part;extracellular vesicular exosome;intracellular non-membrane-bounded organelle;intracellular organelle;intracellular organelle part;intracellular part;macromolecular complex;mem…	GO:0005737;GO:0005829;GO:0005832;GO:0005856;GO:0005874;GO:0005886;GO:0016020;GO:0031982;GO:0031988;GO:0032991;GO:0043226;GO:0043227;GO:0043228;GO:0043229;GO:0043230;GO:0043232;GO:0043234;GO:0044297;GO:0044421;GO:0044422;GO:0044424;GO:0044430;GO:0044444;GO:0044445;GO:0044446;GO:0044464;GO:0065010;GO:0070062	binding of sperm to zona pellucida;cell recognition;cell-cell recognition;cellular component assembly;cellular component assembly at cellular level;cellular component organization;cellular component organization at cellular level;cellular component organization or biogenesis;cellular component organization or biogenesis at cellular level;cellular macromolecule metabolic process;cellular metabolic…	GO:0006457;GO:0006458;GO:0007339;GO:0008037;GO:0008152;GO:0009987;GO:0009988;GO:0016043;GO:0019538;GO:0022414;GO:0022607;GO:0035036;GO:0043170;GO:0044237;GO:0044238;GO:0044260;GO:0044267;GO:0046931;GO:0048610;GO:0051084;GO:0071840;GO:0071841;GO:0071842;GO:0071844	adenyl nucleotide binding;adenyl ribonucleotide binding;ATP binding;binding;nucleotide binding;protein binding;purine nucleotide binding;purine ribonucleoside triphosphate binding;purine ribonucleotide binding;ribonucleotide binding;unfolded protein binding	GO:0000166;GO:0005488;GO:0005515;GO:0005524;GO:0017076;GO:0030554;GO:0032553;GO:0032555;GO:0032559;GO:0035639;GO:0051082			Cpn60_TCP1	CCT micro-complex				2	2	2	4.8	4.8	4.8	55.674	0	13.906	0.37205	0.338458	0.643292
A0A0A0MRL0;B4DY09;Q12905;X6R6Z1	A0A0A0MRL0;B4DY09;Q12905;X6R6Z1	Interleukin enhancer-binding factor 2	ILF2	-1.23799	-0.160374	-0.023756	26.6583	25.969	25.8985	27.3544	26.1484	25.047	24.9104	24.8866				Activator;Completeproteome;Cytoplasm;Directproteinsequencing;DNA-binding;Nucleus;Phosphoprotein;Proteomicsidentification;Referenceproteome;Transcription;Transcriptionregulation	cell part;cytoplasm;intracellular membrane-bounded organelle;intracellular non-membrane-bounded organelle;intracellular organelle;intracellular organelle part;intracellular part;macromolecular complex;membrane;membrane-bounded organelle;non-membrane-bounded organelle;nuclear part;nucleolus;nucleoplasm;nucleus;organelle;organelle part;ribonucleoprotein complex	GO:0005634;GO:0005654;GO:0005730;GO:0005737;GO:0016020;GO:0030529;GO:0032991;GO:0043226;GO:0043227;GO:0043228;GO:0043229;GO:0043231;GO:0043232;GO:0044422;GO:0044424;GO:0044428;GO:0044446;GO:0044464	biological regulation;biosynthetic process;cellular biosynthetic process;cellular macromolecule biosynthetic process;cellular macromolecule metabolic process;cellular metabolic process;cellular nitrogen compound metabolic process;cellular process;immune response;immune system process;macromolecule biosynthetic process;macromolecule metabolic process;metabolic process;nitrogen compound metabolic p…	GO:0002376;GO:0006139;GO:0006351;GO:0006355;GO:0006807;GO:0006955;GO:0008152;GO:0009058;GO:0009059;GO:0009889;GO:0009891;GO:0009893;GO:0009987;GO:0010468;GO:0010556;GO:0010557;GO:0010604;GO:0010628;GO:0016070;GO:0019219;GO:0019222;GO:0031323;GO:0031325;GO:0031326;GO:0031328;GO:0032774;GO:0034641;GO:0034645;GO:0043170;GO:0044237;GO:0044238;GO:0044249;GO:0044260;GO:0045893;GO:0045935;GO:0048518;GO:…	adenyl nucleotide binding;adenyl ribonucleotide binding;ATP binding;binding;catalytic activity;DNA binding;double-stranded RNA binding;nucleic acid binding;nucleotide binding;purine nucleotide binding;purine ribonucleoside triphosphate binding;purine ribonucleotide binding;ribonucleotide binding;RNA binding;transferase activity	GO:0000166;GO:0003676;GO:0003677;GO:0003723;GO:0003725;GO:0003824;GO:0005488;GO:0005524;GO:0016740;GO:0017076;GO:0030554;GO:0032553;GO:0032555;GO:0032559;GO:0035639			DZF	CDC5L complex;DNA-PK-Ku-eIF2-NF90-NF45 complex;Large Drosha complex;Nop56p-associated pre-rRNA complex				4	4	4	15.9	15.9	15.9	38.91	0	35.395	0.799457	0.0711345	0.00609046
B4E3S0;Q9ULV4;Q9ULV4-2;Q9ULV4-3	B4E3S0;Q9ULV4;Q9ULV4-2;Q9ULV4-3	Coronin;Coronin-1C	CORO1C	-2.35182	0	0	24.2903	NaN	NaN	24.2903	24.2903	21.9385	21.9385	21.9385				Acetylation;Actin-binding;Alternativesplicing;Cellmembrane;Cellprojection;Coiledcoil;Completeproteome;Cytoplasm;Cytoskeleton;Membrane;Proteomicsidentification;Referenceproteome;Repeat;WDrepeat	actin cytoskeleton;adherens junction;anchoring junction;cell junction;cell part;cell projection;cell-substrate adherens junction;cell-substrate junction;cytoplasm;cytoskeleton;flotillin complex;focal adhesion;intracellular non-membrane-bounded organelle;intracellular organelle;intracellular part;lamellipodium;lateral plasma membrane;macromolecular complex;membrane part;non-membrane-bounded organe…	GO:0005737;GO:0005856;GO:0005912;GO:0005924;GO:0005925;GO:0015629;GO:0016328;GO:0016600;GO:0030027;GO:0030054;GO:0030055;GO:0032991;GO:0042995;GO:0043226;GO:0043228;GO:0043229;GO:0043232;GO:0043234;GO:0044424;GO:0044425;GO:0044459;GO:0044464;GO:0070161	actin cytoskeleton organization;actin filament-based process;ameboidal cell migration;biological regulation;cell migration;cell motility;cellular component movement;cellular component organization;cellular component organization at cellular level;cellular component organization or biogenesis;cellular component organization or biogenesis at cellular level;cellular membrane organization;cellular pr…	GO:0001667;GO:0001755;GO:0001932;GO:0001933;GO:0001952;GO:0001953;GO:0006810;GO:0006897;GO:0006909;GO:0006928;GO:0006996;GO:0007010;GO:0007162;GO:0007165;GO:0009892;GO:0009987;GO:0010324;GO:0010563;GO:0010605;GO:0010632;GO:0010633;GO:0010762;GO:0010810;GO:0010812;GO:0016043;GO:0016044;GO:0016192;GO:0016477;GO:0019220;GO:0019222;GO:0022603;GO:0022604;GO:0030029;GO:0030036;GO:0030155;GO:0030334;GO:…	actin binding;actin filament binding;binding;cytoskeletal protein binding;protein binding	GO:0003779;GO:0005488;GO:0005515;GO:0008092;GO:0051015			DUF1899;DUF1900;WD40					2	2	2	6.5	6.5	6.5	41.603	0	13.262	0.74592	0	0
B5MC59;P35244	B5MC59;P35244	Replication protein A 14 kDa subunit	RPA3	-2.05623	-3.07023	0	23.9947	25.0087	NaN	25.589	23.9947	25.0087	21.9385	21.9385				3D-structure;Acetylation;Completeproteome;DNAdamage;DNArecombination;DNArepair;DNAreplication;Nucleus;Proteomicsidentification;Referenceproteome	cell part;chromosomal part;DNA replication factor A complex;intracellular membrane-bounded organelle;intracellular organelle;intracellular organelle part;intracellular part;macromolecular complex;membrane-bounded organelle;nuclear chromosome part;nuclear part;nucleoplasm;nucleus;organelle;organelle part;protein complex	GO:0005634;GO:0005654;GO:0005662;GO:0032991;GO:0043226;GO:0043227;GO:0043229;GO:0043231;GO:0043234;GO:0044422;GO:0044424;GO:0044427;GO:0044428;GO:0044446;GO:0044454;GO:0044464	anatomical structure homeostasis;base-excision repair;biological regulation;biosynthetic process;catabolic process;cell cycle;cell cycle process;cellular biosynthetic process;cellular catabolic process;cellular component assembly;cellular component assembly at cellular level;cellular component organization;cellular component organization at cellular level;cellular component organization or biogen…	GO:0000082;GO:0000278;GO:0000718;GO:0000722;GO:0000723;GO:0000724;GO:0000725;GO:0000730;GO:0006139;GO:0006259;GO:0006260;GO:0006261;GO:0006271;GO:0006281;GO:0006283;GO:0006284;GO:0006289;GO:0006297;GO:0006298;GO:0006301;GO:0006302;GO:0006308;GO:0006310;GO:0006312;GO:0006807;GO:0006950;GO:0006974;GO:0006996;GO:0007049;GO:0007346;GO:0008152;GO:0009056;GO:0009057;GO:0009058;GO:0009059;GO:0009266;GO:…	binding;damaged DNA binding;DNA binding;nucleic acid binding;single-stranded DNA binding;structure-specific DNA binding	GO:0003676;GO:0003677;GO:0003684;GO:0003697;GO:0005488;GO:0043566	DNA replication;Homologous recombination;Mismatch repair;Nucleotide excision repair	ko03030;ko03420;ko03430;ko03440	Rep_fac-A_3	BLM complex II;BRAFT complex;RC complex during G2/M-phase of cell cycle;RC complex during S-phase of cell cycle;RPA complex				1	1	1	20.7	20.7	20.7	9.1703	0.0059172	6.4498	0.623766	0.975758	0
B3KXD6;B5MCF9;O00541;O00541-2	B3KXD6;B5MCF9;O00541;O00541-2	Pescadillo homolog	PES1	-0.935951	1.19803	-0.205463	25.342	24.1159	24.7004	25.8555	24.7354	22.396	23.7995	23.594				3D-structure;Acetylation;Alternativesplicing;Chromosome;Coiledcoil;Completeproteome;Nucleus;Polymorphism;Proteomicsidentification;Referenceproteome;Ribosomebiogenesis;rRNAprocessing;Ublconjugation	cell part;chromosome;condensed chromosome;cytoplasm;intracellular membrane-bounded organelle;intracellular non-membrane-bounded organelle;intracellular organelle;intracellular organelle part;intracellular part;macromolecular complex;membrane;membrane-bounded organelle;non-membrane-bounded organelle;nuclear part;nucleolar part;nucleolus;nucleoplasm;nucleus;organelle;organelle part;PeBoW complex;pr…	GO:0000793;GO:0005634;GO:0005654;GO:0005694;GO:0005730;GO:0005737;GO:0016020;GO:0030529;GO:0030684;GO:0030687;GO:0032991;GO:0043226;GO:0043227;GO:0043228;GO:0043229;GO:0043231;GO:0043232;GO:0043234;GO:0044422;GO:0044424;GO:0044428;GO:0044446;GO:0044452;GO:0044464;GO:0070545	biological regulation;cell proliferation;cellular component biogenesis;cellular component biogenesis at cellular level;cellular component organization;cellular component organization at cellular level;cellular component organization or biogenesis;cellular component organization or biogenesis at cellular level;cellular localization;cellular macromolecule localization;cellular macromolecule metabol…	GO:0000460;GO:0000463;GO:0000466;GO:0000470;GO:0006139;GO:0006364;GO:0006396;GO:0006807;GO:0006996;GO:0006997;GO:0007000;GO:0008104;GO:0008152;GO:0008283;GO:0009987;GO:0016043;GO:0016070;GO:0016072;GO:0022613;GO:0033036;GO:0033365;GO:0034470;GO:0034613;GO:0034641;GO:0034660;GO:0042273;GO:0043170;GO:0044085;GO:0044237;GO:0044238;GO:0044260;GO:0050789;GO:0050794;GO:0051179;GO:0051641;GO:0051726;GO:…	binding;ribonucleoprotein binding	GO:0005488;GO:0043021			BRCT;Pescadillo_N					4	4	4	7.7	7.7	7.7	66.077	0	24.791	0.243706	0.197977	0.0301021
B5MCW2;F8WCR1;G5E9G0;H7C3M2;H7C422;P39023	B5MCW2;F8WCR1;G5E9G0;H7C3M2;H7C422;P39023	60S ribosomal protein L3	RPL3	-0.248255	1.32892	-0.0124378	25.4983	24.8399	25.3627	26.2063	24.6171	23.0275	24.3689	24.3564				3D-structure;Acetylation;Completeproteome;Cytoplasm;Directproteinsequencing;Nucleus;Phosphoprotein;Polymorphism;Proteomicsidentification;Referenceproteome;Ribonucleoprotein;Ribosomalprotein	adherens junction;anchoring junction;cell junction;cell part;cell-substrate adherens junction;cell-substrate junction;cytoplasm;cytoplasmic part;cytosol;cytosolic large ribosomal subunit;extracellular membrane-bounded organelle;extracellular organelle;extracellular region part;extracellular vesicular exosome;focal adhesion;intracellular membrane-bounded organelle;intracellular non-membrane-bounde…	GO:0005634;GO:0005654;GO:0005730;GO:0005737;GO:0005829;GO:0005840;GO:0005912;GO:0005924;GO:0005925;GO:0015934;GO:0022625;GO:0030054;GO:0030055;GO:0030529;GO:0031982;GO:0031988;GO:0032991;GO:0043226;GO:0043227;GO:0043228;GO:0043229;GO:0043230;GO:0043231;GO:0043232;GO:0044421;GO:0044422;GO:0044424;GO:0044428;GO:0044444;GO:0044446;GO:0044464;GO:0065010;GO:0070062;GO:0070161	biosynthetic process;catabolic process;cellular biosynthetic process;cellular catabolic process;cellular component disassembly;cellular component disassembly at cellular level;cellular component organization;cellular component organization at cellular level;cellular component organization or biogenesis;cellular component organization or biogenesis at cellular level;cellular macromolecular complex…	GO:0000184;GO:0000956;GO:0006139;GO:0006401;GO:0006402;GO:0006412;GO:0006413;GO:0006414;GO:0006415;GO:0006605;GO:0006612;GO:0006613;GO:0006614;GO:0006807;GO:0006810;GO:0006886;GO:0008152;GO:0009056;GO:0009057;GO:0009058;GO:0009059;GO:0009987;GO:0010033;GO:0010467;GO:0015031;GO:0016032;GO:0016043;GO:0016070;GO:0016071;GO:0019058;GO:0019083;GO:0019538;GO:0022411;GO:0022414;GO:0022415;GO:0032774;GO:…	binding;nucleic acid binding;RNA binding;structural constituent of ribosome;structural molecule activity	GO:0003676;GO:0003723;GO:0003735;GO:0005198;GO:0005488	Ribosome	ko03010	Ribosomal_L3	60S ribosomal subunit, cytoplasmic;Nop56p-associated pre-rRNA complex;Ribosome, cytoplasmic				2	2	2	7	7	7	31.243	0	13.806	0.0712548	0.229995	0.00826451
B5MCY1	B5MCY1	Tudor domain-containing protein 15	TDRD15	0	0	0	NaN	NaN	NaN	21.9385	21.9385	21.9385	21.9385	21.9385	+			Completeproteome;Referenceproteome;Repeat									TUDOR					1	1	1	0.7	0.7	0.7	221.72	1	-2	0	0	0
B5MDF5;F5H018;J3KQE5;P62826	A0A087X0W0;B4DV51;B5MDF5;F5H018;H0YFC6;J3KQE5;P62826	GTP-binding nuclear protein Ran	RAN	0.703581	-0.182467	-1.45469	26.3612	25.31	26.1193	26.9293	24.967	24.3983	25.6705	24.2159				3D-structure;Acetylation;Cellcycle;Celldivision;Completeproteome;Cytoplasm;Directproteinsequencing;GTP-binding;Host-virusinteraction;Isopeptidebond;Mitosis;Nucleotide-binding;Nucleus;Polymorphism;Proteintransport;Proteomicsidentification;Referenceproteome;Transport;Ublconjugation	cell part;centriole;cytoplasm;cytoplasmic membrane-bounded vesicle;cytoplasmic part;cytoplasmic vesicle;cytoskeletal part;cytosol;endosome;extracellular membrane-bounded organelle;extracellular organelle;extracellular region part;extracellular vesicular exosome;intracellular;intracellular membrane-bounded organelle;intracellular non-membrane-bounded organelle;intracellular organelle;intracellular…	GO:0005622;GO:0005634;GO:0005643;GO:0005654;GO:0005730;GO:0005737;GO:0005768;GO:0005814;GO:0005829;GO:0016020;GO:0016023;GO:0030496;GO:0031074;GO:0031410;GO:0031982;GO:0031988;GO:0032991;GO:0042470;GO:0042565;GO:0043226;GO:0043227;GO:0043228;GO:0043229;GO:0043230;GO:0043231;GO:0043232;GO:0043234;GO:0044421;GO:0044422;GO:0044424;GO:0044425;GO:0044428;GO:0044430;GO:0044444;GO:0044446;GO:0044450;GO:…	actin cytoskeleton organization;actin filament-based process;anatomical structure development;androgen receptor signaling pathway;biological regulation;cell cycle phase;cell cycle process;cell development;cell division;cellular component organization;cellular component organization at cellular level;cellular component organization or biogenesis;cellular component organization or biogenesis at cel…	GO:0000054;GO:0000055;GO:0000056;GO:0000060;GO:0000226;GO:0000280;GO:0003006;GO:0006139;GO:0006259;GO:0006355;GO:0006405;GO:0006605;GO:0006606;GO:0006611;GO:0006807;GO:0006810;GO:0006886;GO:0006913;GO:0006996;GO:0007010;GO:0007017;GO:0007051;GO:0007052;GO:0007067;GO:0007165;GO:0007264;GO:0007281;GO:0007286;GO:0008104;GO:0008152;GO:0009889;GO:0009891;GO:0009893;GO:0009987;GO:0010467;GO:0010468;GO:…	androgen receptor binding;binding;catalytic activity;chromatin binding;GDP binding;GTP binding;GTPase activity;guanyl nucleotide binding;guanyl ribonucleotide binding;hormone receptor binding;hydrolase activity;hydrolase activity, acting on acid anhydrides;hydrolase activity, acting on acid anhydrides, in phosphorus-containing anhydrides;nuclear hormone receptor binding;nucleoside-triphosphatase …	GO:0000166;GO:0000988;GO:0000989;GO:0003682;GO:0003712;GO:0003713;GO:0003824;GO:0003924;GO:0005102;GO:0005488;GO:0005515;GO:0005525;GO:0016462;GO:0016787;GO:0016817;GO:0016818;GO:0017076;GO:0017111;GO:0019001;GO:0019003;GO:0032553;GO:0032555;GO:0032561;GO:0035257;GO:0035258;GO:0035639;GO:0050681;GO:0051427	Ribosome biogenesis in eukaryotes;RNA transport	ko03008;ko03013	Ras	ALL-1 supercomplex;CRM1-RAN-PHAX-CBC complex (cap binding complex);IPO13-RAN-EIF1AX complex;RANBP1-RAN-KPNB1 complex;Snurportin-CRM1-RanGTP complex;TNPO2-RAN-NXF1 complex				5	5	5	25.8	25.8	25.8	26.224	0	29.713	0.147966	0.0754951	0.364186
B5MEG9;E7EVA0;F8W9U4;H0Y2V1;H7C4C5;P27816;P27816-2;P27816-4;P27816-5;P27816-6	B5MEG9;E7EVA0;F8W9U4;H0Y2V1;H7C4C5;P27816;P27816-2;P27816-4;P27816-5;P27816-6	Microtubule-associated protein;Microtubule-associated protein 4	MAP4	0	-2.09354	0	NaN	24.032	NaN	24.032	21.9385	24.032	21.9385	21.9385				Acetylation;Alternativesplicing;Completeproteome;Cytoplasm;Cytoskeleton;Directproteinsequencing;Microtubule;Phosphoprotein;Polymorphism;Proteomicsidentification;Referenceproteome;Repeat	cell part;cytoplasm;cytoskeletal part;cytoskeleton;extracellular membrane-bounded organelle;extracellular organelle;extracellular region part;extracellular vesicular exosome;intracellular non-membrane-bounded organelle;intracellular organelle;intracellular organelle part;intracellular part;macromolecular complex;membrane;membrane-bounded organelle;membrane-bounded vesicle;microtubule;microtubule …	GO:0005737;GO:0005819;GO:0005856;GO:0005874;GO:0005875;GO:0005886;GO:0015630;GO:0016020;GO:0031982;GO:0031988;GO:0032991;GO:0043226;GO:0043227;GO:0043228;GO:0043229;GO:0043230;GO:0043232;GO:0043234;GO:0044421;GO:0044422;GO:0044424;GO:0044430;GO:0044446;GO:0044464;GO:0065010;GO:0070062;GO:0072686	cell cycle process;cell division;cellular component movement;cellular component organization;cellular component organization at cellular level;cellular component organization or biogenesis;cellular component organization or biogenesis at cellular level;cellular process;cytoskeleton organization;establishment of localization;establishment of localization in cell;establishment of organelle localiza…	GO:0000226;GO:0006928;GO:0006996;GO:0007010;GO:0007017;GO:0007018;GO:0007051;GO:0007052;GO:0009987;GO:0016043;GO:0022402;GO:0051012;GO:0051234;GO:0051293;GO:0051294;GO:0051301;GO:0051649;GO:0051656;GO:0071840;GO:0071841;GO:0071842	structural molecule activity	GO:0005198			Tubulin-binding					1	1	1	3.7	3.7	3.7	48.646	0.0058343	6.3623	0	0.593698	0
B7WPG3;C9IYN3;C9JJZ7;D6W592;H7BXH8;Q8WVV9;Q8WVV9-2;Q8WVV9-3;Q8WVV9-4;Q8WVV9-5	B7WPG3;C9IYN3;C9JJZ7;D6W592;H7BXH8;Q8WVV9;Q8WVV9-2;Q8WVV9-3;Q8WVV9-4;Q8WVV9-5	Heterogeneous nuclear ribonucleoprotein L-like	HNRNPLL;HNRPLL	-0.755268	0.756796	0.520729	23.8947	23.6596	23.7519	24.7819	23.2234	22.2321	22.4682	22.9889				Alternativesplicing;Completeproteome;Phosphoprotein;Proteomicsidentification;Referenceproteome;Repeat;Ribonucleoprotein;RNA-binding;Viralnucleoprotein;Virion	cell part;intracellular membrane-bounded organelle;intracellular organelle;intracellular part;macromolecular complex;membrane;membrane-bounded organelle;nucleus;organelle;ribonucleoprotein complex;viral nucleocapsid;virion part	GO:0005634;GO:0016020;GO:0019013;GO:0030529;GO:0032991;GO:0043226;GO:0043227;GO:0043229;GO:0043231;GO:0044423;GO:0044424;GO:0044464	biological regulation;cellular macromolecule metabolic process;cellular metabolic process;cellular nitrogen compound metabolic process;cellular process;macromolecule metabolic process;metabolic process;mRNA metabolic process;mRNA processing;nitrogen compound metabolic process;nucleic acid metabolic process;nucleobase-containing compound metabolic process;positive regulation of biological process;…	GO:0006139;GO:0006396;GO:0006397;GO:0006807;GO:0008152;GO:0009893;GO:0009987;GO:0010468;GO:0010604;GO:0016070;GO:0016071;GO:0019219;GO:0019222;GO:0031323;GO:0031325;GO:0033120;GO:0034641;GO:0043170;GO:0043484;GO:0044237;GO:0044238;GO:0044260;GO:0045935;GO:0048518;GO:0048522;GO:0050789;GO:0050794;GO:0051171;GO:0051173;GO:0051252;GO:0051254;GO:0060255;GO:0065007;GO:0080090;GO:0090304	binding;mRNA binding;nucleic acid binding;nucleotide binding;RNA binding	GO:0000166;GO:0003676;GO:0003723;GO:0003729;GO:0005488								1	1	1	6.7	6.7	6.7	16.424	0.0013889	8.0863	0.194129	0.0995411	0.123078
B7Z2Y2;Q14746;Q14746-2	B7Z2Y2;Q14746;Q14746-2	Conserved oligomeric Golgi complex subunit 2	COG2	0	-0.0156231	2.05606	NaN	25.0024	23.9946	25.0024	21.9385	24.0102	21.9385	23.9946				Alternativesplicing;Completeproteome;Golgiapparatus;Membrane;Polymorphism;Proteintransport;Proteomicsidentification;Referenceproteome;Transport	cell part;cytoplasmic part;cytosol;Golgi apparatus part;Golgi membrane;Golgi stack;Golgi transport complex;intracellular organelle part;intracellular part;macromolecular complex;membrane;organelle membrane;organelle part;protein complex	GO:0000139;GO:0005795;GO:0005829;GO:0016020;GO:0017119;GO:0031090;GO:0032991;GO:0043234;GO:0044422;GO:0044424;GO:0044431;GO:0044444;GO:0044446;GO:0044464	biosynthetic process;carbohydrate biosynthetic process;carbohydrate metabolic process;cellular carbohydrate metabolic process;cellular component organization;cellular component organization at cellular level;cellular component organization or biogenesis;cellular component organization or biogenesis at cellular level;cellular macromolecule metabolic process;cellular metabolic process;cellular proc…	GO:0005975;GO:0006464;GO:0006486;GO:0006810;GO:0006886;GO:0006891;GO:0006996;GO:0007030;GO:0008152;GO:0009058;GO:0009311;GO:0009312;GO:0009987;GO:0015031;GO:0016043;GO:0016051;GO:0016192;GO:0019538;GO:0043170;GO:0043412;GO:0043413;GO:0044237;GO:0044238;GO:0044260;GO:0044262;GO:0044267;GO:0045184;GO:0046907;GO:0048193;GO:0051234;GO:0051649;GO:0070085;GO:0071840;GO:0071841;GO:0071842	protein transporter activity;substrate-specific transporter activity;transporter activity	GO:0005215;GO:0008565;GO:0022892			COG2;DUF3510	COG complex;COG1-COG8-COG2-COG3-COG4 subcomplex;COG2-COG3-COG4 subcomplex;Conserved oligomeric Golgi (COG) complex				1	1	1	2.4	2.4	2.4	76.078	0.0024301	6.6909	0	0.043412	0.603028
B7Z4C8;B7Z4E3;B8ZZK4;C9JU56;H7C2W9;P62899;P62899-2;P62899-3	B7Z4C8;B7Z4E3;B8ZZK4;C9JU56;H7C2W9;P62899;P62899-2;P62899-3	60S ribosomal protein L31	RPL31	-0.308788	0.357887	0.57806	27.9772	28.2248	28.1324	29.1063	27.1234	27.0347	26.8146	27.3926				3D-structure;Acetylation;Alternativesplicing;Completeproteome;Phosphoprotein;Proteomicsidentification;Referenceproteome;Ribonucleoprotein;Ribosomalprotein	adherens junction;anchoring junction;cell junction;cell part;cell-substrate adherens junction;cell-substrate junction;cytoplasmic part;cytosol;cytosolic large ribosomal subunit;extracellular membrane-bounded organelle;extracellular organelle;extracellular region part;extracellular vesicular exosome;focal adhesion;intracellular non-membrane-bounded organelle;intracellular organelle;intracellular o…	GO:0005829;GO:0005840;GO:0005912;GO:0005924;GO:0005925;GO:0015934;GO:0016020;GO:0022625;GO:0030054;GO:0030055;GO:0030529;GO:0031982;GO:0031988;GO:0032991;GO:0043226;GO:0043227;GO:0043228;GO:0043229;GO:0043230;GO:0043232;GO:0044421;GO:0044422;GO:0044424;GO:0044444;GO:0044446;GO:0044464;GO:0065010;GO:0070062;GO:0070161	biosynthetic process;catabolic process;cellular biosynthetic process;cellular catabolic process;cellular component disassembly;cellular component disassembly at cellular level;cellular component organization;cellular component organization at cellular level;cellular component organization or biogenesis;cellular component organization or biogenesis at cellular level;cellular macromolecular complex…	GO:0000184;GO:0000956;GO:0006139;GO:0006401;GO:0006402;GO:0006412;GO:0006413;GO:0006414;GO:0006415;GO:0006605;GO:0006612;GO:0006613;GO:0006614;GO:0006807;GO:0006810;GO:0006886;GO:0008152;GO:0009056;GO:0009057;GO:0009058;GO:0009059;GO:0009987;GO:0010467;GO:0015031;GO:0016032;GO:0016043;GO:0016070;GO:0016071;GO:0019058;GO:0019083;GO:0019538;GO:0022411;GO:0022414;GO:0022415;GO:0032774;GO:0032984;GO:…	binding;nucleic acid binding;RNA binding;structural constituent of ribosome;structural molecule activity	GO:0003676;GO:0003723;GO:0003735;GO:0005198;GO:0005488	Ribosome	ko03010	Ribosomal_L31e	60S ribosomal subunit, cytoplasmic;Nop56p-associated pre-rRNA complex;Ribosome, cytoplasmic				3	3	3	28.7	28.7	28.7	12.701	0	20.805	0.153838	0.0701559	0.48565
B7Z6Z4;F8VPF3;F8W1I5;F8W1R7;G3V1V0;G8JLA2;J3KND3;P14649;P60660;P60660-2	B7Z6Z4;F8VPF3;F8W1I5;F8W1R7;G3V1V0;G3V1Y7;G8JLA2;J3KND3;P14649;P60660;P60660-2	Myosin light chain 6B;Myosin light polypeptide 6	MYL6;MYL6B	0.358206	0.849434	0.568535	26.8336	27.207	27.3137	28.0323	25.6434	25.7207	26.0016	26.5701				3D-structure;Acetylation;Alternativesplicing;Completeproteome;Directproteinsequencing;Motorprotein;Muscleprotein;Myosin;Phosphoprotein;Polymorphism;Proteomicsidentification;Referenceproteome;Repeat	brush border;cell part;cell projection;contractile fiber part;cytoplasmic part;cytoskeletal part;cytosol;extracellular membrane-bounded organelle;extracellular organelle;extracellular region part;extracellular vesicular exosome;intracellular organelle part;intracellular part;macromolecular complex;membrane;membrane-bounded organelle;membrane-bounded vesicle;muscle myosin complex;myosin complex;my…	GO:0005829;GO:0005859;GO:0005903;GO:0016020;GO:0016459;GO:0016460;GO:0016461;GO:0031982;GO:0031988;GO:0032991;GO:0042995;GO:0043226;GO:0043227;GO:0043230;GO:0043234;GO:0044421;GO:0044422;GO:0044424;GO:0044430;GO:0044444;GO:0044446;GO:0044449;GO:0044464;GO:0065010;GO:0070062	actin filament-based movement;actin filament-based process;actin-mediated cell contraction;actin-myosin filament sliding;anatomical structure development;axon guidance;biological regulation;cell surface receptor linked signaling pathway;cellular component movement;cellular process;cellular response to stimulus;chemotaxis;developmental process;enzyme linked receptor protein signaling pathway;ephri…	GO:0003008;GO:0003012;GO:0006928;GO:0006935;GO:0006936;GO:0007165;GO:0007166;GO:0007167;GO:0007169;GO:0007264;GO:0007411;GO:0007519;GO:0008152;GO:0009605;GO:0009888;GO:0009987;GO:0014706;GO:0030029;GO:0030048;GO:0030049;GO:0032501;GO:0032502;GO:0033275;GO:0035556;GO:0040011;GO:0042221;GO:0042330;GO:0048013;GO:0048856;GO:0050789;GO:0050794;GO:0050896;GO:0051716;GO:0060537;GO:0065007;GO:0070252	actin-dependent ATPase activity;ATPase activity;ATPase activity, coupled;binding;calcium ion binding;catalytic activity;cation binding;hydrolase activity;hydrolase activity, acting on acid anhydrides;hydrolase activity, acting on acid anhydrides, in phosphorus-containing anhydrides;ion binding;metal ion binding;motor activity;nucleoside-triphosphatase activity;pyrophosphatase activity;structural …	GO:0003774;GO:0003824;GO:0005198;GO:0005488;GO:0005509;GO:0008307;GO:0016462;GO:0016787;GO:0016817;GO:0016818;GO:0016887;GO:0017111;GO:0030898;GO:0042623;GO:0043167;GO:0043169;GO:0046872	Vascular smooth muscle contraction	ko04270	EF-hand_6	WIP-WASp-actin-myosin-IIa complex				3	3	3	22.1	22.1	22.1	16.29	0	46.523	0.161863	0.42711	0.473177
B7Z7Y1;D6RE77;E9PCH4;Q8TEU7;Q8TEU7-2;Q8TEU7-3;Q8TEU7-4;Q8TEU7-5	B7Z7Y1;D6RE77;E9PCH4;Q8TEU7;Q8TEU7-2;Q8TEU7-3;Q8TEU7-4;Q8TEU7-5	Rap guanine nucleotide exchange factor 6	RAPGEF6	0	-3.7224	0	NaN	25.6609	NaN	25.6609	21.9385	25.6609	21.9385	21.9385	+			3D-structure;Acetylation;Alternativesplicing;Cellmembrane;Completeproteome;Cytoplasm;Guanine-nucleotidereleasingfactor;Membrane;Polymorphism;Proteomicsidentification;Referenceproteome	apical plasma membrane;cell part;cytoplasmic membrane-bounded vesicle;cytoplasmic part;cytoplasmic vesicle;cytosol;endocytic vesicle;intracellular;intracellular membrane-bounded organelle;intracellular organelle;intracellular part;membrane;membrane part;membrane-bounded organelle;membrane-bounded vesicle;organelle;plasma membrane;plasma membrane part;vesicle	GO:0005622;GO:0005829;GO:0005886;GO:0016020;GO:0016023;GO:0016324;GO:0030139;GO:0031410;GO:0031982;GO:0031988;GO:0043226;GO:0043227;GO:0043229;GO:0043231;GO:0044424;GO:0044425;GO:0044444;GO:0044459;GO:0044464	biological regulation;cell projection assembly;cell projection organization;cellular component assembly;cellular component assembly at cellular level;cellular component organization;cellular component organization at cellular level;cellular component organization or biogenesis;cellular component organization or biogenesis at cellular level;cellular localization;cellular macromolecule localization…	GO:0006140;GO:0007009;GO:0007165;GO:0007264;GO:0007265;GO:0008104;GO:0009894;GO:0009987;GO:0016043;GO:0016044;GO:0019219;GO:0019222;GO:0022607;GO:0030030;GO:0030031;GO:0030033;GO:0030811;GO:0031323;GO:0031329;GO:0032528;GO:0033036;GO:0033121;GO:0033124;GO:0034613;GO:0035556;GO:0043085;GO:0043087;GO:0043547;GO:0044093;GO:0050789;GO:0050790;GO:0050794;GO:0050896;GO:0051171;GO:0051179;GO:0051336;GO:…	binding;enzyme binding;enzyme regulator activity;GTPase binding;GTPase regulator activity;GTP-dependent protein binding;guanyl-nucleotide exchange factor activity;lipid binding;nucleoside-triphosphatase regulator activity;phosphatidic acid binding;phospholipid binding;protein binding;Ras GTPase binding;small GTPase binding	GO:0005085;GO:0005488;GO:0005515;GO:0005543;GO:0008289;GO:0017016;GO:0019899;GO:0030234;GO:0030695;GO:0030742;GO:0031267;GO:0051020;GO:0060589;GO:0070300			cNMP_binding;FNIP_N;PDZ;RA;RasGEF;RasGEF_N					1	1	1	1.2	1.2	1.2	126.41	1	-2	0	1.27832	0
B7ZAR1;E7ENZ3;E9PCA1;P48643;P48643-2	B7ZAR1;E7ENZ3;E9PCA1;P48643;P48643-2	T-complex protein 1 subunit epsilon	CCT5	-0.0268059	-0.424492	-0.637136	27.162	26.7391	26.8648	27.966	26.1753	25.9358	26.1485	25.5114				Acetylation;Alternativesplicing;ATP-binding;Chaperone;Completeproteome;Cytoplasm;Cytoskeleton;Directproteinsequencing;Diseasemutation;Neuropathy;Nucleotide-binding;Phosphoprotein;Polymorphism;Proteomicsidentification;Referenceproteome	cell body;cell part;centrosome;chaperonin-containing T-complex;cytoplasm;cytoplasmic part;cytoskeletal part;cytosol;cytosolic part;extracellular membrane-bounded organelle;extracellular organelle;extracellular region part;extracellular vesicular exosome;intracellular non-membrane-bounded organelle;intracellular organelle;intracellular organelle part;intracellular part;macromolecular complex;membr…	GO:0005730;GO:0005737;GO:0005813;GO:0005815;GO:0005829;GO:0005832;GO:0005874;GO:0031982;GO:0031988;GO:0032991;GO:0043226;GO:0043227;GO:0043228;GO:0043229;GO:0043230;GO:0043232;GO:0043234;GO:0044297;GO:0044421;GO:0044422;GO:0044424;GO:0044428;GO:0044430;GO:0044444;GO:0044445;GO:0044446;GO:0044464;GO:0065010;GO:0070062	binding of sperm to zona pellucida;cell recognition;cell-cell recognition;cellular macromolecule metabolic process;cellular metabolic process;cellular process;cellular process involved in reproduction;cellular protein metabolic process;'de novo' posttranslational protein folding;'de novo' protein folding;macromolecule metabolic process;metabolic process;multi-organism process;primary metabolic pr…	GO:0006457;GO:0006458;GO:0007339;GO:0008037;GO:0008152;GO:0009607;GO:0009615;GO:0009987;GO:0009988;GO:0019538;GO:0022414;GO:0035036;GO:0043170;GO:0044237;GO:0044238;GO:0044260;GO:0044267;GO:0048610;GO:0050896;GO:0051084;GO:0051704;GO:0051707	adenyl nucleotide binding;adenyl ribonucleotide binding;ATP binding;beta-tubulin binding;binding;cytoskeletal protein binding;G-protein beta-subunit binding;nucleotide binding;protein binding;purine nucleotide binding;purine ribonucleoside triphosphate binding;purine ribonucleotide binding;ribonucleotide binding;tubulin binding	GO:0000166;GO:0005488;GO:0005515;GO:0005524;GO:0008092;GO:0015631;GO:0017076;GO:0030554;GO:0031681;GO:0032553;GO:0032555;GO:0032559;GO:0035639;GO:0048487			Cpn60_TCP1	CCT micro-complex				6	6	6	13.3	13.3	13.3	55.348	0	39.412	0.0254871	0.527861	0.456361
B7ZBH1;P56537	B7ZBH1;P56537	Eukaryotic translation initiation factor 6	EIF6	-2.13883	0	0	24.0773	NaN	NaN	24.0773	24.0773	21.9385	21.9385	21.9385				Alternativesplicing;Completeproteome;Cytoplasm;Initiationfactor;Nucleus;Phosphoprotein;Proteinbiosynthesis;Proteomicsidentification;Referenceproteome;Ribosomebiogenesis	cell part;cytoplasm;cytoskeletal part;extracellular membrane-bounded organelle;extracellular organelle;extracellular region part;extracellular vesicular exosome;intermediate filament;intracellular membrane-bounded organelle;intracellular non-membrane-bounded organelle;intracellular organelle;intracellular organelle part;intracellular part;lamin filament;macromolecular complex;membrane-bounded org…	GO:0005634;GO:0005638;GO:0005654;GO:0005730;GO:0005737;GO:0005882;GO:0031982;GO:0031988;GO:0032991;GO:0043226;GO:0043227;GO:0043228;GO:0043229;GO:0043230;GO:0043231;GO:0043232;GO:0043234;GO:0044421;GO:0044422;GO:0044424;GO:0044428;GO:0044430;GO:0044446;GO:0044464;GO:0065010;GO:0070062	cellular component assembly;cellular component assembly at cellular level;cellular component biogenesis;cellular component biogenesis at cellular level;cellular component organization;cellular component organization at cellular level;cellular component organization or biogenesis;cellular component organization or biogenesis at cellular level;cellular localization;cellular macromolecular complex a…	GO:0000054;GO:0006810;GO:0006913;GO:0009987;GO:0016043;GO:0022607;GO:0022613;GO:0022618;GO:0033753;GO:0034621;GO:0034622;GO:0042255;GO:0042256;GO:0042273;GO:0043933;GO:0044085;GO:0046907;GO:0051168;GO:0051169;GO:0051179;GO:0051234;GO:0051641;GO:0051649;GO:0051656;GO:0065003;GO:0070925;GO:0071166;GO:0071426;GO:0071428;GO:0071826;GO:0071840;GO:0071841;GO:0071842;GO:0071843;GO:0071844	binding;nucleic acid binding;ribonucleoprotein binding;ribosomal large subunit binding;ribosome binding;RNA binding;translation factor activity, nucleic acid binding;translation initiation factor activity	GO:0003676;GO:0003723;GO:0003743;GO:0005488;GO:0008135;GO:0043021;GO:0043022;GO:0043023	Ribosome biogenesis in eukaryotes	ko03008	eIF-6	TRBP containing complex (DICER, RPL7A, EIF6, MOV10 and subunits of the 60S ribosomal particle);TRBP containing complex (DICER, TRBP, AGO2, RPL7A, EIF6, MOV10)				1	1	1	9.3	9.3	9.3	11.824	0.0013812	7.9327	0.656954	0	0
B8ZZ51;B9A041;P40925;P40925-2;P40925-3	B8ZZ51;B9A041;P40925;P40925-2;P40925-3	Malate dehydrogenase, cytoplasmic	MDH1	-0.518562	0	0	22.4571	NaN	NaN	22.4571	22.4571	21.9385	21.9385	21.9385				Acetylation;Alternativesplicing;Completeproteome;Cytoplasm;Directproteinsequencing;NAD;Oxidoreductase;Phosphoprotein;Proteomicsidentification;Referenceproteome;Tricarboxylicacidcycle;Ublconjugation	cell part;centrosome;cytoplasm;cytoplasmic part;cytoskeletal part;cytosol;extracellular membrane-bounded organelle;extracellular organelle;extracellular region part;extracellular space;extracellular vesicular exosome;intracellular membrane-bounded organelle;intracellular non-membrane-bounded organelle;intracellular organelle;intracellular organelle part;intracellular part;membrane-bounded organel…	GO:0005615;GO:0005737;GO:0005739;GO:0005813;GO:0005815;GO:0005829;GO:0031982;GO:0031988;GO:0043226;GO:0043227;GO:0043228;GO:0043229;GO:0043230;GO:0043231;GO:0043232;GO:0044421;GO:0044422;GO:0044424;GO:0044430;GO:0044444;GO:0044446;GO:0044464;GO:0065010;GO:0070062	acetyl-CoA catabolic process;acetyl-CoA metabolic process;alcohol biosynthetic process;alcohol metabolic process;biological regulation;biosynthetic process;carbohydrate biosynthetic process;carbohydrate metabolic process;carboxylic acid metabolic process;catabolic process;cellular biosynthetic process;cellular carbohydrate biosynthetic process;cellular carbohydrate metabolic process;cellular cata…	GO:0002230;GO:0002682;GO:0002697;GO:0002831;GO:0005975;GO:0005996;GO:0006006;GO:0006066;GO:0006082;GO:0006084;GO:0006094;GO:0006099;GO:0006107;GO:0006108;GO:0006139;GO:0006732;GO:0006733;GO:0006734;GO:0006753;GO:0006807;GO:0008152;GO:0009056;GO:0009058;GO:0009109;GO:0009117;GO:0009987;GO:0016051;GO:0019318;GO:0019319;GO:0019362;GO:0019674;GO:0019752;GO:0031347;GO:0034637;GO:0034641;GO:0042180;GO:…	binding;catalytic activity;coenzyme binding;cofactor binding;diiodophenylpyruvate reductase activity;L-malate dehydrogenase activity;malate dehydrogenase activity;malic enzyme activity;NAD binding;nucleotide binding;oxidoreductase activity;oxidoreductase activity, acting on CH-OH group of donors;oxidoreductase activity, acting on the CH-OH group of donors, NAD or NADP as acceptor	GO:0000166;GO:0003824;GO:0004470;GO:0005488;GO:0016491;GO:0016614;GO:0016615;GO:0016616;GO:0030060;GO:0047860;GO:0048037;GO:0050662;GO:0051287	Carbon fixation in photosynthetic organisms;Citrate cycle (TCA cycle);Glyoxylate and dicarboxylate metabolism;Proximal tubule bicarbonate reclamation;Pyruvate metabolism	ko00020;ko00620;ko00630;ko00710;ko04964	Ldh_1_C;Ldh_1_N					1	1	1	5.9	5.9	5.9	18.689	0.0059102	6.4415	0.133838	0	0
B8ZZU8;I3L0M9;Q15370;Q15370-2	B8ZZU8;I3L0M9;Q15370;Q15370-2	Transcription elongation factor B polypeptide 2	TCEB2	-2.16676	0.338257	2.75558	24.1053	25.5348	24.6941	25.9903	24.1053	24.3558	21.9385	24.6941				3D-structure;Acetylation;Alternativesplicing;Completeproteome;Directproteinsequencing;Elongationfactor;Nucleus;Proteinbiosynthesis;Proteomicsidentification;Referenceproteome;Transcription;Transcriptionregulation;Ublconjugationpathway	cell part;Cul2-RING ubiquitin ligase complex;Cul5-RING ubiquitin ligase complex;cullin-RING ubiquitin ligase complex;cytoplasmic part;cytoplasmic ubiquitin ligase complex;cytosol;elongin complex;extracellular membrane-bounded organelle;extracellular organelle;extracellular region part;extracellular vesicular exosome;intracellular organelle part;intracellular part;macromolecular complex;membrane-b…	GO:0000151;GO:0000153;GO:0005654;GO:0005829;GO:0008023;GO:0030891;GO:0031461;GO:0031462;GO:0031466;GO:0031982;GO:0031988;GO:0032991;GO:0043226;GO:0043227;GO:0043230;GO:0043234;GO:0044421;GO:0044422;GO:0044424;GO:0044428;GO:0044444;GO:0044446;GO:0044451;GO:0044464;GO:0065010;GO:0070062;GO:0070449	biological regulation;biosynthetic process;cellular biosynthetic process;cellular component assembly;cellular component organization;cellular component organization or biogenesis;cellular macromolecule biosynthetic process;cellular macromolecule metabolic process;cellular metabolic process;cellular nitrogen compound metabolic process;cellular process;cellular protein metabolic process;cellular re…	GO:0001666;GO:0006139;GO:0006351;GO:0006354;GO:0006366;GO:0006368;GO:0006461;GO:0006464;GO:0006807;GO:0006950;GO:0008152;GO:0009058;GO:0009059;GO:0009889;GO:0009891;GO:0009893;GO:0009987;GO:0010467;GO:0010604;GO:0016032;GO:0016043;GO:0016070;GO:0016567;GO:0019219;GO:0019222;GO:0019538;GO:0022607;GO:0031323;GO:0031325;GO:0031326;GO:0031328;GO:0032446;GO:0032774;GO:0033554;GO:0034641;GO:0034645;GO:…	binding;enzyme binding;nucleic acid binding;protein binding;RNA binding;translation elongation factor activity;translation factor activity, nucleic acid binding;ubiquitin protein ligase binding	GO:0003676;GO:0003723;GO:0003746;GO:0005488;GO:0005515;GO:0008135;GO:0019899;GO:0031625	Pathways in cancer;Renal cell carcinoma;Ubiquitin mediated proteolysis	ko04120;ko05200;ko05211	ubiquitin	Ubiquitin E3 ligase (ASB1, TCEB1, TCEB2, CUL5, RNF7);Ubiquitin E3 ligase (ASB12, TCEB1, TCEB2, CUL5, RNF7);Ubiquitin E3 ligase (ASB2, TCEB1, TCEB2, CUL5, RNF7);Ubiquitin E3 ligase (ASB6, TCEB1, TCEB2, CUL5, RNF7);Ubiquitin E3 ligase (ASB7, TCEB1, TCEB2, CUL5, RNF7);Ubiquitin E3 ligase (VHL, TCEB1, TCEB2, CUL2);Ubiquitin E3 ligase (VHL, TCEB1, TCEB2, CUL2, RBX1);Ubiquitin E3 ligase (WSB1, TCEB1, T…				2	2	2	32.7	32.7	32.7	12.527	0	13.273	0.668341	0.0191579	0.902298
B9A067;C9J406;H7C463;Q16891;Q16891-2;Q16891-3;Q16891-4	B9A067;C9J406;H7C463;Q16891;Q16891-2;Q16891-3;Q16891-4	MICOS complex subunit MIC60	IMMT	-4.61468	0	0	26.5532	NaN	NaN	26.5532	26.5532	21.9385	21.9385	21.9385				Acetylation;Alternativesplicing;Completeproteome;Directproteinsequencing;Membrane;Mitochondrion;Mitochondrioninnermembrane;Phosphoprotein;Polymorphism;Proteomicsidentification;Referenceproteome;Transitpeptide;Transmembrane;Transmembranehelix	cell part;cytoplasmic part;integral to membrane;intracellular membrane-bounded organelle;intracellular organelle;intracellular organelle part;intracellular part;intrinsic to membrane;membrane;membrane part;membrane-bounded organelle;mitochondrial inner membrane;mitochondrial membrane;mitochondrial part;mitochondrion;organelle;organelle inner membrane;organelle membrane;organelle part	GO:0005739;GO:0005743;GO:0016020;GO:0016021;GO:0019866;GO:0031090;GO:0031224;GO:0031966;GO:0043226;GO:0043227;GO:0043229;GO:0043231;GO:0044422;GO:0044424;GO:0044425;GO:0044429;GO:0044444;GO:0044446;GO:0044464	biological regulation;calcium ion homeostasis;cation homeostasis;cellular calcium ion homeostasis;cellular cation homeostasis;cellular chemical homeostasis;cellular divalent inorganic cation homeostasis;cellular homeostasis;cellular ion homeostasis;cellular metal ion homeostasis;cellular process;chemical homeostasis;divalent inorganic cation homeostasis;homeostatic process;ion homeostasis;metal i…	GO:0006873;GO:0006874;GO:0006875;GO:0006950;GO:0009266;GO:0009409;GO:0009628;GO:0009987;GO:0019725;GO:0030003;GO:0042592;GO:0048878;GO:0050801;GO:0050896;GO:0051560;GO:0055065;GO:0055074;GO:0055080;GO:0055082;GO:0065007;GO:0065008;GO:0072503;GO:0072507					Mitofilin		+			3	3	3	7.3	7.3	7.3	68.064	0	27.454	6.56045	0	0
C9IYT0;H7BZF2;H7C0M1;O60832;O60832-2	C9IYT0;H7BZF2;H7C0M1;O60832;O60832-2	H/ACA ribonucleoprotein complex subunit 4	DKC1	-2.42856	0	0	24.3671	NaN	NaN	24.3671	24.3671	21.9385	21.9385	21.9385				Acetylation;Alternativesplicing;Completeproteome;Cytoplasm;Directproteinsequencing;Diseasemutation;Dyskeratosiscongenita;Isomerase;Nucleus;Phosphoprotein;Proteomicsidentification;Referenceproteome;Ribonucleoprotein;Ribosomebiogenesis;RNA-binding;rRNAprocessing	box H/ACA RNP complex;box H/ACA snoRNP complex;Cajal body;cell part;cytoplasm;intracellular membrane-bounded organelle;intracellular non-membrane-bounded organelle;intracellular organelle;intracellular organelle part;intracellular part;macromolecular complex;membrane-bounded organelle;non-membrane-bounded organelle;nuclear body;nuclear part;nucleolar part;nucleolus;nucleoplasm;nucleoplasm part;nu…	GO:0005634;GO:0005654;GO:0005697;GO:0005730;GO:0005732;GO:0005737;GO:0015030;GO:0016604;GO:0030529;GO:0031429;GO:0032991;GO:0043226;GO:0043227;GO:0043228;GO:0043229;GO:0043231;GO:0043232;GO:0044422;GO:0044424;GO:0044428;GO:0044446;GO:0044451;GO:0044452;GO:0044464;GO:0072588	anatomical structure homeostasis;biological regulation;biosynthetic process;box H/ACA snoRNA 3'-end processing;box H/ACA snoRNA metabolic process;box H/ACA snoRNA processing;cell proliferation;cellular biosynthetic process;cellular component organization;cellular component organization at cellular level;cellular component organization or biogenesis;cellular component organization or biogenesis at…	GO:0000154;GO:0000495;GO:0000723;GO:0001522;GO:0006139;GO:0006259;GO:0006260;GO:0006278;GO:0006364;GO:0006396;GO:0006807;GO:0006996;GO:0007004;GO:0008152;GO:0008283;GO:0009058;GO:0009059;GO:0009451;GO:0009987;GO:0010833;GO:0016043;GO:0016070;GO:0016072;GO:0016073;GO:0016074;GO:0031118;GO:0031120;GO:0031123;GO:0031126;GO:0032200;GO:0033979;GO:0034470;GO:0034641;GO:0034645;GO:0034660;GO:0034964;GO:…	binding;catalytic activity;DNA polymerase activity;intramolecular transferase activity;isomerase activity;nucleic acid binding;nucleotidyltransferase activity;pseudouridine synthase activity;RNA binding;RNA-directed DNA polymerase activity;telomerase activity;transferase activity;transferase activity, transferring phosphorus-containing groups	GO:0003676;GO:0003720;GO:0003723;GO:0003824;GO:0003964;GO:0005488;GO:0009982;GO:0016740;GO:0016772;GO:0016779;GO:0016853;GO:0016866;GO:0034061	Ribosome biogenesis in eukaryotes	ko03008	DKCLD;PUA;TruB_N					1	1	1	17.1	17.1	17.1	8.5829	0.0059032	6.4409	0.779185	0	0
C9J0E4;P01040	C9J0E4;P01040	Cystatin-A;Cystatin-A, N-terminally processed	CSTA	0.432518	2.80166	0.82382	24.7162	24.7402	25.3863	25.7282	23.4838	21.9385	23.9163	24.7402				3D-structure;Acetylation;Celladhesion;Completeproteome;Cytoplasm;Directproteinsequencing;Ichthyosis;Polymorphism;Proteaseinhibitor;Proteomicsidentification;Referenceproteome;Thiolproteaseinhibitor	cell part;cornified envelope;cytoplasm;cytoskeleton;extracellular membrane-bounded organelle;extracellular organelle;extracellular region part;extracellular space;extracellular vesicular exosome;intracellular;intracellular membrane-bounded organelle;intracellular non-membrane-bounded organelle;intracellular organelle;intracellular organelle part;intracellular part;membrane-bounded organelle;membr…	GO:0001533;GO:0005615;GO:0005622;GO:0005634;GO:0005654;GO:0005737;GO:0005856;GO:0031982;GO:0031988;GO:0043226;GO:0043227;GO:0043228;GO:0043229;GO:0043230;GO:0043231;GO:0043232;GO:0044421;GO:0044422;GO:0044424;GO:0044428;GO:0044446;GO:0044464;GO:0065010;GO:0070062	biological adhesion;biological regulation;cell adhesion;cell differentiation;cell-cell adhesion;cellular developmental process;cellular macromolecule metabolic process;cellular metabolic process;cellular process;cellular protein metabolic process;developmental process;epidermal cell differentiation;epithelial cell differentiation;keratinocyte differentiation;macromolecule metabolic process;macrom…	GO:0006464;GO:0007155;GO:0008152;GO:0009892;GO:0009913;GO:0009987;GO:0010466;GO:0010605;GO:0010951;GO:0016337;GO:0018149;GO:0019222;GO:0019538;GO:0022610;GO:0030154;GO:0030162;GO:0030216;GO:0030855;GO:0031323;GO:0031324;GO:0032268;GO:0032269;GO:0032502;GO:0043086;GO:0043170;GO:0043412;GO:0044092;GO:0044237;GO:0044238;GO:0044260;GO:0044267;GO:0045861;GO:0048519;GO:0048523;GO:0048869;GO:0050789;GO:…	binding;binding, bridging;cysteine-type endopeptidase inhibitor activity;endopeptidase inhibitor activity;endopeptidase regulator activity;enzyme binding;enzyme inhibitor activity;enzyme regulator activity;peptidase inhibitor activity;peptidase regulator activity;protease binding;protein binding;protein binding, bridging;structural molecule activity	GO:0002020;GO:0004857;GO:0004866;GO:0004869;GO:0005198;GO:0005488;GO:0005515;GO:0019899;GO:0030234;GO:0030414;GO:0030674;GO:0060090;GO:0061134;GO:0061135			Cystatin					1	1	1	19	19	19	7.0861	0.0096878	5.926	0.0765065	0.685338	0.199662
C9J0Y1;C9J1A8;C9JBM0;C9JFL6;K7EIW5;K7ER33;Q16236;Q16236-2;Q16236-3	C9J0Y1;C9J1A8;C9JBM0;C9JFL6;K7EIW5;K7ER33;Q16236;Q16236-2;Q16236-3	Nuclear factor erythroid 2-related factor 2	NFE2L2	0	0	0	NaN	NaN	NaN	21.9385	21.9385	21.9385	21.9385	21.9385	+			3D-structure;Acetylation;Activator;Alternativesplicing;Completeproteome;Cytoplasm;DNA-binding;Nucleus;Phosphoprotein;Polymorphism;Proteomicsidentification;Referenceproteome;Transcription;Transcriptionregulation;Ublconjugation	cell part;centrosome;chromatin;chromosomal part;cytoplasm;cytoplasmic part;cytoskeletal part;cytosol;intracellular membrane-bounded organelle;intracellular non-membrane-bounded organelle;intracellular organelle;intracellular organelle part;intracellular part;macromolecular complex;membrane;membrane-bounded organelle;microtubule organizing center;non-membrane-bounded organelle;nuclear part;nucleop…	GO:0000785;GO:0005634;GO:0005654;GO:0005737;GO:0005813;GO:0005815;GO:0005829;GO:0005886;GO:0016020;GO:0032991;GO:0032993;GO:0043226;GO:0043227;GO:0043228;GO:0043229;GO:0043231;GO:0043232;GO:0044422;GO:0044424;GO:0044427;GO:0044428;GO:0044430;GO:0044444;GO:0044446;GO:0044464	biological regulation;biosynthetic process;catabolic process;cellular biosynthetic process;cellular catabolic process;cellular macromolecule biosynthetic process;cellular macromolecule catabolic process;cellular macromolecule metabolic process;cellular metabolic process;cellular nitrogen compound metabolic process;cellular process;cellular protein metabolic process;cellular response to chemical s…	GO:0000302;GO:0006139;GO:0006351;GO:0006355;GO:0006357;GO:0006366;GO:0006464;GO:0006508;GO:0006511;GO:0006807;GO:0006950;GO:0006979;GO:0006984;GO:0006986;GO:0007165;GO:0008152;GO:0009056;GO:0009057;GO:0009058;GO:0009059;GO:0009889;GO:0009891;GO:0009893;GO:0009987;GO:0010033;GO:0010035;GO:0010468;GO:0010498;GO:0010499;GO:0010556;GO:0010557;GO:0010604;GO:0010628;GO:0010941;GO:0016070;GO:0016567;GO:…	activating transcription factor binding;binding;DNA binding;enhancer binding;enhancer sequence-specific DNA binding;nucleic acid binding;nucleic acid binding transcription factor activity;protein binding;protein domain specific binding;regulatory region DNA binding;regulatory region nucleic acid binding;RNA polymerase II activating transcription factor binding;RNA polymerase II distal enhancer se…	GO:0000975;GO:0000976;GO:0000977;GO:0000980;GO:0001012;GO:0001067;GO:0001071;GO:0001085;GO:0001102;GO:0001158;GO:0003676;GO:0003677;GO:0003700;GO:0005488;GO:0005515;GO:0008134;GO:0019904;GO:0033613;GO:0035326;GO:0043565;GO:0044212	Protein processing in endoplasmic reticulum	ko04141	bZIP_Maf	PGAM5-KEAP1-NRF2 complex				1	1	1	5.7	5.7	5.7	16.877	1	-2	0	0	0
C9J367;C9J713;H7C5Q0;Q96IZ7;Q96IZ7-2	C9J367;C9J713;H7C5Q0;Q96IZ7;Q96IZ7-2	Serine/Arginine-related protein 53	RSRC1	0.491165	0.925089	0.455784	23.9798	24.2707	24.4504	25.1326	22.7134	22.7353	23.2046	23.6604				Alternativesplicing;Coiledcoil;Completeproteome;Cytoplasm;mRNAprocessing;mRNAsplicing;Nucleus;Phosphoprotein;Proteomicsidentification;Referenceproteome	cell part;cytoplasm;intracellular membrane-bounded organelle;intracellular organelle;intracellular organelle part;intracellular part;membrane-bounded organelle;nuclear body;nuclear part;nuclear speck;nucleoplasm part;nucleus;organelle;organelle part	GO:0005634;GO:0005737;GO:0016604;GO:0016607;GO:0043226;GO:0043227;GO:0043229;GO:0043231;GO:0044422;GO:0044424;GO:0044428;GO:0044446;GO:0044451;GO:0044464	alternative nuclear mRNA splicing, via spliceosome;cellular macromolecule metabolic process;cellular metabolic process;cellular nitrogen compound metabolic process;cellular process;cellular protein metabolic process;establishment of localization;establishment of localization in cell;intracellular transport;macromolecule metabolic process;macromolecule modification;metabolic process;mRNA metabolic…	GO:0000375;GO:0000377;GO:0000380;GO:0000398;GO:0006139;GO:0006396;GO:0006397;GO:0006464;GO:0006468;GO:0006793;GO:0006796;GO:0006807;GO:0006810;GO:0006913;GO:0008152;GO:0008380;GO:0009987;GO:0016070;GO:0016071;GO:0016310;GO:0019538;GO:0034641;GO:0042221;GO:0043170;GO:0043412;GO:0044237;GO:0044238;GO:0044260;GO:0044267;GO:0046677;GO:0046907;GO:0050896;GO:0051169;GO:0051234;GO:0051649;GO:0090304										1	1	1	4.9	4.9	4.9	23.91	0.0069124	6.2622	0.0912634	0.135385	0.107759
C9J3R0;C9JMJ4;C9JQZ4;C9JRH2;C9JW69;P18754;P18754-2	C9J3R0;C9JMJ4;C9JQZ4;C9JRH2;C9JW69;P18754;P18754-2	Regulator of chromosome condensation	RCC1	0	0	0	NaN	NaN	NaN	21.9385	21.9385	21.9385	21.9385	21.9385				3D-structure;Alternativesplicing;Cellcycle;Celldivision;Completeproteome;Cytoplasm;Directproteinsequencing;DNA-binding;Guanine-nucleotidereleasingfactor;Methylation;Mitosis;Nucleus;Phosphoprotein;Proteomicsidentification;Referenceproteome;Repeat	cell part;chromatin;chromosomal part;chromosome;condensed chromosome;condensed nuclear chromosome;cytoplasm;intracellular membrane-bounded organelle;intracellular non-membrane-bounded organelle;intracellular organelle;intracellular organelle part;intracellular part;membrane;membrane-bounded organelle;non-membrane-bounded organelle;nuclear chromatin;nuclear chromosome;nuclear chromosome part;nucle…	GO:0000228;GO:0000785;GO:0000790;GO:0000793;GO:0000794;GO:0005634;GO:0005654;GO:0005694;GO:0005737;GO:0016020;GO:0031090;GO:0031965;GO:0043226;GO:0043227;GO:0043228;GO:0043229;GO:0043231;GO:0043232;GO:0044422;GO:0044424;GO:0044427;GO:0044428;GO:0044446;GO:0044454;GO:0044464	biological regulation;cell cycle phase;cell cycle process;cell division;cellular component assembly;cellular component assembly at cellular level;cellular component organization;cellular component organization at cellular level;cellular component organization or biogenesis;cellular component organization or biogenesis at cellular level;cellular process;chromosome segregation;cytoskeleton organiza…	GO:0000082;GO:0000226;GO:0000280;GO:0006140;GO:0006996;GO:0007010;GO:0007017;GO:0007051;GO:0007052;GO:0007059;GO:0007067;GO:0007088;GO:0007346;GO:0009894;GO:0009987;GO:0010564;GO:0016032;GO:0016043;GO:0019219;GO:0019222;GO:0022402;GO:0022403;GO:0022607;GO:0030811;GO:0031323;GO:0031329;GO:0033043;GO:0033121;GO:0033124;GO:0043085;GO:0043087;GO:0043547;GO:0044093;GO:0048285;GO:0050789;GO:0050790;GO:…	binding;chromatin binding;chromatin DNA binding;DNA binding;enzyme regulator activity;GTPase regulator activity;guanyl-nucleotide exchange factor activity;histone binding;nucleic acid binding;nucleoside-triphosphatase regulator activity;nucleosomal DNA binding;nucleosome binding;protein binding;Ran guanyl-nucleotide exchange factor activity;Ras guanyl-nucleotide exchange factor activity;small GTP…	GO:0003676;GO:0003677;GO:0003682;GO:0005083;GO:0005085;GO:0005087;GO:0005088;GO:0005488;GO:0005515;GO:0030234;GO:0030695;GO:0031490;GO:0031491;GO:0031492;GO:0042393;GO:0043566;GO:0060589			RCC1					1	1	1	7.4	7.4	7.4	24.465	0.0077008	6.0095	0	0	0
C9J4Z3;E9PEL3;M0R0A1;M0R2L6;P61513;Q6P4E4	A6NKH3;C9J4Z3;E9PEL3;G5E9R3;M0R0A1;M0R2L6;P61513;Q6P4E4	60S ribosomal protein L37a	RPL37A	0.133253	0.316549	0.0934238	28.6896	28.6985	28.8022	29.6941	27.6214	27.5316	27.7547	27.8481				3D-structure;Completeproteome;Metal-binding;Proteomicsidentification;Referenceproteome;Ribonucleoprotein;Ribosomalprotein;Zinc;Zinc-finger	adherens junction;anchoring junction;cell junction;cell part;cell-substrate adherens junction;cell-substrate junction;cytoplasmic part;cytosol;cytosolic large ribosomal subunit;extracellular membrane-bounded organelle;extracellular organelle;extracellular region part;extracellular vesicular exosome;focal adhesion;intracellular membrane-bounded organelle;intracellular non-membrane-bounded organell…	GO:0005634;GO:0005829;GO:0005840;GO:0005912;GO:0005924;GO:0005925;GO:0015934;GO:0022625;GO:0030054;GO:0030055;GO:0030529;GO:0031982;GO:0031988;GO:0032991;GO:0043226;GO:0043227;GO:0043228;GO:0043229;GO:0043230;GO:0043231;GO:0043232;GO:0044421;GO:0044422;GO:0044424;GO:0044444;GO:0044446;GO:0044464;GO:0065010;GO:0070062;GO:0070161	biosynthetic process;catabolic process;cellular biosynthetic process;cellular catabolic process;cellular component disassembly;cellular component disassembly at cellular level;cellular component organization;cellular component organization at cellular level;cellular component organization or biogenesis;cellular component organization or biogenesis at cellular level;cellular macromolecular complex…	GO:0000184;GO:0000956;GO:0006139;GO:0006401;GO:0006402;GO:0006412;GO:0006413;GO:0006414;GO:0006415;GO:0006605;GO:0006612;GO:0006613;GO:0006614;GO:0006807;GO:0006810;GO:0006886;GO:0008152;GO:0009056;GO:0009057;GO:0009058;GO:0009059;GO:0009987;GO:0010467;GO:0015031;GO:0016032;GO:0016043;GO:0016070;GO:0016071;GO:0019058;GO:0019083;GO:0019538;GO:0022411;GO:0022414;GO:0022415;GO:0032774;GO:0032984;GO:…	binding;cation binding;ion binding;metal ion binding;structural constituent of ribosome;structural molecule activity	GO:0003735;GO:0005198;GO:0005488;GO:0043167;GO:0043169;GO:0046872	Ribosome	ko03010	Ribosomal_L37ae	60S ribosomal subunit, cytoplasmic;Nop56p-associated pre-rRNA complex;Ribosome, cytoplasmic;TRBP containing complex (DICER, RPL7A, EIF6, MOV10 and subunits of the 60S ribosomal particle)				3	3	3	55.9	55.9	55.9	7.624	0	43.689	0.043288	0.0470768	0.00262176
C9J5W6;P37802;P37802-2;Q9UI15	C9J5W6;P37802;P37802-2;Q9UI15	Transgelin-2;Transgelin-3	TAGLN2;TAGLN3	0	2.3186	2.3186	NaN	24.2571	24.2571	24.2571	21.9385	21.9385	21.9385	24.2571				3D-structure;Acetylation;Alternativesplicing;Completeproteome;Directproteinsequencing;Phosphoprotein;Polymorphism;Proteomicsidentification;Referenceproteome	cell part;extracellular membrane-bounded organelle;extracellular organelle;extracellular region part;extracellular vesicular exosome;intracellular membrane-bounded organelle;intracellular organelle;intracellular part;membrane-bounded organelle;membrane-bounded vesicle;nucleus;organelle;vesicle	GO:0005634;GO:0031982;GO:0031988;GO:0043226;GO:0043227;GO:0043229;GO:0043230;GO:0043231;GO:0044421;GO:0044424;GO:0044464;GO:0065010;GO:0070062	anatomical structure development;biological regulation;cell differentiation;cellular developmental process;cellular process;central nervous system development;developmental process;epithelial cell differentiation;negative regulation of biological process;negative regulation of biosynthetic process;negative regulation of cellular biosynthetic process;negative regulation of cellular macromolecule b…	GO:0000122;GO:0006355;GO:0006357;GO:0007417;GO:0009889;GO:0009890;GO:0009892;GO:0009987;GO:0010468;GO:0010556;GO:0010558;GO:0010605;GO:0010629;GO:0019219;GO:0019222;GO:0030154;GO:0030855;GO:0031323;GO:0031324;GO:0031326;GO:0031327;GO:0032502;GO:0045892;GO:0045934;GO:0048519;GO:0048523;GO:0048731;GO:0048856;GO:0048869;GO:0050789;GO:0050794;GO:0051171;GO:0051172;GO:0051252;GO:0051253;GO:0060255;GO:…					Calponin;CH					1	1	1	12.2	12.2	12.2	12.886	0.0086393	5.9392	0	0.516135	0.709163
C9J6C5;Q9BYG3	C9J6C5;Q9BYG3	MKI67 FHA domain-interacting nucleolar phosphoprotein	NIFK	-1.66922	0	0	23.6077	NaN	NaN	23.6077	23.6077	21.9385	21.9385	21.9385				3D-structure;Acetylation;Chromosome;Completeproteome;Directproteinsequencing;Nucleus;Phosphoprotein;Polymorphism;Proteomicsidentification;Referenceproteome;RNA-binding	cell part;chromosome;condensed chromosome;condensed nuclear chromosome;cytoplasm;intracellular membrane-bounded organelle;intracellular non-membrane-bounded organelle;intracellular organelle;intracellular organelle part;intracellular part;membrane-bounded organelle;non-membrane-bounded organelle;nuclear chromosome;nuclear part;nucleolus;nucleoplasm;nucleus;organelle;organelle part	GO:0000228;GO:0000793;GO:0000794;GO:0005634;GO:0005654;GO:0005694;GO:0005730;GO:0005737;GO:0043226;GO:0043227;GO:0043228;GO:0043229;GO:0043231;GO:0043232;GO:0044422;GO:0044424;GO:0044428;GO:0044446;GO:0044464	biological regulation;biosynthetic process;cellular biosynthetic process;cellular component assembly;cellular component organization;cellular component organization or biogenesis;cellular macromolecule biosynthetic process;cellular macromolecule metabolic process;cellular metabolic process;cellular nitrogen compound metabolic process;cellular process;macromolecular complex assembly;macromolecular…	GO:0006139;GO:0006351;GO:0006461;GO:0006807;GO:0008152;GO:0009058;GO:0009059;GO:0009303;GO:0009987;GO:0010921;GO:0010923;GO:0016043;GO:0016070;GO:0016072;GO:0019220;GO:0019222;GO:0022607;GO:0031323;GO:0032774;GO:0034641;GO:0034645;GO:0034660;GO:0035303;GO:0043086;GO:0043170;GO:0043933;GO:0044092;GO:0044237;GO:0044238;GO:0044249;GO:0044260;GO:0050789;GO:0050790;GO:0050794;GO:0051174;GO:0051336;GO:…	binding;nucleic acid binding;nucleotide binding;RNA binding	GO:0000166;GO:0003676;GO:0003723;GO:0005488			hNIFK_binding;RRM_1					1	1	1	8.4	8.4	8.4	19.553	0.0013605	7.6943	0.477908	0	0
C9J7S5;H7C0X4;Q92685;Q92685-2	C9J7S5;H7C0X4;Q92685;Q92685-2	Dol-P-Man:Man(5)GlcNAc(2)-PP-Dol alpha-1,3-mannosyltransferase	ALG3	0.703617	-0.151178	0.126467	22.6421	23.8462	23.7067	24.3663	21.9385	22.9198	22.6421	22.7686				Alternativesplicing;Completeproteome;Congenitaldisorderofglycosylation;Diseasemutation;Endoplasmicreticulum;Glycosyltransferase;Membrane;Proteomicsidentification;Referenceproteome;Transferase;Transmembrane;Transmembranehelix	cell part;cytoplasmic part;endoplasmic reticulum;endoplasmic reticulum membrane;endoplasmic reticulum part;integral to membrane;intracellular membrane-bounded organelle;intracellular organelle;intracellular organelle part;intracellular part;intrinsic to membrane;membrane;membrane part;membrane-bounded organelle;organelle;organelle membrane;organelle part	GO:0005783;GO:0005789;GO:0016020;GO:0016021;GO:0031090;GO:0031224;GO:0043226;GO:0043227;GO:0043229;GO:0043231;GO:0044422;GO:0044424;GO:0044425;GO:0044432;GO:0044444;GO:0044446;GO:0044464	biosynthetic process;carbohydrate biosynthetic process;carbohydrate metabolic process;cellular carbohydrate metabolic process;cellular macromolecule metabolic process;cellular metabolic process;cellular process;cellular protein metabolic process;dolichol-linked oligosaccharide biosynthetic process;glycosylation;macromolecule glycosylation;macromolecule metabolic process;macromolecule modification…	GO:0005975;GO:0006464;GO:0006486;GO:0006487;GO:0006488;GO:0008152;GO:0009058;GO:0009311;GO:0009312;GO:0009987;GO:0016051;GO:0018193;GO:0018196;GO:0018279;GO:0019538;GO:0043170;GO:0043412;GO:0043413;GO:0043687;GO:0044237;GO:0044238;GO:0044260;GO:0044262;GO:0044267;GO:0070085	alpha-1,3-mannosyltransferase activity;catalytic activity;mannosyltransferase activity;transferase activity;transferase activity, transferring glycosyl groups;transferase activity, transferring hexosyl groups	GO:0000030;GO:0000033;GO:0003824;GO:0016740;GO:0016757;GO:0016758	N-Glycan biosynthesis;Various types of N-glycan biosynthesis	ko00510;ko00513	ALG3					1	1	1	3.1	3.1	3.1	36.898	0	13.735	0.147976	0.0693298	0.0358175
C9JA28;Q9UNL2;Q9UNL2-2	C9JA28;Q9UNL2;Q9UNL2-2	Translocon-associated protein subunit gamma	SSR3	0	3.80472	3.80472	NaN	25.7432	25.7432	25.7432	21.9385	21.9385	21.9385	25.7432				Alternativesplicing;Completeproteome;Endoplasmicreticulum;Membrane;Phosphoprotein;Proteomicsidentification;Referenceproteome;Transmembrane;Transmembranehelix	cell part;cytoplasmic part;endoplasmic reticulum part;integral to endoplasmic reticulum membrane;integral to membrane;integral to organelle membrane;intracellular organelle part;intracellular part;intrinsic to endoplasmic reticulum membrane;intrinsic to membrane;intrinsic to organelle membrane;macromolecular complex;membrane part;organelle part;protein complex;Sec61 translocon complex;translocon …	GO:0005784;GO:0016021;GO:0030176;GO:0031224;GO:0031227;GO:0031300;GO:0031301;GO:0032991;GO:0043234;GO:0044422;GO:0044424;GO:0044425;GO:0044432;GO:0044444;GO:0044446;GO:0044464;GO:0071256	biosynthetic process;cellular biosynthetic process;cellular macromolecule biosynthetic process;cellular macromolecule metabolic process;cellular metabolic process;cellular process;cellular protein metabolic process;cotranslational protein targeting to membrane;establishment of localization;establishment of localization in cell;establishment of protein localization;establishment of protein localiz…	GO:0006412;GO:0006605;GO:0006612;GO:0006613;GO:0006614;GO:0006810;GO:0006886;GO:0008152;GO:0009058;GO:0009059;GO:0009987;GO:0010467;GO:0015031;GO:0019538;GO:0034645;GO:0043170;GO:0044237;GO:0044238;GO:0044249;GO:0044260;GO:0044267;GO:0045047;GO:0045184;GO:0046907;GO:0051234;GO:0051649;GO:0072594;GO:0072599			Protein processing in endoplasmic reticulum	ko04141	TRAP-gamma	Oligosaccharyltransferase OSTC-III;Translocon-associated protein (TRAP) complex;Translocon-associated protein complex (TRAP complex)				1	1	1	8	8	8	20.161	0	58.906	0	1.10195	1.45271
C9JAQ1;C9JTV2;Q9NXC5;Q9NXC5-2	C9JAQ1;C9JTV2;Q9NXC5;Q9NXC5-2	WD repeat-containing protein mio	MIOS	1.41234	-1.54335	-1.41234	23.3508	23.4819	23.3508	24.4178	21.9385	23.4819	23.3508	21.9385				Alternativesplicing;Completeproteome;Phosphoprotein;Proteomicsidentification;Referenceproteome;Repeat;WDrepeat	cell junction;cell part;cytoplasm;cytoplasmic part;intracellular membrane-bounded organelle;intracellular organelle;intracellular organelle part;intracellular part;lysosomal membrane;membrane;membrane-bounded organelle;nuclear part;nucleoplasm;nucleus;organelle;organelle membrane;organelle part;vacuolar membrane;vacuolar part	GO:0005634;GO:0005654;GO:0005737;GO:0005765;GO:0005774;GO:0016020;GO:0030054;GO:0031090;GO:0043226;GO:0043227;GO:0043229;GO:0043231;GO:0044422;GO:0044424;GO:0044428;GO:0044437;GO:0044444;GO:0044446;GO:0044464												1	1	1	8.7	8.7	8.7	16.733	0.0047506	6.4792	0.37592	0.414578	0.350282
C9JJT5;C9JU26;G3V325;P56134;P56134-2;P56134-3;P56134-4	C9JJT5;C9JU26;G3V325;P56134;P56134-2;P56134-3;P56134-4	ATP synthase subunit f, mitochondrial	ATP5J2;ATP5J2-PTCD1	0	2.40226	2.40226	NaN	24.3408	24.3408	24.3408	21.9385	21.9385	21.9385	24.3408				Acetylation;Alternativesplicing;ATPsynthesis;CF(0);Completeproteome;Hydrogeniontransport;Iontransport;Membrane;Mitochondrion;Mitochondrioninnermembrane;Proteomicsidentification;Referenceproteome;Transmembrane;Transmembranehelix;Transport	cell part;cytoplasmic part;extracellular membrane-bounded organelle;extracellular organelle;extracellular region part;extracellular vesicular exosome;integral to membrane;intracellular membrane-bounded organelle;intracellular organelle;intracellular organelle part;intracellular part;intrinsic to membrane;macromolecular complex;membrane;membrane part;membrane-bounded organelle;membrane-bounded ves…	GO:0005634;GO:0005743;GO:0005753;GO:0016020;GO:0016021;GO:0016469;GO:0019866;GO:0031090;GO:0031224;GO:0031966;GO:0031982;GO:0031988;GO:0032991;GO:0033177;GO:0043226;GO:0043227;GO:0043229;GO:0043230;GO:0043231;GO:0043234;GO:0044421;GO:0044422;GO:0044424;GO:0044425;GO:0044429;GO:0044444;GO:0044446;GO:0044455;GO:0044464;GO:0045259;GO:0045263;GO:0065010;GO:0070062	ATP biosynthetic process;ATP metabolic process;ATP synthesis coupled proton transport;biosynthetic process;cation transport;cellular biosynthetic process;cellular metabolic process;cellular nitrogen compound biosynthetic process;cellular nitrogen compound metabolic process;cellular process;electron transport chain;energy coupled proton transport, down electrochemical gradient;establishment of loc…	GO:0006091;GO:0006139;GO:0006163;GO:0006164;GO:0006753;GO:0006754;GO:0006807;GO:0006810;GO:0006811;GO:0006812;GO:0006818;GO:0006839;GO:0008152;GO:0009058;GO:0009117;GO:0009141;GO:0009142;GO:0009144;GO:0009145;GO:0009150;GO:0009152;GO:0009165;GO:0009199;GO:0009201;GO:0009205;GO:0009206;GO:0009259;GO:0009260;GO:0009987;GO:0015672;GO:0015985;GO:0015986;GO:0015992;GO:0018130;GO:0022900;GO:0022904;GO:…	transmembrane transporter activity;transporter activity	GO:0005215;GO:0022857	Oxidative phosphorylation	ko00190	PPR_2;PPR_3;WRW	F1F0-ATP synthase (EC 3.6.3.14), mitochondrial				1	1	1	24.1	24.1	24.1	5.9149	0	28.515	0	0.544014	0.744532
C9JM79;C9JN15;E9PG73;Q13427;Q13427-2	C9JM79;C9JN15;E9PG73;Q13427;Q13427-2	Peptidyl-prolyl cis-trans isomerase;Peptidyl-prolyl cis-trans isomerase G	PPIG	-0.196489	0.305998	0.366573	23.8497	23.9698	23.943	24.911	22.9446	22.8087	22.7481	23.1147				3D-structure;Alternativesplicing;Completeproteome;Cyclosporin;Isomerase;Nucleus;Phosphoprotein;Polymorphism;Proteomicsidentification;Referenceproteome;Rotamase	cell part;cytoplasm;intracellular membrane-bounded organelle;intracellular organelle;intracellular organelle part;intracellular part;membrane-bounded organelle;nuclear body;nuclear matrix;nuclear part;nuclear speck;nucleoplasm;nucleoplasm part;nucleus;organelle;organelle part	GO:0005634;GO:0005654;GO:0005737;GO:0016363;GO:0016604;GO:0016607;GO:0043226;GO:0043227;GO:0043229;GO:0043231;GO:0044422;GO:0044424;GO:0044428;GO:0044446;GO:0044451;GO:0044464	cellular macromolecule metabolic process;cellular metabolic process;cellular nitrogen compound metabolic process;cellular process;cellular protein metabolic process;macromolecule metabolic process;macromolecule modification;metabolic process;nitrogen compound metabolic process;nucleic acid metabolic process;nucleobase-containing compound metabolic process;peptidyl-amino acid modification;peptidyl…	GO:0000413;GO:0006139;GO:0006396;GO:0006457;GO:0006464;GO:0006807;GO:0008152;GO:0008380;GO:0009987;GO:0016070;GO:0018193;GO:0018208;GO:0019538;GO:0034641;GO:0043170;GO:0043412;GO:0044237;GO:0044238;GO:0044260;GO:0044267;GO:0090304	binding;catalytic activity;cis-trans isomerase activity;cyclosporin A binding;drug binding;isomerase activity;peptide binding;peptidyl-prolyl cis-trans isomerase activity	GO:0003755;GO:0003824;GO:0005488;GO:0008144;GO:0016018;GO:0016853;GO:0016859;GO:0042277			Pro_isomerase					1	1	1	3.7	3.7	3.7	27.409	0.0014164	8.9797	0.0600114	0.0134658	0.087332
C9JNW5;C9JXB8;P83731	C9JNW5;C9JXB8;P83731	60S ribosomal protein L24	RPL24	-2.90661	-0.0572662	-0.0572662	26.5113	24.3957	24.3957	26.8108	26.3307	23.4241	23.4241	23.3668				3D-structure;Acetylation;Completeproteome;Directproteinsequencing;Phosphoprotein;Proteomicsidentification;Referenceproteome;Ribonucleoprotein;Ribosomalprotein	cell part;cytoplasmic part;cytosol;cytosolic large ribosomal subunit;extracellular membrane-bounded organelle;extracellular organelle;extracellular region part;extracellular vesicular exosome;intracellular non-membrane-bounded organelle;intracellular organelle;intracellular organelle part;intracellular part;large ribosomal subunit;macromolecular complex;membrane;membrane-bounded organelle;membran…	GO:0005829;GO:0005840;GO:0015934;GO:0016020;GO:0022625;GO:0030529;GO:0031982;GO:0031988;GO:0032991;GO:0043226;GO:0043227;GO:0043228;GO:0043229;GO:0043230;GO:0043232;GO:0044421;GO:0044422;GO:0044424;GO:0044444;GO:0044446;GO:0044464;GO:0065010;GO:0070062	anatomical structure development;axon guidance;biological regulation;biosynthetic process;catabolic process;cell cycle checkpoint;cell cycle process;cellular biosynthetic process;cellular catabolic process;cellular component assembly;cellular component assembly at cellular level;cellular component disassembly;cellular component disassembly at cellular level;cellular component organization;cellula…	GO:0000027;GO:0000075;GO:0000184;GO:0000956;GO:0006139;GO:0006401;GO:0006402;GO:0006412;GO:0006413;GO:0006414;GO:0006415;GO:0006605;GO:0006612;GO:0006613;GO:0006614;GO:0006807;GO:0006810;GO:0006886;GO:0006935;GO:0007093;GO:0007346;GO:0007411;GO:0008152;GO:0009056;GO:0009057;GO:0009058;GO:0009059;GO:0009605;GO:0009987;GO:0010458;GO:0010467;GO:0010564;GO:0015031;GO:0016032;GO:0016043;GO:0016070;GO:…	binding;nucleic acid binding;RNA binding;structural constituent of ribosome;structural molecule activity	GO:0003676;GO:0003723;GO:0003735;GO:0005198;GO:0005488	Ribosome	ko03010	Ribosomal_L24e	60S ribosomal subunit, cytoplasmic;Nop56p-associated pre-rRNA complex;Ribosome, cytoplasmic	+			2	2	2	17.4	17.4	17.4	14.369	0	15.137	2.94208	0.0512376	0.000292799
C9JUJ0;Q9UFW8	C9JUJ0;Q9UFW8	CGG triplet repeat-binding protein 1	CGGBP1	1.10527	-0.990993	-1.10527	23.0438	22.9295	23.0438	23.9877	21.9385	22.9295	23.0438	21.9385				Completeproteome;Directproteinsequencing;DNA-binding;Nucleus;Phosphoprotein;Proteomicsidentification;Referenceproteome;Transcription;Transcriptionregulation	cell part;intracellular membrane-bounded organelle;intracellular organelle;intracellular organelle part;intracellular part;membrane-bounded organelle;nuclear part;nucleoplasm;nucleus;organelle;organelle part	GO:0005634;GO:0005654;GO:0043226;GO:0043227;GO:0043229;GO:0043231;GO:0044422;GO:0044424;GO:0044428;GO:0044446;GO:0044464	biological regulation;negative regulation of biological process;negative regulation of biosynthetic process;negative regulation of cellular biosynthetic process;negative regulation of cellular macromolecule biosynthetic process;negative regulation of cellular metabolic process;negative regulation of cellular process;negative regulation of gene expression;negative regulation of macromolecule biosy…	GO:0000122;GO:0006355;GO:0006357;GO:0009889;GO:0009890;GO:0009892;GO:0010468;GO:0010556;GO:0010558;GO:0010605;GO:0010629;GO:0019219;GO:0019222;GO:0031323;GO:0031324;GO:0031326;GO:0031327;GO:0045892;GO:0045934;GO:0048519;GO:0048523;GO:0050789;GO:0050794;GO:0051171;GO:0051172;GO:0051252;GO:0051253;GO:0060255;GO:0065007;GO:0080090;GO:2000112;GO:2000113	binding;DNA binding;double-stranded DNA binding;nucleic acid binding;regulatory region DNA binding;regulatory region nucleic acid binding;RNA polymerase II regulatory region DNA binding;RNA polymerase II regulatory region sequence-specific DNA binding;sequence-specific DNA binding;structure-specific DNA binding;transcription regulatory region DNA binding;transcription regulatory region sequence-s…	GO:0000975;GO:0000976;GO:0000977;GO:0001012;GO:0001067;GO:0003676;GO:0003677;GO:0003690;GO:0005488;GO:0043565;GO:0043566;GO:0044212								1	1	1	13.2	13.2	13.2	11.939	0.0024272	6.682	0.269632	0.259699	0.255077
C9JVN9;G3V272;G3V5S1;Q9H9P8;Q9H9P8-2	C9JVN9;G3V272;G3V5S1;Q9H9P8;Q9H9P8-2	L-2-hydroxyglutarate dehydrogenase, mitochondrial	L2HGDH	1.82697	0	-1.82697	23.7655	NaN	23.7655	23.7655	21.9385	21.9385	23.7655	21.9385				Acetylation;Alternativesplicing;Completeproteome;Diseasemutation;FAD;Flavoprotein;Mitochondrion;Oxidoreductase;Polymorphism;Proteomicsidentification;Referenceproteome;Transitpeptide	cell part;cytoplasmic part;integral to membrane;integral to mitochondrial inner membrane;integral to mitochondrial membrane;integral to organelle membrane;intracellular membrane-bounded organelle;intracellular organelle;intracellular organelle part;intracellular part;intrinsic to membrane;intrinsic to mitochondrial inner membrane;intrinsic to organelle membrane;membrane;membrane part;membrane-bou…	GO:0005739;GO:0005743;GO:0016020;GO:0016021;GO:0019866;GO:0031090;GO:0031224;GO:0031300;GO:0031301;GO:0031304;GO:0031305;GO:0031966;GO:0032592;GO:0043226;GO:0043227;GO:0043229;GO:0043231;GO:0044422;GO:0044424;GO:0044425;GO:0044429;GO:0044444;GO:0044446;GO:0044455;GO:0044464	2-oxoglutarate metabolic process;carboxylic acid metabolic process;cellular ketone metabolic process;cellular macromolecule metabolic process;cellular metabolic process;cellular process;cellular protein metabolic process;dicarboxylic acid metabolic process;macromolecule metabolic process;metabolic process;organic acid metabolic process;oxoacid metabolic process;primary metabolic process;protein m…	GO:0006082;GO:0006103;GO:0008152;GO:0009987;GO:0019538;GO:0019752;GO:0042180;GO:0043170;GO:0043436;GO:0043648;GO:0044237;GO:0044238;GO:0044260;GO:0044267;GO:0044281	2-hydroxyglutarate dehydrogenase activity;catalytic activity;oxidoreductase activity;oxidoreductase activity, acting on CH-OH group of donors	GO:0003824;GO:0016491;GO:0016614;GO:0047545	Butanoate metabolism	ko00650	DAO					1	1	1	5.7	5.7	5.7	22.511	0.0014663	10.776	0.538498	0	0.494661
C9JYQ9;H0Y8C2;Q6P5R6	C9JYQ9;H0Y8C2;Q6P5R6	60S ribosomal protein L22-like 1	RPL22L1	-0.0265179	-0.227772	0.0841389	29.644	29.8332	29.6734	30.7417	28.6572	28.9426	28.6307	28.7148				Completeproteome;Phosphoprotein;Polymorphism;Proteomicsidentification;Referenceproteome;Ribonucleoprotein;Ribosomalprotein	cell part;cytoplasmic part;intracellular non-membrane-bounded organelle;intracellular organelle;intracellular part;macromolecular complex;non-membrane-bounded organelle;organelle;ribonucleoprotein complex;ribosome	GO:0005840;GO:0030529;GO:0032991;GO:0043226;GO:0043228;GO:0043229;GO:0043232;GO:0044424;GO:0044444;GO:0044464	biosynthetic process;cellular biosynthetic process;cellular macromolecule biosynthetic process;cellular macromolecule metabolic process;cellular metabolic process;cellular process;cellular protein metabolic process;macromolecule biosynthetic process;macromolecule metabolic process;metabolic process;primary metabolic process;protein metabolic process;translation	GO:0006412;GO:0008152;GO:0009058;GO:0009059;GO:0009987;GO:0019538;GO:0034645;GO:0043170;GO:0044237;GO:0044238;GO:0044249;GO:0044260;GO:0044267	structural constituent of ribosome;structural molecule activity	GO:0003735;GO:0005198	Ribosome	ko03010	Ribosomal_L22e					3	3	3	25.6	25.6	25.6	14.478	0	20.832	0.0253705	0.331122	0.00247173
C9JZR2;O60716;O60716-10;O60716-11;O60716-12;O60716-13;O60716-14;O60716-15;O60716-16;O60716-17;O60716-18;O60716-19;O60716-2;O60716-20;O60716-21;O60716-22;O60716-23;O60716-24;O60716-25;O60716-26;O60716-27;O60716-28;O60716-29;O60716-3;O60716-30;O60716-31;O60716-32;O60716-4;O60716-5;O60716-6;O60716-7;O60716-8;O60716-9	C9JZR2;E9PKY0;E9PRE2;H0YC95;O60716;O60716-10;O60716-11;O60716-12;O60716-13;O60716-14;O60716-15;O60716-16;O60716-17;O60716-18;O60716-19;O60716-2;O60716-20;O60716-21;O60716-22;O60716-23;O60716-24;O60716-25;O60716-26;O60716-27;O60716-28;O60716-29;O60716-3;O60716-30;O60716-31;O60716-32;O60716-4;O60716-5;O60716-6;O60716-7;O60716-8;O60716-9	Catenin delta-1	CTNND1	-0.902065	2.07759	0.161953	26.4922	25.4404	26.055	27.0601	25.8738	23.0561	24.9718	25.1337				3D-structure;Acetylation;Alternativeinitiation;Alternativesplicing;Celladhesion;Cellmembrane;Coiledcoil;Completeproteome;Cytoplasm;Membrane;Nucleus;Phosphoprotein;Polymorphism;Proteomicsidentification;Referenceproteome;Repeat;Transcription;Transcriptionregulation;Wntsignalingpathway	adherens junction;anchoring junction;cell junction;cell part;cell projection;cell projection part;cell-cell adherens junction;cell-cell junction;cytoplasm;cytoplasmic part;cytosol;dendritic spine;extracellular membrane-bounded organelle;extracellular organelle;extracellular region part;extracellular vesicular exosome;growth cone;intracellular membrane-bounded organelle;intracellular organelle;int…	GO:0005634;GO:0005737;GO:0005829;GO:0005886;GO:0005911;GO:0005912;GO:0005913;GO:0005915;GO:0016020;GO:0030027;GO:0030054;GO:0030426;GO:0030427;GO:0030496;GO:0031982;GO:0031988;GO:0042995;GO:0043005;GO:0043197;GO:0043226;GO:0043227;GO:0043229;GO:0043230;GO:0043231;GO:0044309;GO:0044421;GO:0044424;GO:0044444;GO:0044463;GO:0044464;GO:0045202;GO:0065010;GO:0070062;GO:0070161	adherens junction organization;anatomical structure development;biological adhesion;biological regulation;biosynthetic process;brain development;cell adhesion;cell junction assembly;cell junction organization;cell surface receptor linked signaling pathway;cell-cell adhesion;cell-cell junction organization;cellular biosynthetic process;cellular component assembly;cellular component assembly at cel…	GO:0006139;GO:0006351;GO:0006355;GO:0006807;GO:0007155;GO:0007165;GO:0007166;GO:0007167;GO:0007169;GO:0007420;GO:0008152;GO:0009058;GO:0009059;GO:0009889;GO:0009966;GO:0009968;GO:0009987;GO:0010033;GO:0010468;GO:0010556;GO:0010646;GO:0010648;GO:0016043;GO:0016055;GO:0016070;GO:0016337;GO:0019219;GO:0019222;GO:0022607;GO:0022610;GO:0023051;GO:0023057;GO:0030111;GO:0030178;GO:0031323;GO:0031326;GO:…	binding;cadherin binding;cell adhesion molecule binding;protein binding;receptor binding	GO:0005102;GO:0005488;GO:0005515;GO:0045296;GO:0050839	Adherens junction;Leukocyte transendothelial migration	ko04520;ko04670	Arm					6	6	6	9	9	9	104.85	0	52.134	0.524205	0.439097	0.0431178
D3YTB1;F8W727;P62910	D3YTB1;F8W727;P62910	60S ribosomal protein L32	RPL32	-1.35034	0	0	23.2888	NaN	NaN	23.2888	23.2888	21.9385	21.9385	21.9385				3D-structure;Completeproteome;Directproteinsequencing;Proteomicsidentification;Referenceproteome;Ribonucleoprotein;Ribosomalprotein	cell part;centrosome;cytoplasm;cytoplasmic part;cytoskeletal part;cytosol;cytosolic large ribosomal subunit;intracellular non-membrane-bounded organelle;intracellular organelle;intracellular organelle part;intracellular part;large ribosomal subunit;macromolecular complex;membrane;microtubule organizing center;non-membrane-bounded organelle;organelle;organelle part;ribonucleoprotein complex;riboso…	GO:0005737;GO:0005813;GO:0005815;GO:0005829;GO:0005840;GO:0015934;GO:0016020;GO:0022625;GO:0030529;GO:0032991;GO:0043226;GO:0043228;GO:0043229;GO:0043232;GO:0044422;GO:0044424;GO:0044430;GO:0044444;GO:0044446;GO:0044464	biosynthetic process;catabolic process;cellular biosynthetic process;cellular catabolic process;cellular component disassembly;cellular component disassembly at cellular level;cellular component organization;cellular component organization at cellular level;cellular component organization or biogenesis;cellular component organization or biogenesis at cellular level;cellular macromolecular complex…	GO:0000184;GO:0000956;GO:0006139;GO:0006401;GO:0006402;GO:0006412;GO:0006413;GO:0006414;GO:0006415;GO:0006605;GO:0006612;GO:0006613;GO:0006614;GO:0006807;GO:0006810;GO:0006886;GO:0008152;GO:0009056;GO:0009057;GO:0009058;GO:0009059;GO:0009987;GO:0010467;GO:0015031;GO:0016032;GO:0016043;GO:0016070;GO:0016071;GO:0019058;GO:0019083;GO:0019538;GO:0022411;GO:0022414;GO:0022415;GO:0032774;GO:0032984;GO:…	structural constituent of ribosome;structural molecule activity	GO:0003735;GO:0005198	Ribosome	ko03010	Ribosomal_L32e	60S ribosomal subunit, cytoplasmic;Nop56p-associated pre-rRNA complex;Ribosome, cytoplasmic;TRBP containing complex (DICER, RPL7A, EIF6, MOV10 and subunits of the 60S ribosomal particle)				1	1	1	7.5	7.5	7.5	15.616	0.002442	6.7372	0.369418	0	0
[truncated: 743 more rows]
