# Supplementary material for: Quality Control of ER Membrane Proteins by the RNF185/Membralin Ubiquitin Ligase Complex
Source: Mol Cell. 2020 Sep 3;79(5):768–781.e7. doi: 10.1016/j.molcel.2020.07.009 (PMC7482433; doi:10.1016/j.molcel.2020.07.009)
Supplement: Data S5. Proteomics FLAG Immunoprecipitation (IP) All, Related to Figure 5C [file mmc6.xlsx]

## Sheet: Intensity_all
Protein IDs	Majority protein IDs	Peptide counts (all)	Peptide counts (razor+unique)	Peptide counts (unique)	Protein names	Gene names	Fasta headers	Number of proteins	Peptides	Razor + unique peptides	Unique peptides	Peptides 1_CTRL	Peptides 10_HRD1_3xFLAG_CB	Peptides 11_HRD1_3xFLAG_CtoA	Peptides 12_HRD1_3xFLAG_CtoA_CB	Peptides 2_CTRL_CB	Peptides 3_185_3xFLAG	Peptides 4_185_3xFLAG_CB	Peptides 5_185_3xFLAG_CtoA	Peptides 6_185_3xFLAG_CtoA_CB	Peptides 7_MBRL_3xFLAG	Peptides 8_MBRL_3xFLAG_CB	Peptides 9_HRD1_3xFLAG	Razor + unique peptides 1_CTRL	Razor + unique peptides 10_HRD1_3xFLAG_CB	Razor + unique peptides 11_HRD1_3xFLAG_CtoA	Razor + unique peptides 12_HRD1_3xFLAG_CtoA_CB	Razor + unique peptides 2_CTRL_CB	Razor + unique peptides 3_185_3xFLAG	Razor + unique peptides 4_185_3xFLAG_CB	Razor + unique peptides 5_185_3xFLAG_CtoA	Razor + unique peptides 6_185_3xFLAG_CtoA_CB	Razor + unique peptides 7_MBRL_3xFLAG	Razor + unique peptides 8_MBRL_3xFLAG_CB	Razor + unique peptides 9_HRD1_3xFLAG	Unique peptides 1_CTRL	Unique peptides 10_HRD1_3xFLAG_CB	Unique peptides 11_HRD1_3xFLAG_CtoA	Unique peptides 12_HRD1_3xFLAG_CtoA_CB	Unique peptides 2_CTRL_CB	Unique peptides 3_185_3xFLAG	Unique peptides 4_185_3xFLAG_CB	Unique peptides 5_185_3xFLAG_CtoA	Unique peptides 6_185_3xFLAG_CtoA_CB	Unique peptides 7_MBRL_3xFLAG	Unique peptides 8_MBRL_3xFLAG_CB	Unique peptides 9_HRD1_3xFLAG	Sequence coverage [%]	Unique + razor sequence coverage [%]
A0A3B3ITA5	A0A3B3ITA5	1	1	1			tr|A0A3B3ITA5|A0A3B3ITA5_HUMAN Dual-specificity protein phosphatase CDC14C OS=Homo sapiens OX=9606 GN=CDC14C PE=1 SV=1	1	1	1	1	1	0	0	0	0	0	0	0	0	1	0	0	1	0	0	0	0	0	0	0	0	1	0	0	1	0	0	0	0	0	0	0	0	1	0	0	1.8	1.8
Q9UPQ0-3;G5EA03	Q9UPQ0-3;G5EA03	1;1	1;1	1;1		LIMCH1	sp|Q9UPQ0-3|LIMC1_HUMAN Isoform 3 of LIM and calponin homology domains-containing protein 1 OS=Homo sapiens OX=9606 GN=LIMCH1;tr|G5EA03|G5EA03_HUMAN LIM and calponin homology domains-containing protein 1 OS=Homo sapiens OX=9606 GN=LIMCH1 PE=1 SV=1	2	1	1	1	1	0	1	0	0	1	1	0	1	1	1	0	1	0	1	0	0	1	1	0	1	1	1	0	1	0	1	0	0	1	1	0	1	1	1	0	0.5	0.5
Q01546;CON__Q01546	Q01546;CON__Q01546	16;15	1;1	0;0	Keratin, type II cytoskeletal 2 oral	KRT76	sp|Q01546|K22O_HUMAN Keratin, type II cytoskeletal 2 oral OS=Homo sapiens OX=9606 GN=KRT76 PE=1 SV=2;	2	16	1	0	3	4	7	7	4	3	3	10	2	5	14	1	0	0	0	0	0	0	0	0	0	0	0	0	0	0	0	0	0	0	0	0	0	0	0	0	14.3	2.4
P16066	P16066	1	1	1	Atrial natriuretic peptide receptor 1	NPR1	sp|P16066|ANPRA_HUMAN Atrial natriuretic peptide receptor 1 OS=Homo sapiens OX=9606 GN=NPR1 PE=1 SV=1	1	1	1	1	0	0	0	0	0	0	0	0	1	0	0	0	0	0	0	0	0	0	0	0	1	0	0	0	0	0	0	0	0	0	0	0	1	0	0	0	0.9	0.9
A0A3B3ITG9;A0A3B3ISX1;A0A3B3IRQ9;H0YCK3;P55265-5;P55265-3;P55265-2;P55265;P55265-4	A0A3B3ITG9;A0A3B3ISX1;A0A3B3IRQ9;H0YCK3;P55265-5;P55265-3;P55265-2;P55265;P55265-4	1;1;1;1;1;1;1;1;1	1;1;1;1;1;1;1;1;1	1;1;1;1;1;1;1;1;1	Double-stranded RNA-specific adenosine deaminase	ADAR	tr|A0A3B3ITG9|A0A3B3ITG9_HUMAN Double-stranded RNA-specific adenosine deaminase (Fragment) OS=Homo sapiens OX=9606 GN=ADAR PE=1 SV=1;tr|A0A3B3ISX1|A0A3B3ISX1_HUMAN Double-stranded RNA-specific adenosine deaminase (Fragment) OS=Homo sapiens OX=9606 GN=ADAR	9	1	1	1	0	0	0	0	0	0	0	1	0	0	0	0	0	0	0	0	0	0	0	1	0	0	0	0	0	0	0	0	0	0	0	1	0	0	0	0	3.1	3.1
Q66S35;Q16877-2;Q16877-3;Q16877;C9JJ23;C9JX77;C9K0D8	Q66S35;Q16877-2;Q16877-3;Q16877;C9JJ23;C9JX77;C9K0D8	4;4;4;4;2;2;2	1;1;1;1;1;1;1	1;1;1;1;1;1;1	6-phosphofructo-2-kinase/fructose-2,6-bisphosphatase 4;6-phosphofructo-2-kinase;Fructose-2,6-bisphosphatase	PFKFB4	tr|Q66S35|Q66S35_HUMAN 6-phosphofructo-2-kinase/fructose-2, 6-biphosphatase 4 isoform 1 OS=Homo sapiens OX=9606 GN=PFKFB4 PE=1 SV=1;sp|Q16877-2|F264_HUMAN Isoform 2 of 6-phosphofructo-2-kinase/fructose-2,6-bisphosphatase 4 OS=Homo sapiens OX=9606 GN=PFKFB4	7	4	1	1	0	1	2	3	0	1	1	2	1	2	1	2	0	0	0	0	0	0	0	0	0	1	0	0	0	0	0	0	0	0	0	0	0	1	0	0	9.1	3
C9JSR1;Q8NCE2-3;Q8NCE2-2;Q8NCE2	C9JSR1;Q8NCE2-3;Q8NCE2-2;Q8NCE2	1;1;1;1	1;1;1;1	1;1;1;1	Myotubularin-related protein 14	MTMR14	tr|C9JSR1|C9JSR1_HUMAN Myotubularin-related protein 14 OS=Homo sapiens OX=9606 GN=MTMR14 PE=1 SV=1;sp|Q8NCE2-3|MTMRE_HUMAN Isoform 3 of Myotubularin-related protein 14 OS=Homo sapiens OX=9606 GN=MTMR14;sp|Q8NCE2-2|MTMRE_HUMAN Isoform 2 of Myotubularin-rela	4	1	1	1	0	0	0	0	0	0	0	0	1	0	0	0	0	0	0	0	0	0	0	0	1	0	0	0	0	0	0	0	0	0	0	0	1	0	0	0	4.5	4.5
Q6IAK0;A0A087WVA1;P62341	Q6IAK0;A0A087WVA1;P62341	1;1;1	1;1;1	1;1;1	Selenoprotein T	SELT	tr|Q6IAK0|Q6IAK0_HUMAN Selenoprotein T OS=Homo sapiens OX=9606 GN=SELENOT PE=1 SV=1;tr|A0A087WVA1|A0A087WVA1_HUMAN Selenoprotein T OS=Homo sapiens OX=9606 GN=SELENOT PE=1 SV=1;sp|P62341|SELT_HUMAN Thioredoxin reductase-like selenoprotein T OS=Homo sapiens	3	1	1	1	0	0	0	0	0	0	0	0	0	0	1	0	0	0	0	0	0	0	0	0	0	0	1	0	0	0	0	0	0	0	0	0	0	0	1	0	9.5	9.5
Q06210-2;Q06210	Q06210-2;Q06210	1;1	1;1	1;1	Glutamine--fructose-6-phosphate aminotransferase [isomerizing] 1	GFPT1	sp|Q06210-2|GFPT1_HUMAN Isoform 2 of Glutamine--fructose-6-phosphate aminotransferase [isomerizing] 1 OS=Homo sapiens OX=9606 GN=GFPT1;sp|Q06210|GFPT1_HUMAN Glutamine--fructose-6-phosphate aminotransferase [isomerizing] 1 OS=Homo sapiens OX=9606 GN=GFPT1 P	2	1	1	1	0	0	0	0	0	0	0	0	0	1	0	0	0	0	0	0	0	0	0	0	0	1	0	0	0	0	0	0	0	0	0	0	0	1	0	0	2.3	2.3
V9GYF7;V9GZ61;V9GYW1;V9GYA7;P51398-2;P51398-3;P51398	V9GYF7;V9GZ61;V9GYW1;V9GYA7;P51398-2;P51398-3;P51398	1;1;1;1;1;1;1	1;1;1;1;1;1;1	1;1;1;1;1;1;1	28S ribosomal protein S29, mitochondrial	DAP3	tr|V9GYF7|V9GYF7_HUMAN 28S ribosomal protein S29, mitochondrial (Fragment) OS=Homo sapiens OX=9606 GN=DAP3 PE=1 SV=1;tr|V9GZ61|V9GZ61_HUMAN 28S ribosomal protein S29, mitochondrial (Fragment) OS=Homo sapiens OX=9606 GN=DAP3 PE=1 SV=1;tr|V9GYW1|V9GYW1_HUMAN	7	1	1	1	0	0	0	0	0	0	0	0	1	0	0	0	0	0	0	0	0	0	0	0	1	0	0	0	0	0	0	0	0	0	0	0	1	0	0	0	33.3	33.3
H0YAS8;P10909-3;P10909-4;P10909-6;P10909;P10909-5;P10909-2	H0YAS8;P10909-3;P10909-4;P10909-6;P10909;P10909-5;P10909-2	1;1;1;1;1;1;1	1;1;1;1;1;1;1	1;1;1;1;1;1;1	Clusterin;Clusterin beta chain;Clusterin alpha chain	CLU	tr|H0YAS8|H0YAS8_HUMAN Clusterin (Fragment) OS=Homo sapiens OX=9606 GN=CLU PE=1 SV=1;sp|P10909-3|CLUS_HUMAN Isoform 3 of Clusterin OS=Homo sapiens OX=9606 GN=CLU;sp|P10909-4|CLUS_HUMAN Isoform 4 of Clusterin OS=Homo sapiens OX=9606 GN=CLU;sp|P10909-6|CLUS_	7	1	1	1	0	0	0	0	0	0	0	1	0	0	0	0	0	0	0	0	0	0	0	1	0	0	0	0	0	0	0	0	0	0	0	1	0	0	0	0	12.1	12.1
E7EVA4;Q96Q80-5;Q96Q80-3;Q96Q80;Q96Q80-2	E7EVA4;Q96Q80-5;Q96Q80-3;Q96Q80;Q96Q80-2	1;1;1;1;1	1;1;1;1;1	1;1;1;1;1	Derlin-3	DERL3	tr|E7EVA4|E7EVA4_HUMAN Derlin OS=Homo sapiens OX=9606 GN=DERL3 PE=1 SV=1;sp|Q96Q80-5|DERL3_HUMAN Isoform 5 of Derlin-3 OS=Homo sapiens OX=9606 GN=DERL3;sp|Q96Q80-3|DERL3_HUMAN Isoform 3 of Derlin-3 OS=Homo sapiens OX=9606 GN=DERL3;sp|Q96Q80|DERL3_HUMAN Der	5	1	1	1	0	0	0	0	0	0	0	0	0	0	1	0	0	0	0	0	0	0	0	0	0	0	1	0	0	0	0	0	0	0	0	0	0	0	1	0	9.6	9.6
O43776	O43776	1	1	1	Asparagine--tRNA ligase, cytoplasmic	NARS	sp|O43776|SYNC_HUMAN Asparagine--tRNA ligase, cytoplasmic OS=Homo sapiens OX=9606 GN=NARS PE=1 SV=1	1	1	1	1	0	0	0	0	0	0	0	0	0	1	0	0	0	0	0	0	0	0	0	0	0	1	0	0	0	0	0	0	0	0	0	0	0	1	0	0	2.4	2.4
H7BYZ4;B5MC89;Q6YHU6-6;Q6YHU6-5;Q6YHU6-2;Q6YHU6-3;Q6YHU6	H7BYZ4;B5MC89;Q6YHU6-6;Q6YHU6-5;Q6YHU6-2;Q6YHU6-3;Q6YHU6	1;1;1;1;1;1;1	1;1;1;1;1;1;1	1;1;1;1;1;1;1	Thyroid adenoma-associated protein	THADA	tr|H7BYZ4|H7BYZ4_HUMAN Thyroid adenoma-associated protein (Fragment) OS=Homo sapiens OX=9606 GN=THADA PE=1 SV=1;tr|B5MC89|B5MC89_HUMAN Thyroid adenoma-associated protein OS=Homo sapiens OX=9606 GN=THADA PE=1 SV=1;sp|Q6YHU6-6|THADA_HUMAN Isoform 6 of Thyroi	7	1	1	1	0	1	0	0	0	0	0	0	0	0	0	0	0	1	0	0	0	0	0	0	0	0	0	0	0	1	0	0	0	0	0	0	0	0	0	0	2.9	2.9
Q9UJX3-2;Q9UJX3	Q9UJX3-2;Q9UJX3	1;1	1;1	1;1	Anaphase-promoting complex subunit 7	ANAPC7	sp|Q9UJX3-2|APC7_HUMAN Isoform 2 of Anaphase-promoting complex subunit 7 OS=Homo sapiens OX=9606 GN=ANAPC7;sp|Q9UJX3|APC7_HUMAN Anaphase-promoting complex subunit 7 OS=Homo sapiens OX=9606 GN=ANAPC7 PE=1 SV=4	2	1	1	1	0	0	0	1	0	0	0	0	0	0	0	0	0	0	0	1	0	0	0	0	0	0	0	0	0	0	0	1	0	0	0	0	0	0	0	0	2.8	2.8
Q9Y5Z0-5;Q9Y5Z0-4;Q9Y5Z0-2;Q9Y5Z0	Q9Y5Z0-5;Q9Y5Z0-4;Q9Y5Z0-2;Q9Y5Z0	1;1;1;1	1;1;1;1	1;1;1;1	Beta-secretase 2	BACE2	sp|Q9Y5Z0-5|BACE2_HUMAN Isoform 5 of Beta-secretase 2 OS=Homo sapiens OX=9606 GN=BACE2;sp|Q9Y5Z0-4|BACE2_HUMAN Isoform 4 of Beta-secretase 2 OS=Homo sapiens OX=9606 GN=BACE2;sp|Q9Y5Z0-2|BACE2_HUMAN Isoform 2 of Beta-secretase 2 OS=Homo sapiens OX=9606 GN=B	4	1	1	1	0	0	0	0	0	0	0	0	0	0	1	0	0	0	0	0	0	0	0	0	0	0	1	0	0	0	0	0	0	0	0	0	0	0	1	0	3.1	3.1
A0A0R4J2G3;A0A0A0MTJ9;Q6PIU2-3;Q6PIU2;Q6PIU2-2	A0A0R4J2G3;A0A0A0MTJ9;Q6PIU2-3;Q6PIU2;Q6PIU2-2	1;1;1;1;1	1;1;1;1;1	1;1;1;1;1	Neutral cholesterol ester hydrolase 1	NCEH1	tr|A0A0R4J2G3|A0A0R4J2G3_HUMAN Arylacetamide deacetylase-like 1 OS=Homo sapiens OX=9606 GN=NCEH1 PE=1 SV=1;tr|A0A0A0MTJ9|A0A0A0MTJ9_HUMAN Neutral cholesterol ester hydrolase 1 OS=Homo sapiens OX=9606 GN=NCEH1 PE=1 SV=1;sp|Q6PIU2-3|NCEH1_HUMAN Isoform 3 of	5	1	1	1	0	0	0	0	0	0	0	0	0	1	0	0	0	0	0	0	0	0	0	0	0	1	0	0	0	0	0	0	0	0	0	0	0	1	0	0	2.7	2.7
Q3ZCQ8;Q3ZCQ8-2;M0R0C3;M0R2F8;M0R047;Q3ZCQ8-3	Q3ZCQ8;Q3ZCQ8-2;M0R0C3;M0R2F8;M0R047;Q3ZCQ8-3	2;2;1;1;1;1	2;2;1;1;1;1	2;2;1;1;1;1	Mitochondrial import inner membrane translocase subunit TIM50	TIMM50	sp|Q3ZCQ8|TIM50_HUMAN Mitochondrial import inner membrane translocase subunit TIM50 OS=Homo sapiens OX=9606 GN=TIMM50 PE=1 SV=2;sp|Q3ZCQ8-2|TIM50_HUMAN Isoform 2 of Mitochondrial import inner membrane translocase subunit TIM50 OS=Homo sapiens OX=9606 GN=TI	6	2	2	2	0	0	0	0	0	0	0	0	2	0	0	0	0	0	0	0	0	0	0	0	2	0	0	0	0	0	0	0	0	0	0	0	2	0	0	0	7.6	7.6
K7ELI9;Q99470	K7ELI9;Q99470	1;1	1;1	1;1	Stromal cell-derived factor 2	SDF2	tr|K7ELI9|K7ELI9_HUMAN Stromal cell-derived factor 2 (Fragment) OS=Homo sapiens OX=9606 GN=SDF2 PE=1 SV=1;sp|Q99470|SDF2_HUMAN Stromal cell-derived factor 2 OS=Homo sapiens OX=9606 GN=SDF2 PE=1 SV=2	2	1	1	1	0	0	0	0	0	0	0	0	0	0	1	0	0	0	0	0	0	0	0	0	0	0	1	0	0	0	0	0	0	0	0	0	0	0	1	0	23.1	23.1
F8VUA7;F8VQX7;Q9BZF1-3;Q9BZF1-2;Q9BZF1	F8VUA7;F8VQX7;Q9BZF1-3;Q9BZF1-2;Q9BZF1	1;1;1;1;1	1;1;1;1;1	1;1;1;1;1	Oxysterol-binding protein;Oxysterol-binding protein-related protein 8	OSBPL8	tr|F8VUA7|F8VUA7_HUMAN Oxysterol-binding protein (Fragment) OS=Homo sapiens OX=9606 GN=OSBPL8 PE=1 SV=8;tr|F8VQX7|F8VQX7_HUMAN Oxysterol-binding protein (Fragment) OS=Homo sapiens OX=9606 GN=OSBPL8 PE=1 SV=1;sp|Q9BZF1-3|OSBL8_HUMAN Isoform 3 of Oxysterol-b	5	1	1	1	0	0	0	0	0	0	0	0	1	0	0	0	0	0	0	0	0	0	0	0	1	0	0	0	0	0	0	0	0	0	0	0	1	0	0	0	1.6	1.6
A0A1B0GVB1;B3KXX3;I3L4N6;Q9UP95-5;Q9UP95-2;Q9UP95-6;Q9UHW9-6;Q9UP95;Q9UP95-7;Q9UHW9-5;Q9UHW9-2;Q9H2X9-2;Q9UHW9-3;Q9H2X9;Q9UHW9-4;Q9UHW9	A0A1B0GVB1;B3KXX3;I3L4N6;Q9UP95-5;Q9UP95-2;Q9UP95-6;Q9UHW9-6;Q9UP95;Q9UP95-7;Q9UHW9-5;Q9UHW9-2;Q9H2X9-2;Q9UHW9-3;Q9H2X9;Q9UHW9-4;Q9UHW9	1;1;1;1;1;1;1;1;1;1;1;1;1;1;1;1	1;1;1;1;1;1;1;1;1;1;1;1;1;1;1;1	1;1;1;1;1;1;1;1;1;1;1;1;1;1;1;1	Solute carrier family 12 member 4;Solute carrier family 12 member 6;Solute carrier family 12 member 5	SLC12A6;SLC12A4;SLC12A5	tr|A0A1B0GVB1|A0A1B0GVB1_HUMAN Solute carrier family 12 member 5 (Fragment) OS=Homo sapiens OX=9606 GN=SLC12A5 PE=4 SV=1;tr|B3KXX3|B3KXX3_HUMAN Solute carrier family 12 member 6 OS=Homo sapiens OX=9606 GN=SLC12A6 PE=1 SV=1;tr|I3L4N6|I3L4N6_HUMAN Solute car	16	1	1	1	0	0	0	0	0	0	0	0	1	0	0	0	0	0	0	0	0	0	0	0	1	0	0	0	0	0	0	0	0	0	0	0	1	0	0	0	45.8	45.8
Q7RTS9;J3QR81;Q7RTS9-2	Q7RTS9;J3QR81;Q7RTS9-2	2;1;1	2;1;1	2;1;1	Dymeclin	DYM	sp|Q7RTS9|DYM_HUMAN Dymeclin OS=Homo sapiens OX=9606 GN=DYM PE=1 SV=1;tr|J3QR81|J3QR81_HUMAN Dymeclin (Fragment) OS=Homo sapiens OX=9606 GN=DYM PE=1 SV=1;sp|Q7RTS9-2|DYM_HUMAN Isoform 2 of Dymeclin OS=Homo sapiens OX=9606 GN=DYM	3	2	2	2	0	0	0	0	0	0	0	0	0	0	0	2	0	0	0	0	0	0	0	0	0	0	0	2	0	0	0	0	0	0	0	0	0	0	0	2	2.5	2.5
P05386	P05386	1	1	1	60S acidic ribosomal protein P1	RPLP1	sp|P05386|RLA1_HUMAN 60S acidic ribosomal protein P1 OS=Homo sapiens OX=9606 GN=RPLP1 PE=1 SV=1	1	1	1	1	0	0	0	0	0	0	0	1	0	0	0	0	0	0	0	0	0	0	0	1	0	0	0	0	0	0	0	0	0	0	0	1	0	0	0	0	14	14
E7EMW7;O95071-2;O95071	E7EMW7;O95071-2;O95071	1;1;1	1;1;1	1;1;1	E3 ubiquitin-protein ligase UBR5	UBR5	tr|E7EMW7|E7EMW7_HUMAN E3 ubiquitin-protein ligase UBR5 OS=Homo sapiens OX=9606 GN=UBR5 PE=1 SV=1;sp|O95071-2|UBR5_HUMAN Isoform 2 of E3 ubiquitin-protein ligase UBR5 OS=Homo sapiens OX=9606 GN=UBR5;sp|O95071|UBR5_HUMAN E3 ubiquitin-protein ligase UBR5 OS=	3	1	1	1	0	0	0	0	0	0	1	0	0	0	0	0	0	0	0	0	0	0	1	0	0	0	0	0	0	0	0	0	0	0	1	0	0	0	0	0	0.6	0.6
Q9Y5T4	Q9Y5T4	1	1	1	DnaJ homolog subfamily C member 15	DNAJC15	sp|Q9Y5T4|DJC15_HUMAN DnaJ homolog subfamily C member 15 OS=Homo sapiens OX=9606 GN=DNAJC15 PE=1 SV=2	1	1	1	1	0	0	0	0	0	0	0	0	0	0	0	1	0	0	0	0	0	0	0	0	0	0	0	1	0	0	0	0	0	0	0	0	0	0	0	1	9.3	9.3
A0A494C0J7;Q08188	A0A494C0J7;Q08188	1;1	1;1	1;1	Protein-glutamine gamma-glutamyltransferase E;Protein-glutamine gamma-glutamyltransferase E 50 kDa catalytic chain;Protein-glutamine gamma-glutamyltransferase E 27 kDa non-catalytic chain	TGM3	tr|A0A494C0J7|A0A494C0J7_HUMAN Uncharacterized protein OS=Homo sapiens OX=9606 PE=4 SV=1;sp|Q08188|TGM3_HUMAN Protein-glutamine gamma-glutamyltransferase E OS=Homo sapiens OX=9606 GN=TGM3 PE=1 SV=4	2	1	1	1	0	0	0	0	0	0	0	0	0	0	1	0	0	0	0	0	0	0	0	0	0	0	1	0	0	0	0	0	0	0	0	0	0	0	1	0	2.8	2.8
M0R1B0;O43402	M0R1B0;O43402	1;1	1;1	1;1	ER membrane protein complex subunit 8	EMC8	tr|M0R1B0|M0R1B0_HUMAN ER membrane protein complex subunit 8 (Fragment) OS=Homo sapiens OX=9606 GN=EMC8 PE=1 SV=1;sp|O43402|EMC8_HUMAN ER membrane protein complex subunit 8 OS=Homo sapiens OX=9606 GN=EMC8 PE=1 SV=1	2	1	1	1	0	0	0	0	0	0	0	0	1	0	0	0	0	0	0	0	0	0	0	0	1	0	0	0	0	0	0	0	0	0	0	0	1	0	0	0	17	17
E9PSH3;E9PN41;A8MVV6;J3KNL1;J3KQ42;O14817	E9PSH3;E9PN41;A8MVV6;J3KNL1;J3KQ42;O14817	1;1;1;1;1;1	1;1;1;1;1;1	1;1;1;1;1;1	Tetraspanin;Tetraspanin-4	TSPAN4	tr|E9PSH3|E9PSH3_HUMAN Tetraspanin-4 (Fragment) OS=Homo sapiens OX=9606 GN=TSPAN4 PE=1 SV=1;tr|E9PN41|E9PN41_HUMAN Tetraspanin-4 (Fragment) OS=Homo sapiens OX=9606 GN=TSPAN4 PE=1 SV=1;tr|A8MVV6|A8MVV6_HUMAN Tetraspanin OS=Homo sapiens OX=9606 GN=TSPAN4 PE=	6	1	1	1	0	0	0	0	0	0	0	0	0	0	1	0	0	0	0	0	0	0	0	0	0	0	1	0	0	0	0	0	0	0	0	0	0	0	1	0	18	18
B5MD58;P36956-3;P36956-2;P36956;P36956-4	B5MD58;P36956-3;P36956-2;P36956;P36956-4	1;1;1;1;1	1;1;1;1;1	1;1;1;1;1	Sterol regulatory element-binding protein 1;Processed sterol regulatory element-binding protein 1	SREBF1	tr|B5MD58|B5MD58_HUMAN Sterol regulatory element-binding protein 1 OS=Homo sapiens OX=9606 GN=SREBF1 PE=1 SV=1;sp|P36956-3|SRBP1_HUMAN Isoform SREBP-1C of Sterol regulatory element-binding protein 1 OS=Homo sapiens OX=9606 GN=SREBF1;sp|P36956-2|SRBP1_HUMAN	5	1	1	1	0	0	0	0	0	0	0	0	1	0	0	0	0	0	0	0	0	0	0	0	1	0	0	0	0	0	0	0	0	0	0	0	1	0	0	0	1.1	1.1
Q16706	Q16706	2	2	2	Alpha-mannosidase 2	MAN2A1	sp|Q16706|MA2A1_HUMAN Alpha-mannosidase 2 OS=Homo sapiens OX=9606 GN=MAN2A1 PE=1 SV=2	1	2	2	2	0	0	0	0	0	0	0	0	2	0	0	0	0	0	0	0	0	0	0	0	2	0	0	0	0	0	0	0	0	0	0	0	2	0	0	0	2.4	2.4
Q9BVA1;Q13885	Q9BVA1;Q13885	16;16	1;1	0;0	Tubulin beta-2B chain;Tubulin beta-2A chain	TUBB2B;TUBB2A	sp|Q9BVA1|TBB2B_HUMAN Tubulin beta-2B chain OS=Homo sapiens OX=9606 GN=TUBB2B PE=1 SV=1;sp|Q13885|TBB2A_HUMAN Tubulin beta-2A chain OS=Homo sapiens OX=9606 GN=TUBB2A PE=1 SV=1	2	16	1	0	2	8	12	9	3	5	8	14	11	11	12	10	0	0	0	0	0	0	0	0	0	1	0	0	0	0	0	0	0	0	0	0	0	0	0	0	44.5	2.7
E9PNW0;E9PJJ2;E9PS34;E9PNJ7;E9PKT8;C9J6D1;C9JZI7;Q99733;Q99733-2;E9PKI2;C9J1B1;E9PP22	E9PNW0;E9PJJ2;E9PS34;E9PNJ7;E9PKT8;C9J6D1;C9JZI7;Q99733;Q99733-2;E9PKI2;C9J1B1;E9PP22	2;2;2;2;2;2;2;2;2;1;1;1	1;1;1;1;1;1;1;1;1;1;1;1	1;1;1;1;1;1;1;1;1;1;1;1	Nucleosome assembly protein 1-like 4	NAP1L4	tr|E9PNW0|E9PNW0_HUMAN Nucleosome assembly protein 1-like 4 (Fragment) OS=Homo sapiens OX=9606 GN=NAP1L4 PE=1 SV=1;tr|E9PJJ2|E9PJJ2_HUMAN Nucleosome assembly protein 1-like 4 (Fragment) OS=Homo sapiens OX=9606 GN=NAP1L4 PE=1 SV=1;tr|E9PS34|E9PS34_HUMAN Nuc	12	2	1	1	0	0	2	1	0	0	0	0	1	1	0	0	0	0	1	0	0	0	0	0	0	0	0	0	0	0	1	0	0	0	0	0	0	0	0	0	26.2	16.8
Q70UQ0-4	Q70UQ0-4	1	1	1			sp|Q70UQ0-4|IKIP_HUMAN Isoform 4 of Inhibitor of nuclear factor kappa-B kinase-interacting protein OS=Homo sapiens OX=9606 GN=IKBIP	1	1	1	1	0	0	1	0	0	0	0	0	0	0	0	0	0	0	1	0	0	0	0	0	0	0	0	0	0	0	1	0	0	0	0	0	0	0	0	0	3.4	3.4
P60602-2;P60602	P60602-2;P60602	1;1	1;1	1;1	Reactive oxygen species modulator 1	ROMO1	sp|P60602-2|ROMO1_HUMAN Isoform 2 of Reactive oxygen species modulator 1 OS=Homo sapiens OX=9606 GN=ROMO1;sp|P60602|ROMO1_HUMAN Reactive oxygen species modulator 1 OS=Homo sapiens OX=9606 GN=ROMO1 PE=1 SV=1	2	1	1	1	0	0	0	0	0	0	0	0	0	1	1	0	0	0	0	0	0	0	0	0	0	1	1	0	0	0	0	0	0	0	0	0	0	1	1	0	28.8	28.8
O96019	O96019	1	1	1	Actin-like protein 6A	ACTL6A	sp|O96019|ACL6A_HUMAN Actin-like protein 6A OS=Homo sapiens OX=9606 GN=ACTL6A PE=1 SV=1	1	1	1	1	0	0	0	0	0	0	0	0	1	0	0	0	0	0	0	0	0	0	0	0	1	0	0	0	0	0	0	0	0	0	0	0	1	0	0	0	5.4	5.4
C9JRD9;A0A3B3IT53;A0A3B3IS56;A0A3B3IRP4;A0A3B3IUF2;A0A3B3ISM8;A0A3B3ISX3;A0A3B3IUB1;Q13144;H7C2X0;A0A3B3ISS1;A0A3B3ITQ2	C9JRD9;A0A3B3IT53;A0A3B3IS56;A0A3B3IRP4;A0A3B3IUF2;A0A3B3ISM8;A0A3B3ISX3;A0A3B3IUB1;Q13144;H7C2X0;A0A3B3ISS1;A0A3B3ITQ2	2;2;2;2;2;2;2;2;2;1;1;1	2;2;2;2;2;2;2;2;2;1;1;1	2;2;2;2;2;2;2;2;2;1;1;1	Translation initiation factor eIF-2B subunit epsilon	EIF2B5	tr|C9JRD9|C9JRD9_HUMAN Translation initiation factor eIF-2B subunit epsilon OS=Homo sapiens OX=9606 GN=EIF2B5 PE=1 SV=1;tr|A0A3B3IT53|A0A3B3IT53_HUMAN Translation initiation factor eIF-2B subunit epsilon OS=Homo sapiens OX=9606 GN=EIF2B5 PE=1 SV=1;tr|A0A3B	12	2	2	2	0	1	1	0	0	0	0	0	0	0	0	0	0	1	1	0	0	0	0	0	0	0	0	0	0	1	1	0	0	0	0	0	0	0	0	0	33.6	33.6
V9GYK7;V9GYU0;O60830;O60830-2	V9GYK7;V9GYU0;O60830;O60830-2	1;1;1;1	1;1;1;1	1;1;1;1	Mitochondrial import inner membrane translocase subunit Tim17-B	TIMM17B	tr|V9GYK7|V9GYK7_HUMAN Mitochondrial import inner membrane translocase subunit Tim17-B OS=Homo sapiens OX=9606 GN=TIMM17B PE=1 SV=1;tr|V9GYU0|V9GYU0_HUMAN Mitochondrial import inner membrane translocase subunit Tim17-B (Fragment) OS=Homo sapiens OX=9606 GN	4	1	1	1	0	0	0	0	0	0	0	0	0	0	1	0	0	0	0	0	0	0	0	0	0	0	1	0	0	0	0	0	0	0	0	0	0	0	1	0	41.1	41.1
H7BZJ7;Q9BXW9-3;Q9BXW9;Q9BXW9-1	H7BZJ7;Q9BXW9-3;Q9BXW9;Q9BXW9-1	1;1;1;1	1;1;1;1	1;1;1;1	Fanconi anemia group D2 protein	FANCD2	tr|H7BZJ7|H7BZJ7_HUMAN Fanconi anemia group D2 protein (Fragment) OS=Homo sapiens OX=9606 GN=FANCD2 PE=1 SV=1;sp|Q9BXW9-3|FACD2_HUMAN Isoform 3 of Fanconi anemia group D2 protein OS=Homo sapiens OX=9606 GN=FANCD2;sp|Q9BXW9|FACD2_HUMAN Fanconi anemia group	4	1	1	1	0	1	0	0	0	0	0	0	0	0	0	1	0	1	0	0	0	0	0	0	0	0	0	1	0	1	0	0	0	0	0	0	0	0	0	1	1.6	1.6
Q13045-2;Q13045-3;Q13045;J3QQQ2;J3KS54	Q13045-2;Q13045-3;Q13045;J3QQQ2;J3KS54	2;2;2;1;1	2;2;2;1;1	2;2;2;1;1	Protein flightless-1 homolog	FLII	sp|Q13045-2|FLII_HUMAN Isoform 2 of Protein flightless-1 homolog OS=Homo sapiens OX=9606 GN=FLII;sp|Q13045-3|FLII_HUMAN Isoform 3 of Protein flightless-1 homolog OS=Homo sapiens OX=9606 GN=FLII;sp|Q13045|FLII_HUMAN Protein flightless-1 homolog OS=Homo sapi	5	2	2	2	0	0	2	0	0	0	0	0	0	0	0	0	0	0	2	0	0	0	0	0	0	0	0	0	0	0	2	0	0	0	0	0	0	0	0	0	2.1	2.1
Q01813;Q01813-2;Q5VSR5;V9GYV7;B1APP6	Q01813;Q01813-2;Q5VSR5	4;3;2;1;1	2;2;1;1;1	2;2;1;1;1	ATP-dependent 6-phosphofructokinase, platelet type	PFKP	sp|Q01813|PFKAP_HUMAN ATP-dependent 6-phosphofructokinase, platelet type OS=Homo sapiens OX=9606 GN=PFKP PE=1 SV=2;sp|Q01813-2|PFKAP_HUMAN Isoform 2 of ATP-dependent 6-phosphofructokinase, platelet type OS=Homo sapiens OX=9606 GN=PFKP;tr|Q5VSR5|Q5VSR5_HUMA	5	4	2	2	0	1	2	1	0	0	0	3	2	1	1	1	0	0	1	0	0	0	0	1	0	0	0	0	0	0	1	0	0	0	0	1	0	0	0	0	7.8	4.2
O60858;O60858-3	O60858;O60858-3	1;1	1;1	1;1	E3 ubiquitin-protein ligase TRIM13	TRIM13	sp|O60858|TRI13_HUMAN E3 ubiquitin-protein ligase TRIM13 OS=Homo sapiens OX=9606 GN=TRIM13 PE=1 SV=2;sp|O60858-3|TRI13_HUMAN Isoform 3 of E3 ubiquitin-protein ligase TRIM13 OS=Homo sapiens OX=9606 GN=TRIM13	2	1	1	1	0	0	0	0	0	0	0	1	0	0	0	0	0	0	0	0	0	0	0	1	0	0	0	0	0	0	0	0	0	0	0	1	0	0	0	0	2.7	2.7
Q5TDF0;Q9BSD7	Q5TDF0;Q9BSD7	1;1	1;1	1;1	Cancer-related nucleoside-triphosphatase	NTPCR	tr|Q5TDF0|Q5TDF0_HUMAN Cancer-related nucleoside-triphosphatase OS=Homo sapiens OX=9606 GN=NTPCR PE=1 SV=1;sp|Q9BSD7|NTPCR_HUMAN Cancer-related nucleoside-triphosphatase OS=Homo sapiens OX=9606 GN=NTPCR PE=1 SV=1	2	1	1	1	0	0	0	0	0	0	0	0	0	1	0	0	0	0	0	0	0	0	0	0	0	1	0	0	0	0	0	0	0	0	0	0	0	1	0	0	6.6	6.6
E7EWK3;Q9H2U1-3;Q9H2U1-2;Q9H2U1;H7C5F5	E7EWK3;Q9H2U1-3;Q9H2U1-2;Q9H2U1;H7C5F5	2;2;2;2;1	2;2;2;2;1	2;2;2;2;1	ATP-dependent RNA helicase DHX36	DHX36	tr|E7EWK3|E7EWK3_HUMAN ATP-dependent DNA/RNA helicase DHX36 (Fragment) OS=Homo sapiens OX=9606 GN=DHX36 PE=1 SV=1;sp|Q9H2U1-3|DHX36_HUMAN Isoform 3 of ATP-dependent DNA/RNA helicase DHX36 OS=Homo sapiens OX=9606 GN=DHX36;sp|Q9H2U1-2|DHX36_HUMAN Isoform 2 o	5	2	2	2	0	0	0	0	0	0	0	1	1	0	0	0	0	0	0	0	0	0	0	1	1	0	0	0	0	0	0	0	0	0	0	1	1	0	0	0	4.5	4.5
H3BTH4;H3BN66;H3BRS6;Q9BRR6-6;Q9BRR6-2;Q9BRR6	H3BTH4;H3BN66;H3BRS6;Q9BRR6-6;Q9BRR6-2;Q9BRR6	1;1;1;1;1;1	1;1;1;1;1;1	1;1;1;1;1;1	ADP-dependent glucokinase	ADPGK	tr|H3BTH4|H3BTH4_HUMAN ADP-dependent glucokinase (Fragment) OS=Homo sapiens OX=9606 GN=ADPGK PE=1 SV=1;tr|H3BN66|H3BN66_HUMAN ADP-dependent glucokinase, isoform CRA_e OS=Homo sapiens OX=9606 GN=ADPGK PE=1 SV=1;tr|H3BRS6|H3BRS6_HUMAN ADP-dependent glucokina	6	1	1	1	0	0	0	0	0	0	0	0	0	1	1	0	0	0	0	0	0	0	0	0	0	1	1	0	0	0	0	0	0	0	0	0	0	1	1	0	24.6	24.6
A8MUD9;P18124	A8MUD9;P18124	1;1	1;1	1;1	60S ribosomal protein L7	RPL7	tr|A8MUD9|A8MUD9_HUMAN 60S ribosomal protein L7 OS=Homo sapiens OX=9606 GN=RPL7 PE=1 SV=1;sp|P18124|RL7_HUMAN 60S ribosomal protein L7 OS=Homo sapiens OX=9606 GN=RPL7 PE=1 SV=1	2	1	1	1	0	0	0	0	0	0	0	1	0	0	0	0	0	0	0	0	0	0	0	1	0	0	0	0	0	0	0	0	0	0	0	1	0	0	0	0	5.3	5.3
Q49AN9;F5H013;P62308;A8MWD9	Q49AN9;F5H013;P62308;A8MWD9	1;1;1;1	1;1;1;1	1;1;1;1	Small nuclear ribonucleoprotein G;Putative small nuclear ribonucleoprotein G-like protein 15	SNRPG;SNRPGP15	tr|Q49AN9|Q49AN9_HUMAN Small nuclear ribonucleoprotein G OS=Homo sapiens OX=9606 GN=SNRPG PE=1 SV=1;tr|F5H013|F5H013_HUMAN Small nuclear ribonucleoprotein G OS=Homo sapiens OX=9606 GN=SNRPG PE=1 SV=1;sp|P62308|RUXG_HUMAN Small nuclear ribonucleoprotein G O	4	1	1	1	0	0	0	0	0	0	0	1	0	1	0	0	0	0	0	0	0	0	0	1	0	1	0	0	0	0	0	0	0	0	0	1	0	1	0	0	18.8	18.8
P27694	P27694	1	1	1	Replication protein A 70 kDa DNA-binding subunit;Replication protein A 70 kDa DNA-binding subunit, N-terminally processed	RPA1	sp|P27694|RFA1_HUMAN Replication protein A 70 kDa DNA-binding subunit OS=Homo sapiens OX=9606 GN=RPA1 PE=1 SV=2	1	1	1	1	0	0	0	0	0	0	0	0	1	1	0	0	0	0	0	0	0	0	0	0	1	1	0	0	0	0	0	0	0	0	0	0	1	1	0	0	2.3	2.3
Q5JXX6;Q5JXX1;Q5JXX2;Q15014	Q5JXX6;Q5JXX1;Q5JXX2;Q15014	1;1;1;1	1;1;1;1	1;1;1;1	Mortality factor 4-like protein 2	MORF4L2	tr|Q5JXX6|Q5JXX6_HUMAN Mortality factor 4-like protein 2 (Fragment) OS=Homo sapiens OX=9606 GN=MORF4L2 PE=1 SV=1;tr|Q5JXX1|Q5JXX1_HUMAN Mortality factor 4-like protein 2 (Fragment) OS=Homo sapiens OX=9606 GN=MORF4L2 PE=1 SV=1;tr|Q5JXX2|Q5JXX2_HUMAN Mortali	4	1	1	1	0	0	1	0	0	0	0	0	0	0	0	0	0	0	1	0	0	0	0	0	0	0	0	0	0	0	1	0	0	0	0	0	0	0	0	0	13.4	13.4
A0A087WUZ3;Q01082;Q01082-3;Q01082-2	A0A087WUZ3;Q01082;Q01082-3;Q01082-2	2;2;1;1	2;2;1;1	2;2;1;1	Spectrin beta chain, non-erythrocytic 1	SPTBN1	tr|A0A087WUZ3|A0A087WUZ3_HUMAN Spectrin beta chain OS=Homo sapiens OX=9606 GN=SPTBN1 PE=1 SV=1;sp|Q01082|SPTB2_HUMAN Spectrin beta chain, non-erythrocytic 1 OS=Homo sapiens OX=9606 GN=SPTBN1 PE=1 SV=2;sp|Q01082-3|SPTB2_HUMAN Isoform 2 of Spectrin beta chai	4	2	2	2	0	0	0	0	0	0	0	2	0	0	0	0	0	0	0	0	0	0	0	2	0	0	0	0	0	0	0	0	0	0	0	2	0	0	0	0	1.3	1.3
P27105;F8VSL7;P27105-2	P27105;F8VSL7;P27105-2	2;1;1	2;1;1	2;1;1	Erythrocyte band 7 integral membrane protein	STOM	sp|P27105|STOM_HUMAN Erythrocyte band 7 integral membrane protein OS=Homo sapiens OX=9606 GN=STOM PE=1 SV=3;tr|F8VSL7|F8VSL7_HUMAN Erythrocyte band 7 integral membrane protein OS=Homo sapiens OX=9606 GN=STOM PE=1 SV=1;sp|P27105-2|STOM_HUMAN Isoform 2 of Er	3	2	2	2	0	0	0	0	0	0	0	2	0	0	0	0	0	0	0	0	0	0	0	2	0	0	0	0	0	0	0	0	0	0	0	2	0	0	0	0	12.2	12.2
U3KQI1;A0A0A0MTJ1;Q14318-3;Q14318;Q14318-2	U3KQI1;A0A0A0MTJ1;Q14318-3;Q14318;Q14318-2	1;1;1;1;1	1;1;1;1;1	1;1;1;1;1	Peptidyl-prolyl cis-trans isomerase FKBP8	FKBP8	tr|U3KQI1|U3KQI1_HUMAN Peptidyl-prolyl cis-trans isomerase FKBP8 (Fragment) OS=Homo sapiens OX=9606 GN=FKBP8 PE=1 SV=1;tr|A0A0A0MTJ1|A0A0A0MTJ1_HUMAN Peptidyl-prolyl cis-trans isomerase FKBP8 OS=Homo sapiens OX=9606 GN=FKBP8 PE=1 SV=1;sp|Q14318-3|FKBP8_HUM	5	1	1	1	0	0	1	0	0	0	0	1	0	0	0	0	0	0	1	0	0	0	0	1	0	0	0	0	0	0	1	0	0	0	0	1	0	0	0	0	15.5	15.5
H0YDN1;Q15149-7;Q15149-8;Q15149-9;Q15149-5;Q15149-4;Q15149-6;Q15149-3;Q15149-2;Q15149	H0YDN1;Q15149-7;Q15149-8;Q15149-9;Q15149-5;Q15149-4;Q15149-6;Q15149-3;Q15149-2;Q15149	3;3;3;3;3;3;3;3;3;3	2;2;2;2;2;2;2;2;2;2	2;2;2;2;2;2;2;2;2;2	Plectin	PLEC	tr|H0YDN1|H0YDN1_HUMAN Plectin OS=Homo sapiens OX=9606 GN=PLEC PE=1 SV=9;sp|Q15149-7|PLEC_HUMAN Isoform 7 of Plectin OS=Homo sapiens OX=9606 GN=PLEC;sp|Q15149-8|PLEC_HUMAN Isoform 8 of Plectin OS=Homo sapiens OX=9606 GN=PLEC;sp|Q15149-9|PLEC_HUMAN Isoform	10	3	2	2	0	0	0	0	0	0	0	3	0	0	0	0	0	0	0	0	0	0	0	2	0	0	0	0	0	0	0	0	0	0	0	2	0	0	0	0	1.4	0.9
Q5T3Q7;Q9H583	Q5T3Q7;Q9H583	1;1	1;1	1;1	HEAT repeat-containing protein 1;HEAT repeat-containing protein 1, N-terminally processed	HEATR1	tr|Q5T3Q7|Q5T3Q7_HUMAN HEAT repeat-containing protein 1 OS=Homo sapiens OX=9606 GN=HEATR1 PE=1 SV=1;sp|Q9H583|HEAT1_HUMAN HEAT repeat-containing protein 1 OS=Homo sapiens OX=9606 GN=HEATR1 PE=1 SV=3	2	1	1	1	0	1	0	0	0	0	0	0	0	0	0	1	0	1	0	0	0	0	0	0	0	0	0	1	0	1	0	0	0	0	0	0	0	0	0	1	0.6	0.6
A0A087WUN7;H0YJ40;G3V4X6;G3V2S9;Q9GZT3-2;Q9GZT3;H0YJI1;H0YJW7	A0A087WUN7;H0YJ40;G3V4X6;G3V2S9;Q9GZT3-2;Q9GZT3;H0YJI1;H0YJW7	2;2;2;2;2;2;1;1	2;2;2;2;2;2;1;1	2;2;2;2;2;2;1;1	SRA stem-loop-interacting RNA-binding protein, mitochondrial	SLIRP	tr|A0A087WUN7|A0A087WUN7_HUMAN SRA stem-loop-interacting RNA-binding protein, mitochondrial OS=Homo sapiens OX=9606 GN=SLIRP PE=1 SV=1;tr|H0YJ40|H0YJ40_HUMAN SRA stem-loop-interacting RNA-binding protein, mitochondrial (Fragment) OS=Homo sapiens OX=9606 GN	8	2	2	2	0	0	1	0	0	0	0	0	0	1	0	0	0	0	1	0	0	0	0	0	0	1	0	0	0	0	1	0	0	0	0	0	0	1	0	0	26.1	26.1
Q7RTV0	Q7RTV0	1	1	1	PHD finger-like domain-containing protein 5A	PHF5A	sp|Q7RTV0|PHF5A_HUMAN PHD finger-like domain-containing protein 5A OS=Homo sapiens OX=9606 GN=PHF5A PE=1 SV=1	1	1	1	1	0	0	0	0	0	0	0	1	0	0	0	0	0	0	0	0	0	0	0	1	0	0	0	0	0	0	0	0	0	0	0	1	0	0	0	0	11.8	11.8
H3BP78;F8W7R3;Q9NVI1-2;Q9NVI1-1;Q9NVI1	H3BP78;F8W7R3;Q9NVI1-2;Q9NVI1-1;Q9NVI1	2;2;2;2;2	2;2;2;2;2	2;2;2;2;2	Fanconi anemia group I protein	FANCI	tr|H3BP78|H3BP78_HUMAN Fanconi anemia group I protein (Fragment) OS=Homo sapiens OX=9606 GN=FANCI PE=1 SV=1;tr|F8W7R3|F8W7R3_HUMAN Fanconi anemia group I protein OS=Homo sapiens OX=9606 GN=FANCI PE=1 SV=1;sp|Q9NVI1-2|FANCI_HUMAN Isoform 2 of Fanconi anemia	5	2	2	2	0	2	0	0	0	0	0	0	0	0	0	0	0	2	0	0	0	0	0	0	0	0	0	0	0	2	0	0	0	0	0	0	0	0	0	0	2.8	2.8
O60518;A0A096LPA6;A0A096LNS2	O60518;A0A096LPA6	4;2;1	2;2;1	2;2;1	Ran-binding protein 6	RANBP6	sp|O60518|RNBP6_HUMAN Ran-binding protein 6 OS=Homo sapiens OX=9606 GN=RANBP6 PE=1 SV=2;tr|A0A096LPA6|A0A096LPA6_HUMAN Ran-binding protein 6 (Fragment) OS=Homo sapiens OX=9606 GN=RANBP6 PE=1 SV=1	3	4	2	2	0	4	2	2	0	0	0	0	0	0	0	0	0	2	0	0	0	0	0	0	0	0	0	0	0	2	0	0	0	0	0	0	0	0	0	0	3.4	1.7
A0A087X0U3;A0A087WT87;P43003-2;P43003	A0A087X0U3;A0A087WT87;P43003-2;P43003	1;1;1;1	1;1;1;1	1;1;1;1	Amino acid transporter;Excitatory amino acid transporter 1	SLC1A3	tr|A0A087X0U3|A0A087X0U3_HUMAN Amino acid transporter OS=Homo sapiens OX=9606 GN=SLC1A3 PE=1 SV=1;tr|A0A087WT87|A0A087WT87_HUMAN Amino acid transporter OS=Homo sapiens OX=9606 GN=SLC1A3 PE=1 SV=1;sp|P43003-2|EAA1_HUMAN Isoform 2 of Excitatory amino acid tr	4	1	1	1	0	0	0	0	0	0	0	0	1	0	0	0	0	0	0	0	0	0	0	0	1	0	0	0	0	0	0	0	0	0	0	0	1	0	0	0	2.8	2.8
O95983-2;O95983	O95983-2;O95983	1;1	1;1	1;1	Methyl-CpG-binding domain protein 3	MBD3	sp|O95983-2|MBD3_HUMAN Isoform 2 of Methyl-CpG-binding domain protein 3 OS=Homo sapiens OX=9606 GN=MBD3;sp|O95983|MBD3_HUMAN Methyl-CpG-binding domain protein 3 OS=Homo sapiens OX=9606 GN=MBD3 PE=1 SV=1	2	1	1	1	0	0	0	0	0	0	1	0	1	0	0	0	0	0	0	0	0	0	1	0	1	0	0	0	0	0	0	0	0	0	1	0	1	0	0	0	5.4	5.4
O95817	O95817	1	1	1	BAG family molecular chaperone regulator 3	BAG3	sp|O95817|BAG3_HUMAN BAG family molecular chaperone regulator 3 OS=Homo sapiens OX=9606 GN=BAG3 PE=1 SV=3	1	1	1	1	0	0	0	0	0	0	0	1	1	0	0	0	0	0	0	0	0	0	0	1	1	0	0	0	0	0	0	0	0	0	0	1	1	0	0	0	2.3	2.3
A0A1B0GW05;Q2PZI1	A0A1B0GW05;Q2PZI1	1;1	1;1	1;1	Probable C-mannosyltransferase DPY19L1	DPY19L1	tr|A0A1B0GW05|A0A1B0GW05_HUMAN Probable C-mannosyltransferase DPY19L1 OS=Homo sapiens OX=9606 GN=DPY19L1 PE=1 SV=1;sp|Q2PZI1|D19L1_HUMAN Probable C-mannosyltransferase DPY19L1 OS=Homo sapiens OX=9606 GN=DPY19L1 PE=2 SV=1	2	1	1	1	0	0	0	0	0	0	0	0	0	1	0	0	0	0	0	0	0	0	0	0	0	1	0	0	0	0	0	0	0	0	0	0	0	1	0	0	2.7	2.7
Q8N3U4;Q8N3U4-2	Q8N3U4;Q8N3U4-2	1;1	1;1	1;1	Cohesin subunit SA-2	STAG2	sp|Q8N3U4|STAG2_HUMAN Cohesin subunit SA-2 OS=Homo sapiens OX=9606 GN=STAG2 PE=1 SV=3;sp|Q8N3U4-2|STAG2_HUMAN Isoform 2 of Cohesin subunit SA-2 OS=Homo sapiens OX=9606 GN=STAG2	2	1	1	1	0	0	0	0	0	0	0	0	1	1	0	0	0	0	0	0	0	0	0	0	1	1	0	0	0	0	0	0	0	0	0	0	1	1	0	0	1.7	1.7
O15270	O15270	2	2	2	Serine palmitoyltransferase 2	SPTLC2	sp|O15270|SPTC2_HUMAN Serine palmitoyltransferase 2 OS=Homo sapiens OX=9606 GN=SPTLC2 PE=1 SV=1	1	2	2	2	0	0	0	0	0	0	0	2	0	0	0	0	0	0	0	0	0	0	0	2	0	0	0	0	0	0	0	0	0	0	0	2	0	0	0	0	5.2	5.2
A0A0A0MRH6;Q5JRA6-2;Q5JRA6	A0A0A0MRH6;Q5JRA6-2;Q5JRA6	1;1;1	1;1;1	1;1;1	Melanoma inhibitory activity protein 3	MIA3	tr|A0A0A0MRH6|A0A0A0MRH6_HUMAN Transport and Golgi organization protein 1 homolog (Fragment) OS=Homo sapiens OX=9606 GN=MIA3 PE=1 SV=6;sp|Q5JRA6-2|TGO1_HUMAN Isoform 2 of Transport and Golgi organization protein 1 homolog OS=Homo sapiens OX=9606 GN=MIA3;sp	3	1	1	1	0	0	0	0	0	0	0	0	1	0	0	0	0	0	0	0	0	0	0	0	1	0	0	0	0	0	0	0	0	0	0	0	1	0	0	0	2.2	2.2
E7EMD0;H0Y4R2;P16435	E7EMD0;H0Y4R2;P16435	2;2;2	2;2;2	2;2;2	NADPH--cytochrome P450 reductase	POR	tr|E7EMD0|E7EMD0_HUMAN NADPH--cytochrome P450 reductase OS=Homo sapiens OX=9606 GN=POR PE=1 SV=1;tr|H0Y4R2|H0Y4R2_HUMAN NADPH--cytochrome P450 reductase (Fragment) OS=Homo sapiens OX=9606 GN=POR PE=1 SV=1;sp|P16435|NCPR_HUMAN NADPH--cytochrome P450 reducta	3	2	2	2	0	1	0	0	0	0	0	0	1	0	0	0	0	1	0	0	0	0	0	0	1	0	0	0	0	1	0	0	0	0	0	0	1	0	0	0	6	6
O15355	O15355	2	2	2	Protein phosphatase 1G	PPM1G	sp|O15355|PPM1G_HUMAN Protein phosphatase 1G OS=Homo sapiens OX=9606 GN=PPM1G PE=1 SV=1	1	2	2	2	0	0	0	0	0	0	0	0	0	2	0	0	0	0	0	0	0	0	0	0	0	2	0	0	0	0	0	0	0	0	0	0	0	2	0	0	5.3	5.3
Q8TDW4-6;Q8TDW4-2;Q8TDW4-7;Q8TDW4-5;Q8TDW4-3;Q8TDW4;Q8TDW4-4;H0Y7M0;Q8TDW4-8	Q8TDW4-6;Q8TDW4-2;Q8TDW4-7;Q8TDW4-5;Q8TDW4-3;Q8TDW4;Q8TDW4-4;H0Y7M0;Q8TDW4-8	4;4;4;4;4;4;3;2;2	1;1;1;1;1;1;0;0;0	1;1;1;1;1;1;0;0;0	Suppressor of tumorigenicity 7 protein-like	ST7L	sp|Q8TDW4-6|ST7L_HUMAN Isoform 6 of Suppressor of tumorigenicity 7 protein-like OS=Homo sapiens OX=9606 GN=ST7L;sp|Q8TDW4-2|ST7L_HUMAN Isoform 2 of Suppressor of tumorigenicity 7 protein-like OS=Homo sapiens OX=9606 GN=ST7L;sp|Q8TDW4-7|ST7L_HUMAN Isoform 7	9	4	1	1	0	0	0	0	0	0	1	0	1	2	3	0	0	0	0	0	0	0	1	0	0	0	0	0	0	0	0	0	0	0	1	0	0	0	0	0	10.4	4.8
C9JXK9;C9JUT4;A0A087WZF1;Q93052	C9JXK9;C9JUT4;A0A087WZF1;Q93052	1;1;1;1	1;1;1;1	1;1;1;1	Lipoma-preferred partner	LPP	tr|C9JXK9|C9JXK9_HUMAN Lipoma-preferred partner (Fragment) OS=Homo sapiens OX=9606 GN=LPP PE=1 SV=1;tr|C9JUT4|C9JUT4_HUMAN LIM domain containing preferred translocation partner in lipoma, isoform CRA_e OS=Homo sapiens OX=9606 GN=LPP PE=1 SV=1;tr|A0A087WZF1	4	1	1	1	0	0	0	0	0	0	0	1	1	0	0	0	0	0	0	0	0	0	0	1	1	0	0	0	0	0	0	0	0	0	0	1	1	0	0	0	6	6
Q8NE01-2;Q8NE01-3;Q8NE01	Q8NE01-2;Q8NE01-3;Q8NE01	2;2;2	2;2;2	2;2;2	Metal transporter CNNM3	CNNM3	sp|Q8NE01-2|CNNM3_HUMAN Isoform 2 of Metal transporter CNNM3 OS=Homo sapiens OX=9606 GN=CNNM3;sp|Q8NE01-3|CNNM3_HUMAN Isoform 3 of Metal transporter CNNM3 OS=Homo sapiens OX=9606 GN=CNNM3;sp|Q8NE01|CNNM3_HUMAN Metal transporter CNNM3 OS=Homo sapiens OX=960	3	2	2	2	0	0	0	0	0	0	0	2	0	0	0	0	0	0	0	0	0	0	0	2	0	0	0	0	0	0	0	0	0	0	0	2	0	0	0	0	6.1	6.1
H0YLA2;P37108	H0YLA2;P37108	1;1	1;1	1;1	Signal recognition particle 14 kDa protein	SRP14	tr|H0YLA2|H0YLA2_HUMAN Signal recognition particle 14 kDa protein OS=Homo sapiens OX=9606 GN=SRP14 PE=1 SV=1;sp|P37108|SRP14_HUMAN Signal recognition particle 14 kDa protein OS=Homo sapiens OX=9606 GN=SRP14 PE=1 SV=2	2	1	1	1	0	0	0	0	0	0	0	0	0	1	1	0	0	0	0	0	0	0	0	0	0	1	1	0	0	0	0	0	0	0	0	0	0	1	1	0	12.2	12.2
A0A0A0MRM8;Q9UM54-6	A0A0A0MRM8;Q9UM54-6	1;1	1;1	1;1		MYO6	tr|A0A0A0MRM8|A0A0A0MRM8_HUMAN Unconventional myosin-VI OS=Homo sapiens OX=9606 GN=MYO6 PE=1 SV=1;sp|Q9UM54-6|MYO6_HUMAN Isoform 6 of Unconventional myosin-VI OS=Homo sapiens OX=9606 GN=MYO6	2	1	1	1	0	0	0	0	0	0	1	0	0	0	0	0	0	0	0	0	0	0	1	0	0	0	0	0	0	0	0	0	0	0	1	0	0	0	0	0	1.4	1.4
CON__O95678;O95678	CON__O95678;O95678	22;22	1;1	1;1	Keratin, type II cytoskeletal 75	KRT75	;sp|O95678|K2C75_HUMAN Keratin, type II cytoskeletal 75 OS=Homo sapiens OX=9606 GN=KRT75 PE=1 SV=2	2	22	1	1	3	4	7	8	4	3	2	18	2	5	13	3	0	0	0	0	0	0	0	0	0	0	0	1	0	0	0	0	0	0	0	0	0	0	0	1	22.9	2.2
Q9Y6M7-5;H7C3C4;Q9Y6M7-6;Q9Y6M7-13;Q9Y6M7-8;Q9Y6M7-7	Q9Y6M7-5;H7C3C4;Q9Y6M7-6;Q9Y6M7-13;Q9Y6M7-8;Q9Y6M7-7	1;1;1;1;1;1	1;1;1;1;1;1	1;1;1;1;1;1	Anion exchange protein	SLC4A7	sp|Q9Y6M7-5|S4A7_HUMAN Isoform 5 of Sodium bicarbonate cotransporter 3 OS=Homo sapiens OX=9606 GN=SLC4A7;tr|H7C3C4|H7C3C4_HUMAN Anion exchange protein (Fragment) OS=Homo sapiens OX=9606 GN=SLC4A7 PE=1 SV=1;sp|Q9Y6M7-6|S4A7_HUMAN Isoform 6 of Sodium bicarbo	6	1	1	1	0	0	0	0	0	0	0	0	1	0	0	0	0	0	0	0	0	0	0	0	1	0	0	0	0	0	0	0	0	0	0	0	1	0	0	0	2	2
U3KQK0;Q99880;Q99879;Q99877;Q93079;Q8N257;Q5QNW6;Q16778;P62807;P58876;P57053;P33778;P23527;P06899;O60814;Q5QNW6-2	U3KQK0;Q99880;Q99879;Q99877;Q93079;Q8N257;Q5QNW6;Q16778;P62807;P58876;P57053;P33778;P23527;P06899;O60814;Q5QNW6-2	1;1;1;1;1;1;1;1;1;1;1;1;1;1;1;1	1;1;1;1;1;1;1;1;1;1;1;1;1;1;1;1	1;1;1;1;1;1;1;1;1;1;1;1;1;1;1;1	Histone H2B;Histone H2B type 1-L;Histone H2B type 1-M;Histone H2B type 1-N;Histone H2B type 1-H;Histone H2B type 3-B;Histone H2B type 2-F;Histone H2B type 2-E;Histone H2B type 1-C/E/F/G/I;Histone H2B type 1-D;Histone H2B type F-S;Histone H2B type 1-B;Histone H2B type 1-O;Histone H2B type 1-J;Histone H2B type 1-K	HIST1H2BN;HIST1H2BL;HIST1H2BM;HIST1H2BH;HIST3H2BB;HIST2H2BF;HIST2H2BE;HIST1H2BC;HIST1H2BD;H2BFS;HIST1H2BB;HIST1H2BO;HIST1H2BJ;HIST1H2BK	tr|U3KQK0|U3KQK0_HUMAN Histone H2B OS=Homo sapiens OX=9606 GN=HIST1H2BN PE=1 SV=1;sp|Q99880|H2B1L_HUMAN Histone H2B type 1-L OS=Homo sapiens OX=9606 GN=HIST1H2BL PE=1 SV=3;sp|Q99879|H2B1M_HUMAN Histone H2B type 1-M OS=Homo sapiens OX=9606 GN=HIST1H2BM PE=1	16	1	1	1	0	1	0	0	0	0	0	1	0	0	0	0	0	1	0	0	0	0	0	1	0	0	0	0	0	1	0	0	0	0	0	1	0	0	0	0	9	9
Q9NRX5	Q9NRX5	1	1	1	Serine incorporator 1	SERINC1	sp|Q9NRX5|SERC1_HUMAN Serine incorporator 1 OS=Homo sapiens OX=9606 GN=SERINC1 PE=1 SV=1	1	1	1	1	0	0	0	0	0	0	0	0	1	0	1	0	0	0	0	0	0	0	0	0	1	0	1	0	0	0	0	0	0	0	0	0	1	0	1	0	3.8	3.8
H7C463;C9J406;B9A067;Q16891-3;Q16891-2;Q16891-4;Q16891	H7C463;C9J406;B9A067;Q16891-3;Q16891-2;Q16891-4;Q16891	2;2;2;2;2;2;2	2;2;2;2;2;2;2	2;2;2;2;2;2;2	MICOS complex subunit MIC60	IMMT	tr|H7C463|H7C463_HUMAN MICOS complex subunit MIC60 (Fragment) OS=Homo sapiens OX=9606 GN=IMMT PE=1 SV=1;tr|C9J406|C9J406_HUMAN MICOS complex subunit MIC60 OS=Homo sapiens OX=9606 GN=IMMT PE=1 SV=1;tr|B9A067|B9A067_HUMAN MICOS complex subunit MIC60 OS=Homo	7	2	2	2	0	0	1	0	0	0	0	0	1	0	0	0	0	0	1	0	0	0	0	0	1	0	0	0	0	0	1	0	0	0	0	0	1	0	0	0	5.4	5.4
Q9P258	Q9P258	1	1	1	Protein RCC2	RCC2	sp|Q9P258|RCC2_HUMAN Protein RCC2 OS=Homo sapiens OX=9606 GN=RCC2 PE=1 SV=2	1	1	1	1	0	0	1	0	0	0	0	1	0	0	0	0	0	0	1	0	0	0	0	1	0	0	0	0	0	0	1	0	0	0	0	1	0	0	0	0	3.3	3.3
P54652	P54652	13	2	2	Heat shock-related 70 kDa protein 2	HSPA2	sp|P54652|HSP72_HUMAN Heat shock-related 70 kDa protein 2 OS=Homo sapiens OX=9606 GN=HSPA2 PE=1 SV=1	1	13	2	2	6	8	9	9	7	7	8	8	8	9	12	8	0	0	0	0	0	0	0	0	0	0	2	0	0	0	0	0	0	0	0	0	0	0	2	0	18.5	3.6
F8W7T0;Q9UGI8-2;Q9UGI8	F8W7T0;Q9UGI8-2;Q9UGI8	1;1;1	1;1;1	1;1;1	Testin	TES	tr|F8W7T0|F8W7T0_HUMAN Testin (Fragment) OS=Homo sapiens OX=9606 GN=TES PE=1 SV=1;sp|Q9UGI8-2|TES_HUMAN Isoform 2 of Testin OS=Homo sapiens OX=9606 GN=TES;sp|Q9UGI8|TES_HUMAN Testin OS=Homo sapiens OX=9606 GN=TES PE=1 SV=1	3	1	1	1	0	0	0	0	0	0	0	1	1	0	0	0	0	0	0	0	0	0	0	1	1	0	0	0	0	0	0	0	0	0	0	1	1	0	0	0	15.2	15.2
S4R456;K7EM56;A0A0B4J2B4;K7EJ78;S4R417;K7EQJ5;K7ELC2;P62841	S4R456;K7EM56;A0A0B4J2B4;K7EJ78;S4R417;K7EQJ5;K7ELC2;P62841	1;1;1;1;1;1;1;1	1;1;1;1;1;1;1;1	1;1;1;1;1;1;1;1	40S ribosomal protein S15	RPS15	tr|S4R456|S4R456_HUMAN 40S ribosomal protein S15 (Fragment) OS=Homo sapiens OX=9606 GN=RPS15 PE=1 SV=1;tr|K7EM56|K7EM56_HUMAN 40S ribosomal protein S15 OS=Homo sapiens OX=9606 GN=RPS15 PE=1 SV=2;tr|A0A0B4J2B4|A0A0B4J2B4_HUMAN 40S ribosomal protein S15 OS=H	8	1	1	1	0	0	0	0	0	0	0	1	1	0	0	0	0	0	0	0	0	0	0	1	1	0	0	0	0	0	0	0	0	0	0	1	1	0	0	0	27.9	27.9
Q5T7N0;A0A2R8Y6J3;P46777	Q5T7N0;A0A2R8Y6J3;P46777	1;1;1	1;1;1	1;1;1	60S ribosomal protein L5	RPL5	tr|Q5T7N0|Q5T7N0_HUMAN 60S ribosomal protein L5 (Fragment) OS=Homo sapiens OX=9606 GN=RPL5 PE=1 SV=2;tr|A0A2R8Y6J3|A0A2R8Y6J3_HUMAN 60S ribosomal protein L5 (Fragment) OS=Homo sapiens OX=9606 GN=RPL5 PE=1 SV=1;sp|P46777|RL5_HUMAN 60S ribosomal protein L5 O	3	1	1	1	0	0	0	0	0	0	0	1	0	0	0	0	0	0	0	0	0	0	0	1	0	0	0	0	0	0	0	0	0	0	0	1	0	0	0	0	10.8	10.8
F8W1B3;Q8WUD6-2;Q8WUD6	F8W1B3;Q8WUD6-2;Q8WUD6	1;1;1	1;1;1	1;1;1	Cholinephosphotransferase 1	CHPT1	tr|F8W1B3|F8W1B3_HUMAN Cholinephosphotransferase 1 OS=Homo sapiens OX=9606 GN=CHPT1 PE=1 SV=1;sp|Q8WUD6-2|CHPT1_HUMAN Isoform 2 of Cholinephosphotransferase 1 OS=Homo sapiens OX=9606 GN=CHPT1;sp|Q8WUD6|CHPT1_HUMAN Cholinephosphotransferase 1 OS=Homo sapien	3	1	1	1	0	0	0	0	0	0	0	0	0	0	1	0	0	0	0	0	0	0	0	0	0	0	1	0	0	0	0	0	0	0	0	0	0	0	1	0	3	3
H0YDN9;E9PQP3;A0A0D9SF70;G5E9L0;Q8N6H7-3;Q8N6H7-2;Q8N6H7	H0YDN9;E9PQP3;A0A0D9SF70;G5E9L0;Q8N6H7-3;Q8N6H7-2;Q8N6H7	1;1;1;1;1;1;1	1;1;1;1;1;1;1	1;1;1;1;1;1;1	ADP-ribosylation factor GTPase-activating protein 2	ARFGAP2	tr|H0YDN9|H0YDN9_HUMAN ADP-ribosylation factor GTPase-activating protein 2 (Fragment) OS=Homo sapiens OX=9606 GN=ARFGAP2 PE=1 SV=1;tr|E9PQP3|E9PQP3_HUMAN ADP-ribosylation factor GTPase-activating protein 2 (Fragment) OS=Homo sapiens OX=9606 GN=ARFGAP2 PE=1	7	1	1	1	0	0	0	0	0	0	0	1	1	0	0	0	0	0	0	0	0	0	0	1	1	0	0	0	0	0	0	0	0	0	0	1	1	0	0	0	7.6	7.6
J3KP58;P30622-2;P30622-1;P30622;F5H367;F5H270;F5H1T5;A0A3B3ITA2;F5H6A0;F5H0N7	J3KP58;P30622-2;P30622-1;P30622;F5H367;F5H270;F5H1T5;A0A3B3ITA2;F5H6A0;F5H0N7	2;2;2;2;1;1;1;1;1;1	2;2;2;2;1;1;1;1;1;1	2;2;2;2;1;1;1;1;1;1	CAP-Gly domain-containing linker protein 1	CLIP1	tr|J3KP58|J3KP58_HUMAN CAP-Gly domain-containing linker protein 1 OS=Homo sapiens OX=9606 GN=CLIP1 PE=1 SV=2;sp|P30622-2|CLIP1_HUMAN Isoform 3 of CAP-Gly domain-containing linker protein 1 OS=Homo sapiens OX=9606 GN=CLIP1;sp|P30622-1|CLIP1_HUMAN Isoform 2	10	2	2	2	1	0	0	0	0	0	0	0	0	1	0	0	1	0	0	0	0	0	0	0	0	1	0	0	1	0	0	0	0	0	0	0	0	1	0	0	1.7	1.7
H3BNG8;I3L470;H0Y2M6;P51798-2;P51798	H3BNG8;I3L470;H0Y2M6;P51798-2;P51798	1;1;1;1;1	1;1;1;1;1	1;1;1;1;1	H(+)/Cl(-) exchange transporter 7	CLCN7	tr|H3BNG8|H3BNG8_HUMAN H(+)/Cl(-) exchange transporter 7 (Fragment) OS=Homo sapiens OX=9606 GN=CLCN7 PE=1 SV=8;tr|I3L470|I3L470_HUMAN H(+)/Cl(-) exchange transporter 7 (Fragment) OS=Homo sapiens OX=9606 GN=CLCN7 PE=1 SV=1;tr|H0Y2M6|H0Y2M6_HUMAN Chloride ch	5	1	1	1	0	0	0	0	0	0	0	0	0	1	0	0	0	0	0	0	0	0	0	0	0	1	0	0	0	0	0	0	0	0	0	0	0	1	0	0	16.9	16.9
K7EP71;Q7LGA3-3;Q7LGA3-2;Q7LGA3	K7EP71;Q7LGA3-3;Q7LGA3-2;Q7LGA3	1;1;1;1	1;1;1;1	1;1;1;1	Heparan sulfate 2-O-sulfotransferase 1	HS2ST1	tr|K7EP71|K7EP71_HUMAN Heparan sulfate 2-O-sulfotransferase 1 (Fragment) OS=Homo sapiens OX=9606 GN=HS2ST1 PE=1 SV=1;sp|Q7LGA3-3|HS2ST_HUMAN Isoform 3 of Heparan sulfate 2-O-sulfotransferase 1 OS=Homo sapiens OX=9606 GN=HS2ST1;sp|Q7LGA3-2|HS2ST_HUMAN Isofo	4	1	1	1	0	0	0	1	0	0	0	0	1	0	0	0	0	0	0	1	0	0	0	0	1	0	0	0	0	0	0	1	0	0	0	0	1	0	0	0	14.4	14.4
P05198	P05198	1	1	1	Eukaryotic translation initiation factor 2 subunit 1	EIF2S1	sp|P05198|IF2A_HUMAN Eukaryotic translation initiation factor 2 subunit 1 OS=Homo sapiens OX=9606 GN=EIF2S1 PE=1 SV=3	1	1	1	1	0	0	0	0	0	0	0	0	0	0	0	1	0	0	0	0	0	0	0	0	0	0	0	1	0	0	0	0	0	0	0	0	0	0	0	1	3.8	3.8
S4R3N9;A0A0A0MS41;A0A1P0AYU5;Q9BWM7	S4R3N9;A0A0A0MS41;A0A1P0AYU5;Q9BWM7	2;2;2;2	2;2;2;2	2;2;2;2	Sideroflexin;Sideroflexin-3	SFXN3	tr|S4R3N9|S4R3N9_HUMAN Sideroflexin-3 OS=Homo sapiens OX=9606 GN=SFXN3 PE=1 SV=1;tr|A0A0A0MS41|A0A0A0MS41_HUMAN Sidoreflexin OS=Homo sapiens OX=9606 GN=SFXN3 PE=1 SV=1;tr|A0A1P0AYU5|A0A1P0AYU5_HUMAN Sidoreflexin OS=Homo sapiens OX=9606 GN=SFXN3 PE=1 SV=1;s	4	2	2	2	0	0	0	0	0	1	0	1	1	0	0	0	0	0	0	0	0	1	0	1	1	0	0	0	0	0	0	0	0	1	0	1	1	0	0	0	15.3	15.3
A0A087WVC1;Q9NR30-2;Q9BQ39;Q9NR30	A0A087WVC1;Q9NR30-2;Q9BQ39;Q9NR30	1;1;1;1	1;1;1;1	1;1;1;1	Nucleolar RNA helicase 2;ATP-dependent RNA helicase DDX50	DDX50;DDX21	tr|A0A087WVC1|A0A087WVC1_HUMAN ATP-dependent RNA helicase DDX50 OS=Homo sapiens OX=9606 GN=DDX50 PE=1 SV=1;sp|Q9NR30-2|DDX21_HUMAN Isoform 2 of Nucleolar RNA helicase 2 OS=Homo sapiens OX=9606 GN=DDX21;sp|Q9BQ39|DDX50_HUMAN ATP-dependent RNA helicase DDX50	4	1	1	1	0	0	0	0	0	0	0	1	0	0	0	0	0	0	0	0	0	0	0	1	0	0	0	0	0	0	0	0	0	0	0	1	0	0	0	0	2.1	2.1
Q05BS2;Q96SL1-2;Q96SL1	Q05BS2;Q96SL1-2;Q96SL1	1;1;1	1;1;1	1;1;1	Disrupted in renal carcinoma protein 2	DIRC2	tr|Q05BS2|Q05BS2_HUMAN DIRC2 protein OS=Homo sapiens OX=9606 GN=SLC49A4 PE=1 SV=1;sp|Q96SL1-2|DIRC2_HUMAN Isoform 2 of Solute carrier family 49 member 4 OS=Homo sapiens OX=9606 GN=SLC49A4;sp|Q96SL1|DIRC2_HUMAN Solute carrier family 49 member 4 OS=Homo sapi	3	1	1	1	0	0	0	0	0	0	0	0	0	1	1	0	0	0	0	0	0	0	0	0	0	1	1	0	0	0	0	0	0	0	0	0	0	1	1	0	13.9	13.9
A0A0U1RQC3;F2Z2V6;A0A0U1RQM8;A0A0U1RQU2;A0A0U1RRI9;A0A0U1RQE9;C9J165;A0A0U1RQT0;P47897-2;P47897	A0A0U1RQC3;F2Z2V6;A0A0U1RQM8;A0A0U1RQU2;A0A0U1RRI9;A0A0U1RQE9;C9J165;A0A0U1RQT0;P47897-2;P47897	1;1;1;1;1;1;1;1;1;1	1;1;1;1;1;1;1;1;1;1	1;1;1;1;1;1;1;1;1;1	Glutamine--tRNA ligase	QARS	tr|A0A0U1RQC3|A0A0U1RQC3_HUMAN Glutamine--tRNA ligase OS=Homo sapiens OX=9606 GN=QARS PE=1 SV=1;tr|F2Z2V6|F2Z2V6_HUMAN Glutamine--tRNA ligase OS=Homo sapiens OX=9606 GN=QARS PE=1 SV=1;tr|A0A0U1RQM8|A0A0U1RQM8_HUMAN Glutamine--tRNA ligase (Fragment) OS=Homo	10	1	1	1	0	0	0	0	0	0	1	0	1	0	0	0	0	0	0	0	0	0	1	0	1	0	0	0	0	0	0	0	0	0	1	0	1	0	0	0	26.9	26.9
A3KMH1-2;A3KMH1-3;A3KMH1	A3KMH1-2;A3KMH1-3;A3KMH1	2;2;2	2;2;2	2;2;2	von Willebrand factor A domain-containing protein 8	VWA8	sp|A3KMH1-2|VWA8_HUMAN Isoform 2 of von Willebrand factor A domain-containing protein 8 OS=Homo sapiens OX=9606 GN=VWA8;sp|A3KMH1-3|VWA8_HUMAN Isoform 3 of von Willebrand factor A domain-containing protein 8 OS=Homo sapiens OX=9606 GN=VWA8;sp|A3KMH1|VWA8_H	3	2	2	2	0	0	0	1	0	0	0	0	0	2	0	0	0	0	0	1	0	0	0	0	0	2	0	0	0	0	0	1	0	0	0	0	0	2	0	0	2.2	2.2
Q6YHK3-3;Q6YHK3-4;Q6YHK3	Q6YHK3-3;Q6YHK3-4;Q6YHK3	1;1;1	1;1;1	1;1;1	CD109 antigen	CD109	sp|Q6YHK3-3|CD109_HUMAN Isoform 3 of CD109 antigen OS=Homo sapiens OX=9606 GN=CD109;sp|Q6YHK3-4|CD109_HUMAN Isoform 4 of CD109 antigen OS=Homo sapiens OX=9606 GN=CD109;sp|Q6YHK3|CD109_HUMAN CD109 antigen OS=Homo sapiens OX=9606 GN=CD109 PE=1 SV=2	3	1	1	1	0	0	0	0	0	0	0	1	1	0	0	0	0	0	0	0	0	0	0	1	1	0	0	0	0	0	0	0	0	0	0	1	1	0	0	0	2.9	2.9
H3BRM9;F5H0J3;A0A3B3ISG8;Q16795	H3BRM9;F5H0J3;A0A3B3ISG8;Q16795	1;1;1;1	1;1;1;1	1;1;1;1	NADH dehydrogenase [ubiquinone] 1 alpha subcomplex subunit 9, mitochondrial	NDUFA9	tr|H3BRM9|H3BRM9_HUMAN Uncharacterized protein (Fragment) OS=Homo sapiens OX=9606 PE=4 SV=2;tr|F5H0J3|F5H0J3_HUMAN NADH dehydrogenase [ubiquinone] 1 alpha subcomplex subunit 9, mitochondrial OS=Homo sapiens OX=9606 GN=NDUFA9 PE=1 SV=1;tr|A0A3B3ISG8|A0A3B3I	4	1	1	1	0	0	0	0	0	0	0	1	1	0	0	0	0	0	0	0	0	0	0	1	1	0	0	0	0	0	0	0	0	0	0	1	1	0	0	0	15.7	15.7
Q9UKR5	Q9UKR5	2	2	2	Probable ergosterol biosynthetic protein 28	C14orf1	sp|Q9UKR5|ERG28_HUMAN Probable ergosterol biosynthetic protein 28 OS=Homo sapiens OX=9606 GN=ERG28 PE=1 SV=1	1	2	2	2	0	0	0	0	0	2	0	0	0	0	1	0	0	0	0	0	0	2	0	0	0	0	1	0	0	0	0	0	0	2	0	0	0	0	1	0	12.1	12.1
Q96A33-2;Q96A33	Q96A33-2;Q96A33	2;2	2;2	2;2	Coiled-coil domain-containing protein 47	CCDC47	sp|Q96A33-2|CCD47_HUMAN Isoform 2 of Coiled-coil domain-containing protein 47 OS=Homo sapiens OX=9606 GN=CCDC47;sp|Q96A33|CCD47_HUMAN Coiled-coil domain-containing protein 47 OS=Homo sapiens OX=9606 GN=CCDC47 PE=1 SV=1	2	2	2	2	0	0	0	0	0	0	0	2	0	0	0	0	0	0	0	0	0	0	0	2	0	0	0	0	0	0	0	0	0	0	0	2	0	0	0	0	5.8	5.8
Q9UHW5;Q9UHW5-2;S4R3M7;H0YI19;F8W1F4;Q9UHW5-3	Q9UHW5;Q9UHW5-2;S4R3M7;H0YI19;F8W1F4;Q9UHW5-3	2;2;1;1;1;1	2;2;1;1;1;1	2;2;1;1;1;1	GPN-loop GTPase 3	GPN3	sp|Q9UHW5|GPN3_HUMAN GPN-loop GTPase 3 OS=Homo sapiens OX=9606 GN=GPN3 PE=1 SV=2;sp|Q9UHW5-2|GPN3_HUMAN Isoform 2 of GPN-loop GTPase 3 OS=Homo sapiens OX=9606 GN=GPN3;tr|S4R3M7|S4R3M7_HUMAN GPN-loop GTPase 3 (Fragment) OS=Homo sapiens OX=9606 GN=GPN3 PE=1	6	2	2	2	0	0	0	0	0	0	0	0	0	1	0	2	0	0	0	0	0	0	0	0	0	1	0	2	0	0	0	0	0	0	0	0	0	1	0	2	9.9	9.9
C9JRD2;C9JXB9;P25686-2;P25686;C9J1G2;E7ETU0;C9JX00	C9JRD2;C9JXB9;P25686-2;P25686;C9J1G2;E7ETU0;C9JX00	2;2;2;2;1;1;1	2;2;2;2;1;1;1	2;2;2;2;1;1;1	DnaJ homolog subfamily B member 2	DNAJB2	tr|C9JRD2|C9JRD2_HUMAN DnaJ homolog subfamily B member 2 (Fragment) OS=Homo sapiens OX=9606 GN=DNAJB2 PE=1 SV=1;tr|C9JXB9|C9JXB9_HUMAN DnaJ homolog subfamily B member 2 (Fragment) OS=Homo sapiens OX=9606 GN=DNAJB2 PE=1 SV=1;sp|P25686-2|DNJB2_HUMAN Isoform	7	2	2	2	0	0	0	0	0	0	2	0	0	0	0	0	0	0	0	0	0	0	2	0	0	0	0	0	0	0	0	0	0	0	2	0	0	0	0	0	14	14
P21266	P21266	1	1	1	Glutathione S-transferase Mu 3	GSTM3	sp|P21266|GSTM3_HUMAN Glutathione S-transferase Mu 3 OS=Homo sapiens OX=9606 GN=GSTM3 PE=1 SV=3	1	1	1	1	0	0	1	0	0	0	0	1	0	0	0	0	0	0	1	0	0	0	0	1	0	0	0	0	0	0	1	0	0	0	0	1	0	0	0	0	5.3	5.3
Q8TBN0-2;Q8TBN0	Q8TBN0-2;Q8TBN0	1;1	1;1	1;1	Guanine nucleotide exchange factor for Rab-3A	RAB3IL1	sp|Q8TBN0-2|R3GEF_HUMAN Isoform 2 of Guanine nucleotide exchange factor for Rab-3A OS=Homo sapiens OX=9606 GN=RAB3IL1;sp|Q8TBN0|R3GEF_HUMAN Guanine nucleotide exchange factor for Rab-3A OS=Homo sapiens OX=9606 GN=RAB3IL1 PE=1 SV=1	2	1	1	1	0	0	0	0	0	0	1	1	0	0	0	0	0	0	0	0	0	0	1	1	0	0	0	0	0	0	0	0	0	0	1	1	0	0	0	0	5.3	5.3
A0A452Q6Z9;Q9BU40	A0A452Q6Z9;Q9BU40	1;1	1;1	1;1	Chordin-like protein 1	CHRDL1	tr|A0A452Q6Z9|A0A452Q6Z9_HUMAN Chordin-like protein 1 OS=Homo sapiens OX=9606 GN=CHRDL1 PE=1 SV=1;sp|Q9BU40|CRDL1_HUMAN Chordin-like protein 1 OS=Homo sapiens OX=9606 GN=CHRDL1 PE=1 SV=2	2	1	1	1	0	0	0	0	0	0	1	0	0	0	0	0	0	0	0	0	0	0	1	0	0	0	0	0	0	0	0	0	0	0	1	0	0	0	0	0	2.7	2.7
H7C466;Q8WU90	H7C466;Q8WU90	1;1	1;1	1;1	Zinc finger CCCH domain-containing protein 15	ZC3H15	tr|H7C466|H7C466_HUMAN Zinc finger CCCH domain-containing protein 15 (Fragment) OS=Homo sapiens OX=9606 GN=ZC3H15 PE=1 SV=1;sp|Q8WU90|ZC3HF_HUMAN Zinc finger CCCH domain-containing protein 15 OS=Homo sapiens OX=9606 GN=ZC3H15 PE=1 SV=1	2	1	1	1	1	0	0	0	1	0	0	1	0	0	0	0	1	0	0	0	1	0	0	1	0	0	0	0	1	0	0	0	1	0	0	1	0	0	0	0	19.7	19.7
F8WCD0;Q8NC42	F8WCD0;Q8NC42	2;2	2;2	2;2	E3 ubiquitin-protein ligase RNF149	RNF149	tr|F8WCD0|F8WCD0_HUMAN E3 ubiquitin-protein ligase RNF149 OS=Homo sapiens OX=9606 GN=RNF149 PE=1 SV=1;sp|Q8NC42|RN149_HUMAN E3 ubiquitin-protein ligase RNF149 OS=Homo sapiens OX=9606 GN=RNF149 PE=2 SV=2	2	2	2	2	0	0	0	0	0	0	0	0	2	0	0	0	0	0	0	0	0	0	0	0	2	0	0	0	0	0	0	0	0	0	0	0	2	0	0	0	6.5	6.5
Q53H47-2;Q53H47	Q53H47-2;Q53H47	2;2	2;2	2;2	Histone-lysine N-methyltransferase SETMAR;Histone-lysine N-methyltransferase;Transposon Hsmar1 transposase	SETMAR	sp|Q53H47-2|SETMR_HUMAN Isoform 2 of Histone-lysine N-methyltransferase SETMAR OS=Homo sapiens OX=9606 GN=SETMAR;sp|Q53H47|SETMR_HUMAN Histone-lysine N-methyltransferase SETMAR OS=Homo sapiens OX=9606 GN=SETMAR PE=1 SV=2	2	2	2	2	0	0	0	0	0	0	1	1	0	0	0	0	0	0	0	0	0	0	1	1	0	0	0	0	0	0	0	0	0	0	1	1	0	0	0	0	9	9
CON__Q6IFZ6;CON__Q7Z794;Q7Z794	CON__Q6IFZ6;CON__Q7Z794;Q7Z794	9;5;5	1;1;1	1;1;1	Keratin, type II cytoskeletal 1b	KRT77	;;sp|Q7Z794|K2C1B_HUMAN Keratin, type II cytoskeletal 1b OS=Homo sapiens OX=9606 GN=KRT77 PE=2 SV=3	3	9	1	1	2	3	5	4	2	3	2	8	2	3	9	1	1	0	0	0	0	0	0	1	0	0	1	0	1	0	0	0	0	0	0	1	0	0	1	0	9.1	2.1
Q9H490-2;Q9H490	Q9H490-2;Q9H490	1;1	1;1	1;1	Phosphatidylinositol glycan anchor biosynthesis class U protein	PIGU	sp|Q9H490-2|PIGU_HUMAN Isoform 2 of Phosphatidylinositol glycan anchor biosynthesis class U protein OS=Homo sapiens OX=9606 GN=PIGU;sp|Q9H490|PIGU_HUMAN Phosphatidylinositol glycan anchor biosynthesis class U protein OS=Homo sapiens OX=9606 GN=PIGU PE=1 SV	2	1	1	1	0	0	0	0	0	0	0	0	1	0	1	0	0	0	0	0	0	0	0	0	1	0	1	0	0	0	0	0	0	0	0	0	1	0	1	0	4.1	4.1
A8MU21;Q9BVK8-2;Q9BVK8	A8MU21;Q9BVK8-2;Q9BVK8	1;1;1	1;1;1	1;1;1	Transmembrane protein 147	TMEM147	tr|A8MU21|A8MU21_HUMAN Transmembrane protein 147 OS=Homo sapiens OX=9606 GN=TMEM147 PE=1 SV=1;sp|Q9BVK8-2|TM147_HUMAN Isoform 2 of Transmembrane protein 147 OS=Homo sapiens OX=9606 GN=TMEM147;sp|Q9BVK8|TM147_HUMAN Transmembrane protein 147 OS=Homo sapiens	3	1	1	1	0	0	0	0	0	0	0	0	1	0	1	0	0	0	0	0	0	0	0	0	1	0	1	0	0	0	0	0	0	0	0	0	1	0	1	0	9.2	9.2
P57054-3;P57054-2;P57054	P57054-3;P57054-2;P57054	1;1;1	1;1;1	1;1;1	Phosphatidylinositol N-acetylglucosaminyltransferase subunit P	PIGP	sp|P57054-3|PIGP_HUMAN Isoform C of Phosphatidylinositol N-acetylglucosaminyltransferase subunit P OS=Homo sapiens OX=9606 GN=PIGP;sp|P57054-2|PIGP_HUMAN Isoform A of Phosphatidylinositol N-acetylglucosaminyltransferase subunit P OS=Homo sapiens OX=9606 GN	3	1	1	1	0	0	0	0	0	0	0	0	0	1	1	0	0	0	0	0	0	0	0	0	0	1	1	0	0	0	0	0	0	0	0	0	0	1	1	0	14.8	14.8
Q3MIP1	Q3MIP1	2	2	2	Inositol 1,4,5-trisphosphate receptor-interacting protein-like 2	ITPRIPL2	sp|Q3MIP1|IPIL2_HUMAN Inositol 1,4,5-trisphosphate receptor-interacting protein-like 2 OS=Homo sapiens OX=9606 GN=ITPRIPL2 PE=1 SV=1	1	2	2	2	0	0	0	0	0	0	0	0	1	1	0	0	0	0	0	0	0	0	0	0	1	1	0	0	0	0	0	0	0	0	0	0	1	1	0	0	5.4	5.4
F8VU51;P49750-1;P49750	F8VU51;P49750-1;P49750	1;1;1	1;1;1	1;1;1	YLP motif-containing protein 1	YLPM1	tr|F8VU51|F8VU51_HUMAN YLP motif-containing protein 1 OS=Homo sapiens OX=9606 GN=YLPM1 PE=1 SV=1;sp|P49750-1|YLPM1_HUMAN Isoform 1 of YLP motif-containing protein 1 OS=Homo sapiens OX=9606 GN=YLPM1;sp|P49750|YLPM1_HUMAN YLP motif-containing protein 1 OS=Ho	3	1	1	1	0	0	0	0	0	0	1	0	1	1	0	0	0	0	0	0	0	0	1	0	1	1	0	0	0	0	0	0	0	0	1	0	1	1	0	0	1	1
K7EJE8;K7EKE6;P36776-3;P36776-2;P36776;K7ER27	K7EJE8;K7EKE6;P36776-3;P36776-2;P36776;K7ER27	2;2;2;2;2;1	2;2;2;2;2;1	2;2;2;2;2;1	Lon protease homolog, mitochondrial	LONP1	tr|K7EJE8|K7EJE8_HUMAN Lon protease homolog, mitochondrial OS=Homo sapiens OX=9606 GN=LONP1 PE=1 SV=1;tr|K7EKE6|K7EKE6_HUMAN Lon protease homolog, mitochondrial OS=Homo sapiens OX=9606 GN=LONP1 PE=1 SV=1;sp|P36776-3|LONM_HUMAN Isoform 3 of Lon protease hom	6	2	2	2	0	0	1	0	0	0	0	0	1	0	0	0	0	0	1	0	0	0	0	0	1	0	0	0	0	0	1	0	0	0	0	0	1	0	0	0	2.9	2.9
E9PI86;E9PRH9;H0YF33;Q5T624;P49321-2;P49321-4;P49321;P49321-3	E9PI86;E9PRH9;H0YF33;Q5T624;P49321-2;P49321-4;P49321;P49321-3	1;1;1;1;1;1;1;1	1;1;1;1;1;1;1;1	1;1;1;1;1;1;1;1	Nuclear autoantigenic sperm protein	NASP	tr|E9PI86|E9PI86_HUMAN Nuclear autoantigenic sperm protein (Fragment) OS=Homo sapiens OX=9606 GN=NASP PE=1 SV=1;tr|E9PRH9|E9PRH9_HUMAN Nuclear autoantigenic sperm protein (Fragment) OS=Homo sapiens OX=9606 GN=NASP PE=1 SV=1;tr|H0YF33|H0YF33_HUMAN Nuclear a	8	1	1	1	0	0	1	0	0	0	0	0	0	0	0	0	0	0	1	0	0	0	0	0	0	0	0	0	0	0	1	0	0	0	0	0	0	0	0	0	4.7	4.7
F8VUA6;G3V203;H0YHA7;J3QQ67;Q07020-2;Q07020;F8VYV2;A0A075B7A0	F8VUA6;G3V203;H0YHA7;J3QQ67;Q07020-2;Q07020;F8VYV2;A0A075B7A0	2;2;2;2;2;2;1;1	2;2;2;2;2;2;1;1	2;2;2;2;2;2;1;1	60S ribosomal protein L18	RPL18	tr|F8VUA6|F8VUA6_HUMAN 60S ribosomal protein L18 (Fragment) OS=Homo sapiens OX=9606 GN=RPL18 PE=1 SV=1;tr|G3V203|G3V203_HUMAN 60S ribosomal protein L18 OS=Homo sapiens OX=9606 GN=RPL18 PE=1 SV=1;tr|H0YHA7|H0YHA7_HUMAN 60S ribosomal protein L18 (Fragment) O	8	2	2	2	0	0	0	0	0	0	0	1	1	0	0	0	0	0	0	0	0	0	0	1	1	0	0	0	0	0	0	0	0	0	0	1	1	0	0	0	18.5	18.5
H3BU82;F8VZ44;Q9NRG9;F8VUB6;Q9NRG9-2	H3BU82;F8VZ44;Q9NRG9;F8VUB6;Q9NRG9-2	2;2;2;1;1	2;2;2;1;1	2;2;2;1;1	Aladin	AAAS	tr|H3BU82|H3BU82_HUMAN Aladin (Fragment) OS=Homo sapiens OX=9606 GN=AAAS PE=1 SV=1;tr|F8VZ44|F8VZ44_HUMAN Aladin OS=Homo sapiens OX=9606 GN=AAAS PE=1 SV=1;sp|Q9NRG9|AAAS_HUMAN Aladin OS=Homo sapiens OX=9606 GN=AAAS PE=1 SV=1;tr|F8VUB6|F8VUB6_HUMAN Aladin (	5	2	2	2	0	0	0	0	0	0	0	2	1	0	0	0	0	0	0	0	0	0	0	2	1	0	0	0	0	0	0	0	0	0	0	2	1	0	0	0	7.3	7.3
J3QRF7;Q96NT5-2;Q96NT5	J3QRF7;Q96NT5-2;Q96NT5	1;1;1	1;1;1	1;1;1	Proton-coupled folate transporter	SLC46A1	tr|J3QRF7|J3QRF7_HUMAN Proton-coupled folate transporter (Fragment) OS=Homo sapiens OX=9606 GN=SLC46A1 PE=1 SV=1;sp|Q96NT5-2|PCFT_HUMAN Isoform 2 of Proton-coupled folate transporter OS=Homo sapiens OX=9606 GN=SLC46A1;sp|Q96NT5|PCFT_HUMAN Proton-coupled fo	3	1	1	1	0	0	0	0	0	0	0	0	1	0	1	0	0	0	0	0	0	0	0	0	1	0	1	0	0	0	0	0	0	0	0	0	1	0	1	0	5.2	5.2
P34059;H3BP66	P34059;H3BP66	2;1	2;1	2;1	N-acetylgalactosamine-6-sulfatase	GALNS	sp|P34059|GALNS_HUMAN N-acetylgalactosamine-6-sulfatase OS=Homo sapiens OX=9606 GN=GALNS PE=1 SV=1;tr|H3BP66|H3BP66_HUMAN N-acetylgalactosamine-6-sulfatase (Fragment) OS=Homo sapiens OX=9606 GN=GALNS PE=1 SV=1	2	2	2	2	0	0	2	0	0	0	0	0	0	0	0	0	0	0	2	0	0	0	0	0	0	0	0	0	0	0	2	0	0	0	0	0	0	0	0	0	4.8	4.8
E9PJH7;Q9H936	E9PJH7;Q9H936	1;1	1;1	1;1	Mitochondrial glutamate carrier 1	SLC25A22	tr|E9PJH7|E9PJH7_HUMAN Mitochondrial glutamate carrier 1 (Fragment) OS=Homo sapiens OX=9606 GN=SLC25A22 PE=1 SV=5;sp|Q9H936|GHC1_HUMAN Mitochondrial glutamate carrier 1 OS=Homo sapiens OX=9606 GN=SLC25A22 PE=1 SV=1	2	1	1	1	0	0	0	0	0	0	0	1	1	1	0	0	0	0	0	0	0	0	0	1	1	1	0	0	0	0	0	0	0	0	0	1	1	1	0	0	4.8	4.8
Q8IV08	Q8IV08	1	1	1	Phospholipase D3	PLD3	sp|Q8IV08|PLD3_HUMAN Phospholipase D3 OS=Homo sapiens OX=9606 GN=PLD3 PE=1 SV=1	1	1	1	1	0	0	1	1	0	0	0	0	0	0	0	0	0	0	1	1	0	0	0	0	0	0	0	0	0	0	1	1	0	0	0	0	0	0	0	0	2.4	2.4
Q9Y289	Q9Y289	2	2	2	Sodium-dependent multivitamin transporter	SLC5A6	sp|Q9Y289|SC5A6_HUMAN Sodium-dependent multivitamin transporter OS=Homo sapiens OX=9606 GN=SLC5A6 PE=2 SV=2	1	2	2	2	0	1	0	0	0	0	0	0	2	0	0	0	0	1	0	0	0	0	0	0	2	0	0	0	0	1	0	0	0	0	0	0	2	0	0	0	3.8	3.8
A6NEM2;P51610-3;P51610-2;P51610;P51610-4	A6NEM2;P51610-3;P51610-2;P51610;P51610-4	1;1;1;1;1	1;1;1;1;1	1;1;1;1;1	Host cell factor 1;HCF N-terminal chain 1;HCF N-terminal chain 2;HCF N-terminal chain 3;HCF N-terminal chain 4;HCF N-terminal chain 5;HCF N-terminal chain 6;HCF C-terminal chain 1;HCF C-terminal chain 2;HCF C-terminal chain 3;HCF C-terminal chain 4;HCF C-terminal chain 5;HCF C-terminal chain 6	HCFC1	tr|A6NEM2|A6NEM2_HUMAN Host cell factor 1 OS=Homo sapiens OX=9606 GN=HCFC1 PE=1 SV=2;sp|P51610-3|HCFC1_HUMAN Isoform 3 of Host cell factor 1 OS=Homo sapiens OX=9606 GN=HCFC1;sp|P51610-2|HCFC1_HUMAN Isoform 2 of Host cell factor 1 OS=Homo sapiens OX=9606 GN	5	1	1	1	0	0	1	0	0	0	0	0	1	1	0	0	0	0	1	0	0	0	0	0	1	1	0	0	0	0	1	0	0	0	0	0	1	1	0	0	0.8	0.8
P05109	P05109	1	1	1	Protein S100-A8;Protein S100-A8, N-terminally processed	S100A8	sp|P05109|S10A8_HUMAN Protein S100-A8 OS=Homo sapiens OX=9606 GN=S100A8 PE=1 SV=1	1	1	1	1	0	0	0	0	0	0	0	0	0	0	1	0	0	0	0	0	0	0	0	0	0	0	1	0	0	0	0	0	0	0	0	0	0	0	1	0	11.8	11.8
M0R0P9;P31751;J3QKW1;P31751-2;M0QZW8;J3QL45;M0R283;C9JIJ1;A0A0A0MRF1;M0R275;J3KRI8;A0A1B0GXA2;A8MX96;E7EVP8;A0A087WY56;M0QZK3;J3QLS6;G3V3X1;C9JHS6;P31749-2;Q9Y243-2;Q9Y243;P31749	M0R0P9;P31751;J3QKW1;P31751-2	3;3;2;2;1;1;1;1;1;1;1;1;1;1;1;1;1;1;1;1;1;1;1	3;3;2;2;1;1;1;1;1;1;1;1;1;1;1;1;1;1;1;1;1;1;1	3;3;2;2;1;1;1;1;1;1;1;1;1;1;1;1;1;1;1;1;1;1;1	RAC-beta serine/threonine-protein kinase	AKT2	tr|M0R0P9|M0R0P9_HUMAN Non-specific serine/threonine protein kinase OS=Homo sapiens OX=9606 GN=AKT2 PE=1 SV=1;sp|P31751|AKT2_HUMAN RAC-beta serine/threonine-protein kinase OS=Homo sapiens OX=9606 GN=AKT2 PE=1 SV=2;tr|J3QKW1|J3QKW1_HUMAN RAC-beta serine/thr	23	3	3	3	0	0	0	0	0	0	0	0	0	2	1	0	0	0	0	0	0	0	0	0	0	2	1	0	0	0	0	0	0	0	0	0	0	2	1	0	8.7	8.7
O75533;H7C341	O75533	3;1	3;1	3;1	Splicing factor 3B subunit 1	SF3B1	sp|O75533|SF3B1_HUMAN Splicing factor 3B subunit 1 OS=Homo sapiens OX=9606 GN=SF3B1 PE=1 SV=3	2	3	3	3	0	0	1	0	0	0	0	1	1	0	0	0	0	0	1	0	0	0	0	1	1	0	0	0	0	0	1	0	0	0	0	1	1	0	0	0	2.1	2.1
G5E9G4;Q9ULT0;Q9ULT0-4;H0Y3V7;H7C055;Q9ULT0-3	G5E9G4;Q9ULT0;Q9ULT0-4;H0Y3V7;H7C055;Q9ULT0-3	2;2;2;1;1;1	2;2;2;1;1;1	2;2;2;1;1;1	Tetratricopeptide repeat protein 7A	TTC7A	tr|G5E9G4|G5E9G4_HUMAN Tetratricopeptide repeat domain 7A, isoform CRA_a OS=Homo sapiens OX=9606 GN=TTC7A PE=1 SV=1;sp|Q9ULT0|TTC7A_HUMAN Tetratricopeptide repeat protein 7A OS=Homo sapiens OX=9606 GN=TTC7A PE=1 SV=3;sp|Q9ULT0-4|TTC7A_HUMAN Isoform 3 of Te	6	2	2	2	0	0	0	1	0	0	0	0	0	2	0	0	0	0	0	1	0	0	0	0	0	2	0	0	0	0	0	1	0	0	0	0	0	2	0	0	3.3	3.3
Q13444-13;Q13444-10;Q13444-9;Q13444-8;Q13444-2;Q13444-7;Q13444-6;Q13444-12;Q13444-5;Q13444-4;Q13444-3;Q13444;Q13444-11	Q13444-13;Q13444-10;Q13444-9;Q13444-8;Q13444-2;Q13444-7;Q13444-6;Q13444-12;Q13444-5;Q13444-4;Q13444-3;Q13444;Q13444-11	2;2;2;2;2;2;2;2;2;2;2;2;1	2;2;2;2;2;2;2;2;2;2;2;2;1	2;2;2;2;2;2;2;2;2;2;2;2;1	Disintegrin and metalloproteinase domain-containing protein 15	ADAM15	sp|Q13444-13|ADA15_HUMAN Isoform 13 of Disintegrin and metalloproteinase domain-containing protein 15 OS=Homo sapiens OX=9606 GN=ADAM15;sp|Q13444-10|ADA15_HUMAN Isoform 10 of Disintegrin and metalloproteinase domain-containing protein 15 OS=Homo sapiens OX	13	2	2	2	0	0	0	0	0	0	0	2	1	0	0	0	0	0	0	0	0	0	0	2	1	0	0	0	0	0	0	0	0	0	0	2	1	0	0	0	5.1	5.1
C9JDR0;Q15738	C9JDR0;Q15738	2;2	2;2	2;2	Sterol-4-alpha-carboxylate 3-dehydrogenase, decarboxylating	NSDHL	tr|C9JDR0|C9JDR0_HUMAN Sterol-4-alpha-carboxylate 3-dehydrogenase, decarboxylating (Fragment) OS=Homo sapiens OX=9606 GN=NSDHL PE=1 SV=1;sp|Q15738|NSDHL_HUMAN Sterol-4-alpha-carboxylate 3-dehydrogenase, decarboxylating OS=Homo sapiens OX=9606 GN=NSDHL PE=1	2	2	2	2	0	0	0	0	0	0	0	2	0	0	1	0	0	0	0	0	0	0	0	2	0	0	1	0	0	0	0	0	0	0	0	2	0	0	1	0	11	11
J3KTL8;A6NHR9-3;A6NHR9-2;A6NHR9	J3KTL8;A6NHR9-3;A6NHR9-2;A6NHR9	2;2;2;2	2;2;2;2	2;2;2;2	Structural maintenance of chromosomes flexible hinge domain-containing protein 1	SMCHD1	tr|J3KTL8|J3KTL8_HUMAN Structural maintenance of chromosomes flexible hinge domain-containing protein 1 (Fragment) OS=Homo sapiens OX=9606 GN=SMCHD1 PE=1 SV=1;sp|A6NHR9-3|SMHD1_HUMAN Isoform 3 of Structural maintenance of chromosomes flexible hinge domain-	4	2	2	2	0	0	0	0	0	0	0	0	2	1	0	0	0	0	0	0	0	0	0	0	2	1	0	0	0	0	0	0	0	0	0	0	2	1	0	0	1.7	1.7
O00180	O00180	1	1	1	Potassium channel subfamily K member 1	KCNK1	sp|O00180|KCNK1_HUMAN Potassium channel subfamily K member 1 OS=Homo sapiens OX=9606 GN=KCNK1 PE=1 SV=1	1	1	1	1	0	0	0	0	0	0	0	0	0	0	1	0	0	0	0	0	0	0	0	0	0	0	1	0	0	0	0	0	0	0	0	0	0	0	1	0	3.6	3.6
Q3SXM5;H3BQI7;H3BT52;Q3SXM5-2	Q3SXM5;H3BQI7;H3BT52;Q3SXM5-2	2;1;1;1	2;1;1;1	2;1;1;1	Inactive hydroxysteroid dehydrogenase-like protein 1	HSDL1	sp|Q3SXM5|HSDL1_HUMAN Inactive hydroxysteroid dehydrogenase-like protein 1 OS=Homo sapiens OX=9606 GN=HSDL1 PE=1 SV=3;tr|H3BQI7|H3BQI7_HUMAN Inactive hydroxysteroid dehydrogenase-like protein 1 (Fragment) OS=Homo sapiens OX=9606 GN=HSDL1 PE=1 SV=1;tr|H3BT5	4	2	2	2	0	1	1	1	0	0	0	0	0	0	0	0	0	1	1	1	0	0	0	0	0	0	0	0	0	1	1	1	0	0	0	0	0	0	0	0	6.1	6.1
Q7Z5K2;Q7Z5K2-2;Q7Z5K2-3;Q8WVX6;F6QZY1	Q7Z5K2;Q7Z5K2-2;Q7Z5K2-3;Q8WVX6;F6QZY1	2;2;2;1;1	2;2;2;1;1	2;2;2;1;1	Wings apart-like protein homolog	WAPAL	sp|Q7Z5K2|WAPL_HUMAN Wings apart-like protein homolog OS=Homo sapiens OX=9606 GN=WAPL PE=1 SV=1;sp|Q7Z5K2-2|WAPL_HUMAN Isoform 2 of Wings apart-like protein homolog OS=Homo sapiens OX=9606 GN=WAPL;sp|Q7Z5K2-3|WAPL_HUMAN Isoform 3 of Wings apart-like protei	5	2	2	2	0	1	0	0	0	0	0	0	0	0	0	2	0	1	0	0	0	0	0	0	0	0	0	2	0	1	0	0	0	0	0	0	0	0	0	2	2.5	2.5
A0A1W2PQ13;A0A1W2PSA9;Q96MC6	A0A1W2PQ13;A0A1W2PSA9;Q96MC6	1;1;1	1;1;1	1;1;1	Hippocampus abundant transcript 1 protein	HIAT1	tr|A0A1W2PQ13|A0A1W2PQ13_HUMAN Uncharacterized protein OS=Homo sapiens OX=9606 PE=1 SV=1;tr|A0A1W2PSA9|A0A1W2PSA9_HUMAN Uncharacterized protein OS=Homo sapiens OX=9606 PE=1 SV=1;sp|Q96MC6|MF14A_HUMAN Hippocampus abundant transcript 1 protein OS=Homo sapien	3	1	1	1	0	0	0	0	0	0	1	0	1	0	0	0	0	0	0	0	0	0	1	0	1	0	0	0	0	0	0	0	0	0	1	0	1	0	0	0	2.6	2.6
Q15717;Q15717-2;M0QZR9	Q15717;Q15717-2;M0QZR9	2;2;1	2;2;1	2;2;1	ELAV-like protein 1	ELAVL1	sp|Q15717|ELAV1_HUMAN ELAV-like protein 1 OS=Homo sapiens OX=9606 GN=ELAVL1 PE=1 SV=2;sp|Q15717-2|ELAV1_HUMAN Isoform 2 of ELAV-like protein 1 OS=Homo sapiens OX=9606 GN=ELAVL1;tr|M0QZR9|M0QZR9_HUMAN ELAV-like protein 1 OS=Homo sapiens OX=9606 GN=ELAVL1 PE	3	2	2	2	0	0	0	0	0	0	0	2	0	0	0	0	0	0	0	0	0	0	0	2	0	0	0	0	0	0	0	0	0	0	0	2	0	0	0	0	8.9	8.9
H7BZ14;Q9H2H8;C9K058;B8ZZ77;Q9H2H8-2	H7BZ14;Q9H2H8;C9K058;B8ZZ77;Q9H2H8-2	2;2;1;1;1	2;2;1;1;1	2;2;1;1;1	Peptidyl-prolyl cis-trans isomerase;Peptidyl-prolyl cis-trans isomerase-like 3	PPIL3	tr|H7BZ14|H7BZ14_HUMAN Peptidyl-prolyl cis-trans isomerase (Fragment) OS=Homo sapiens OX=9606 GN=PPIL3 PE=1 SV=1;sp|Q9H2H8|PPIL3_HUMAN Peptidyl-prolyl cis-trans isomerase-like 3 OS=Homo sapiens OX=9606 GN=PPIL3 PE=1 SV=1;tr|C9K058|C9K058_HUMAN Peptidyl-pro	5	2	2	2	0	0	1	0	0	0	0	0	0	1	0	0	0	0	1	0	0	0	0	0	0	1	0	0	0	0	1	0	0	0	0	0	0	1	0	0	18.3	18.3
M0R1Y2;P24390-2;P33947-2;P33947;P24390	M0R1Y2;P24390-2;P33947-2;P33947;P24390	1;1;1;1;1	1;1;1;1;1	1;1;1;1;1	ER lumen protein-retaining receptor;ER lumen protein-retaining receptor 1;ER lumen protein-retaining receptor 2	KDELR1;KDELR2	tr|M0R1Y2|M0R1Y2_HUMAN ER lumen protein-retaining receptor 1 (Fragment) OS=Homo sapiens OX=9606 GN=KDELR1 PE=1 SV=1;sp|P24390-2|ERD21_HUMAN Isoform 2 of ER lumen protein-retaining receptor 1 OS=Homo sapiens OX=9606 GN=KDELR1;sp|P33947-2|ERD22_HUMAN Isoform	5	1	1	1	0	0	0	0	0	0	0	0	0	0	0	1	0	0	0	0	0	0	0	0	0	0	0	1	0	0	0	0	0	0	0	0	0	0	0	1	5	5
A0A2R8YDC1;A0A2R8Y6V8;O15439-4;O15439-3;O15439-2;O15439	A0A2R8YDC1;A0A2R8Y6V8;O15439-4;O15439-3;O15439-2;O15439	2;2;2;2;2;2	2;2;2;2;2;2	2;2;2;2;2;2	Multidrug resistance-associated protein 4	ABCC4	tr|A0A2R8YDC1|A0A2R8YDC1_HUMAN Multidrug resistance-associated protein 4 (Fragment) OS=Homo sapiens OX=9606 GN=ABCC4 PE=1 SV=1;tr|A0A2R8Y6V8|A0A2R8Y6V8_HUMAN Multidrug resistance-associated protein 4 OS=Homo sapiens OX=9606 GN=ABCC4 PE=1 SV=1;sp|O15439-4|M	6	2	2	2	0	0	0	0	0	0	0	0	2	0	0	0	0	0	0	0	0	0	0	0	2	0	0	0	0	0	0	0	0	0	0	0	2	0	0	0	4.3	4.3
P27482	P27482	2	2	2	Calmodulin-like protein 3	CALML3	sp|P27482|CALL3_HUMAN Calmodulin-like protein 3 OS=Homo sapiens OX=9606 GN=CALML3 PE=1 SV=2	1	2	2	2	0	0	0	0	0	0	0	0	0	0	2	0	0	0	0	0	0	0	0	0	0	0	2	0	0	0	0	0	0	0	0	0	0	0	2	0	18.8	18.8
K7ELV2;Q96EE3;Q96EE3-1	K7ELV2;Q96EE3;Q96EE3-1	1;1;1	1;1;1	1;1;1	Nucleoporin SEH1	SEH1L	tr|K7ELV2|K7ELV2_HUMAN Nucleoporin SEH1 (Fragment) OS=Homo sapiens OX=9606 GN=SEH1L PE=1 SV=1;sp|Q96EE3|SEH1_HUMAN Nucleoporin SEH1 OS=Homo sapiens OX=9606 GN=SEH1L PE=1 SV=3;sp|Q96EE3-1|SEH1_HUMAN Isoform B of Nucleoporin SEH1 OS=Homo sapiens OX=9606 GN=S	3	1	1	1	0	0	0	0	0	0	0	0	1	1	0	0	0	0	0	0	0	0	0	0	1	1	0	0	0	0	0	0	0	0	0	0	1	1	0	0	8.4	8.4
M0R2A0;Q5UCC4-2;Q5UCC4	M0R2A0;Q5UCC4-2;Q5UCC4	2;2;2	2;2;2	2;2;2	ER membrane protein complex subunit 10	EMC10	tr|M0R2A0|M0R2A0_HUMAN ER membrane protein complex subunit 10 OS=Homo sapiens OX=9606 GN=EMC10 PE=1 SV=1;sp|Q5UCC4-2|EMC10_HUMAN Isoform 2 of ER membrane protein complex subunit 10 OS=Homo sapiens OX=9606 GN=EMC10;sp|Q5UCC4|EMC10_HUMAN ER membrane protein	3	2	2	2	0	0	0	0	0	0	0	0	0	0	2	0	0	0	0	0	0	0	0	0	0	0	2	0	0	0	0	0	0	0	0	0	0	0	2	0	7.3	7.3
O94906-2;O94906	O94906-2;O94906	1;1	1;1	1;1	Pre-mRNA-processing factor 6	PRPF6	sp|O94906-2|PRP6_HUMAN Isoform 2 of Pre-mRNA-processing factor 6 OS=Homo sapiens OX=9606 GN=PRPF6;sp|O94906|PRP6_HUMAN Pre-mRNA-processing factor 6 OS=Homo sapiens OX=9606 GN=PRPF6 PE=1 SV=1	2	1	1	1	0	0	0	0	0	0	0	1	1	0	0	0	0	0	0	0	0	0	0	1	1	0	0	0	0	0	0	0	0	0	0	1	1	0	0	0	1.3	1.3
Q8N1F7;H3BV15;H3BV11;H3BRI8;H3BM93;H3BVG0;Q8N1F7-2	Q8N1F7;H3BV15;H3BV11;H3BRI8;H3BM93;H3BVG0;Q8N1F7-2	2;1;1;1;1;1;1	2;1;1;1;1;1;1	2;1;1;1;1;1;1	Nuclear pore complex protein Nup93	NUP93	sp|Q8N1F7|NUP93_HUMAN Nuclear pore complex protein Nup93 OS=Homo sapiens OX=9606 GN=NUP93 PE=1 SV=2;tr|H3BV15|H3BV15_HUMAN Nuclear pore complex protein Nup93 (Fragment) OS=Homo sapiens OX=9606 GN=NUP93 PE=1 SV=1;tr|H3BV11|H3BV11_HUMAN Nuclear pore complex	7	2	2	2	0	1	0	0	0	0	0	0	1	1	0	0	0	1	0	0	0	0	0	0	1	1	0	0	0	1	0	0	0	0	0	0	1	1	0	0	2.8	2.8
E5RG31;A0A3B3IS57;A0A3B3IU45;A0A3B3IT92;P33991	E5RG31;A0A3B3IS57;A0A3B3IU45;A0A3B3IT92;P33991	1;1;1;1;1	1;1;1;1;1	1;1;1;1;1	DNA replication licensing factor MCM4	MCM4	tr|E5RG31|E5RG31_HUMAN DNA replication licensing factor MCM4 (Fragment) OS=Homo sapiens OX=9606 GN=MCM4 PE=1 SV=9;tr|A0A3B3IS57|A0A3B3IS57_HUMAN DNA helicase OS=Homo sapiens OX=9606 GN=MCM4 PE=1 SV=1;tr|A0A3B3IU45|A0A3B3IU45_HUMAN DNA helicase OS=Homo sapi	5	1	1	1	0	0	0	0	0	0	1	0	1	0	0	1	0	0	0	0	0	0	1	0	1	0	0	1	0	0	0	0	0	0	1	0	1	0	0	1	3.1	3.1
P30153;H0YDG7;C9J9C1;B3KQV6;P30154-5;P30154-4;P30154;P30154-3;P30154-2	P30153;H0YDG7;C9J9C1;B3KQV6;P30154-5;P30154-4;P30154;P30154-3;P30154-2	2;1;1;1;1;1;1;1;1	2;1;1;1;1;1;1;1;1	2;1;1;1;1;1;1;1;1	Serine/threonine-protein phosphatase 2A 65 kDa regulatory subunit A alpha isoform;Serine/threonine-protein phosphatase 2A 65 kDa regulatory subunit A beta isoform	PPP2R1A;PPP2R1B	sp|P30153|2AAA_HUMAN Serine/threonine-protein phosphatase 2A 65 kDa regulatory subunit A alpha isoform OS=Homo sapiens OX=9606 GN=PPP2R1A PE=1 SV=4;tr|H0YDG7|H0YDG7_HUMAN Serine/threonine-protein phosphatase 2A 65 kDa regulatory subunit A beta isoform (Fra	9	2	2	2	0	0	1	0	0	0	0	1	0	0	1	0	0	0	1	0	0	0	0	1	0	0	1	0	0	0	1	0	0	0	0	1	0	0	1	0	4.8	4.8
A0A1B0GU90;A0A1B0GW73;H3BNF1;A0A1B0GTV3;A0A0S2Z5D0;H3BUV4;A0A1B0GUD2;H3BUT1;A0A1B0GTU6;Q9NWW5;Q9NWW5-2	A0A1B0GU90;A0A1B0GW73;H3BNF1;A0A1B0GTV3;A0A0S2Z5D0;H3BUV4;A0A1B0GUD2;H3BUT1;A0A1B0GTU6;Q9NWW5;Q9NWW5-2	1;1;1;1;1;1;1;1;1;1;1	1;1;1;1;1;1;1;1;1;1;1	1;1;1;1;1;1;1;1;1;1;1	Ceroid-lipofuscinosis neuronal protein 6	CLN6	tr|A0A1B0GU90|A0A1B0GU90_HUMAN Ceroid-lipofuscinosis neuronal protein 6 (Fragment) OS=Homo sapiens OX=9606 GN=CLN6 PE=4 SV=1;tr|A0A1B0GW73|A0A1B0GW73_HUMAN Uncharacterized protein OS=Homo sapiens OX=9606 PE=4 SV=1;tr|H3BNF1|H3BNF1_HUMAN Ceroid-lipofuscinos	11	1	1	1	0	0	0	0	0	0	1	0	0	0	0	0	0	0	0	0	0	0	1	0	0	0	0	0	0	0	0	0	0	0	1	0	0	0	0	0	14.5	14.5
F8WDD7;H7C0A3;F8WCF6;A0A0A6YYG9;P59998;P59998-3;P59998-2	F8WDD7;H7C0A3;F8WCF6;A0A0A6YYG9;P59998;P59998-3;P59998-2	1;1;1;1;1;1;1	1;1;1;1;1;1;1	1;1;1;1;1;1;1	Actin-related protein 2/3 complex subunit 4	ARPC4;ARPC4-TTLL3	tr|F8WDD7|F8WDD7_HUMAN Actin-related protein 2/3 complex subunit 4 OS=Homo sapiens OX=9606 GN=ARPC4 PE=4 SV=1;tr|H7C0A3|H7C0A3_HUMAN ARPC4-TTLL3 readthrough (Fragment) OS=Homo sapiens OX=9606 GN=ARPC4-TTLL3 PE=4 SV=1;tr|F8WCF6|F8WCF6_HUMAN Actin-related pr	7	1	1	1	1	0	0	0	1	0	0	1	0	1	0	0	1	0	0	0	1	0	0	1	0	1	0	0	1	0	0	0	1	0	0	1	0	1	0	0	9.7	9.7
J3KRE2;J3KTF8;J3QQX2;P52565	J3KRE2;J3KTF8;J3QQX2;P52565	1;1;1;1	1;1;1;1	1;1;1;1	Rho GDP-dissociation inhibitor 1	ARHGDIA	tr|J3KRE2|J3KRE2_HUMAN Rho GDP-dissociation inhibitor 1 OS=Homo sapiens OX=9606 GN=ARHGDIA PE=1 SV=1;tr|J3KTF8|J3KTF8_HUMAN Rho GDP-dissociation inhibitor 1 (Fragment) OS=Homo sapiens OX=9606 GN=ARHGDIA PE=1 SV=8;tr|J3QQX2|J3QQX2_HUMAN Rho GDP-dissociation	4	1	1	1	0	0	0	1	0	0	0	0	1	1	0	0	0	0	0	1	0	0	0	0	1	1	0	0	0	0	0	1	0	0	0	0	1	1	0	0	11.6	11.6
Q9Y4L5	Q9Y4L5	2	2	2	E3 ubiquitin-protein ligase RNF115	RNF115	sp|Q9Y4L5|RN115_HUMAN E3 ubiquitin-protein ligase RNF115 OS=Homo sapiens OX=9606 GN=RNF115 PE=1 SV=2	1	2	2	2	0	0	0	0	0	0	1	0	0	0	1	0	0	0	0	0	0	0	1	0	0	0	1	0	0	0	0	0	0	0	1	0	0	0	1	0	9.9	9.9
F5H6I7;Q6DD88	F5H6I7;Q6DD88	1;1	1;1	1;1	Atlastin-3	ATL3	tr|F5H6I7|F5H6I7_HUMAN Atlastin-3 OS=Homo sapiens OX=9606 GN=ATL3 PE=1 SV=1;sp|Q6DD88|ATLA3_HUMAN Atlastin-3 OS=Homo sapiens OX=9606 GN=ATL3 PE=1 SV=1	2	1	1	1	0	0	0	0	0	0	0	0	0	0	1	0	0	0	0	0	0	0	0	0	0	0	1	0	0	0	0	0	0	0	0	0	0	0	1	0	3.6	3.6
J3KR24;P41252;A0A0A0MSX9;Q5TCD1	J3KR24;P41252;A0A0A0MSX9	3;3;2;1	3;3;2;1	3;3;2;1	Isoleucine--tRNA ligase, cytoplasmic	IARS	tr|J3KR24|J3KR24_HUMAN Isoleucine--tRNA ligase, cytoplasmic OS=Homo sapiens OX=9606 GN=IARS PE=1 SV=1;sp|P41252|SYIC_HUMAN Isoleucine--tRNA ligase, cytoplasmic OS=Homo sapiens OX=9606 GN=IARS PE=1 SV=2;tr|A0A0A0MSX9|A0A0A0MSX9_HUMAN Isoleucine--tRNA ligase	4	3	3	3	0	0	0	0	0	0	0	1	2	0	0	0	0	0	0	0	0	0	0	1	2	0	0	0	0	0	0	0	0	0	0	1	2	0	0	0	3.4	3.4
Q8TC07-2;Q8TC07-3;Q8TC07;F8WDJ1;F8WF35;F8WCB5;C9JA93	Q8TC07-2;Q8TC07-3;Q8TC07;F8WDJ1;F8WF35;F8WCB5;C9JA93	2;2;2;1;1;1;1	2;2;2;1;1;1;1	2;2;2;1;1;1;1	TBC1 domain family member 15	TBC1D15	sp|Q8TC07-2|TBC15_HUMAN Isoform 2 of TBC1 domain family member 15 OS=Homo sapiens OX=9606 GN=TBC1D15;sp|Q8TC07-3|TBC15_HUMAN Isoform 3 of TBC1 domain family member 15 OS=Homo sapiens OX=9606 GN=TBC1D15;sp|Q8TC07|TBC15_HUMAN TBC1 domain family member 15 OS=	7	2	2	2	0	1	0	0	0	0	1	0	0	0	0	1	0	1	0	0	0	0	1	0	0	0	0	1	0	1	0	0	0	0	1	0	0	0	0	1	3.6	3.6
Q5VXT5-2;Q5VXT5	Q5VXT5-2;Q5VXT5	2;2	2;2	2;2	Synaptophysin-like protein 2	SYPL2	sp|Q5VXT5-2|SYPL2_HUMAN Isoform 2 of Synaptophysin-like protein 2 OS=Homo sapiens OX=9606 GN=SYPL2;sp|Q5VXT5|SYPL2_HUMAN Synaptophysin-like protein 2 OS=Homo sapiens OX=9606 GN=SYPL2 PE=2 SV=1	2	2	2	2	0	0	0	0	0	0	0	0	2	0	0	0	0	0	0	0	0	0	0	0	2	0	0	0	0	0	0	0	0	0	0	0	2	0	0	0	12.3	12.3
P20020-5;P20020-2;P20020-6;P20020;P20020-4;P20020-1;F8W1V5;E7ERY9;Q16720-8;P23634-5;Q16720-7;P23634-4;Q16720-6;P23634-3;Q16720-3;Q16720-5;P23634-2;Q16720-2;P23634-7;P23634-6;Q16720-4;Q16720;P23634-8;P23634	P20020-5;P20020-2;P20020-6;P20020;P20020-4;P20020-1;F8W1V5;E7ERY9;Q16720-8;P23634-5;Q16720-7;P23634-4;Q16720-6;P23634-3;Q16720-3;Q16720-5;P23634-2;Q16720-2;P23634-7;P23634-6;Q16720-4;Q16720;P23634-8;P23634	2;2;2;2;2;2;1;1;1;1;1;1;1;1;1;1;1;1;1;1;1;1;1;1	2;2;2;2;2;2;1;1;1;1;1;1;1;1;1;1;1;1;1;1;1;1;1;1	2;2;2;2;2;2;1;1;1;1;1;1;1;1;1;1;1;1;1;1;1;1;1;1	Plasma membrane calcium-transporting ATPase 1;Calcium-transporting ATPase;Plasma membrane calcium-transporting ATPase 3;Plasma membrane calcium-transporting ATPase 4	ATP2B1;ATP2B3;ATP2B4	sp|P20020-5|AT2B1_HUMAN Isoform E of Plasma membrane calcium-transporting ATPase 1 OS=Homo sapiens OX=9606 GN=ATP2B1;sp|P20020-2|AT2B1_HUMAN Isoform A of Plasma membrane calcium-transporting ATPase 1 OS=Homo sapiens OX=9606 GN=ATP2B1;sp|P20020-6|AT2B1_HUMA	24	2	2	2	0	0	0	0	0	0	0	0	2	0	1	0	0	0	0	0	0	0	0	0	2	0	1	0	0	0	0	0	0	0	0	0	2	0	1	0	2.8	2.8
CON__Q9C075;Q9C075;J3QR55;Q9C075-2;Q9UFN7	CON__Q9C075;Q9C075;J3QR55;Q9C075-2	3;3;2;2;1	2;2;1;2;1	2;2;1;2;1	Keratin, type I cytoskeletal 23	KRT23	;sp|Q9C075|K1C23_HUMAN Keratin, type I cytoskeletal 23 OS=Homo sapiens OX=9606 GN=KRT23 PE=1 SV=2;tr|J3QR55|J3QR55_HUMAN Keratin, type I cytoskeletal 23 (Fragment) OS=Homo sapiens OX=9606 GN=KRT23 PE=1 SV=1;sp|Q9C075-2|K1C23_HUMAN Isoform 2 of Keratin, typ	5	3	2	2	0	0	0	0	0	0	0	1	0	0	2	0	0	0	0	0	0	0	0	0	0	0	2	0	0	0	0	0	0	0	0	0	0	0	2	0	8.5	6.4
P0DN76;Q01081-2;Q01081;K7EJH3;A0A1B0GW87;K7EJM7;M0QYK5;M0R2N4;Q01081-3;Q01081-4;Q8WU68-3;Q8WU68-2;Q8WU68	P0DN76;Q01081-2;Q01081;K7EJH3;A0A1B0GW87;K7EJM7;M0QYK5;M0R2N4;Q01081-3;Q01081-4;Q8WU68-3;Q8WU68-2;Q8WU68	2;2;2;1;1;1;1;1;1;1;1;1;1	2;2;2;1;1;1;1;1;1;1;1;1;1	2;2;2;1;1;1;1;1;1;1;1;1;1	Splicing factor U2AF 35 kDa subunit;Splicing factor U2AF 26 kDa subunit	U2AF1;U2AF1L4	sp|P0DN76|U2AF5_HUMAN Splicing factor U2AF 35 kDa subunit-like protein OS=Homo sapiens OX=9606 GN=U2AF1L5 PE=1 SV=1;sp|Q01081-2|U2AF1_HUMAN Isoform 2 of Splicing factor U2AF 35 kDa subunit OS=Homo sapiens OX=9606 GN=U2AF1;sp|Q01081|U2AF1_HUMAN Splicing fac	13	2	2	2	0	0	0	0	0	0	0	1	1	1	0	0	0	0	0	0	0	0	0	1	1	1	0	0	0	0	0	0	0	0	0	1	1	1	0	0	8.3	8.3
G3V5Z3;Q6IN85-2;Q6IN85;H0YIY8;Q6IN85-5;Q6IN85-4;G3V5A2;H0YJN6	G3V5Z3;Q6IN85-2;Q6IN85;H0YIY8;Q6IN85-5;Q6IN85-4	3;3;3;2;2;2;1;1	3;3;3;2;2;2;1;1	3;3;3;2;2;2;1;1	Serine/threonine-protein phosphatase 4 regulatory subunit 3A	SMEK1	tr|G3V5Z3|G3V5Z3_HUMAN Serine/threonine-protein phosphatase 4 regulatory subunit 3A OS=Homo sapiens OX=9606 GN=PPP4R3A PE=1 SV=1;sp|Q6IN85-2|P4R3A_HUMAN Isoform 2 of Serine/threonine-protein phosphatase 4 regulatory subunit 3A OS=Homo sapiens OX=9606 GN=PP	8	3	3	3	0	0	0	0	0	0	0	0	0	3	0	0	0	0	0	0	0	0	0	0	0	3	0	0	0	0	0	0	0	0	0	0	0	3	0	0	6.5	6.5
B9A054;Q8TEB9;Q8TEB9-2	B9A054;Q8TEB9;Q8TEB9-2	2;2;1	2;2;1	2;2;1	Rhomboid-related protein 4	RHBDD1	tr|B9A054|B9A054_HUMAN Rhomboid-related protein 4 OS=Homo sapiens OX=9606 GN=RHBDD1 PE=1 SV=1;sp|Q8TEB9|RHBL4_HUMAN Rhomboid-related protein 4 OS=Homo sapiens OX=9606 GN=RHBDD1 PE=1 SV=1;sp|Q8TEB9-2|RHBL4_HUMAN Isoform 2 of Rhomboid-related protein 4 OS=Ho	3	2	2	2	0	0	0	0	0	0	2	0	0	0	0	0	0	0	0	0	0	0	2	0	0	0	0	0	0	0	0	0	0	0	2	0	0	0	0	0	22.3	22.3
Q10471;Q10471-2	Q10471;Q10471-2	2;1	2;1	2;1	Polypeptide N-acetylgalactosaminyltransferase 2;Polypeptide N-acetylgalactosaminyltransferase 2 soluble form	GALNT2	sp|Q10471|GALT2_HUMAN Polypeptide N-acetylgalactosaminyltransferase 2 OS=Homo sapiens OX=9606 GN=GALNT2 PE=1 SV=1;sp|Q10471-2|GALT2_HUMAN Isoform 2 of Polypeptide N-acetylgalactosaminyltransferase 2 OS=Homo sapiens OX=9606 GN=GALNT2	2	2	2	2	0	0	0	0	0	0	0	0	0	2	0	0	0	0	0	0	0	0	0	0	0	2	0	0	0	0	0	0	0	0	0	0	0	2	0	0	6.3	6.3
F8VPD4;P27708	F8VPD4;P27708	2;2	2;2	2;2	CAD protein;Glutamine-dependent carbamoyl-phosphate synthase;Aspartate carbamoyltransferase;Dihydroorotase	CAD	tr|F8VPD4|F8VPD4_HUMAN CAD protein OS=Homo sapiens OX=9606 GN=CAD PE=1 SV=1;sp|P27708|PYR1_HUMAN CAD protein OS=Homo sapiens OX=9606 GN=CAD PE=1 SV=3	2	2	2	2	0	0	0	1	0	0	0	0	1	1	0	1	0	0	0	1	0	0	0	0	1	1	0	1	0	0	0	1	0	0	0	0	1	1	0	1	1	1
A0A2R8YGG3;A0A2R8Y7S2;A0A2R8Y4P4;Q9HBD4;A0A0A0MT49;P51532-5;P51532-2;P51532-3;P51532-4;P51532;A0A0U1RRF5;A0A0U1RRD6;A0A0U1RRF8;A0A0A0MSS5;F6UH26;A0A0U1RQU0;A0A0U1RR09;K7EP28;F6XE55;A0A0U1RQW7;A0A0U1RRN2;B1ALG1;A0A0U1RR83;A0A0U1RQX3;F6T8Q0;B1ALG2;A0A0U1RR26;A0A0U1RRG6;A0A1W2PS06;B4DNT1;B1ALF6;A0A2R8YFK5;K7EQF0;A0A2R8Y5K3;A0A2R8Y523;A0A2R8Y6V2;A0A2R8YF58;A0A2R8Y526;A0A2R8Y7Y7;A0A2R8YF80;A0A2R8Y6N0;…	A0A2R8YGG3;A0A2R8Y7S2;A0A2R8Y4P4;Q9HBD4;A0A0A0MT49;P51532-5;P51532-2;P51532-3;P51532-4;P51532;A0A0U1RRF5;A0A0U1RRD6;A0A0U1RRF8;A0A0A0MSS5;F6UH26;A0A0U1RQU0;A0A0U1RR09;K7EP28;F6XE55;A0A0U1RQW7;A0A0U1RRN2;B1ALG1;A0A0U1RR83;A0A0U1RQX3;F6T8Q0;B1ALG2;A0A0U1RR26;A0A0U1RRG6;A0A1W2PS06;B4DNT1;B1ALF6;A0A2R8YFK5;K7EQF0;A0A2R8Y5K3;A0A2R8Y523;A0A2R8Y6V2;A0A2R8YF58;A0A2R8Y526;A0A2R8Y7Y7;A0A2R8YF80;A0A2R8Y6N0;…	2;2;2;2;2;2;2;2;2;2;1;1;1;1;1;1;1;1;1;1;1;1;1;1;1;1;1;1;1;1;1;1;1;1;1;1;1;1;1;1;1;1;1;1;1;1;1;1	2;2;2;2;2;2;2;2;2;2;1;1;1;1;1;1;1;1;1;1;1;1;1;1;1;1;1;1;1;1;1;1;1;1;1;1;1;1;1;1;1;1;1;1;1;1;1;1	2;2;2;2;2;2;2;2;2;2;1;1;1;1;1;1;1;1;1;1;1;1;1;1;1;1;1;1;1;1;1;1;1;1;1;1;1;1;1;1;1;1;1;1;1;1;1;1	Transcription activator BRG1;Probable global transcription activator SNF2L2	SMARCA4;SMARCA2	tr|A0A2R8YGG3|A0A2R8YGG3_HUMAN Transcription activator BRG1 (Fragment) OS=Homo sapiens OX=9606 GN=SMARCA4 PE=1 SV=1;tr|A0A2R8Y7S2|A0A2R8Y7S2_HUMAN Transcription activator BRG1 OS=Homo sapiens OX=9606 GN=SMARCA4 PE=1 SV=1;tr|A0A2R8Y4P4|A0A2R8Y4P4_HUMAN Tran	48	2	2	2	0	0	0	0	0	0	1	2	1	0	0	0	0	0	0	0	0	0	1	2	1	0	0	0	0	0	0	0	0	0	1	2	1	0	0	0	1.4	1.4
Q99584	Q99584	2	2	2	Protein S100-A13	S100A13	sp|Q99584|S10AD_HUMAN Protein S100-A13 OS=Homo sapiens OX=9606 GN=S100A13 PE=1 SV=1	1	2	2	2	0	0	0	0	0	0	0	1	1	0	0	0	0	0	0	0	0	0	0	1	1	0	0	0	0	0	0	0	0	0	0	1	1	0	0	0	26.5	26.5
Q9UQ35;I3L3Q8;Q9UQ35-2	Q9UQ35	3;1;1	3;1;1	3;1;1	Serine/arginine repetitive matrix protein 2	SRRM2	sp|Q9UQ35|SRRM2_HUMAN Serine/arginine repetitive matrix protein 2 OS=Homo sapiens OX=9606 GN=SRRM2 PE=1 SV=2	3	3	3	3	1	0	0	0	2	0	0	0	0	0	0	0	1	0	0	0	2	0	0	0	0	0	0	0	1	0	0	0	2	0	0	0	0	0	0	0	1.4	1.4
A0A2R8Y8A0;E7ETK0;A0A2R8Y849;A0A087WUS0;A0A2R8YD14;P62847-2;P62847-3;P62847;P62847-4	A0A2R8Y8A0;E7ETK0;A0A2R8Y849;A0A087WUS0;A0A2R8YD14;P62847-2;P62847-3;P62847;P62847-4	1;1;1;1;1;1;1;1;1	1;1;1;1;1;1;1;1;1	1;1;1;1;1;1;1;1;1	40S ribosomal protein S24	RPS24	tr|A0A2R8Y8A0|A0A2R8Y8A0_HUMAN 40S ribosomal protein S24 (Fragment) OS=Homo sapiens OX=9606 GN=RPS24 PE=1 SV=1;tr|E7ETK0|E7ETK0_HUMAN 40S ribosomal protein S24 OS=Homo sapiens OX=9606 GN=RPS24 PE=1 SV=1;tr|A0A2R8Y849|A0A2R8Y849_HUMAN 40S ribosomal protein	9	1	1	1	1	0	0	0	0	0	1	1	0	0	0	0	1	0	0	0	0	0	1	1	0	0	0	0	1	0	0	0	0	0	1	1	0	0	0	0	16.7	16.7
K7ENG2;P26368-2;P26368	K7ENG2;P26368-2;P26368	2;2;2	2;2;2	2;2;2	Splicing factor U2AF 65 kDa subunit	U2AF2	tr|K7ENG2|K7ENG2_HUMAN U2 snRNP auxiliary factor large subunit OS=Homo sapiens OX=9606 GN=U2AF2 PE=1 SV=1;sp|P26368-2|U2AF2_HUMAN Isoform 2 of Splicing factor U2AF 65 kDa subunit OS=Homo sapiens OX=9606 GN=U2AF2;sp|P26368|U2AF2_HUMAN Splicing factor U2AF 6	3	2	2	2	0	0	1	0	0	0	0	1	0	0	0	0	0	0	1	0	0	0	0	1	0	0	0	0	0	0	1	0	0	0	0	1	0	0	0	0	16.6	16.6
I3L3R8;I3L4W7;K7EQE8;I3L1W3;I3L1S8;I3L0R8;Q9GZP9	I3L3R8;I3L4W7;K7EQE8;I3L1W3;I3L1S8;I3L0R8;Q9GZP9	1;1;1;1;1;1;1	1;1;1;1;1;1;1	1;1;1;1;1;1;1	Derlin-2	DERL2	tr|I3L3R8|I3L3R8_HUMAN Derlin-2 OS=Homo sapiens OX=9606 GN=DERL2 PE=1 SV=1;tr|I3L4W7|I3L4W7_HUMAN Derlin-2 (Fragment) OS=Homo sapiens OX=9606 GN=DERL2 PE=1 SV=1;tr|K7EQE8|K7EQE8_HUMAN Derlin-2 (Fragment) OS=Homo sapiens OX=9606 GN=DERL2 PE=1 SV=1;tr|I3L1W3	7	1	1	1	0	0	1	1	0	0	0	0	0	0	0	0	0	0	1	1	0	0	0	0	0	0	0	0	0	0	1	1	0	0	0	0	0	0	0	0	14.9	14.9
Q8TCT6	Q8TCT6	1	1	1	Signal peptide peptidase-like 3	SPPL3	sp|Q8TCT6|SPPL3_HUMAN Signal peptide peptidase-like 3 OS=Homo sapiens OX=9606 GN=SPPL3 PE=1 SV=2	1	1	1	1	0	0	0	0	0	0	0	0	0	1	0	0	0	0	0	0	0	0	0	0	0	1	0	0	0	0	0	0	0	0	0	0	0	1	0	0	3.4	3.4
K7EJ44;P07737	K7EJ44;P07737	1;1	1;1	1;1	Profilin-1	PFN1	tr|K7EJ44|K7EJ44_HUMAN Profilin OS=Homo sapiens OX=9606 GN=PFN1 PE=1 SV=1;sp|P07737|PROF1_HUMAN Profilin-1 OS=Homo sapiens OX=9606 GN=PFN1 PE=1 SV=2	2	1	1	1	0	0	1	0	0	0	0	0	1	0	1	0	0	0	1	0	0	0	0	0	1	0	1	0	0	0	1	0	0	0	0	0	1	0	1	0	13.5	13.5
K7EPP6;A0A0U1RQM4;X6RM00;G8JLD3;X6RLX0;Q8IUD2-4;Q8IUD2-2;Q8IUD2-3;Q8IUD2	K7EPP6;A0A0U1RQM4;X6RM00;G8JLD3;X6RLX0;Q8IUD2-4;Q8IUD2-2;Q8IUD2-3;Q8IUD2	1;1;1;1;1;1;1;1;1	1;1;1;1;1;1;1;1;1	1;1;1;1;1;1;1;1;1	ELKS/Rab6-interacting/CAST family member 1	ERC1	tr|K7EPP6|K7EPP6_HUMAN ELKS/Rab6-interacting/CAST family member 1 (Fragment) OS=Homo sapiens OX=9606 GN=ERC1 PE=1 SV=1;tr|A0A0U1RQM4|A0A0U1RQM4_HUMAN ELKS/Rab6-interacting/CAST family member 1 (Fragment) OS=Homo sapiens OX=9606 GN=ERC1 PE=1 SV=1;tr|X6RM00|	9	1	1	1	0	1	0	0	0	0	1	0	0	0	1	0	0	1	0	0	0	0	1	0	0	0	1	0	0	1	0	0	0	0	1	0	0	0	1	0	3.8	3.8
E9PI44;Q5M7Z0-2;Q5M7Z0-3;Q5M7Z0;K7EJ18	E9PI44;Q5M7Z0-2;Q5M7Z0-3;Q5M7Z0;K7EJ18	2;2;2;2;1	2;2;2;2;1	2;2;2;2;1	RING finger and transmembrane domain-containing protein 1	RNFT1	tr|E9PI44|E9PI44_HUMAN E3 ubiquitin-protein ligase RNFT1 OS=Homo sapiens OX=9606 GN=RNFT1 PE=1 SV=1;sp|Q5M7Z0-2|RNFT1_HUMAN Isoform 2 of E3 ubiquitin-protein ligase RNFT1 OS=Homo sapiens OX=9606 GN=RNFT1;sp|Q5M7Z0-3|RNFT1_HUMAN Isoform 3 of E3 ubiquitin-pr	5	2	2	2	0	0	0	0	0	0	0	1	1	0	0	0	0	0	0	0	0	0	0	1	1	0	0	0	0	0	0	0	0	0	0	1	1	0	0	0	20.3	20.3
M0QZ12;Q96CP6-2;Q96CP6-3;Q96CP6	M0QZ12;Q96CP6-2;Q96CP6-3;Q96CP6	3;3;3;3	3;3;3;3	3;3;3;3	GRAM domain-containing protein 1A	GRAMD1A	tr|M0QZ12|M0QZ12_HUMAN Protein Aster-A OS=Homo sapiens OX=9606 GN=GRAMD1A PE=1 SV=1;sp|Q96CP6-2|ASTRA_HUMAN Isoform 2 of Protein Aster-A OS=Homo sapiens OX=9606 GN=GRAMD1A;sp|Q96CP6-3|ASTRA_HUMAN Isoform 3 of Protein Aster-A OS=Homo sapiens OX=9606 GN=GRAM	4	3	3	3	0	0	0	0	0	0	0	3	0	0	0	0	0	0	0	0	0	0	0	3	0	0	0	0	0	0	0	0	0	0	0	3	0	0	0	0	5.1	5.1
Q96N67-4;Q96N67-3;Q96N67-5;Q96N67-2;Q96N67-6;Q96N67;A0A0U1RRC1;A0A0U1RQJ5;A0A1B0GWE0	Q96N67-4;Q96N67-3;Q96N67-5;Q96N67-2;Q96N67-6;Q96N67;A0A0U1RRC1;A0A0U1RQJ5;A0A1B0GWE0	2;2;2;2;2;2;1;1;1	2;2;2;2;2;2;1;1;1	2;2;2;2;2;2;1;1;1	Dedicator of cytokinesis protein 7	DOCK7	sp|Q96N67-4|DOCK7_HUMAN Isoform 4 of Dedicator of cytokinesis protein 7 OS=Homo sapiens OX=9606 GN=DOCK7;sp|Q96N67-3|DOCK7_HUMAN Isoform 3 of Dedicator of cytokinesis protein 7 OS=Homo sapiens OX=9606 GN=DOCK7;sp|Q96N67-5|DOCK7_HUMAN Isoform 5 of Dedicator	9	2	2	2	1	0	0	0	0	0	0	0	0	1	0	0	1	0	0	0	0	0	0	0	0	1	0	0	1	0	0	0	0	0	0	0	0	1	0	0	1.1	1.1
Q07666-2;Q07666;Q07666-3	Q07666-2;Q07666;Q07666-3	2;2;1	2;2;1	2;2;1	KH domain-containing, RNA-binding, signal transduction-associated protein 1	KHDRBS1	sp|Q07666-2|KHDR1_HUMAN Isoform 2 of KH domain-containing, RNA-binding, signal transduction-associated protein 1 OS=Homo sapiens OX=9606 GN=KHDRBS1;sp|Q07666|KHDR1_HUMAN KH domain-containing, RNA-binding, signal transduction-associated protein 1 OS=Homo sa	3	2	2	2	0	0	0	0	0	0	0	0	0	0	2	0	0	0	0	0	0	0	0	0	0	0	2	0	0	0	0	0	0	0	0	0	0	0	2	0	5.7	5.7
Q10472;K7EJV8;Q8IUC8-2;Q8IUC8;Q8IUC8-3	Q10472	3;1;1;1;1	3;1;1;1;1	3;1;1;1;1	Polypeptide N-acetylgalactosaminyltransferase 1;Polypeptide N-acetylgalactosaminyltransferase 1 soluble form	GALNT1	sp|Q10472|GALT1_HUMAN Polypeptide N-acetylgalactosaminyltransferase 1 OS=Homo sapiens OX=9606 GN=GALNT1 PE=1 SV=1	5	3	3	3	0	0	0	0	0	0	0	3	0	0	0	0	0	0	0	0	0	0	0	3	0	0	0	0	0	0	0	0	0	0	0	3	0	0	0	0	6.4	6.4
C9K0U8;A0A0G2JLD8;E7EUY5;Q04837	C9K0U8;A0A0G2JLD8;E7EUY5;Q04837	1;1;1;1	1;1;1;1	1;1;1;1	Single-stranded DNA-binding protein, mitochondrial	SSBP1	tr|C9K0U8|C9K0U8_HUMAN Single-stranded DNA-binding protein, mitochondrial (Fragment) OS=Homo sapiens OX=9606 GN=SSBP1 PE=1 SV=1;tr|A0A0G2JLD8|A0A0G2JLD8_HUMAN Single-stranded DNA-binding protein, mitochondrial (Fragment) OS=Homo sapiens OX=9606 GN=SSBP1 PE	4	1	1	1	0	0	0	0	0	0	1	0	1	0	1	0	0	0	0	0	0	0	1	0	1	0	1	0	0	0	0	0	0	0	1	0	1	0	1	0	12.4	12.4
Q12874	Q12874	1	1	1	Splicing factor 3A subunit 3	SF3A3	sp|Q12874|SF3A3_HUMAN Splicing factor 3A subunit 3 OS=Homo sapiens OX=9606 GN=SF3A3 PE=1 SV=1	1	1	1	1	0	0	0	1	0	0	0	1	1	0	0	0	0	0	0	1	0	0	0	1	1	0	0	0	0	0	0	1	0	0	0	1	1	0	0	0	2.4	2.4
I3L0K7;Q12931-2;Q12931	I3L0K7;Q12931-2;Q12931	1;1;1	1;1;1	1;1;1	Heat shock protein 75 kDa, mitochondrial	TRAP1	tr|I3L0K7|I3L0K7_HUMAN Heat shock protein 75 kDa, mitochondrial OS=Homo sapiens OX=9606 GN=TRAP1 PE=1 SV=1;sp|Q12931-2|TRAP1_HUMAN Isoform 2 of Heat shock protein 75 kDa, mitochondrial OS=Homo sapiens OX=9606 GN=TRAP1;sp|Q12931|TRAP1_HUMAN Heat shock prote	3	1	1	1	0	1	1	0	0	0	0	1	0	1	1	0	0	1	1	0	0	0	0	1	0	1	1	0	0	1	1	0	0	0	0	1	0	1	1	0	2.6	2.6
O43318-2;O43318-4;Q9UG54	O43318-2;O43318-4;Q9UG54	23;16;13	1;1;1	1;1;1	Mitogen-activated protein kinase kinase kinase 7	MAP3K7;DKFZp586F0420	sp|O43318-2|M3K7_HUMAN Isoform 1A of Mitogen-activated protein kinase kinase kinase 7 OS=Homo sapiens OX=9606 GN=MAP3K7;sp|O43318-4|M3K7_HUMAN Isoform 1D of Mitogen-activated protein kinase kinase kinase 7 OS=Homo sapiens OX=9606 GN=MAP3K7;tr|Q9UG54|Q9UG54	3	23	1	1	6	10	15	12	8	6	10	13	9	10	11	7	0	1	1	0	0	0	0	0	0	0	0	0	0	1	1	0	0	0	0	0	0	0	0	0	43.9	1.9
O94888;C9JAT7;C9JD50	O94888;C9JAT7	3;2;1	3;2;1	3;2;1	UBX domain-containing protein 7	UBXN7	sp|O94888|UBXN7_HUMAN UBX domain-containing protein 7 OS=Homo sapiens OX=9606 GN=UBXN7 PE=1 SV=2;tr|C9JAT7|C9JAT7_HUMAN UBX domain-containing protein 7 OS=Homo sapiens OX=9606 GN=UBXN7 PE=1 SV=1	3	3	3	3	0	0	0	0	0	0	3	0	0	0	0	0	0	0	0	0	0	0	3	0	0	0	0	0	0	0	0	0	0	0	3	0	0	0	0	0	9.4	9.4
Q16401-2;Q16401	Q16401-2;Q16401	2;2	2;2	2;2	26S proteasome non-ATPase regulatory subunit 5	PSMD5	sp|Q16401-2|PSMD5_HUMAN Isoform 2 of 26S proteasome non-ATPase regulatory subunit 5 OS=Homo sapiens OX=9606 GN=PSMD5;sp|Q16401|PSMD5_HUMAN 26S proteasome non-ATPase regulatory subunit 5 OS=Homo sapiens OX=9606 GN=PSMD5 PE=1 SV=3	2	2	2	2	0	0	1	0	0	0	1	0	1	0	1	0	0	0	1	0	0	0	1	0	1	0	1	0	0	0	1	0	0	0	1	0	1	0	1	0	6.9	6.9
H3BPB3;B4DIE3;Q96JJ7-2;Q96JJ7	H3BPB3;B4DIE3;Q96JJ7-2;Q96JJ7	1;1;1;1	1;1;1;1	1;1;1;1	Protein disulfide-isomerase TMX3	TMX3	tr|H3BPB3|H3BPB3_HUMAN Protein disulfide-isomerase TMX3 OS=Homo sapiens OX=9606 GN=TMX3 PE=1 SV=1;tr|B4DIE3|B4DIE3_HUMAN Protein disulfide-isomerase TMX3 OS=Homo sapiens OX=9606 GN=TMX3 PE=1 SV=1;sp|Q96JJ7-2|TMX3_HUMAN Isoform 2 of Protein disulfide-isomer	4	1	1	1	0	1	0	0	0	0	0	0	1	1	0	1	0	1	0	0	0	0	0	0	1	1	0	1	0	1	0	0	0	0	0	0	1	1	0	1	12.5	12.5
A2A2Q9;Q9Y312	A2A2Q9;Q9Y312	2;2	2;2	2;2	Protein AAR2 homolog	AAR2	tr|A2A2Q9|A2A2Q9_HUMAN Protein AAR2 homolog OS=Homo sapiens OX=9606 GN=AAR2 PE=1 SV=1;sp|Q9Y312|AAR2_HUMAN Protein AAR2 homolog OS=Homo sapiens OX=9606 GN=AAR2 PE=1 SV=2	2	2	2	2	0	1	0	1	0	0	0	0	0	1	1	0	0	1	0	1	0	0	0	0	0	1	1	0	0	1	0	1	0	0	0	0	0	1	1	0	8	8
F6UXX1;O60506-4;O60506-3;O60506-2;O60506;B7Z645;O60506-5	F6UXX1;O60506-4;O60506-3;O60506-2;O60506;B7Z645;O60506-5	2;2;2;2;2;1;1	2;2;2;2;2;1;1	1;1;1;1;1;1;1	Heterogeneous nuclear ribonucleoprotein Q	SYNCRIP	tr|F6UXX1|F6UXX1_HUMAN Heterogeneous nuclear ribonucleoprotein Q (Fragment) OS=Homo sapiens OX=9606 GN=SYNCRIP PE=1 SV=1;sp|O60506-4|HNRPQ_HUMAN Isoform 4 of Heterogeneous nuclear ribonucleoprotein Q OS=Homo sapiens OX=9606 GN=SYNCRIP;sp|O60506-3|HNRPQ_HUM	7	2	2	1	0	0	0	0	0	0	0	2	0	0	0	0	0	0	0	0	0	0	0	2	0	0	0	0	0	0	0	0	0	0	0	1	0	0	0	0	11.9	11.9
P33897	P33897	2	2	2	ATP-binding cassette sub-family D member 1	ABCD1	sp|P33897|ABCD1_HUMAN ATP-binding cassette sub-family D member 1 OS=Homo sapiens OX=9606 GN=ABCD1 PE=1 SV=2	1	2	2	2	0	0	1	0	0	0	0	2	0	0	0	1	0	0	1	0	0	0	0	2	0	0	0	1	0	0	1	0	0	0	0	2	0	0	0	1	4.6	4.6
J3QL05;J3KP15;Q01130-2;Q01130	J3QL05;J3KP15;Q01130-2;Q01130	1;1;1;1	1;1;1;1	1;1;1;1	Serine/arginine-rich splicing factor 2	SRSF2	tr|J3QL05|J3QL05_HUMAN Serine/arginine-rich-splicing factor 2 (Fragment) OS=Homo sapiens OX=9606 GN=SRSF2 PE=1 SV=1;tr|J3KP15|J3KP15_HUMAN Serine/arginine-rich-splicing factor 2 (Fragment) OS=Homo sapiens OX=9606 GN=SRSF2 PE=1 SV=8;sp|Q01130-2|SRSF2_HUMAN	4	1	1	1	0	0	0	0	0	0	1	1	1	0	0	0	0	0	0	0	0	0	1	1	1	0	0	0	0	0	0	0	0	0	1	1	1	0	0	0	13.1	13.1
H0Y5H6;H7C2T8;F8W726;Q14157-4;Q14157-1;Q14157-3;Q14157;Q14157-5	H0Y5H6;H7C2T8;F8W726;Q14157-4;Q14157-1;Q14157-3;Q14157;Q14157-5	1;1;1;1;1;1;1;1	1;1;1;1;1;1;1;1	1;1;1;1;1;1;1;1	Ubiquitin-associated protein 2-like	UBAP2L	tr|H0Y5H6|H0Y5H6_HUMAN Ubiquitin-associated protein 2-like (Fragment) OS=Homo sapiens OX=9606 GN=UBAP2L PE=1 SV=1;tr|H7C2T8|H7C2T8_HUMAN Ubiquitin-associated protein 2-like (Fragment) OS=Homo sapiens OX=9606 GN=UBAP2L PE=1 SV=1;tr|F8W726|F8W726_HUMAN Ubiqu	8	1	1	1	0	0	0	0	0	0	0	0	1	1	1	0	0	0	0	0	0	0	0	0	1	1	1	0	0	0	0	0	0	0	0	0	1	1	1	0	3.9	3.9
A0A087X106;CON__O43790;CON__Q14533;O43790;Q14533;CON__P78386;P78386;F5GYI5;CON__Q61726;CON__Q6NT21;CON__P78385;P78385;A6NCN2	A0A087X106;CON__O43790;CON__Q14533;O43790;Q14533;CON__P78386;P78386;F5GYI5;CON__Q61726;CON__Q6NT21;CON__P78385;P78385	4;4;4;4;4;3;3;2;2;2;2;2;1	3;3;3;3;3;2;2;2;1;1;1;1;1	3;3;3;3;3;2;2;2;1;1;1;1;1	Keratin, type II cuticular Hb6;Keratin, type II cuticular Hb1;Keratin, type II cuticular Hb5;Keratin, type II cuticular Hb3	KRT81;KRT86;KRT85;KRT83	tr|A0A087X106|A0A087X106_HUMAN Keratin, type II cuticular Hb1 OS=Homo sapiens OX=9606 GN=KRT81 PE=1 SV=1;;;sp|O43790|KRT86_HUMAN Keratin, type II cuticular Hb6 OS=Homo sapiens OX=9606 GN=KRT86 PE=1 SV=1;sp|Q14533|KRT81_HUMAN Keratin, type II cuticular Hb1	13	4	3	3	0	0	1	1	1	0	0	1	0	1	1	3	0	0	0	0	0	0	0	0	0	0	0	3	0	0	0	0	0	0	0	0	0	0	0	3	7.9	6.4
F5H7L5;F5H800;F5H0Y3;Q15773	F5H7L5;F5H800;F5H0Y3;Q15773	1;1;1;1	1;1;1;1	1;1;1;1	Myeloid leukemia factor 2	MLF2	tr|F5H7L5|F5H7L5_HUMAN Myeloid leukemia factor 2 (Fragment) OS=Homo sapiens OX=9606 GN=MLF2 PE=1 SV=1;tr|F5H800|F5H800_HUMAN Myeloid leukemia factor 2 (Fragment) OS=Homo sapiens OX=9606 GN=MLF2 PE=1 SV=1;tr|F5H0Y3|F5H0Y3_HUMAN Myeloid leukemia factor 2 (Fr	4	1	1	1	0	0	0	0	0	0	1	0	0	1	0	0	0	0	0	0	0	0	1	0	0	1	0	0	0	0	0	0	0	0	1	0	0	1	0	0	22.8	22.8
Q9BTX1-4;Q9BTX1-6;Q9BTX1-5;Q9BTX1-2;Q9BTX1	Q9BTX1-4;Q9BTX1-6;Q9BTX1-5;Q9BTX1-2;Q9BTX1	2;2;2;2;2	2;2;2;2;2	2;2;2;2;2	Nucleoporin NDC1	NDC1	sp|Q9BTX1-4|NDC1_HUMAN Isoform 4 of Nucleoporin NDC1 OS=Homo sapiens OX=9606 GN=NDC1;sp|Q9BTX1-6|NDC1_HUMAN Isoform 6 of Nucleoporin NDC1 OS=Homo sapiens OX=9606 GN=NDC1;sp|Q9BTX1-5|NDC1_HUMAN Isoform 5 of Nucleoporin NDC1 OS=Homo sapiens OX=9606 GN=NDC1;s	5	2	2	2	0	0	0	0	0	0	0	0	2	0	0	0	0	0	0	0	0	0	0	0	2	0	0	0	0	0	0	0	0	0	0	0	2	0	0	0	6.3	6.3
Q9NZC3;H3BNA5;H3BU22;H3BRL5	Q9NZC3;H3BNA5;H3BU22;H3BRL5	2;1;1;1	2;1;1;1	2;1;1;1	Glycerophosphodiester phosphodiesterase 1	GDE1	sp|Q9NZC3|GDE1_HUMAN Glycerophosphodiester phosphodiesterase 1 OS=Homo sapiens OX=9606 GN=GDE1 PE=1 SV=1;tr|H3BNA5|H3BNA5_HUMAN Glycerophosphodiester phosphodiesterase 1 (Fragment) OS=Homo sapiens OX=9606 GN=GDE1 PE=1 SV=8;tr|H3BU22|H3BU22_HUMAN Glyceropho	4	2	2	2	0	0	0	0	0	0	0	1	0	1	1	0	0	0	0	0	0	0	0	1	0	1	1	0	0	0	0	0	0	0	0	1	0	1	1	0	7.6	7.6
O75688-2	O75688-2	30	1	1	Protein phosphatase 1B	PPM1B	sp|O75688-2|PPM1B_HUMAN Isoform Beta-2 of Protein phosphatase 1B OS=Homo sapiens OX=9606 GN=PPM1B	1	30	1	1	17	16	26	21	19	22	20	21	20	22	20	20	0	0	0	0	0	1	0	0	0	0	0	0	0	0	0	0	0	1	0	0	0	0	0	0	71.3	4.7
H0YM76;H0YMF9;H0YN81;Q9GZS3	H0YM76;H0YMF9;H0YN81;Q9GZS3	1;1;1;1	1;1;1;1	1;1;1;1	WD repeat-containing protein 61;WD repeat-containing protein 61, N-terminally processed	WDR61	tr|H0YM76|H0YM76_HUMAN WD repeat-containing protein 61 OS=Homo sapiens OX=9606 GN=WDR61 PE=1 SV=1;tr|H0YMF9|H0YMF9_HUMAN WD repeat-containing protein 61 OS=Homo sapiens OX=9606 GN=WDR61 PE=1 SV=1;tr|H0YN81|H0YN81_HUMAN WD repeat-containing protein 61 (Frag	4	1	1	1	0	0	0	0	0	0	0	0	1	1	1	0	0	0	0	0	0	0	0	0	1	1	1	0	0	0	0	0	0	0	0	0	1	1	1	0	33.3	33.3
Q14432	Q14432	1	1	1	cGMP-inhibited 3,5-cyclic phosphodiesterase A	PDE3A	sp|Q14432|PDE3A_HUMAN cGMP-inhibited 3,5-cyclic phosphodiesterase A OS=Homo sapiens OX=9606 GN=PDE3A PE=1 SV=3	1	1	1	1	0	0	0	0	0	0	0	0	1	1	1	0	0	0	0	0	0	0	0	0	1	1	1	0	0	0	0	0	0	0	0	0	1	1	1	0	1.7	1.7
P05089;P05089-2;P05089-3	P05089;P05089-2;P05089-3	2;2;1	2;2;1	2;2;1	Arginase-1	ARG1	sp|P05089|ARGI1_HUMAN Arginase-1 OS=Homo sapiens OX=9606 GN=ARG1 PE=1 SV=2;sp|P05089-2|ARGI1_HUMAN Isoform 2 of Arginase-1 OS=Homo sapiens OX=9606 GN=ARG1;sp|P05089-3|ARGI1_HUMAN Isoform 3 of Arginase-1 OS=Homo sapiens OX=9606 GN=ARG1	3	2	2	2	0	0	0	0	0	0	0	2	0	0	0	0	0	0	0	0	0	0	0	2	0	0	0	0	0	0	0	0	0	0	0	2	0	0	0	0	9	9
H0YNK8;H0YLP8;Q5J8M3-2;Q5J8M3;S4R329;H0YK61;H0YNK0;Q5J8M3-3	H0YNK8;H0YLP8;Q5J8M3-2;Q5J8M3;S4R329;H0YK61;H0YNK0;Q5J8M3-3	2;2;2;2;1;1;1;1	2;2;2;2;1;1;1;1	2;2;2;2;1;1;1;1	ER membrane protein complex subunit 4	EMC4	tr|H0YNK8|H0YNK8_HUMAN ER membrane protein complex subunit 4 OS=Homo sapiens OX=9606 GN=EMC4 PE=1 SV=1;tr|H0YLP8|H0YLP8_HUMAN ER membrane protein complex subunit 4 (Fragment) OS=Homo sapiens OX=9606 GN=EMC4 PE=1 SV=1;sp|Q5J8M3-2|EMC4_HUMAN Isoform 2 of ER	8	2	2	2	0	0	0	0	0	0	1	0	0	0	2	0	0	0	0	0	0	0	1	0	0	0	2	0	0	0	0	0	0	0	1	0	0	0	2	0	25.5	25.5
Q5SR56	Q5SR56	1	1	1	Hippocampus abundant transcript-like protein 1	HIATL1	sp|Q5SR56|MF14B_HUMAN Hippocampus abundant transcript-like protein 1 OS=Homo sapiens OX=9606 GN=MFSD14B PE=2 SV=3	1	1	1	1	0	0	0	0	0	0	0	0	0	0	1	0	0	0	0	0	0	0	0	0	0	0	1	0	0	0	0	0	0	0	0	0	0	0	1	0	3.6	3.6
Q5TF85;Q96IP4;Q96IP4-2;H0Y6D7;H0Y5Y3;Q96A09	Q5TF85;Q96IP4;Q96IP4-2	3;3;3;1;1;1	3;3;3;1;1;1	3;3;3;1;1;1	Protein FAM46A	FAM46A	tr|Q5TF85|Q5TF85_HUMAN Family with sequence similarity 46, member A, isoform CRA_a OS=Homo sapiens OX=9606 GN=TENT5A PE=1 SV=1;sp|Q96IP4|TET5A_HUMAN Terminal nucleotidyltransferase 5A OS=Homo sapiens OX=9606 GN=TENT5A PE=1 SV=2;sp|Q96IP4-2|TET5A_HUMAN Isof	6	3	3	3	0	0	1	0	0	0	0	1	0	2	0	0	0	0	1	0	0	0	0	1	0	2	0	0	0	0	1	0	0	0	0	1	0	2	0	0	6.5	6.5
A0A0A0MS99;I3L4X2;P33527-7;P33527-4;P33527-3;P33527;P33527-9;P33527-8;P33527-6;P33527-5;P33527-2	A0A0A0MS99;I3L4X2;P33527-7;P33527-4;P33527-3;P33527;P33527-9;P33527-8;P33527-6;P33527-5;P33527-2	2;2;2;2;2;2;2;1;1;1;1	2;2;2;2;2;2;2;1;1;1;1	2;2;2;2;2;2;2;1;1;1;1	Multidrug resistance-associated protein 1	ABCC1	tr|A0A0A0MS99|A0A0A0MS99_HUMAN Multidrug resistance-associated protein 1 OS=Homo sapiens OX=9606 GN=ABCC1 PE=1 SV=1;tr|I3L4X2|I3L4X2_HUMAN Multidrug resistance-associated protein 1 (Fragment) OS=Homo sapiens OX=9606 GN=ABCC1 PE=1 SV=1;sp|P33527-7|MRP1_HUMA	11	2	2	2	0	0	0	0	0	0	0	1	2	0	1	0	0	0	0	0	0	0	0	1	2	0	1	0	0	0	0	0	0	0	0	1	2	0	1	0	2	2
A0A087X0K9;G5E9E7;G3V1L9;Q07157-2;Q07157	A0A087X0K9;G5E9E7;G3V1L9;Q07157-2;Q07157	2;2;2;2;2	2;2;2;2;2	2;2;2;2;2	Tight junction protein ZO-1	TJP1	tr|A0A087X0K9|A0A087X0K9_HUMAN Tight junction protein ZO-1 OS=Homo sapiens OX=9606 GN=TJP1 PE=1 SV=1;tr|G5E9E7|G5E9E7_HUMAN Tight junction protein 1 (Zona occludens 1), isoform CRA_e OS=Homo sapiens OX=9606 GN=TJP1 PE=1 SV=1;tr|G3V1L9|G3V1L9_HUMAN Tight ju	5	2	2	2	0	0	2	0	0	0	0	0	0	1	2	0	0	0	2	0	0	0	0	0	0	1	2	0	0	0	2	0	0	0	0	0	0	1	2	0	1.5	1.5
P49792;F8WBP7	P49792;F8WBP7	2;1	2;1	2;1	E3 SUMO-protein ligase RanBP2	RANBP2	sp|P49792|RBP2_HUMAN E3 SUMO-protein ligase RanBP2 OS=Homo sapiens OX=9606 GN=RANBP2 PE=1 SV=2;tr|F8WBP7|F8WBP7_HUMAN E3 SUMO-protein ligase RanBP2 OS=Homo sapiens OX=9606 GN=RANBP2 PE=1 SV=1	2	2	2	2	0	1	2	0	0	0	0	1	0	0	0	0	0	1	2	0	0	0	0	1	0	0	0	0	0	1	2	0	0	0	0	1	0	0	0	0	1.5	1.5
E9PKA7;E9PI08;Q9Y256	E9PKA7;E9PI08;Q9Y256	2;2;2	2;2;2	2;2;2	CAAX prenyl protease 2	RCE1	tr|E9PKA7|E9PKA7_HUMAN CAAX prenyl protease 2 OS=Homo sapiens OX=9606 GN=RCE1 PE=1 SV=1;tr|E9PI08|E9PI08_HUMAN CAAX prenyl protease 2 OS=Homo sapiens OX=9606 GN=RCE1 PE=1 SV=1;sp|Q9Y256|FACE2_HUMAN CAAX prenyl protease 2 OS=Homo sapiens OX=9606 GN=RCE1 PE=	3	2	2	2	0	0	0	0	0	0	0	1	1	1	0	0	0	0	0	0	0	0	0	1	1	1	0	0	0	0	0	0	0	0	0	1	1	1	0	0	13.1	13.1
Q9BX73-2;Q9BX73	Q9BX73-2;Q9BX73	1;1	1;1	1;1	TM2 domain-containing protein 2	TM2D2	sp|Q9BX73-2|TM2D2_HUMAN Isoform 2 of TM2 domain-containing protein 2 OS=Homo sapiens OX=9606 GN=TM2D2;sp|Q9BX73|TM2D2_HUMAN TM2 domain-containing protein 2 OS=Homo sapiens OX=9606 GN=TM2D2 PE=2 SV=1	2	1	1	1	0	0	1	0	0	0	0	0	0	0	0	0	0	0	1	0	0	0	0	0	0	0	0	0	0	0	1	0	0	0	0	0	0	0	0	0	7	7
A0A494C017;C9JJV6;C9JZL8;C9J5M0;C9JC07;Q96S97	A0A494C017;C9JJV6;C9JZL8;C9J5M0;C9JC07;Q96S97	1;1;1;1;1;1	1;1;1;1;1;1	1;1;1;1;1;1	Myeloid-associated differentiation marker	MYADM	tr|A0A494C017|A0A494C017_HUMAN Myeloid-associated differentiation marker (Fragment) OS=Homo sapiens OX=9606 GN=MYADM PE=4 SV=1;tr|C9JJV6|C9JJV6_HUMAN Myeloid-associated differentiation marker (Fragment) OS=Homo sapiens OX=9606 GN=MYADM PE=1 SV=8;tr|C9JZL8|	6	1	1	1	0	0	0	0	0	0	1	1	1	0	0	0	0	0	0	0	0	0	1	1	1	0	0	0	0	0	0	0	0	0	1	1	1	0	0	0	18.9	18.9
H0Y7D7;Q99941-2;Q99941;A0A0G2JIM1	H0Y7D7;Q99941-2;Q99941	3;3;3;1	3;3;3;1	3;3;3;1	Cyclic AMP-dependent transcription factor ATF-6 beta;Processed cyclic AMP-dependent transcription factor ATF-6 beta	ATF6B	tr|H0Y7D7|H0Y7D7_HUMAN Cyclic AMP-dependent transcription factor ATF-6 beta OS=Homo sapiens OX=9606 GN=ATF6B PE=1 SV=2;sp|Q99941-2|ATF6B_HUMAN Isoform 1 of Cyclic AMP-dependent transcription factor ATF-6 beta OS=Homo sapiens OX=9606 GN=ATF6B;sp|Q99941|ATF6	4	3	3	3	0	0	0	0	0	0	0	3	0	0	0	0	0	0	0	0	0	0	0	3	0	0	0	0	0	0	0	0	0	0	0	3	0	0	0	0	6.9	6.9
P62805	P62805	2	2	2	Histone H4	HIST1H4A	sp|P62805|H4_HUMAN Histone H4 OS=Homo sapiens OX=9606 GN=HIST1H4A PE=1 SV=2	1	2	2	2	0	0	0	0	1	1	0	1	0	0	0	0	0	0	0	0	1	1	0	1	0	0	0	0	0	0	0	0	1	1	0	1	0	0	0	0	19.4	19.4
Q8NG11-2;Q8NG11;H7BXY6;A6NEP9;Q8NG11-3	Q8NG11-2;Q8NG11;H7BXY6;A6NEP9;Q8NG11-3	3;3;2;2;2	3;3;2;2;2	3;3;2;2;2	Tetraspanin-14;Tetraspanin	TSPAN14	sp|Q8NG11-2|TSN14_HUMAN Isoform 2 of Tetraspanin-14 OS=Homo sapiens OX=9606 GN=TSPAN14;sp|Q8NG11|TSN14_HUMAN Tetraspanin-14 OS=Homo sapiens OX=9606 GN=TSPAN14 PE=1 SV=1;tr|H7BXY6|H7BXY6_HUMAN Tetraspanin OS=Homo sapiens OX=9606 GN=TSPAN14 PE=1 SV=1;tr|A6NE	5	3	3	3	0	0	0	0	0	0	0	1	1	0	1	0	0	0	0	0	0	0	0	1	1	0	1	0	0	0	0	0	0	0	0	1	1	0	1	0	16.6	16.6
Q08211;Q08211-2	Q08211	4;1	4;1	4;1	ATP-dependent RNA helicase A	DHX9	sp|Q08211|DHX9_HUMAN ATP-dependent RNA helicase A OS=Homo sapiens OX=9606 GN=DHX9 PE=1 SV=4	2	4	4	4	0	0	0	0	0	0	0	4	0	0	0	0	0	0	0	0	0	0	0	4	0	0	0	0	0	0	0	0	0	0	0	4	0	0	0	0	4.3	4.3
Q9UIQ6	Q9UIQ6	1	1	1	Leucyl-cystinyl aminopeptidase;Leucyl-cystinyl aminopeptidase, pregnancy serum form	LNPEP	sp|Q9UIQ6|LCAP_HUMAN Leucyl-cystinyl aminopeptidase OS=Homo sapiens OX=9606 GN=LNPEP PE=1 SV=3	1	1	1	1	0	1	0	0	0	0	0	0	0	0	0	0	0	1	0	0	0	0	0	0	0	0	0	0	0	1	0	0	0	0	0	0	0	0	0	0	0.8	0.8
H7C2V1;O60568	H7C2V1;O60568	2;2	2;2	2;2	Procollagen-lysine,2-oxoglutarate 5-dioxygenase 3	PLOD3	tr|H7C2V1|H7C2V1_HUMAN Multifunctional procollagen lysine hydroxylase and glycosyltransferase LH3 (Fragment) OS=Homo sapiens OX=9606 GN=PLOD3 PE=1 SV=1;sp|O60568|PLOD3_HUMAN Multifunctional procollagen lysine hydroxylase and glycosyltransferase LH3 OS=Homo	2	2	2	2	0	0	2	1	0	0	0	0	1	0	0	0	0	0	2	1	0	0	0	0	1	0	0	0	0	0	2	1	0	0	0	0	1	0	0	0	11.9	11.9
P62280;M0R1H5;M0QZC5	P62280;M0R1H5;M0QZC5	2;1;1	2;1;1	2;1;1	40S ribosomal protein S11	RPS11	sp|P62280|RS11_HUMAN 40S ribosomal protein S11 OS=Homo sapiens OX=9606 GN=RPS11 PE=1 SV=3;tr|M0R1H5|M0R1H5_HUMAN 40S ribosomal protein S11 OS=Homo sapiens OX=9606 GN=RPS11 PE=1 SV=1;tr|M0QZC5|M0QZC5_HUMAN 40S ribosomal protein S11 OS=Homo sapiens OX=9606 G	3	2	2	2	0	0	0	0	0	0	0	1	1	0	0	0	0	0	0	0	0	0	0	1	1	0	0	0	0	0	0	0	0	0	0	1	1	0	0	0	18.4	18.4
Q8IXB1-2;Q8IXB1;Q71S60;A0A087WXH7;E7EP04;A0A494C1G5;Q8IXB1-3	Q8IXB1-2;Q8IXB1;Q71S60;A0A087WXH7;E7EP04;A0A494C1G5;Q8IXB1-3	2;2;1;1;1;1;1	2;2;1;1;1;1;1	2;2;1;1;1;1;1	DnaJ homolog subfamily C member 10	DNAJC10	sp|Q8IXB1-2|DJC10_HUMAN Isoform 2 of DnaJ homolog subfamily C member 10 OS=Homo sapiens OX=9606 GN=DNAJC10;sp|Q8IXB1|DJC10_HUMAN DnaJ homolog subfamily C member 10 OS=Homo sapiens OX=9606 GN=DNAJC10 PE=1 SV=2;tr|Q71S60|Q71S60_HUMAN DnaJ homolog subfamily C	7	2	2	2	0	0	0	1	0	0	0	1	1	1	1	0	0	0	0	1	0	0	0	1	1	1	1	0	0	0	0	1	0	0	0	1	1	1	1	0	3.6	3.6
A0A0A0MSC4;H7BYW6;P04085-2;P04085	A0A0A0MSC4;H7BYW6;P04085-2;P04085	1;1;1;1	1;1;1;1	1;1;1;1	Platelet-derived growth factor subunit A	PDGFA	tr|A0A0A0MSC4|A0A0A0MSC4_HUMAN Platelet-derived growth factor subunit A (Fragment) OS=Homo sapiens OX=9606 GN=PDGFA PE=1 SV=1;tr|H7BYW6|H7BYW6_HUMAN Platelet-derived growth factor subunit A (Fragment) OS=Homo sapiens OX=9606 GN=PDGFA PE=1 SV=2;sp|P04085-2|	4	1	1	1	1	0	1	1	0	0	0	1	0	0	0	0	1	0	1	1	0	0	0	1	0	0	0	0	1	0	1	1	0	0	0	1	0	0	0	0	20.9	20.9
A0A0C4DGX8;Q15904;A6NLC6	A0A0C4DGX8;Q15904;A6NLC6	2;2;1	2;2;1	2;2;1	V-type proton ATPase subunit S1	ATP6AP1	tr|A0A0C4DGX8|A0A0C4DGX8_HUMAN ATPase, H+ transporting, lysosomal accessory protein 1, isoform CRA_c OS=Homo sapiens OX=9606 GN=ATP6AP1 PE=1 SV=1;sp|Q15904|VAS1_HUMAN V-type proton ATPase subunit S1 OS=Homo sapiens OX=9606 GN=ATP6AP1 PE=1 SV=2;tr|A6NLC6|A6	3	2	2	2	0	0	0	0	0	0	1	1	2	0	0	0	0	0	0	0	0	0	1	1	2	0	0	0	0	0	0	0	0	0	1	1	2	0	0	0	10.3	10.3
M0R2E9;M0R0H5;M0QYR6;M0R1I2;Q03405-2;Q03405-3;Q03405;M0QX27;M0QYS6;M0R0Y4	M0R2E9;M0R0H5;M0QYR6;M0R1I2;Q03405-2;Q03405-3;Q03405;M0QX27;M0QYS6;M0R0Y4	2;2;2;2;2;2;2;1;1;1	2;2;2;2;2;2;2;1;1;1	2;2;2;2;2;2;2;1;1;1	Urokinase plasminogen activator surface receptor	PLAUR	tr|M0R2E9|M0R2E9_HUMAN Urokinase plasminogen activator surface receptor (Fragment) OS=Homo sapiens OX=9606 GN=PLAUR PE=1 SV=1;tr|M0R0H5|M0R0H5_HUMAN Urokinase plasminogen activator surface receptor (Fragment) OS=Homo sapiens OX=9606 GN=PLAUR PE=1 SV=8;tr|M	10	2	2	2	0	0	2	1	0	0	0	0	0	0	0	0	0	0	2	1	0	0	0	0	0	0	0	0	0	0	2	1	0	0	0	0	0	0	0	0	19.1	19.1
Q13442	Q13442	2	2	2	28 kDa heat- and acid-stable phosphoprotein	PDAP1	sp|Q13442|HAP28_HUMAN 28 kDa heat- and acid-stable phosphoprotein OS=Homo sapiens OX=9606 GN=PDAP1 PE=1 SV=1	1	2	2	2	1	0	0	0	0	0	1	0	1	0	0	0	1	0	0	0	0	0	1	0	1	0	0	0	1	0	0	0	0	0	1	0	1	0	0	0	12.7	12.7
P31327;P31327-3;P31327-2;Q5R211	P31327;P31327-3;P31327-2;Q5R211	4;4;3;2	4;4;3;2	4;4;3;2	Carbamoyl-phosphate synthase [ammonia], mitochondrial	CPS1	sp|P31327|CPSM_HUMAN Carbamoyl-phosphate synthase [ammonia], mitochondrial OS=Homo sapiens OX=9606 GN=CPS1 PE=1 SV=2;sp|P31327-3|CPSM_HUMAN Isoform 3 of Carbamoyl-phosphate synthase [ammonia], mitochondrial OS=Homo sapiens OX=9606 GN=CPS1;sp|P31327-2|CPSM_	4	4	4	4	0	1	3	0	0	0	0	1	0	0	0	0	0	1	3	0	0	0	0	1	0	0	0	0	0	1	3	0	0	0	0	1	0	0	0	0	3.3	3.3
A0A2R8YEX5;A0A2R8Y359;H7C532;A0A2R8Y5I5;A0A2R8Y6H1;A0A2R8YF57;O00400	A0A2R8YEX5;A0A2R8Y359;H7C532;A0A2R8Y5I5;A0A2R8Y6H1;A0A2R8YF57;O00400	1;1;1;1;1;1;1	1;1;1;1;1;1;1	1;1;1;1;1;1;1	Acetyl-coenzyme A transporter 1	SLC33A1	tr|A0A2R8YEX5|A0A2R8YEX5_HUMAN Acetyl-coenzyme A transporter 1 OS=Homo sapiens OX=9606 GN=SLC33A1 PE=4 SV=1;tr|A0A2R8Y359|A0A2R8Y359_HUMAN Acetyl-coenzyme A transporter 1 OS=Homo sapiens OX=9606 GN=SLC33A1 PE=4 SV=1;tr|H7C532|H7C532_HUMAN Acetyl-coenzyme A	7	1	1	1	0	0	0	0	0	0	0	0	1	0	1	0	0	0	0	0	0	0	0	0	1	0	1	0	0	0	0	0	0	0	0	0	1	0	1	0	5.3	5.3
Q8WUM0	Q8WUM0	3	3	3	Nuclear pore complex protein Nup133	NUP133	sp|Q8WUM0|NU133_HUMAN Nuclear pore complex protein Nup133 OS=Homo sapiens OX=9606 GN=NUP133 PE=1 SV=2	1	3	3	3	0	0	1	0	0	0	2	1	1	0	0	0	0	0	1	0	0	0	2	1	1	0	0	0	0	0	1	0	0	0	2	1	1	0	0	0	3.1	3.1
O94991-2;O94991	O94991-2;O94991	2;2	2;2	2;2	SLIT and NTRK-like protein 5	SLITRK5	sp|O94991-2|SLIK5_HUMAN Isoform 2 of SLIT and NTRK-like protein 5 OS=Homo sapiens OX=9606 GN=SLITRK5;sp|O94991|SLIK5_HUMAN SLIT and NTRK-like protein 5 OS=Homo sapiens OX=9606 GN=SLITRK5 PE=2 SV=2	2	2	2	2	1	0	0	1	0	0	0	0	0	1	1	1	1	0	0	1	0	0	0	0	0	1	1	1	1	0	0	1	0	0	0	0	0	1	1	1	4.3	4.3
Q9Y5Y0;H7C3Z2;Q9Y5Y0-2	Q9Y5Y0;H7C3Z2	3;2;1	3;2;1	3;2;1	Feline leukemia virus subgroup C receptor-related protein 1	FLVCR1	sp|Q9Y5Y0|FLVC1_HUMAN Feline leukemia virus subgroup C receptor-related protein 1 OS=Homo sapiens OX=9606 GN=FLVCR1 PE=1 SV=1;tr|H7C3Z2|H7C3Z2_HUMAN Feline leukemia virus subgroup C receptor-related protein 1 (Fragment) OS=Homo sapiens OX=9606 GN=FLVCR1 PE	3	3	3	3	0	0	0	0	0	0	0	3	1	0	0	0	0	0	0	0	0	0	0	3	1	0	0	0	0	0	0	0	0	0	0	3	1	0	0	0	8.6	8.6
P01891	P01891	4	1	1	HLA class I histocompatibility antigen, A-68 alpha chain	HLA-A	sp|P01891|1A68_HUMAN HLA class I histocompatibility antigen, A-68 alpha chain OS=Homo sapiens OX=9606 GN=HLA-A PE=1 SV=4	1	4	1	1	0	0	0	0	0	0	2	4	1	0	2	0	0	0	0	0	0	0	1	1	0	0	1	0	0	0	0	0	0	0	1	1	0	0	1	0	11	3.6
Q8NBI5;E9PS74;H0YD64;H0YCF1;E9PJT6;E9PLW1;E9PPE4;E9PLF2;E9PJL3;E9PSH9;E9PMZ1;E9PR64	Q8NBI5;E9PS74;H0YD64	8;7;4;1;1;1;1;1;1;1;1;1	1;1;0;0;1;1;1;1;1;1;1;1	1;1;0;0;1;1;1;1;1;1;1;1	Solute carrier family 43 member 3	SLC43A3	sp|Q8NBI5|S43A3_HUMAN Solute carrier family 43 member 3 OS=Homo sapiens OX=9606 GN=SLC43A3 PE=1 SV=2;tr|E9PS74|E9PS74_HUMAN Solute carrier family 43 member 3 (Fragment) OS=Homo sapiens OX=9606 GN=SLC43A3 PE=1 SV=1;tr|H0YD64|H0YD64_HUMAN Solute carrier fami	12	8	1	1	0	0	0	1	0	0	3	3	5	2	7	0	0	0	0	0	0	0	0	0	0	0	1	0	0	0	0	0	0	0	0	0	0	0	1	0	19.3	4.1
C9JP48;P62140;C9J9S3;E7ETD8;E9PMD7;P62136-3;P62136;P62136-2	C9JP48;P62140;C9J9S3;E7ETD8;E9PMD7;P62136-3;P62136;P62136-2	2;2;1;1;1;1;1;1	1;1;1;0;0;0;0;0	1;1;1;0;0;0;0;0	Serine/threonine-protein phosphatase;Serine/threonine-protein phosphatase PP1-beta catalytic subunit;Serine/threonine-protein phosphatase PP1-alpha catalytic subunit	PPP1CB;PPP1CA	tr|C9JP48|C9JP48_HUMAN Serine/threonine-protein phosphatase (Fragment) OS=Homo sapiens OX=9606 GN=PPP1CB PE=1 SV=1;sp|P62140|PP1B_HUMAN Serine/threonine-protein phosphatase PP1-beta catalytic subunit OS=Homo sapiens OX=9606 GN=PPP1CB PE=1 SV=3;tr|C9J9S3|C9	8	2	1	1	0	0	1	0	0	0	1	1	2	1	0	1	0	0	1	0	0	0	1	1	1	1	0	1	0	0	1	0	0	0	1	1	1	1	0	1	16.7	9.4
A0A0R4J2E8;A8MXP9;P43243;D6R991;D6REM6;D6RB45;A0A1B0GX04;D6R9F3;D6RBS2;D6RCM3;D6REK4;D6R8Z5;Q68E03;B3KM87;P43243-2	A0A0R4J2E8;A8MXP9;P43243;D6R991;D6REM6	3;3;3;2;2;1;1;1;1;1;1;1;1;1;1	3;3;3;2;2;1;1;1;1;1;1;1;1;1;1	3;3;3;2;2;1;1;1;1;1;1;1;1;1;1	Matrin-3	MATR3	tr|A0A0R4J2E8|A0A0R4J2E8_HUMAN Matrin-3 OS=Homo sapiens OX=9606 GN=MATR3 PE=1 SV=1;tr|A8MXP9|A8MXP9_HUMAN Matrin-3 OS=Homo sapiens OX=9606 GN=MATR3 PE=1 SV=1;sp|P43243|MATR3_HUMAN Matrin-3 OS=Homo sapiens OX=9606 GN=MATR3 PE=1 SV=2;tr|D6R991|D6R991_HUMAN M	15	3	3	3	0	0	0	0	0	0	0	3	0	0	0	0	0	0	0	0	0	0	0	3	0	0	0	0	0	0	0	0	0	0	0	3	0	0	0	0	7.2	7.2
CON__P02668	CON__P02668	2	2	2				1	2	2	2	0	0	0	1	0	0	1	0	0	0	0	0	0	0	0	1	0	0	1	0	0	0	0	0	0	0	0	1	0	0	1	0	0	0	0	0	16.6	16.6
E5RJH9;E7EVQ6;Q14534	E5RJH9;E7EVQ6;Q14534	2;2;2	2;2;2	2;2;2	Squalene monooxygenase	SQLE	tr|E5RJH9|E5RJH9_HUMAN Squalene monooxygenase (Fragment) OS=Homo sapiens OX=9606 GN=SQLE PE=1 SV=1;tr|E7EVQ6|E7EVQ6_HUMAN Squalene monooxygenase OS=Homo sapiens OX=9606 GN=SQLE PE=1 SV=1;sp|Q14534|ERG1_HUMAN Squalene monooxygenase OS=Homo sapiens OX=9606 G	3	2	2	2	0	0	0	0	0	0	0	1	2	0	0	0	0	0	0	0	0	0	0	1	2	0	0	0	0	0	0	0	0	0	0	1	2	0	0	0	26.6	26.6
Q8IZV5;E5RK48	Q8IZV5;E5RK48	2;1	2;1	2;1	Retinol dehydrogenase 10	RDH10	sp|Q8IZV5|RDH10_HUMAN Retinol dehydrogenase 10 OS=Homo sapiens OX=9606 GN=RDH10 PE=1 SV=1;tr|E5RK48|E5RK48_HUMAN Retinol dehydrogenase 10 OS=Homo sapiens OX=9606 GN=RDH10 PE=1 SV=1	2	2	2	2	0	0	0	0	0	0	0	2	1	0	0	1	0	0	0	0	0	0	0	2	1	0	0	1	0	0	0	0	0	0	0	2	1	0	0	1	7	7
P22735;P22735-2	P22735;P22735-2	2;1	2;1	2;1	Protein-glutamine gamma-glutamyltransferase K	TGM1	sp|P22735|TGM1_HUMAN Protein-glutamine gamma-glutamyltransferase K OS=Homo sapiens OX=9606 GN=TGM1 PE=1 SV=4;sp|P22735-2|TGM1_HUMAN Isoform 2 of Protein-glutamine gamma-glutamyltransferase K OS=Homo sapiens OX=9606 GN=TGM1	2	2	2	2	0	0	0	0	0	0	0	1	0	0	2	0	0	0	0	0	0	0	0	1	0	0	2	0	0	0	0	0	0	0	0	1	0	0	2	0	3.4	3.4
E7EPT4;P19404	E7EPT4;P19404	1;1	1;1	1;1	NADH dehydrogenase [ubiquinone] flavoprotein 2, mitochondrial	NDUFV2	tr|E7EPT4|E7EPT4_HUMAN NADH dehydrogenase [ubiquinone] flavoprotein 2, mitochondrial OS=Homo sapiens OX=9606 GN=NDUFV2 PE=1 SV=1;sp|P19404|NDUV2_HUMAN NADH dehydrogenase [ubiquinone] flavoprotein 2, mitochondrial OS=Homo sapiens OX=9606 GN=NDUFV2 PE=1 SV=2	2	1	1	1	0	0	0	0	0	0	1	1	1	1	0	0	0	0	0	0	0	0	1	1	1	1	0	0	0	0	0	0	0	0	1	1	1	1	0	0	5.2	5.2
G3V1N2;P69905;A0A2R8Y7C0	G3V1N2;P69905;A0A2R8Y7C0	2;2;1	1;1;0	1;1;0	Hemoglobin subunit alpha	HBA2;HBA1	tr|G3V1N2|G3V1N2_HUMAN HCG1745306, isoform CRA_a OS=Homo sapiens OX=9606 GN=HBA2 PE=1 SV=1;sp|P69905|HBA_HUMAN Hemoglobin subunit alpha OS=Homo sapiens OX=9606 GN=HBA1 PE=1 SV=2;tr|A0A2R8Y7C0|A0A2R8Y7C0_HUMAN Hemoglobin subunit alpha (Fragment) OS=Homo sap	3	2	1	1	1	1	2	0	1	0	1	0	0	1	1	1	1	1	1	0	1	0	0	0	0	0	1	1	1	1	1	0	1	0	0	0	0	0	1	1	19.1	10.9
A0A1B0GUB2;A0A3B3IRP5;Q6P1J9;A0A2R8Y640;A0A2R8YHB3	A0A1B0GUB2;A0A3B3IRP5;Q6P1J9;A0A2R8Y640;A0A2R8YHB3	3;3;3;2;2	3;3;3;2;2	3;3;3;2;2	Parafibromin	CDC73	tr|A0A1B0GUB2|A0A1B0GUB2_HUMAN Parafibromin OS=Homo sapiens OX=9606 GN=CDC73 PE=1 SV=1;tr|A0A3B3IRP5|A0A3B3IRP5_HUMAN Parafibromin OS=Homo sapiens OX=9606 GN=CDC73 PE=1 SV=1;sp|Q6P1J9|CDC73_HUMAN Parafibromin OS=Homo sapiens OX=9606 GN=CDC73 PE=1 SV=1;tr|A	5	3	3	3	0	0	0	0	0	0	2	1	1	0	1	0	0	0	0	0	0	0	2	1	1	0	1	0	0	0	0	0	0	0	2	1	1	0	1	0	10	10
P01040;C9J0E4	P01040;C9J0E4	2;1	2;1	2;1	Cystatin-A;Cystatin-A, N-terminally processed	CSTA	sp|P01040|CYTA_HUMAN Cystatin-A OS=Homo sapiens OX=9606 GN=CSTA PE=1 SV=1;tr|C9J0E4|C9J0E4_HUMAN Cystatin-A OS=Homo sapiens OX=9606 GN=CSTA PE=1 SV=1	2	2	2	2	0	0	0	0	0	0	0	0	0	0	2	0	0	0	0	0	0	0	0	0	0	0	2	0	0	0	0	0	0	0	0	0	0	0	2	0	30.6	30.6
O14828-2;O14828	O14828-2;O14828	2;2	2;2	2;2	Secretory carrier-associated membrane protein 3	SCAMP3	sp|O14828-2|SCAM3_HUMAN Isoform 2 of Secretory carrier-associated membrane protein 3 OS=Homo sapiens OX=9606 GN=SCAMP3;sp|O14828|SCAM3_HUMAN Secretory carrier-associated membrane protein 3 OS=Homo sapiens OX=9606 GN=SCAMP3 PE=1 SV=3	2	2	2	2	0	0	0	0	0	0	0	1	2	0	1	0	0	0	0	0	0	0	0	1	2	0	1	0	0	0	0	0	0	0	0	1	2	0	1	0	11.2	11.2
H7C0H8;Q6NUQ4-2;Q6NUQ4;H7C085	H7C0H8;Q6NUQ4-2;Q6NUQ4	3;3;3;1	3;3;3;1	3;3;3;1	Transmembrane protein 214	TMEM214	tr|H7C0H8|H7C0H8_HUMAN Transmembrane protein 214 OS=Homo sapiens OX=9606 GN=TMEM214 PE=1 SV=2;sp|Q6NUQ4-2|TM214_HUMAN Isoform 2 of Transmembrane protein 214 OS=Homo sapiens OX=9606 GN=TMEM214;sp|Q6NUQ4|TM214_HUMAN Transmembrane protein 214 OS=Homo sapiens	4	3	3	3	0	0	0	0	0	0	0	2	0	3	0	0	0	0	0	0	0	0	0	2	0	3	0	0	0	0	0	0	0	0	0	2	0	3	0	0	9	9
P61009	P61009	1	1	1	Signal peptidase complex subunit 3	SPCS3	sp|P61009|SPCS3_HUMAN Signal peptidase complex subunit 3 OS=Homo sapiens OX=9606 GN=SPCS3 PE=1 SV=1	1	1	1	1	0	0	0	0	0	0	0	0	1	0	1	0	0	0	0	0	0	0	0	0	1	0	1	0	0	0	0	0	0	0	0	0	1	0	1	0	5	5
H7C0W7;Q9BYI3-3;Q9BYI3;B8ZZA2	H7C0W7;Q9BYI3-3;Q9BYI3;B8ZZA2	2;2;2;1	2;2;2;1	2;2;2;1	Hyccin	FAM126A	tr|H7C0W7|H7C0W7_HUMAN Hyccin (Fragment) OS=Homo sapiens OX=9606 GN=FAM126A PE=1 SV=1;sp|Q9BYI3-3|HYCCI_HUMAN Isoform 3 of Hyccin OS=Homo sapiens OX=9606 GN=FAM126A;sp|Q9BYI3|HYCCI_HUMAN Hyccin OS=Homo sapiens OX=9606 GN=FAM126A PE=1 SV=2;tr|B8ZZA2|B8ZZA2_	4	2	2	2	0	1	2	0	0	0	0	0	0	0	0	2	0	1	2	0	0	0	0	0	0	0	0	2	0	1	2	0	0	0	0	0	0	0	0	2	5.5	5.5
A0A2R8Y611;O14617-3;O14617-4;O14617-2;O14617;O14617-5;K7ERW8	A0A2R8Y611;O14617-3;O14617-4;O14617-2;O14617;O14617-5;K7ERW8	2;2;2;2;2;2;1	2;2;2;2;2;2;1	2;2;2;2;2;2;1	AP-3 complex subunit delta-1	AP3D1	tr|A0A2R8Y611|A0A2R8Y611_HUMAN AP-3 complex subunit delta-1 (Fragment) OS=Homo sapiens OX=9606 GN=AP3D1 PE=1 SV=1;sp|O14617-3|AP3D1_HUMAN Isoform 3 of AP-3 complex subunit delta-1 OS=Homo sapiens OX=9606 GN=AP3D1;sp|O14617-4|AP3D1_HUMAN Isoform 4 of AP-3 c	7	2	2	2	0	0	0	0	0	0	0	0	2	2	0	0	0	0	0	0	0	0	0	0	2	2	0	0	0	0	0	0	0	0	0	0	2	2	0	0	3.7	3.7
P50454;E9PKH2;H0YEP8;E9PQ34;E9PJH8;E9PIG2;E9PRS3;E9PNX1;E9PK86;E9PMI5;E9PR70;E9PPV6	P50454;E9PKH2	3;2;1;1;1;1;1;1;1;1;1;1	3;2;1;1;1;1;1;1;1;1;1;1	3;2;1;1;1;1;1;1;1;1;1;1	Serpin H1	SERPINH1	sp|P50454|SERPH_HUMAN Serpin H1 OS=Homo sapiens OX=9606 GN=SERPINH1 PE=1 SV=2;tr|E9PKH2|E9PKH2_HUMAN Serpin H1 OS=Homo sapiens OX=9606 GN=SERPINH1 PE=1 SV=1	12	3	3	3	0	0	1	2	0	0	0	0	0	0	0	1	0	0	1	2	0	0	0	0	0	0	0	1	0	0	1	2	0	0	0	0	0	0	0	1	9.1	9.1
H0Y997;Q96J42-2;Q96J42;H0Y928	H0Y997;Q96J42-2;Q96J42;H0Y928	3;3;3;2	3;3;3;2	3;3;3;2	Thioredoxin domain-containing protein 15	TXNDC15	tr|H0Y997|H0Y997_HUMAN Thioredoxin domain-containing protein 15 (Fragment) OS=Homo sapiens OX=9606 GN=TXNDC15 PE=1 SV=1;sp|Q96J42-2|TXD15_HUMAN Isoform 2 of Thioredoxin domain-containing protein 15 OS=Homo sapiens OX=9606 GN=TXNDC15;sp|Q96J42|TXD15_HUMAN T	4	3	3	3	0	0	0	0	0	0	0	3	0	0	0	0	0	0	0	0	0	0	0	3	0	0	0	0	0	0	0	0	0	0	0	3	0	0	0	0	9.9	9.9
K7EM90;A0A2R8Y6G6;P06733;P06733-2;A0A2R8Y798;K7ERS8;A0A2R8YEG5;F5H1C3;A0A2R8Y879;E5RI09;E5RG95;A0A2R8YEM5;K7EPM1;K7EKN2;E5RGZ4;F5H0C8;P13929-3;P09104-2;P13929-2;P13929;P09104	K7EM90;A0A2R8Y6G6;P06733;P06733-2	3;3;3;2;1;1;1;1;1;1;1;1;1;1;1;1;1;1;1;1;1	3;3;3;2;1;1;1;1;1;1;1;1;1;1;1;1;1;1;1;1;1	3;3;3;2;1;1;1;1;1;1;1;1;1;1;1;1;1;1;1;1;1	Enolase;Alpha-enolase	ENO1	tr|K7EM90|K7EM90_HUMAN Alpha-enolase (Fragment) OS=Homo sapiens OX=9606 GN=ENO1 PE=1 SV=1;tr|A0A2R8Y6G6|A0A2R8Y6G6_HUMAN Alpha-enolase OS=Homo sapiens OX=9606 GN=ENO1 PE=1 SV=1;sp|P06733|ENOA_HUMAN Alpha-enolase OS=Homo sapiens OX=9606 GN=ENO1 PE=1 SV=2;sp	21	3	3	3	0	0	0	0	0	0	0	3	0	0	0	0	0	0	0	0	0	0	0	3	0	0	0	0	0	0	0	0	0	0	0	3	0	0	0	0	23.1	23.1
P10620;F5H7F6;F5H6X2;F5H760;P10620-2	P10620;F5H7F6;F5H6X2;F5H760;P10620-2	2;1;1;1;1	2;1;1;1;1	2;1;1;1;1	Microsomal glutathione S-transferase 1	MGST1	sp|P10620|MGST1_HUMAN Microsomal glutathione S-transferase 1 OS=Homo sapiens OX=9606 GN=MGST1 PE=1 SV=1;tr|F5H7F6|F5H7F6_HUMAN Microsomal glutathione S-transferase 1 (Fragment) OS=Homo sapiens OX=9606 GN=MGST1 PE=1 SV=1;tr|F5H6X2|F5H6X2_HUMAN Microsomal gl	5	2	2	2	0	0	0	0	0	0	0	0	2	0	0	0	0	0	0	0	0	0	0	0	2	0	0	0	0	0	0	0	0	0	0	0	2	0	0	0	18.7	18.7
A0A087WY96;P31641;H7C1B9;A0A087WYN0	A0A087WY96;P31641;H7C1B9;A0A087WYN0	2;2;1;1	2;2;1;1	2;2;1;1	Transporter;Sodium- and chloride-dependent taurine transporter	SLC6A6	tr|A0A087WY96|A0A087WY96_HUMAN Transporter OS=Homo sapiens OX=9606 GN=SLC6A6 PE=1 SV=1;sp|P31641|SC6A6_HUMAN Sodium- and chloride-dependent taurine transporter OS=Homo sapiens OX=9606 GN=SLC6A6 PE=1 SV=2;tr|H7C1B9|H7C1B9_HUMAN Sodium- and chloride-dependen	4	2	2	2	0	2	0	0	0	0	0	0	1	0	1	0	0	2	0	0	0	0	0	0	1	0	1	0	0	2	0	0	0	0	0	0	1	0	1	0	2.8	2.8
Q9NR50-3;Q9NR50-2;Q9NR50;H0Y580	Q9NR50-3;Q9NR50-2;Q9NR50;H0Y580	3;3;3;2	3;3;3;2	3;3;3;2	Translation initiation factor eIF-2B subunit gamma	EIF2B3	sp|Q9NR50-3|EI2BG_HUMAN Isoform 3 of Translation initiation factor eIF-2B subunit gamma OS=Homo sapiens OX=9606 GN=EIF2B3;sp|Q9NR50-2|EI2BG_HUMAN Isoform 2 of Translation initiation factor eIF-2B subunit gamma OS=Homo sapiens OX=9606 GN=EIF2B3;sp|Q9NR50|EI	4	3	3	3	0	0	2	1	0	0	0	0	1	0	0	1	0	0	2	1	0	0	0	0	1	0	0	1	0	0	2	1	0	0	0	0	1	0	0	1	9.5	9.5
P12273	P12273	1	1	1	Prolactin-inducible protein	PIP	sp|P12273|PIP_HUMAN Prolactin-inducible protein OS=Homo sapiens OX=9606 GN=PIP PE=1 SV=1	1	1	1	1	1	0	1	0	0	0	1	1	1	0	0	0	1	0	1	0	0	0	1	1	1	0	0	0	1	0	1	0	0	0	1	1	1	0	0	0	8.2	8.2
Q04721	Q04721	3	3	3	Neurogenic locus notch homolog protein 2;Notch 2 extracellular truncation;Notch 2 intracellular domain	NOTCH2	sp|Q04721|NOTC2_HUMAN Neurogenic locus notch homolog protein 2 OS=Homo sapiens OX=9606 GN=NOTCH2 PE=1 SV=3	1	3	3	3	0	1	0	0	0	0	0	0	3	0	0	0	0	1	0	0	0	0	0	0	3	0	0	0	0	1	0	0	0	0	0	0	3	0	0	0	1.5	1.5
Q92538-3;Q92538-2;Q92538	Q92538-3;Q92538-2;Q92538	3;3;3	3;3;3	3;3;3	Golgi-specific brefeldin A-resistance guanine nucleotide exchange factor 1	GBF1	sp|Q92538-3|GBF1_HUMAN Isoform 3 of Golgi-specific brefeldin A-resistance guanine nucleotide exchange factor 1 OS=Homo sapiens OX=9606 GN=GBF1;sp|Q92538-2|GBF1_HUMAN Isoform 2 of Golgi-specific brefeldin A-resistance guanine nucleotide exchange factor 1 OS	3	3	3	3	0	2	1	0	0	0	0	0	0	0	0	0	0	2	1	0	0	0	0	0	0	0	0	0	0	2	1	0	0	0	0	0	0	0	0	0	2.2	2.2
O60427;A0A0A0MR51;H0YB97;H7C2V0;F5H8G5;O60427-2	O60427;A0A0A0MR51;H0YB97;H7C2V0	4;3;2;2;1;1	4;3;2;2;1;1	4;3;2;2;1;1	Fatty acid desaturase 1	FADS1	sp|O60427|FADS1_HUMAN Acyl-CoA (8-3)-desaturase OS=Homo sapiens OX=9606 GN=FADS1 PE=1 SV=3;tr|A0A0A0MR51|A0A0A0MR51_HUMAN Acyl-CoA (8-3)-desaturase OS=Homo sapiens OX=9606 GN=FADS1 PE=1 SV=1;tr|H0YB97|H0YB97_HUMAN Acyl-CoA (8-3)-desaturase (Fragment) OS=Ho	6	4	4	4	0	0	0	0	0	1	0	3	1	0	0	0	0	0	0	0	0	1	0	3	1	0	0	0	0	0	0	0	0	1	0	3	1	0	0	0	9.9	9.9
M0R253;M0QX43;A0A3B3IU31;B4E3M2;Q5J8M5;A0A087WZK0;P49366-2;P49366;M0R0J4;M0QYZ7;M0R264;P49366-3	M0R253;M0QX43;A0A3B3IU31;B4E3M2;Q5J8M5;A0A087WZK0;P49366-2;P49366;M0R0J4;M0QYZ7;M0R264;P49366-3	2;2;2;2;2;2;2;2;1;1;1;1	2;2;2;2;2;2;2;2;1;1;1;1	2;2;2;2;2;2;2;2;1;1;1;1	Deoxyhypusine synthase	DHPS	tr|M0R253|M0R253_HUMAN Deoxyhypusine synthase OS=Homo sapiens OX=9606 GN=DHPS PE=1 SV=1;tr|M0QX43|M0QX43_HUMAN Deoxyhypusine synthase OS=Homo sapiens OX=9606 GN=DHPS PE=1 SV=1;tr|A0A3B3IU31|A0A3B3IU31_HUMAN Uncharacterized protein OS=Homo sapiens OX=9606 P	12	2	2	2	0	0	2	0	0	0	0	0	0	0	0	0	0	0	2	0	0	0	0	0	0	0	0	0	0	0	2	0	0	0	0	0	0	0	0	0	28	28
H0YFD6;P40939;A0A2R8Y688;A0A2R8YG21;A0A2R8Y4F5	H0YFD6;P40939;A0A2R8Y688;A0A2R8YG21;A0A2R8Y4F5	2;2;1;1;1	2;2;1;1;1	2;2;1;1;1	Trifunctional enzyme subunit alpha, mitochondrial;Long-chain enoyl-CoA hydratase;Long chain 3-hydroxyacyl-CoA dehydrogenase	HADHA	tr|H0YFD6|H0YFD6_HUMAN Trifunctional enzyme subunit alpha, mitochondrial OS=Homo sapiens OX=9606 GN=HADHA PE=1 SV=2;sp|P40939|ECHA_HUMAN Trifunctional enzyme subunit alpha, mitochondrial OS=Homo sapiens OX=9606 GN=HADHA PE=1 SV=2;tr|A0A2R8Y688|A0A2R8Y688_H	5	2	2	2	0	1	0	0	0	0	1	1	2	1	0	0	0	1	0	0	0	0	1	1	2	1	0	0	0	1	0	0	0	0	1	1	2	1	0	0	3.9	3.9
K7EIY6;Q9BV68;U3KQF4	K7EIY6;Q9BV68;U3KQF4	2;2;1	2;2;1	2;2;1	E3 ubiquitin-protein ligase RNF126	RNF126	tr|K7EIY6|K7EIY6_HUMAN E3 ubiquitin-protein ligase RNF126 (Fragment) OS=Homo sapiens OX=9606 GN=RNF126 PE=1 SV=7;sp|Q9BV68|RN126_HUMAN E3 ubiquitin-protein ligase RNF126 OS=Homo sapiens OX=9606 GN=RNF126 PE=1 SV=2;tr|U3KQF4|U3KQF4_HUMAN E3 ubiquitin-protei	3	2	2	2	0	0	0	0	0	0	2	0	0	0	1	0	0	0	0	0	0	0	2	0	0	0	1	0	0	0	0	0	0	0	2	0	0	0	1	0	13.4	13.4
H7C3P6;A0A3B3ITD8;P52948-6;P52948-2;P52948-5;P52948	H7C3P6;A0A3B3ITD8;P52948-6;P52948-2;P52948-5;P52948	3;3;3;3;3;3	3;3;3;3;3;3	3;3;3;3;3;3	Nuclear pore complex protein Nup98-Nup96;Nuclear pore complex protein Nup98;Nuclear pore complex protein Nup96	NUP98	tr|H7C3P6|H7C3P6_HUMAN Nuclear pore complex protein Nup98-Nup96 (Fragment) OS=Homo sapiens OX=9606 GN=NUP98 PE=1 SV=1;tr|A0A3B3ITD8|A0A3B3ITD8_HUMAN Nuclear pore complex protein Nup98-Nup96 OS=Homo sapiens OX=9606 GN=NUP98 PE=1 SV=1;sp|P52948-6|NUP98_HUMAN	6	3	3	3	0	0	1	0	0	0	1	0	1	2	0	0	0	0	1	0	0	0	1	0	1	2	0	0	0	0	1	0	0	0	1	0	1	2	0	0	4.6	4.6
P62854;Q5JNZ5	P62854;Q5JNZ5	2;1	2;1	2;1	40S ribosomal protein S26;Putative 40S ribosomal protein S26-like 1	RPS26;RPS26P11	sp|P62854|RS26_HUMAN 40S ribosomal protein S26 OS=Homo sapiens OX=9606 GN=RPS26 PE=1 SV=3;sp|Q5JNZ5|RS26L_HUMAN Putative 40S ribosomal protein S26-like 1 OS=Homo sapiens OX=9606 GN=RPS26P11 PE=5 SV=1	2	2	2	2	0	0	1	1	0	0	0	0	1	1	0	0	0	0	1	1	0	0	0	0	1	1	0	0	0	0	1	1	0	0	0	0	1	1	0	0	20.9	20.9
Q9Y295;H0YI06	Q9Y295	4;1	4;1	4;1	Developmentally-regulated GTP-binding protein 1	DRG1	sp|Q9Y295|DRG1_HUMAN Developmentally-regulated GTP-binding protein 1 OS=Homo sapiens OX=9606 GN=DRG1 PE=1 SV=1	2	4	4	4	0	0	1	0	0	0	0	0	3	1	1	0	0	0	1	0	0	0	0	0	3	1	1	0	0	0	1	0	0	0	0	0	3	1	1	0	15.8	15.8
Q8IWA4;H7C5H5;Q8IWA4-3;Q8IWA4-2	Q8IWA4;H7C5H5;Q8IWA4-3	3;2;2;1	3;2;2;1	3;2;2;1	Mitofusin-1	MFN1	sp|Q8IWA4|MFN1_HUMAN Mitofusin-1 OS=Homo sapiens OX=9606 GN=MFN1 PE=1 SV=3;tr|H7C5H5|H7C5H5_HUMAN Mitofusin-1 (Fragment) OS=Homo sapiens OX=9606 GN=MFN1 PE=1 SV=1;sp|Q8IWA4-3|MFN1_HUMAN Isoform 3 of Mitofusin-1 OS=Homo sapiens OX=9606 GN=MFN1	4	3	3	3	0	0	0	0	0	0	0	0	0	0	3	0	0	0	0	0	0	0	0	0	0	0	3	0	0	0	0	0	0	0	0	0	0	0	3	0	5.5	5.5
F8VZJ2;F8W0W4;H0YHX9;Q13765;E9PAV3-2;E9PAV3;F8W1N5;F8VNW4	F8VZJ2;F8W0W4;H0YHX9;Q13765;E9PAV3-2;E9PAV3;F8W1N5;F8VNW4	2;2;2;2;2;2;1;1	2;2;2;2;2;2;1;1	2;2;2;2;2;2;1;1	Nascent polypeptide-associated complex subunit alpha;Nascent polypeptide-associated complex subunit alpha, muscle-specific form	NACA	tr|F8VZJ2|F8VZJ2_HUMAN Nascent polypeptide-associated complex subunit alpha OS=Homo sapiens OX=9606 GN=NACA PE=1 SV=1;tr|F8W0W4|F8W0W4_HUMAN Nascent polypeptide-associated complex subunit alpha (Fragment) OS=Homo sapiens OX=9606 GN=NACA PE=1 SV=1;tr|H0YHX9	8	2	2	2	0	0	0	0	0	0	1	2	1	1	1	0	0	0	0	0	0	0	1	2	1	1	1	0	0	0	0	0	0	0	1	2	1	1	1	0	20.6	20.6
E9PNS3;F2Z2Y8;Q9H0E2	E9PNS3;F2Z2Y8;Q9H0E2	1;1;1	1;1;1	1;1;1	Toll-interacting protein	TOLLIP	tr|E9PNS3|E9PNS3_HUMAN Toll-interacting protein OS=Homo sapiens OX=9606 GN=TOLLIP PE=1 SV=1;tr|F2Z2Y8|F2Z2Y8_HUMAN Toll-interacting protein OS=Homo sapiens OX=9606 GN=TOLLIP PE=1 SV=1;sp|Q9H0E2|TOLIP_HUMAN Toll-interacting protein OS=Homo sapiens OX=9606 G	3	1	1	1	0	0	0	0	0	0	1	0	0	0	0	0	0	0	0	0	0	0	1	0	0	0	0	0	0	0	0	0	0	0	1	0	0	0	0	0	17.5	17.5
P53007;B4DP62	P53007;B4DP62	2;1	2;1	2;1	Tricarboxylate transport protein, mitochondrial	SLC25A1	sp|P53007|TXTP_HUMAN Tricarboxylate transport protein, mitochondrial OS=Homo sapiens OX=9606 GN=SLC25A1 PE=1 SV=2;tr|B4DP62|B4DP62_HUMAN Solute carrier family 25 (Mitochondrial carrier citrate transporter), member 1, isoform CRA_b OS=Homo sapiens OX=9606 G	2	2	2	2	0	2	0	0	0	0	0	1	0	0	0	1	0	2	0	0	0	0	0	1	0	0	0	1	0	2	0	0	0	0	0	1	0	0	0	1	6.8	6.8
O43819	O43819	1	1	1	Protein SCO2 homolog, mitochondrial	SCO2	sp|O43819|SCO2_HUMAN Protein SCO2 homolog, mitochondrial OS=Homo sapiens OX=9606 GN=SCO2 PE=1 SV=3	1	1	1	1	0	0	0	0	0	0	0	0	0	1	1	0	0	0	0	0	0	0	0	0	0	1	1	0	0	0	0	0	0	0	0	0	0	1	1	0	3.4	3.4
D6RCD0;Q8NBQ5	D6RCD0;Q8NBQ5	2;2	2;2	2;2	Estradiol 17-beta-dehydrogenase 11	HSD17B11	tr|D6RCD0|D6RCD0_HUMAN Estradiol 17-beta-dehydrogenase 11 OS=Homo sapiens OX=9606 GN=HSD17B11 PE=1 SV=2;sp|Q8NBQ5|DHB11_HUMAN Estradiol 17-beta-dehydrogenase 11 OS=Homo sapiens OX=9606 GN=HSD17B11 PE=1 SV=3	2	2	2	2	0	0	0	0	0	0	0	0	1	2	1	0	0	0	0	0	0	0	0	0	1	2	1	0	0	0	0	0	0	0	0	0	1	2	1	0	12.9	12.9
K7EMA7;H7BY10;K7EJV9;K7ERT8;A8MUS3;P62750	K7EMA7;H7BY10;K7EJV9;K7ERT8;A8MUS3;P62750	1;1;1;1;1;1	1;1;1;1;1;1	1;1;1;1;1;1	60S ribosomal protein L23a	RPL23A	tr|K7EMA7|K7EMA7_HUMAN 60S ribosomal protein L23a OS=Homo sapiens OX=9606 GN=RPL23A PE=1 SV=1;tr|H7BY10|H7BY10_HUMAN 60S ribosomal protein L23a (Fragment) OS=Homo sapiens OX=9606 GN=RPL23A PE=1 SV=1;tr|K7EJV9|K7EJV9_HUMAN 60S ribosomal protein L23a (Fragme	6	1	1	1	0	1	0	0	0	0	0	1	0	0	1	0	0	1	0	0	0	0	0	1	0	0	1	0	0	1	0	0	0	0	0	1	0	0	1	0	18.6	18.6
X6RI56;O94886	X6RI56;O94886	1;1	1;1	1;1	CSC1-like protein 1	TMEM63A	tr|X6RI56|X6RI56_HUMAN CSC1-like protein 1 (Fragment) OS=Homo sapiens OX=9606 GN=TMEM63A PE=1 SV=1;sp|O94886|CSCL1_HUMAN CSC1-like protein 1 OS=Homo sapiens OX=9606 GN=TMEM63A PE=1 SV=3	2	1	1	1	0	0	0	0	0	0	0	0	1	0	0	0	0	0	0	0	0	0	0	0	1	0	0	0	0	0	0	0	0	0	0	0	1	0	0	0	10.2	10.2
Q9BW60-2;Q9BW60	Q9BW60-2;Q9BW60	1;1	1;1	1;1	Elongation of very long chain fatty acids protein 1	ELOVL1	sp|Q9BW60-2|ELOV1_HUMAN Isoform 2 of Elongation of very long chain fatty acids protein 1 OS=Homo sapiens OX=9606 GN=ELOVL1;sp|Q9BW60|ELOV1_HUMAN Elongation of very long chain fatty acids protein 1 OS=Homo sapiens OX=9606 GN=ELOVL1 PE=1 SV=1	2	1	1	1	0	0	0	0	0	0	0	0	1	1	1	0	0	0	0	0	0	0	0	0	1	1	1	0	0	0	0	0	0	0	0	0	1	1	1	0	5.2	5.2
A0A140T9T7;Q03518;A0A0S2Z4R8	A0A140T9T7;Q03518;A0A0S2Z4R8	2;2;1	2;2;1	2;2;1	Antigen peptide transporter 1	TAP1	tr|A0A140T9T7|A0A140T9T7_HUMAN Antigen peptide transporter 1 OS=Homo sapiens OX=9606 GN=TAP1 PE=1 SV=1;sp|Q03518|TAP1_HUMAN Antigen peptide transporter 1 OS=Homo sapiens OX=9606 GN=TAP1 PE=1 SV=2;tr|A0A0S2Z4R8|A0A0S2Z4R8_HUMAN Antigen peptide transporter 1	3	2	2	2	0	0	0	0	0	0	0	1	1	1	2	0	0	0	0	0	0	0	0	1	1	1	2	0	0	0	0	0	0	0	0	1	1	1	2	0	3.7	3.7
E9PPW7;O00217;E9PN51;F8W9K7;E9PKH6	E9PPW7;O00217;E9PN51;F8W9K7;E9PKH6	2;2;1;1;1	2;2;1;1;1	2;2;1;1;1	NADH dehydrogenase [ubiquinone] iron-sulfur protein 8, mitochondrial	NDUFS8	tr|E9PPW7|E9PPW7_HUMAN NADH dehydrogenase [ubiquinone] iron-sulfur protein 8, mitochondrial (Fragment) OS=Homo sapiens OX=9606 GN=NDUFS8 PE=1 SV=1;sp|O00217|NDUS8_HUMAN NADH dehydrogenase [ubiquinone] iron-sulfur protein 8, mitochondrial OS=Homo sapiens OX	5	2	2	2	0	2	2	0	0	0	0	0	0	1	0	0	0	2	2	0	0	0	0	0	0	1	0	0	0	2	2	0	0	0	0	0	0	1	0	0	16.3	16.3
Q5T760;Q05519-2;Q05519;S4R3C4;B4DWT1	Q5T760;Q05519-2;Q05519;S4R3C4;B4DWT1	2;2;2;1;1	2;2;2;1;1	2;2;2;1;1	Serine/arginine-rich splicing factor 11	SRSF11	tr|Q5T760|Q5T760_HUMAN Serine/arginine-rich-splicing factor 11 (Fragment) OS=Homo sapiens OX=9606 GN=SRSF11 PE=1 SV=1;sp|Q05519-2|SRS11_HUMAN Isoform 2 of Serine/arginine-rich splicing factor 11 OS=Homo sapiens OX=9606 GN=SRSF11;sp|Q05519|SRS11_HUMAN Serin	5	2	2	2	0	0	1	1	0	0	0	1	2	0	1	0	0	0	1	1	0	0	0	1	2	0	1	0	0	0	1	1	0	0	0	1	2	0	1	0	6.4	6.4
Q99943	Q99943	2	2	2	1-acyl-sn-glycerol-3-phosphate acyltransferase alpha	AGPAT1	sp|Q99943|PLCA_HUMAN 1-acyl-sn-glycerol-3-phosphate acyltransferase alpha OS=Homo sapiens OX=9606 GN=AGPAT1 PE=1 SV=2	1	2	2	2	0	0	0	0	0	0	0	2	0	1	1	0	0	0	0	0	0	0	0	2	0	1	1	0	0	0	0	0	0	0	0	2	0	1	1	0	10.6	10.6
P30532;H7BYM0	P30532;H7BYM0	2;1	2;1	2;1	Neuronal acetylcholine receptor subunit alpha-5	CHRNA5	sp|P30532|ACHA5_HUMAN Neuronal acetylcholine receptor subunit alpha-5 OS=Homo sapiens OX=9606 GN=CHRNA5 PE=1 SV=2;tr|H7BYM0|H7BYM0_HUMAN Neuronal acetylcholine receptor subunit alpha-5 (Fragment) OS=Homo sapiens OX=9606 GN=CHRNA5 PE=1 SV=1	2	2	2	2	0	0	0	1	0	0	1	2	1	0	1	0	0	0	0	1	0	0	1	2	1	0	1	0	0	0	0	1	0	0	1	2	1	0	1	0	6	6
A0A0C4DFM1;Q92544;F8WCN2;F2Z2L1	A0A0C4DFM1;Q92544;F8WCN2;F2Z2L1	2;2;1;1	2;2;1;1	2;2;1;1	Transmembrane 9 superfamily member 4	TM9SF4	tr|A0A0C4DFM1|A0A0C4DFM1_HUMAN Transmembrane 9 superfamily member OS=Homo sapiens OX=9606 GN=TM9SF4 PE=1 SV=1;sp|Q92544|TM9S4_HUMAN Transmembrane 9 superfamily member 4 OS=Homo sapiens OX=9606 GN=TM9SF4 PE=1 SV=2;tr|F8WCN2|F8WCN2_HUMAN Transmembrane 9 supe	4	2	2	2	0	0	0	0	0	0	1	0	0	1	1	0	0	0	0	0	0	0	1	0	0	1	1	0	0	0	0	0	0	0	1	0	0	1	1	0	5.8	5.8
E9PIZ8;K9J7I2;E9PQ68;O95169-2;O95169;O95169-3	E9PIZ8;K9J7I2;E9PQ68;O95169-2;O95169;O95169-3	2;2;2;2;2;1	2;2;2;2;2;1	2;2;2;2;2;1	NADH dehydrogenase [ubiquinone] 1 beta subcomplex subunit 8, mitochondrial	NDUFB8	tr|E9PIZ8|E9PIZ8_HUMAN NADH dehydrogenase [ubiquinone] 1 beta subcomplex subunit 8, mitochondrial OS=Homo sapiens OX=9606 GN=NDUFB8 PE=1 SV=1;tr|K9J7I2|K9J7I2_HUMAN Uncharacterized protein OS=Homo sapiens OX=9606 PE=1 SV=1;tr|E9PQ68|E9PQ68_HUMAN Uncharacte	6	2	2	2	0	0	0	0	0	0	0	0	0	1	2	0	0	0	0	0	0	0	0	0	0	1	2	0	0	0	0	0	0	0	0	0	0	1	2	0	28.2	28.2
P54136-2;P54136	P54136-2;P54136	2;2	2;2	2;2	Arginine--tRNA ligase, cytoplasmic	RARS	sp|P54136-2|SYRC_HUMAN Isoform Monomeric of Arginine--tRNA ligase, cytoplasmic OS=Homo sapiens OX=9606 GN=RARS;sp|P54136|SYRC_HUMAN Arginine--tRNA ligase, cytoplasmic OS=Homo sapiens OX=9606 GN=RARS PE=1 SV=2	2	2	2	2	0	1	2	0	0	0	0	1	0	1	1	0	0	1	2	0	0	0	0	1	0	1	1	0	0	1	2	0	0	0	0	1	0	1	1	0	4.6	4.6
P46783;Q9NQ39;A0A2R8Y6L3;F6U211;A0A2R8Y7H1;A0A2R8YFH6;A0A1W2PQS6	P46783;Q9NQ39	3;2;1;1;1;1;1	3;2;1;1;1;1;1	3;2;1;1;1;1;1	40S ribosomal protein S10;Putative 40S ribosomal protein S10-like	RPS10;RPS10P5	sp|P46783|RS10_HUMAN 40S ribosomal protein S10 OS=Homo sapiens OX=9606 GN=RPS10 PE=1 SV=1;sp|Q9NQ39|RS10L_HUMAN Putative 40S ribosomal protein S10-like OS=Homo sapiens OX=9606 GN=RPS10P5 PE=5 SV=1	7	3	3	3	0	0	0	0	0	1	0	1	1	0	1	0	0	0	0	0	0	1	0	1	1	0	1	0	0	0	0	0	0	1	0	1	1	0	1	0	14.5	14.5
Q969V3-2;Q969V3;K7EMW4;K7ENM2	Q969V3-2;Q969V3;K7EMW4	3;3;2;1	3;3;2;1	3;3;2;1	Nicalin	NCLN	sp|Q969V3-2|NCLN_HUMAN Isoform 2 of Nicalin OS=Homo sapiens OX=9606 GN=NCLN;sp|Q969V3|NCLN_HUMAN Nicalin OS=Homo sapiens OX=9606 GN=NCLN PE=1 SV=2;tr|K7EMW4|K7EMW4_HUMAN Nicalin homolog (Zebrafish), isoform CRA_e OS=Homo sapiens OX=9606 GN=NCLN PE=1 SV=1	4	3	3	3	0	0	0	0	0	0	0	3	0	1	2	0	0	0	0	0	0	0	0	3	0	1	2	0	0	0	0	0	0	0	0	3	0	1	2	0	6.8	6.8
O75915;F8WF90;C9JQU6;F8WF33	O75915;F8WF90;C9JQU6;F8WF33	2;1;1;1	2;1;1;1	2;1;1;1	PRA1 family protein 3	ARL6IP5	sp|O75915|PRAF3_HUMAN PRA1 family protein 3 OS=Homo sapiens OX=9606 GN=ARL6IP5 PE=1 SV=1;tr|F8WF90|F8WF90_HUMAN PRA1 family protein OS=Homo sapiens OX=9606 GN=ARL6IP5 PE=1 SV=1;tr|C9JQU6|C9JQU6_HUMAN PRA1 family protein OS=Homo sapiens OX=9606 GN=ARL6IP5 P	4	2	2	2	0	0	0	0	0	0	1	0	0	0	2	0	0	0	0	0	0	0	1	0	0	0	2	0	0	0	0	0	0	0	1	0	0	0	2	0	9.6	9.6
CON__Q2KJF1	CON__Q2KJF1	1	1	1				1	1	1	1	0	0	1	1	0	0	1	1	1	1	1	0	0	0	1	1	0	0	1	1	1	1	1	0	0	0	1	1	0	0	1	1	1	1	1	0	2.6	2.6
H3BQD2;H3BM54;H3BN86;Q8TD49;Q9H1A3-2;Q9H1A3	H3BQD2;H3BM54;H3BN86;Q8TD49;Q9H1A3-2;Q9H1A3	1;1;1;1;1;1	1;1;1;1;1;1	1;1;1;1;1;1	Methyltransferase-like protein 9	METTL9;PAP1	tr|H3BQD2|H3BQD2_HUMAN Methyltransferase-like protein 9 (Fragment) OS=Homo sapiens OX=9606 GN=METTL9 PE=1 SV=1;tr|H3BM54|H3BM54_HUMAN Methyltransferase-like protein 9 (Fragment) OS=Homo sapiens OX=9606 GN=METTL9 PE=1 SV=1;tr|H3BN86|H3BN86_HUMAN Methyltrans	6	1	1	1	0	1	0	1	0	0	0	1	1	1	0	0	0	1	0	1	0	0	0	1	1	1	0	0	0	1	0	1	0	0	0	1	1	1	0	0	10.2	10.2
P55795	P55795	6	2	2	Heterogeneous nuclear ribonucleoprotein H2	HNRNPH2	sp|P55795|HNRH2_HUMAN Heterogeneous nuclear ribonucleoprotein H2 OS=Homo sapiens OX=9606 GN=HNRNPH2 PE=1 SV=1	1	6	2	2	2	3	3	3	1	1	4	5	2	3	4	3	0	0	0	0	0	0	1	2	0	1	1	0	0	0	0	0	0	0	1	2	0	1	1	0	18.7	6.2
A0A024RCR6;A0A0G2JK23;P46379-2;P46379;P46379-3;A0A0G2JL47;P46379-4;P46379-5;F6S6P2;X6REW1;A0A0G2JJM1	A0A024RCR6;A0A0G2JK23;P46379-2;P46379;P46379-3;A0A0G2JL47;P46379-4;P46379-5	3;3;3;3;3;2;2;2;1;1;1	3;3;3;3;3;2;2;2;1;1;1	3;3;3;3;3;2;2;2;1;1;1	Large proline-rich protein BAG6	BAT3;BAG6	tr|A0A024RCR6|A0A024RCR6_HUMAN BAG6 OS=Homo sapiens OX=9606 GN=BAG6 PE=1 SV=1;tr|A0A0G2JK23|A0A0G2JK23_HUMAN Large proline-rich protein BAG6 OS=Homo sapiens OX=9606 GN=BAG6 PE=1 SV=1;sp|P46379-2|BAG6_HUMAN Isoform 2 of Large proline-rich protein BAG6 OS=Ho	11	3	3	3	0	2	2	1	0	0	0	0	1	0	0	0	0	2	2	1	0	0	0	0	1	0	0	0	0	2	2	1	0	0	0	0	1	0	0	0	3.1	3.1
B1AJY6;B1AJY5;B1AJY7;O75832-2;O75832	B1AJY6;B1AJY5;B1AJY7;O75832-2;O75832	1;1;1;1;1	1;1;1;1;1	1;1;1;1;1	26S proteasome non-ATPase regulatory subunit 10	PSMD10	tr|B1AJY6|B1AJY6_HUMAN 26S proteasome non-ATPase regulatory subunit 10 OS=Homo sapiens OX=9606 GN=PSMD10 PE=1 SV=1;tr|B1AJY5|B1AJY5_HUMAN 26S proteasome non-ATPase regulatory subunit 10 OS=Homo sapiens OX=9606 GN=PSMD10 PE=1 SV=1;tr|B1AJY7|B1AJY7_HUMAN 26S	5	1	1	1	0	0	0	0	0	1	0	0	0	0	0	0	0	0	0	0	0	1	0	0	0	0	0	0	0	0	0	0	0	1	0	0	0	0	0	0	9.1	9.1
R4GMY8;E5RHG8;Q15369-2;Q15369	R4GMY8;E5RHG8;Q15369-2;Q15369	1;1;1;1	1;1;1;1	1;1;1;1	Transcription elongation factor B polypeptide 1	TCEB1	tr|R4GMY8|R4GMY8_HUMAN Elongin-C OS=Homo sapiens OX=9606 GN=ELOC PE=1 SV=1;tr|E5RHG8|E5RHG8_HUMAN Elongin-C (Fragment) OS=Homo sapiens OX=9606 GN=ELOC PE=1 SV=1;sp|Q15369-2|ELOC_HUMAN Isoform 2 of Elongin-C OS=Homo sapiens OX=9606 GN=ELOC;sp|Q15369|ELOC_HU	4	1	1	1	0	0	1	1	0	0	0	1	1	0	0	0	0	0	1	1	0	0	0	1	1	0	0	0	0	0	1	1	0	0	0	1	1	0	0	0	20	20
Q6NSJ5;M0R2K8;M0R2D8;M0QZ48	Q6NSJ5	4;1;1;1	4;1;1;1	4;1;1;1	Volume-regulated anion channel subunit LRRC8E	LRRC8E	sp|Q6NSJ5|LRC8E_HUMAN Volume-regulated anion channel subunit LRRC8E OS=Homo sapiens OX=9606 GN=LRRC8E PE=1 SV=2	4	4	4	4	0	0	0	0	0	0	0	0	4	0	0	0	0	0	0	0	0	0	0	0	4	0	0	0	0	0	0	0	0	0	0	0	4	0	0	0	7.5	7.5
Q14CX7-2;Q14CX7;H0YHR9	Q14CX7-2;Q14CX7	4;4;1	4;4;1	4;4;1	N-alpha-acetyltransferase 25, NatB auxiliary subunit	NAA25	sp|Q14CX7-2|NAA25_HUMAN Isoform 2 of N-alpha-acetyltransferase 25, NatB auxiliary subunit OS=Homo sapiens OX=9606 GN=NAA25;sp|Q14CX7|NAA25_HUMAN N-alpha-acetyltransferase 25, NatB auxiliary subunit OS=Homo sapiens OX=9606 GN=NAA25 PE=1 SV=1	3	4	4	4	0	2	0	0	0	0	0	1	1	0	0	0	0	2	0	0	0	0	0	1	1	0	0	0	0	2	0	0	0	0	0	1	1	0	0	0	4.7	4.7
K7EPU3;Q9BT22;K7EQK1	K7EPU3;Q9BT22;K7EQK1	2;2;1	2;2;1	2;2;1	Chitobiosyldiphosphodolichol beta-mannosyltransferase	ALG1	tr|K7EPU3|K7EPU3_HUMAN Chitobiosyldiphosphodolichol beta-mannosyltransferase (Fragment) OS=Homo sapiens OX=9606 GN=ALG1 PE=1 SV=1;sp|Q9BT22|ALG1_HUMAN Chitobiosyldiphosphodolichol beta-mannosyltransferase OS=Homo sapiens OX=9606 GN=ALG1 PE=1 SV=2;tr|K7EQK1	3	2	2	2	0	0	0	0	0	0	0	1	2	0	1	0	0	0	0	0	0	0	0	1	2	0	1	0	0	0	0	0	0	0	0	1	2	0	1	0	15.8	15.8
F5GXX5;P61803;F5H895;A0A0B4J239	F5GXX5;P61803;F5H895;A0A0B4J239	2;2;1;1	2;2;1;1	2;2;1;1	Dolichyl-diphosphooligosaccharide--protein glycosyltransferase subunit DAD1	DAD1	tr|F5GXX5|F5GXX5_HUMAN Dolichyl-diphosphooligosaccharide--protein glycosyltransferase subunit DAD1 OS=Homo sapiens OX=9606 GN=DAD1 PE=1 SV=1;sp|P61803|DAD1_HUMAN Dolichyl-diphosphooligosaccharide--protein glycosyltransferase subunit DAD1 OS=Homo sapiens OX	4	2	2	2	0	1	0	1	0	0	1	0	2	0	0	0	0	1	0	1	0	0	1	0	2	0	0	0	0	1	0	1	0	0	1	0	2	0	0	0	25.9	25.9
Q86Y07-4;Q86Y07-3;Q86Y07;Q86Y07-5;Q86Y07-2	Q86Y07-4;Q86Y07-3;Q86Y07;Q86Y07-5;Q86Y07-2	3;3;3;2;2	3;3;3;2;2	3;3;3;2;2	Serine/threonine-protein kinase VRK2	VRK2	sp|Q86Y07-4|VRK2_HUMAN Isoform 4 of Serine/threonine-protein kinase VRK2 OS=Homo sapiens OX=9606 GN=VRK2;sp|Q86Y07-3|VRK2_HUMAN Isoform 3 of Serine/threonine-protein kinase VRK2 OS=Homo sapiens OX=9606 GN=VRK2;sp|Q86Y07|VRK2_HUMAN Serine/threonine-protein	5	3	3	3	0	1	1	0	0	0	0	1	0	0	2	1	0	1	1	0	0	0	0	1	0	0	2	1	0	1	1	0	0	0	0	1	0	0	2	1	9	9
P07996-2;P07996;CON__Q28194	P07996-2;P07996;CON__Q28194	3;3;2	3;3;2	3;3;2	Thrombospondin-1	THBS1	sp|P07996-2|TSP1_HUMAN Isoform 2 of Thrombospondin-1 OS=Homo sapiens OX=9606 GN=THBS1;sp|P07996|TSP1_HUMAN Thrombospondin-1 OS=Homo sapiens OX=9606 GN=THBS1 PE=1 SV=2;	3	3	3	3	0	0	0	0	1	0	0	0	1	0	3	0	0	0	0	0	1	0	0	0	1	0	3	0	0	0	0	0	1	0	0	0	1	0	3	0	3.6	3.6
Q9P0J0;Q9P0J0-2;U3KQP3;B4DEZ3;K7EJE1;E7ENQ6	Q9P0J0;Q9P0J0-2;U3KQP3;B4DEZ3;K7EJE1;E7ENQ6	2;2;1;1;1;1	2;2;1;1;1;1	2;2;1;1;1;1	NADH dehydrogenase [ubiquinone] 1 alpha subcomplex subunit 13	NDUFA13	sp|Q9P0J0|NDUAD_HUMAN NADH dehydrogenase [ubiquinone] 1 alpha subcomplex subunit 13 OS=Homo sapiens OX=9606 GN=NDUFA13 PE=1 SV=3;sp|Q9P0J0-2|NDUAD_HUMAN Isoform 2 of NADH dehydrogenase [ubiquinone] 1 alpha subcomplex subunit 13 OS=Homo sapiens OX=9606 GN=N	6	2	2	2	0	0	1	0	0	0	0	1	1	2	0	0	0	0	1	0	0	0	0	1	1	2	0	0	0	0	1	0	0	0	0	1	1	2	0	0	18.8	18.8
REV__E7EQR9;REV__F5GZY3;REV__E7EQS5;REV__F8VX32;REV__E7ESB2;REV__H0Y304;REV__P11532-3;REV__P11532-2;REV__P11532-4;REV__A0A087WV90;REV__E9PDN5;REV__A0A087WTU7;REV__P11532;REV__A0A075B6G3	REV__E7EQR9;REV__F5GZY3;REV__E7EQS5;REV__F8VX32;REV__E7ESB2;REV__H0Y304;REV__P11532-3;REV__P11532-2;REV__P11532-4;REV__A0A087WV90;REV__E9PDN5;REV__A0A087WTU7;REV__P11532;REV__A0A075B6G3	1;1;1;1;1;1;1;1;1;1;1;1;1;1	1;1;1;1;1;1;1;1;1;1;1;1;1;1	1;1;1;1;1;1;1;1;1;1;1;1;1;1			tr|E7EQR9|E7EQR9_HUMAN Dystrophin OS=Homo sapiens OX=9606 GN=DMD PE=1 SV=2;tr|F5GZY3|F5GZY3_HUMAN Dystrophin OS=Homo sapiens OX=9606 GN=DMD PE=1 SV=1;tr|E7EQS5|E7EQS5_HUMAN Dystrophin OS=Homo sapiens OX=9606 GN=DMD PE=1 SV=1;tr|F8VX32|F8VX32_HUMAN Dystroph	14	1	1	1	0	0	1	1	0	0	0	0	0	0	0	0	0	0	1	1	0	0	0	0	0	0	0	0	0	0	1	1	0	0	0	0	0	0	0	0	0	0
Q9NQQ7-2;Q9NQQ7;Q9NQQ7-3	Q9NQQ7-2;Q9NQQ7;Q9NQQ7-3	2;2;2	2;2;2	2;2;2	Solute carrier family 35 member C2	SLC35C2	sp|Q9NQQ7-2|S35C2_HUMAN Isoform 2 of Solute carrier family 35 member C2 OS=Homo sapiens OX=9606 GN=SLC35C2;sp|Q9NQQ7|S35C2_HUMAN Solute carrier family 35 member C2 OS=Homo sapiens OX=9606 GN=SLC35C2 PE=1 SV=2;sp|Q9NQQ7-3|S35C2_HUMAN Isoform 3 of Solute car	3	2	2	2	0	0	0	0	0	0	1	0	1	0	2	0	0	0	0	0	0	0	1	0	1	0	2	0	0	0	0	0	0	0	1	0	1	0	2	0	9.9	9.9
P63167;F8VXI7;F8VXL2;F8VRV5;Q96FJ2	P63167;F8VXI7;F8VXL2;F8VRV5;Q96FJ2	2;1;1;1;1	2;1;1;1;1	2;1;1;1;1	Dynein light chain 1, cytoplasmic;Dynein light chain 2, cytoplasmic	DYNLL1;DYNLL2	sp|P63167|DYL1_HUMAN Dynein light chain 1, cytoplasmic OS=Homo sapiens OX=9606 GN=DYNLL1 PE=1 SV=1;tr|F8VXI7|F8VXI7_HUMAN Dynein light chain (Fragment) OS=Homo sapiens OX=9606 GN=DYNLL1 PE=1 SV=1;tr|F8VXL2|F8VXL2_HUMAN Dynein light chain OS=Homo sapiens OX	5	2	2	2	0	0	2	0	0	0	0	2	0	0	1	0	0	0	2	0	0	0	0	2	0	0	1	0	0	0	2	0	0	0	0	2	0	0	1	0	37.1	37.1
A0A0A0MR02;P45880-2;P45880;P45880-1;Q5JSD2;Q5JSD1	A0A0A0MR02;P45880-2;P45880;P45880-1;Q5JSD2;Q5JSD1	2;2;2;2;1;1	2;2;2;2;1;1	2;2;2;2;1;1	Voltage-dependent anion-selective channel protein 2	VDAC2	tr|A0A0A0MR02|A0A0A0MR02_HUMAN Voltage-dependent anion-selective channel protein 2 (Fragment) OS=Homo sapiens OX=9606 GN=VDAC2 PE=1 SV=1;sp|P45880-2|VDAC2_HUMAN Isoform 2 of Voltage-dependent anion-selective channel protein 2 OS=Homo sapiens OX=9606 GN=VDA	6	2	2	2	0	0	0	0	0	0	0	2	0	0	0	0	0	0	0	0	0	0	0	2	0	0	0	0	0	0	0	0	0	0	0	2	0	0	0	0	7.1	7.1
P20700;A0A0D9SFE5;E9PBF6;A0A0D9SFY5	P20700;A0A0D9SFE5;E9PBF6;A0A0D9SFY5	4;3;3;2	4;3;3;2	4;3;3;2	Lamin-B1	LMNB1	sp|P20700|LMNB1_HUMAN Lamin-B1 OS=Homo sapiens OX=9606 GN=LMNB1 PE=1 SV=2;tr|A0A0D9SFE5|A0A0D9SFE5_HUMAN Lamin B1, isoform CRA_a OS=Homo sapiens OX=9606 GN=LMNB1 PE=1 SV=1;tr|E9PBF6|E9PBF6_HUMAN Lamin-B1 OS=Homo sapiens OX=9606 GN=LMNB1 PE=1 SV=1;tr|A0A0D9	4	4	4	4	0	1	2	0	0	0	0	0	0	1	0	1	0	1	2	0	0	0	0	0	0	1	0	1	0	1	2	0	0	0	0	0	0	1	0	1	9	9
J3QS47;J3QRH5;J3KSL5;F5H757;P49447	J3QS47;J3QRH5;J3KSL5;F5H757;P49447	3;2;2;2;2	3;2;2;2;2	3;2;2;2;2	Cytochrome b561	CYB561	tr|J3QS47|J3QS47_HUMAN Cytochrome b561 OS=Homo sapiens OX=9606 GN=CYB561 PE=1 SV=1;tr|J3QRH5|J3QRH5_HUMAN Cytochrome b561 OS=Homo sapiens OX=9606 GN=CYB561 PE=1 SV=1;tr|J3KSL5|J3KSL5_HUMAN Cytochrome b561 (Fragment) OS=Homo sapiens OX=9606 GN=CYB561 PE=1 S	5	3	3	3	0	0	0	0	0	0	0	0	0	1	3	0	0	0	0	0	0	0	0	0	0	1	3	0	0	0	0	0	0	0	0	0	0	1	3	0	15.3	15.3
A0A1B0GV93;Q53GQ0;A0A1B0GVY6;E9PI21;Q53GQ0-2	A0A1B0GV93;Q53GQ0;A0A1B0GVY6	3;3;2;1;1	3;3;2;1;1	3;3;2;1;1	Very-long-chain 3-oxoacyl-CoA reductase	HSD17B12	tr|A0A1B0GV93|A0A1B0GV93_HUMAN Very-long-chain 3-oxoacyl-CoA reductase OS=Homo sapiens OX=9606 GN=HSD17B12 PE=1 SV=1;sp|Q53GQ0|DHB12_HUMAN Very-long-chain 3-oxoacyl-CoA reductase OS=Homo sapiens OX=9606 GN=HSD17B12 PE=1 SV=2;tr|A0A1B0GVY6|A0A1B0GVY6_HUMAN	5	3	3	3	0	1	0	1	0	0	0	0	0	0	0	2	0	1	0	1	0	0	0	0	0	0	0	2	0	1	0	1	0	0	0	0	0	0	0	2	12.7	12.7
Q5SUY4;O75911	Q5SUY4;O75911	1;1	1;1	1;1	Short-chain dehydrogenase/reductase 3	DHRS3	tr|Q5SUY4|Q5SUY4_HUMAN Short-chain dehydrogenase/reductase 3 (Fragment) OS=Homo sapiens OX=9606 GN=DHRS3 PE=1 SV=1;sp|O75911|DHRS3_HUMAN Short-chain dehydrogenase/reductase 3 OS=Homo sapiens OX=9606 GN=DHRS3 PE=1 SV=2	2	1	1	1	0	0	0	0	0	0	0	1	1	0	0	0	0	0	0	0	0	0	0	1	1	0	0	0	0	0	0	0	0	0	0	1	1	0	0	0	8.2	8.2
C9JXB8;C9JNW5;P83731	C9JXB8;C9JNW5;P83731	1;1;1	1;1;1	1;1;1	60S ribosomal protein L24	RPL24	tr|C9JXB8|C9JXB8_HUMAN 60S ribosomal protein L24 OS=Homo sapiens OX=9606 GN=RPL24 PE=1 SV=1;tr|C9JNW5|C9JNW5_HUMAN 60S ribosomal protein L24 OS=Homo sapiens OX=9606 GN=RPL24 PE=1 SV=1;sp|P83731|RL24_HUMAN 60S ribosomal protein L24 OS=Homo sapiens OX=9606 G	3	1	1	1	0	0	0	0	0	0	0	1	1	0	0	1	0	0	0	0	0	0	0	1	1	0	0	1	0	0	0	0	0	0	0	1	1	0	0	1	10.7	10.7
P18850	P18850	3	3	3	Cyclic AMP-dependent transcription factor ATF-6 alpha;Processed cyclic AMP-dependent transcription factor ATF-6 alpha	ATF6	sp|P18850|ATF6A_HUMAN Cyclic AMP-dependent transcription factor ATF-6 alpha OS=Homo sapiens OX=9606 GN=ATF6 PE=1 SV=3	1	3	3	3	0	0	0	0	0	0	0	3	1	0	0	0	0	0	0	0	0	0	0	3	1	0	0	0	0	0	0	0	0	0	0	3	1	0	0	0	5.7	5.7
E9PR16;G3V198;Q12769;E9PSI3;Q12769-2;Q12769-3	E9PR16;G3V198;Q12769	3;3;3;1;1;1	3;3;3;1;1;1	3;3;3;1;1;1	Nuclear pore complex protein Nup160	NUP160	tr|E9PR16|E9PR16_HUMAN Nuclear pore complex protein Nup160 (Fragment) OS=Homo sapiens OX=9606 GN=NUP160 PE=1 SV=2;tr|G3V198|G3V198_HUMAN Nuclear pore complex protein Nup160 (Fragment) OS=Homo sapiens OX=9606 GN=NUP160 PE=1 SV=2;sp|Q12769|NU160_HUMAN Nuclea	6	3	3	3	0	1	3	0	0	0	0	1	0	0	1	1	0	1	3	0	0	0	0	1	0	0	1	1	0	1	3	0	0	0	0	1	0	0	1	1	2.8	2.8
Q96BD8;Q96BD8-2	Q96BD8;Q96BD8-2	2;1	2;1	2;1	Spindle and kinetochore-associated protein 1	SKA1	sp|Q96BD8|SKA1_HUMAN Spindle and kinetochore-associated protein 1 OS=Homo sapiens OX=9606 GN=SKA1 PE=1 SV=1;sp|Q96BD8-2|SKA1_HUMAN Isoform 2 of Spindle and kinetochore-associated protein 1 OS=Homo sapiens OX=9606 GN=SKA1	2	2	2	2	0	0	1	0	1	0	0	0	0	1	0	0	0	0	1	0	1	0	0	0	0	1	0	0	0	0	1	0	1	0	0	0	0	1	0	0	13.3	13.3
A0A494C1L1;Q14739;C9JXK0	A0A494C1L1;Q14739;C9JXK0	2;2;1	2;2;1	2;2;1	Lamin-B receptor	LBR	tr|A0A494C1L1|A0A494C1L1_HUMAN Delta(14)-sterol reductase OS=Homo sapiens OX=9606 GN=LBR PE=4 SV=1;sp|Q14739|LBR_HUMAN Delta(14)-sterol reductase OS=Homo sapiens OX=9606 GN=LBR PE=1 SV=2;tr|C9JXK0|C9JXK0_HUMAN Delta(14)-sterol reductase (Fragment) OS=Homo	3	2	2	2	0	0	0	0	0	0	1	0	1	1	2	0	0	0	0	0	0	0	1	0	1	1	2	0	0	0	0	0	0	0	1	0	1	1	2	0	8.3	8.3
B5MD00;Q9P0U1	B5MD00;Q9P0U1	1;1	1;1	1;1	Mitochondrial import receptor subunit TOM7 homolog	TOMM7	tr|B5MD00|B5MD00_HUMAN Mitochondrial import receptor subunit TOM7 homolog OS=Homo sapiens OX=9606 GN=TOMM7 PE=1 SV=1;sp|Q9P0U1|TOM7_HUMAN Mitochondrial import receptor subunit TOM7 homolog OS=Homo sapiens OX=9606 GN=TOMM7 PE=1 SV=1	2	1	1	1	0	0	0	0	0	0	0	0	0	1	0	0	0	0	0	0	0	0	0	0	0	1	0	0	0	0	0	0	0	0	0	0	0	1	0	0	33.3	33.3
E9PLA9;G3V153;Q14444-2;Q14444	E9PLA9;G3V153;Q14444-2;Q14444	3;3;3;3	3;3;3;3	3;3;3;3	Caprin-1	CAPRIN1	tr|E9PLA9|E9PLA9_HUMAN Caprin-1 (Fragment) OS=Homo sapiens OX=9606 GN=CAPRIN1 PE=1 SV=1;tr|G3V153|G3V153_HUMAN Caprin-1 OS=Homo sapiens OX=9606 GN=CAPRIN1 PE=1 SV=1;sp|Q14444-2|CAPR1_HUMAN Isoform 2 of Caprin-1 OS=Homo sapiens OX=9606 GN=CAPRIN1;sp|Q14444|	4	3	3	3	0	1	1	0	0	0	0	2	0	0	0	0	0	1	1	0	0	0	0	2	0	0	0	0	0	1	1	0	0	0	0	2	0	0	0	0	18.3	18.3
B1AHB1;P33992	B1AHB1;P33992	4;4	4;4	4;4	DNA helicase;DNA replication licensing factor MCM5	MCM5	tr|B1AHB1|B1AHB1_HUMAN DNA helicase OS=Homo sapiens OX=9606 GN=MCM5 PE=1 SV=1;sp|P33992|MCM5_HUMAN DNA replication licensing factor MCM5 OS=Homo sapiens OX=9606 GN=MCM5 PE=1 SV=5	2	4	4	4	0	1	0	0	0	0	0	2	2	0	0	1	0	1	0	0	0	0	0	2	2	0	0	1	0	1	0	0	0	0	0	2	2	0	0	1	8.2	8.2
Q9UKV8-2;Q9UKV8;Q5TA58;Q9H9G7-2;Q9UL18;Q9H9G7	Q9UKV8-2;Q9UKV8	4;4;1;1;1;1	4;4;1;1;1;1	4;4;1;1;1;1	Protein argonaute-2	AGO2	sp|Q9UKV8-2|AGO2_HUMAN Isoform 2 of Protein argonaute-2 OS=Homo sapiens OX=9606 GN=AGO2;sp|Q9UKV8|AGO2_HUMAN Protein argonaute-2 OS=Homo sapiens OX=9606 GN=AGO2 PE=1 SV=3	6	4	4	4	0	0	0	0	1	0	0	2	1	1	0	0	0	0	0	0	1	0	0	2	1	1	0	0	0	0	0	0	1	0	0	2	1	1	0	0	6.4	6.4
P25311;C9JEV0	P25311;C9JEV0	2;1	2;1	2;1	Zinc-alpha-2-glycoprotein	AZGP1	sp|P25311|ZA2G_HUMAN Zinc-alpha-2-glycoprotein OS=Homo sapiens OX=9606 GN=AZGP1 PE=1 SV=2;tr|C9JEV0|C9JEV0_HUMAN Zinc-alpha-2-glycoprotein OS=Homo sapiens OX=9606 GN=AZGP1 PE=1 SV=1	2	2	2	2	0	0	0	0	0	0	0	2	0	0	0	0	0	0	0	0	0	0	0	2	0	0	0	0	0	0	0	0	0	0	0	2	0	0	0	0	7.4	7.4
A0A087WW06;Q96AY4	A0A087WW06;Q96AY4	4;4	4;4	4;4	Tetratricopeptide repeat protein 28	TTC28	tr|A0A087WW06|A0A087WW06_HUMAN Tetratricopeptide repeat protein 28 OS=Homo sapiens OX=9606 GN=TTC28 PE=1 SV=1;sp|Q96AY4|TTC28_HUMAN Tetratricopeptide repeat protein 28 OS=Homo sapiens OX=9606 GN=TTC28 PE=1 SV=4	2	4	4	4	0	0	1	2	0	0	0	1	1	3	1	0	0	0	1	2	0	0	0	1	1	3	1	0	0	0	1	2	0	0	0	1	1	3	1	0	3.3	3.3
H3BR52;H3BPX1;H3BNP7;P13498	H3BR52;H3BPX1;H3BNP7;P13498	2;2;2;2	2;2;2;2	2;2;2;2	Cytochrome b-245 light chain	CYBA	tr|H3BR52|H3BR52_HUMAN Cytochrome b-245 light chain OS=Homo sapiens OX=9606 GN=CYBA PE=1 SV=1;tr|H3BPX1|H3BPX1_HUMAN Cytochrome b-245 light chain (Fragment) OS=Homo sapiens OX=9606 GN=CYBA PE=1 SV=1;tr|H3BNP7|H3BNP7_HUMAN Cytochrome b-245 light chain OS=Ho	4	2	2	2	0	0	0	0	0	0	0	0	0	0	2	0	0	0	0	0	0	0	0	0	0	0	2	0	0	0	0	0	0	0	0	0	0	0	2	0	10.9	10.9
O43707;H7C144;F5GXS2;O43707-3;O43707-2	O43707;H7C144;F5GXS2;O43707-3;O43707-2	4;3;3;3;3	4;3;3;3;3	4;3;3;3;3	Alpha-actinin-4	ACTN4	sp|O43707|ACTN4_HUMAN Alpha-actinin-4 OS=Homo sapiens OX=9606 GN=ACTN4 PE=1 SV=2;tr|H7C144|H7C144_HUMAN Alpha-actinin-4 (Fragment) OS=Homo sapiens OX=9606 GN=ACTN4 PE=1 SV=1;tr|F5GXS2|F5GXS2_HUMAN Alpha-actinin-4 OS=Homo sapiens OX=9606 GN=ACTN4 PE=1 SV=2;	5	4	4	4	0	0	1	0	0	0	0	4	0	0	0	0	0	0	1	0	0	0	0	4	0	0	0	0	0	0	1	0	0	0	0	4	0	0	0	0	6.6	6.6
Q15125;C9J719;C9JJ78;A0A494C0F3	Q15125;C9J719;C9JJ78;A0A494C0F3	2;1;1;1	2;1;1;1	2;1;1;1	3-beta-hydroxysteroid-Delta(8),Delta(7)-isomerase	EBP	sp|Q15125|EBP_HUMAN 3-beta-hydroxysteroid-Delta(8),Delta(7)-isomerase OS=Homo sapiens OX=9606 GN=EBP PE=1 SV=3;tr|C9J719|C9J719_HUMAN 3-beta-hydroxysteroid-Delta(8),Delta(7)-isomerase (Fragment) OS=Homo sapiens OX=9606 GN=EBP PE=1 SV=8;tr|C9JJ78|C9JJ78_HUM	4	2	2	2	0	0	0	0	0	0	0	0	0	0	2	0	0	0	0	0	0	0	0	0	0	0	2	0	0	0	0	0	0	0	0	0	0	0	2	0	9.6	9.6
C9JN01;C9JB42;C9JDR7;C9JDX6;F8WCZ4;C9J2P2;E9PH18;C9J2C4;A0A0J9YX62;O75190-2;O75190-3;O75190	C9JN01;C9JB42;C9JDR7;C9JDX6;F8WCZ4;C9J2P2;E9PH18;C9J2C4;A0A0J9YX62;O75190-2;O75190-3;O75190	1;1;1;1;1;1;1;1;1;1;1;1	1;1;1;1;1;1;1;1;1;1;1;1	1;1;1;1;1;1;1;1;1;1;1;1	DnaJ homolog subfamily B member 6	DNAJB6	tr|C9JN01|C9JN01_HUMAN DnaJ homolog subfamily B member 6 (Fragment) OS=Homo sapiens OX=9606 GN=DNAJB6 PE=1 SV=1;tr|C9JB42|C9JB42_HUMAN DnaJ homolog subfamily B member 6 (Fragment) OS=Homo sapiens OX=9606 GN=DNAJB6 PE=1 SV=1;tr|C9JDR7|C9JDR7_HUMAN DnaJ homo	12	1	1	1	0	0	1	0	0	1	1	0	1	0	1	0	0	0	1	0	0	1	1	0	1	0	1	0	0	0	1	0	0	1	1	0	1	0	1	0	24.4	24.4
O60216	O60216	2	2	2	Double-strand-break repair protein rad21 homolog	RAD21	sp|O60216|RAD21_HUMAN Double-strand-break repair protein rad21 homolog OS=Homo sapiens OX=9606 GN=RAD21 PE=1 SV=2	1	2	2	2	0	0	1	0	0	0	1	0	1	1	2	0	0	0	1	0	0	0	1	0	1	1	2	0	0	0	1	0	0	0	1	0	1	1	2	0	3.6	3.6
A0A0A0MTI6;Q9NYP7-3;Q9NYP7;Q9NYP7-2	A0A0A0MTI6;Q9NYP7-3;Q9NYP7;Q9NYP7-2	1;1;1;1	1;1;1;1	1;1;1;1	Elongation of very long chain fatty acids protein;Elongation of very long chain fatty acids protein 5	ELOVL5	tr|A0A0A0MTI6|A0A0A0MTI6_HUMAN Elongation of very long chain fatty acids protein OS=Homo sapiens OX=9606 GN=ELOVL5 PE=1 SV=1;sp|Q9NYP7-3|ELOV5_HUMAN Isoform 3 of Elongation of very long chain fatty acids protein 5 OS=Homo sapiens OX=9606 GN=ELOVL5;sp|Q9NYP	4	1	1	1	0	0	0	0	0	0	0	0	1	1	1	0	0	0	0	0	0	0	0	0	1	1	1	0	0	0	0	0	0	0	0	0	1	1	1	0	5	5
C9JTC6;Q32MZ4-4;Q32MZ4-3;Q32MZ4-2;Q32MZ4	C9JTC6;Q32MZ4-4;Q32MZ4-3;Q32MZ4-2;Q32MZ4	1;1;1;1;1	1;1;1;1;1	1;1;1;1;1	Leucine-rich repeat flightless-interacting protein 1	LRRFIP1	tr|C9JTC6|C9JTC6_HUMAN Leucine-rich repeat flightless-interacting protein 1 (Fragment) OS=Homo sapiens OX=9606 GN=LRRFIP1 PE=1 SV=1;sp|Q32MZ4-4|LRRF1_HUMAN Isoform 4 of Leucine-rich repeat flightless-interacting protein 1 OS=Homo sapiens OX=9606 GN=LRRFIP1	5	1	1	1	0	0	1	1	0	1	1	1	1	0	0	0	0	0	1	1	0	1	1	1	1	0	0	0	0	0	1	1	0	1	1	1	1	0	0	0	12.8	12.8
Q13835-2;Q13835	Q13835-2;Q13835	2;2	2;2	2;2	Plakophilin-1	PKP1	sp|Q13835-2|PKP1_HUMAN Isoform 1 of Plakophilin-1 OS=Homo sapiens OX=9606 GN=PKP1;sp|Q13835|PKP1_HUMAN Plakophilin-1 OS=Homo sapiens OX=9606 GN=PKP1 PE=1 SV=2	2	2	2	2	0	0	0	0	0	0	0	2	0	0	0	0	0	0	0	0	0	0	0	2	0	0	0	0	0	0	0	0	0	0	0	2	0	0	0	0	3.6	3.6
B5MDE0;Q96AA3	B5MDE0;Q96AA3	2;2	2;2	2;2	Protein RFT1 homolog	RFT1	tr|B5MDE0|B5MDE0_HUMAN Protein RFT1 homolog OS=Homo sapiens OX=9606 GN=RFT1 PE=1 SV=1;sp|Q96AA3|RFT1_HUMAN Protein RFT1 homolog OS=Homo sapiens OX=9606 GN=RFT1 PE=1 SV=1	2	2	2	2	0	0	0	0	0	0	1	0	2	0	1	0	0	0	0	0	0	0	1	0	2	0	1	0	0	0	0	0	0	0	1	0	2	0	1	0	3.6	3.6
P62487;E9PIU7;H0YEE4;E9PKH3	P62487	3;1;1;1	3;1;1;1	3;1;1;1	DNA-directed RNA polymerase II subunit RPB7	POLR2G	sp|P62487|RPB7_HUMAN DNA-directed RNA polymerase II subunit RPB7 OS=Homo sapiens OX=9606 GN=POLR2G PE=1 SV=1	4	3	3	3	0	1	1	2	0	0	0	0	0	1	0	1	0	1	1	2	0	0	0	0	0	1	0	1	0	1	1	2	0	0	0	0	0	1	0	1	22.1	22.1
Q16659	Q16659	5	5	5	Mitogen-activated protein kinase 6	MAPK6	sp|Q16659|MK06_HUMAN Mitogen-activated protein kinase 6 OS=Homo sapiens OX=9606 GN=MAPK6 PE=1 SV=1	1	5	5	5	0	1	0	1	0	0	2	0	0	0	2	0	0	1	0	1	0	0	2	0	0	0	2	0	0	1	0	1	0	0	2	0	0	0	2	0	9	9
Q5T6Z8;Q9BXS4;Q5T706;Q5T704	Q5T6Z8;Q9BXS4;Q5T706;Q5T704	2;2;1;1	2;2;1;1	2;2;1;1	Transmembrane protein 59	TMEM59	tr|Q5T6Z8|Q5T6Z8_HUMAN Transmembrane protein 59 OS=Homo sapiens OX=9606 GN=TMEM59 PE=1 SV=1;sp|Q9BXS4|TMM59_HUMAN Transmembrane protein 59 OS=Homo sapiens OX=9606 GN=TMEM59 PE=1 SV=1;tr|Q5T706|Q5T706_HUMAN Transmembrane protein 59 (Fragment) OS=Homo sapien	4	2	2	2	0	1	0	1	0	0	0	1	2	0	0	0	0	1	0	1	0	0	0	1	2	0	0	0	0	1	0	1	0	0	0	1	2	0	0	0	10.9	10.9
O94822;O94822-3;H7BYG8	O94822;O94822-3;H7BYG8	2;2;1	2;2;1	2;2;1	E3 ubiquitin-protein ligase listerin	LTN1	sp|O94822|LTN1_HUMAN E3 ubiquitin-protein ligase listerin OS=Homo sapiens OX=9606 GN=LTN1 PE=1 SV=6;sp|O94822-3|LTN1_HUMAN Isoform 3 of E3 ubiquitin-protein ligase listerin OS=Homo sapiens OX=9606 GN=LTN1;tr|H7BYG8|H7BYG8_HUMAN E3 ubiquitin-protein ligase	3	2	2	2	0	1	1	0	0	0	0	0	0	0	0	2	0	1	1	0	0	0	0	0	0	0	0	2	0	1	1	0	0	0	0	0	0	0	0	2	1.6	1.6
H7BZ81;Q6NUM9-2;Q6NUM9;H7C3J0;H0YGU3;H7BZ16	H7BZ81;Q6NUM9-2;Q6NUM9;H7C3J0	3;3;3;2;1;1	3;3;3;2;1;1	3;3;3;2;1;1	All-trans-retinol 13,14-reductase	RETSAT	tr|H7BZ81|H7BZ81_HUMAN All-trans-retinol 13,14-reductase (Fragment) OS=Homo sapiens OX=9606 GN=RETSAT PE=1 SV=1;sp|Q6NUM9-2|RETST_HUMAN Isoform 2 of All-trans-retinol 13,14-reductase OS=Homo sapiens OX=9606 GN=RETSAT;sp|Q6NUM9|RETST_HUMAN All-trans-retinol	6	3	3	3	0	0	0	0	0	0	0	2	1	0	1	0	0	0	0	0	0	0	0	2	1	0	1	0	0	0	0	0	0	0	0	2	1	0	1	0	11.9	11.9
Q86W92-3;Q86W92-4;Q86W92-2;Q86W92;H0YFE4;F5GZP6;E9PP16;Q8ND30-3;Q8ND30-2;Q8ND30	Q86W92-3;Q86W92-4;Q86W92-2;Q86W92;H0YFE4;F5GZP6	3;3;3;3;2;2;1;1;1;1	3;3;3;3;2;2;1;1;1;1	3;3;3;3;2;2;1;1;1;1	Liprin-beta-1	PPFIBP1	sp|Q86W92-3|LIPB1_HUMAN Isoform 3 of Liprin-beta-1 OS=Homo sapiens OX=9606 GN=PPFIBP1;sp|Q86W92-4|LIPB1_HUMAN Isoform 4 of Liprin-beta-1 OS=Homo sapiens OX=9606 GN=PPFIBP1;sp|Q86W92-2|LIPB1_HUMAN Isoform 2 of Liprin-beta-1 OS=Homo sapiens OX=9606 GN=PPFIBP	10	3	3	3	0	0	1	1	0	0	0	0	0	0	0	3	0	0	1	1	0	0	0	0	0	0	0	3	0	0	1	1	0	0	0	0	0	0	0	3	5	5
Q16777;Q6FI13;H0YFX9;A0A0U1RR32;A0A0U1RRH7;Q99878;Q96KK5;Q9BTM1;Q93077;Q7L7L0;P20671;P0C0S8;P04908;C9J386;C9J0D1;A0A494C189;A0A3B3IS11;Q71UI9-3;Q71UI9-4;Q71UI9-2;Q71UI9;P0C0S5;Q96QV6;P16104;Q9BTM1-2	Q16777;Q6FI13;H0YFX9;A0A0U1RR32;A0A0U1RRH7;Q99878;Q96KK5;Q9BTM1;Q93077;Q7L7L0;P20671;P0C0S8;P04908	3;3;2;2;2;2;2;2;2;2;2;2;2;1;1;1;1;1;1;1;1;1;1;1;1	3;3;2;2;2;2;2;2;2;2;2;2;2;1;1;1;1;1;1;1;1;1;1;1;1	3;3;2;2;2;2;2;2;2;2;2;2;2;1;1;1;1;1;1;1;1;1;1;1;1	Histone H2A type 2-C;Histone H2A type 2-A;Histone H2A;Histone H2A type 1-J;Histone H2A type 1-H;Histone H2A.J;Histone H2A type 1-C;Histone H2A type 3;Histone H2A type 1-D;Histone H2A type 1;Histone H2A type 1-B/E	HIST2H2AC;HIST2H2AA3;H2AFJ;HIST1H2AJ;HIST1H2AH;HIST1H2AC;HIST3H2A;HIST1H2AD;HIST1H2AG;HIST1H2AB	sp|Q16777|H2A2C_HUMAN Histone H2A type 2-C OS=Homo sapiens OX=9606 GN=HIST2H2AC PE=1 SV=4;sp|Q6FI13|H2A2A_HUMAN Histone H2A type 2-A OS=Homo sapiens OX=9606 GN=HIST2H2AA3 PE=1 SV=3;tr|H0YFX9|H0YFX9_HUMAN Histone H2A (Fragment) OS=Homo sapiens OX=9606 GN=H2	25	3	3	3	1	0	0	0	1	1	0	0	0	1	0	0	1	0	0	0	1	1	0	0	0	1	0	0	1	0	0	0	1	1	0	0	0	1	0	0	42.6	42.6
D6RF44;H0YA96;D6RAF8;H0Y8G5;Q14103-4;Q14103-3;Q14103-2;Q14103;D6RBQ9	D6RF44;H0YA96;D6RAF8;H0Y8G5;Q14103-4;Q14103-3;Q14103-2;Q14103;D6RBQ9	2;2;2;2;2;2;2;2;1	1;1;1;1;1;1;1;1;0	1;1;1;1;1;1;1;1;0	Heterogeneous nuclear ribonucleoprotein D0	HNRNPD	tr|D6RF44|D6RF44_HUMAN Heterogeneous nuclear ribonucleoprotein D0 (Fragment) OS=Homo sapiens OX=9606 GN=HNRNPD PE=1 SV=8;tr|H0YA96|H0YA96_HUMAN Heterogeneous nuclear ribonucleoprotein D0 (Fragment) OS=Homo sapiens OX=9606 GN=HNRNPD PE=1 SV=1;tr|D6RAF8|D6RA	9	2	1	1	1	2	0	0	1	0	1	1	1	1	1	0	1	1	0	0	1	0	1	0	0	1	1	0	1	1	0	0	1	0	1	0	0	1	1	0	19.8	12.6
A0A087WV67;A0A087WT23;O00124-3;O00124;A0A087WUA4;O00124-2	A0A087WV67;A0A087WT23;O00124-3;O00124;A0A087WUA4;O00124-2	2;2;2;2;1;1	2;2;2;2;1;1	2;2;2;2;1;1	UBX domain-containing protein 8	UBXN8	tr|A0A087WV67|A0A087WV67_HUMAN UBX domain-containing protein 8 OS=Homo sapiens OX=9606 GN=UBXN8 PE=1 SV=1;tr|A0A087WT23|A0A087WT23_HUMAN UBX domain-containing protein 8 OS=Homo sapiens OX=9606 GN=UBXN8 PE=1 SV=1;sp|O00124-3|UBXN8_HUMAN Isoform 3 of UBX dom	6	2	2	2	0	0	0	0	0	0	1	0	1	0	2	0	0	0	0	0	0	0	1	0	1	0	2	0	0	0	0	0	0	0	1	0	1	0	2	0	14.4	14.4
F5H1S8;F5GX14;Q14165;H0YG07	F5H1S8;F5GX14;Q14165;H0YG07	2;2;2;1	2;2;2;1	2;2;2;1	Malectin	MLEC	tr|F5H1S8|F5H1S8_HUMAN Malectin (Fragment) OS=Homo sapiens OX=9606 GN=MLEC PE=1 SV=1;tr|F5GX14|F5GX14_HUMAN Malectin OS=Homo sapiens OX=9606 GN=MLEC PE=1 SV=1;sp|Q14165|MLEC_HUMAN Malectin OS=Homo sapiens OX=9606 GN=MLEC PE=1 SV=1;tr|H0YG07|H0YG07_HUMAN Ma	4	2	2	2	0	0	0	0	0	0	1	0	0	0	2	1	0	0	0	0	0	0	1	0	0	0	2	1	0	0	0	0	0	0	1	0	0	0	2	1	17.1	17.1
H0Y8L7;E9PFI5;D6RG13;P61247;D6RI02;D6RED7;D6RAS7;D6RB09;D6RAT0;D6RGE0;H0Y9Y4	H0Y8L7;E9PFI5;D6RG13;P61247;D6RI02;D6RED7;D6RAS7;D6RB09;D6RAT0	3;3;3;3;2;2;2;2;2;1;1	3;3;3;3;2;2;2;2;2;1;1	3;3;3;3;2;2;2;2;2;1;1	40S ribosomal protein S3a	RPS3A	tr|H0Y8L7|H0Y8L7_HUMAN 40S ribosomal protein S3a (Fragment) OS=Homo sapiens OX=9606 GN=RPS3A PE=1 SV=1;tr|E9PFI5|E9PFI5_HUMAN 40S ribosomal protein S3a OS=Homo sapiens OX=9606 GN=RPS3A PE=1 SV=1;tr|D6RG13|D6RG13_HUMAN 40S ribosomal protein S3a (Fragment) O	11	3	3	3	0	0	1	0	1	1	0	1	2	0	0	0	0	0	1	0	1	1	0	1	2	0	0	0	0	0	1	0	1	1	0	1	2	0	0	0	20	20
H3BT44;H3BPQ9;H3BR82;H3BMF4;Q9H2V7-5;Q9H2V7-3;Q9H2V7-2;Q9H2V7	H3BT44;H3BPQ9;H3BR82;H3BMF4;Q9H2V7-5;Q9H2V7-3;Q9H2V7-2;Q9H2V7	1;1;1;1;1;1;1;1	1;1;1;1;1;1;1;1	1;1;1;1;1;1;1;1	Protein spinster homolog 1	SPNS1	tr|H3BT44|H3BT44_HUMAN Protein spinster homolog 1 (Fragment) OS=Homo sapiens OX=9606 GN=SPNS1 PE=1 SV=1;tr|H3BPQ9|H3BPQ9_HUMAN Protein spinster homolog 1 (Fragment) OS=Homo sapiens OX=9606 GN=SPNS1 PE=1 SV=1;tr|H3BR82|H3BR82_HUMAN Protein spinster homolog	8	1	1	1	0	0	0	0	0	0	0	0	0	1	1	0	0	0	0	0	0	0	0	0	0	1	1	0	0	0	0	0	0	0	0	0	0	1	1	0	7.9	7.9
O95163;F5H2T0;H0YDF3	O95163;F5H2T0	5;4;1	5;4;1	5;4;1	Elongator complex protein 1	IKBKAP	sp|O95163|ELP1_HUMAN Elongator complex protein 1 OS=Homo sapiens OX=9606 GN=ELP1 PE=1 SV=3;tr|F5H2T0|F5H2T0_HUMAN Elongator complex protein 1 OS=Homo sapiens OX=9606 GN=ELP1 PE=1 SV=1	3	5	5	5	0	0	2	0	0	0	1	1	2	1	0	0	0	0	2	0	0	0	1	1	2	1	0	0	0	0	2	0	0	0	1	1	2	1	0	0	6.3	6.3
P48651-3;P48651-2;P48651	P48651-3;P48651-2;P48651	1;1;1	1;1;1	1;1;1	Phosphatidylserine synthase 1	PTDSS1	sp|P48651-3|PTSS1_HUMAN Isoform 3 of Phosphatidylserine synthase 1 OS=Homo sapiens OX=9606 GN=PTDSS1;sp|P48651-2|PTSS1_HUMAN Isoform 2 of Phosphatidylserine synthase 1 OS=Homo sapiens OX=9606 GN=PTDSS1;sp|P48651|PTSS1_HUMAN Phosphatidylserine synthase 1 OS	3	1	1	1	0	0	0	0	0	0	1	0	1	1	1	0	0	0	0	0	0	0	1	0	1	1	1	0	0	0	0	0	0	0	1	0	1	1	1	0	4.3	4.3
E7EQR4;P15311;A0A2R8Y7M3;A0A2R8Y5S7;P35241-4;P35241;P35241-5	E7EQR4;P15311	3;3;1;1;1;1;1	3;3;1;1;1;1;1	2;2;0;0;0;0;0	Ezrin	EZR	tr|E7EQR4|E7EQR4_HUMAN Ezrin OS=Homo sapiens OX=9606 GN=EZR PE=1 SV=3;sp|P15311|EZRI_HUMAN Ezrin OS=Homo sapiens OX=9606 GN=EZR PE=1 SV=4	7	3	3	2	0	0	0	1	0	0	0	0	2	1	1	0	0	0	0	1	0	0	0	0	2	1	1	0	0	0	0	0	0	0	0	0	1	0	1	0	5.6	5.6
F6VRR5;Q9BY77-2;Q9BY77;Q8WUT1;F8WCX5;Q6R954;F8WEE2	F6VRR5;Q9BY77-2;Q9BY77;Q8WUT1;F8WCX5	3;3;3;2;2;1;1	3;3;3;2;2;1;1	3;3;3;2;2;1;1	Polymerase delta-interacting protein 3	POLDIP3	tr|F6VRR5|F6VRR5_HUMAN Polymerase delta-interacting protein 3 OS=Homo sapiens OX=9606 GN=POLDIP3 PE=1 SV=1;sp|Q9BY77-2|PDIP3_HUMAN Isoform 2 of Polymerase delta-interacting protein 3 OS=Homo sapiens OX=9606 GN=POLDIP3;sp|Q9BY77|PDIP3_HUMAN Polymerase delta	7	3	3	3	0	0	1	0	1	0	1	3	1	1	0	0	0	0	1	0	1	0	1	3	1	1	0	0	0	0	1	0	1	0	1	3	1	1	0	0	10	10
Q96P63;Q96P63-2	Q96P63;Q96P63-2	3;3	3;3	3;3	Serpin B12	SERPINB12	sp|Q96P63|SPB12_HUMAN Serpin B12 OS=Homo sapiens OX=9606 GN=SERPINB12 PE=1 SV=1;sp|Q96P63-2|SPB12_HUMAN Isoform 2 of Serpin B12 OS=Homo sapiens OX=9606 GN=SERPINB12	2	3	3	3	0	0	0	0	0	0	0	3	0	0	1	0	0	0	0	0	0	0	0	3	0	0	1	0	0	0	0	0	0	0	0	3	0	0	1	0	12.1	12.1
P38435-2;P38435;F8WCF0;F8WB98;F8WDU9	P38435-2;P38435	3;3;1;1;1	3;3;1;1;1	3;3;1;1;1	Vitamin K-dependent gamma-carboxylase	GGCX	sp|P38435-2|VKGC_HUMAN Isoform 2 of Vitamin K-dependent gamma-carboxylase OS=Homo sapiens OX=9606 GN=GGCX;sp|P38435|VKGC_HUMAN Vitamin K-dependent gamma-carboxylase OS=Homo sapiens OX=9606 GN=GGCX PE=1 SV=2	5	3	3	3	0	0	0	1	0	0	1	0	3	0	1	0	0	0	0	1	0	0	1	0	3	0	1	0	0	0	0	1	0	0	1	0	3	0	1	0	5.4	5.4
Q9NR12;Q9NR12-2;D6RF83;H7BYK4;D6RH06;Q9NR12-3;Q9NR12-5;Q9NR12-6;Q9NR12-4	Q9NR12;Q9NR12-2	4;3;1;1;1;1;1;1;1	4;3;1;1;1;1;1;1;1	4;3;1;1;1;1;1;1;1	PDZ and LIM domain protein 7	PDLIM7	sp|Q9NR12|PDLI7_HUMAN PDZ and LIM domain protein 7 OS=Homo sapiens OX=9606 GN=PDLIM7 PE=1 SV=1;sp|Q9NR12-2|PDLI7_HUMAN Isoform 2 of PDZ and LIM domain protein 7 OS=Homo sapiens OX=9606 GN=PDLIM7	9	4	4	4	0	0	0	0	0	0	0	2	2	0	0	0	0	0	0	0	0	0	0	2	2	0	0	0	0	0	0	0	0	0	0	2	2	0	0	0	10.3	10.3
Q8TEM1-2;Q8TEM1	Q8TEM1-2;Q8TEM1	2;2	2;2	2;2	Nuclear pore membrane glycoprotein 210	NUP210	sp|Q8TEM1-2|PO210_HUMAN Isoform 2 of Nuclear pore membrane glycoprotein 210 OS=Homo sapiens OX=9606 GN=NUP210;sp|Q8TEM1|PO210_HUMAN Nuclear pore membrane glycoprotein 210 OS=Homo sapiens OX=9606 GN=NUP210 PE=1 SV=3	2	2	2	2	0	1	1	1	0	0	0	0	1	0	1	0	0	1	1	1	0	0	0	0	1	0	1	0	0	1	1	1	0	0	0	0	1	0	1	0	2.3	2.3
Q96DA6-2;Q96DA6;A0A2R8Y817;F2Z3A7	Q96DA6-2;Q96DA6;A0A2R8Y817;F2Z3A7	2;2;1;1	2;2;1;1	2;2;1;1	Mitochondrial import inner membrane translocase subunit TIM14	DNAJC19	sp|Q96DA6-2|TIM14_HUMAN Isoform 2 of Mitochondrial import inner membrane translocase subunit TIM14 OS=Homo sapiens OX=9606 GN=DNAJC19;sp|Q96DA6|TIM14_HUMAN Mitochondrial import inner membrane translocase subunit TIM14 OS=Homo sapiens OX=9606 GN=DNAJC19 PE=	4	2	2	2	0	1	0	0	0	0	0	0	1	1	0	0	0	1	0	0	0	0	0	0	1	1	0	0	0	1	0	0	0	0	0	0	1	1	0	0	25.3	25.3
A0A0U1RRM4;P26599;P26599-2;P26599-3;A0A0D9SF20;A6NLN1;K7EKJ7;K7EK45	A0A0U1RRM4;P26599;P26599-2;P26599-3;A0A0D9SF20;A6NLN1	3;3;3;3;2;2;1;1	3;3;3;3;2;2;1;1	3;3;3;3;2;2;1;1	Polypyrimidine tract-binding protein 1	PTBP1	tr|A0A0U1RRM4|A0A0U1RRM4_HUMAN Polypyrimidine tract-binding protein 1 OS=Homo sapiens OX=9606 GN=PTBP1 PE=1 SV=1;sp|P26599|PTBP1_HUMAN Polypyrimidine tract-binding protein 1 OS=Homo sapiens OX=9606 GN=PTBP1 PE=1 SV=1;sp|P26599-2|PTBP1_HUMAN Isoform 2 of Po	8	3	3	3	0	0	0	0	0	0	0	3	0	0	0	0	0	0	0	0	0	0	0	3	0	0	0	0	0	0	0	0	0	0	0	3	0	0	0	0	8.2	8.2
E7ER77;Q7Z2K6;A0A0C4DGF0;Q7Z2K6-2	E7ER77;Q7Z2K6;A0A0C4DGF0;Q7Z2K6-2	2;2;1;1	2;2;1;1	2;2;1;1	Endoplasmic reticulum metallopeptidase 1	ERMP1	tr|E7ER77|E7ER77_HUMAN Endoplasmic reticulum metallopeptidase 1 OS=Homo sapiens OX=9606 GN=ERMP1 PE=1 SV=1;sp|Q7Z2K6|ERMP1_HUMAN Endoplasmic reticulum metallopeptidase 1 OS=Homo sapiens OX=9606 GN=ERMP1 PE=1 SV=2;tr|A0A0C4DGF0|A0A0C4DGF0_HUMAN Endoplasmic	4	2	2	2	0	0	0	0	0	0	1	1	2	0	1	0	0	0	0	0	0	0	1	1	2	0	1	0	0	0	0	0	0	0	1	1	2	0	1	0	3	3
K7ENR7;K7ENL7;P50552	K7ENR7;K7ENL7;P50552	2;2;2	2;2;2	2;2;2	Vasodilator-stimulated phosphoprotein	VASP	tr|K7ENR7|K7ENR7_HUMAN Vasodilator-stimulated phosphoprotein (Fragment) OS=Homo sapiens OX=9606 GN=VASP PE=1 SV=1;tr|K7ENL7|K7ENL7_HUMAN Vasodilator-stimulated phosphoprotein OS=Homo sapiens OX=9606 GN=VASP PE=1 SV=1;sp|P50552|VASP_HUMAN Vasodilator-stimul	3	2	2	2	0	2	0	0	0	0	0	0	0	0	0	1	0	2	0	0	0	0	0	0	0	0	0	1	0	2	0	0	0	0	0	0	0	0	0	1	44.1	44.1
P57740;G3V1T4;P57740-3;P57740-2	P57740;G3V1T4;P57740-3;P57740-2	2;1;1;1	2;1;1;1	2;1;1;1	Nuclear pore complex protein Nup107	NUP107	sp|P57740|NU107_HUMAN Nuclear pore complex protein Nup107 OS=Homo sapiens OX=9606 GN=NUP107 PE=1 SV=1;tr|G3V1T4|G3V1T4_HUMAN Nuclear pore complex protein Nup107 OS=Homo sapiens OX=9606 GN=NUP107 PE=1 SV=1;sp|P57740-3|NU107_HUMAN Isoform 3 of Nuclear pore c	4	2	2	2	0	1	1	0	1	1	0	1	0	1	1	0	0	1	1	0	1	1	0	1	0	1	1	0	0	1	1	0	1	1	0	1	0	1	1	0	2.8	2.8
K7EQ23;O15118-2;O15118	K7EQ23;O15118-2;O15118	3;3;3	3;3;3	3;3;3	Niemann-Pick C1 protein	NPC1	tr|K7EQ23|K7EQ23_HUMAN NPC intracellular cholesterol transporter 1 (Fragment) OS=Homo sapiens OX=9606 GN=NPC1 PE=1 SV=1;sp|O15118-2|NPC1_HUMAN Isoform 2 of NPC intracellular cholesterol transporter 1 OS=Homo sapiens OX=9606 GN=NPC1;sp|O15118|NPC1_HUMAN NPC	3	3	3	3	0	2	0	2	0	0	0	0	1	0	1	0	0	2	0	2	0	0	0	0	1	0	1	0	0	2	0	2	0	0	0	0	1	0	1	0	3.3	3.3
Q96D53;Q96D53-2;M0R001;M0R011;M0R362;M0QZZ2;M0R3F7	Q96D53;Q96D53-2;M0R001;M0R011	4;3;2;2;1;1;1	4;3;2;2;1;1;1	4;3;2;2;1;1;1	AarF domain-containing protein kinase 4	ADCK4	sp|Q96D53|COQ8B_HUMAN Atypical kinase COQ8B, mitochondrial OS=Homo sapiens OX=9606 GN=COQ8B PE=1 SV=2;sp|Q96D53-2|COQ8B_HUMAN Isoform 2 of Atypical kinase COQ8B, mitochondrial OS=Homo sapiens OX=9606 GN=COQ8B;tr|M0R001|M0R001_HUMAN Atypical kinase COQ8B, m	7	4	4	4	0	0	0	0	0	0	0	0	0	3	1	0	0	0	0	0	0	0	0	0	0	3	1	0	0	0	0	0	0	0	0	0	0	3	1	0	11.6	11.6
G3V1C3;Q9BZZ5-3;Q9BZZ5-5;Q9BZZ5-2;Q9BZZ5;E9PQK6;Q9BZZ5-1;Q9BZZ5-6	G3V1C3;Q9BZZ5-3;Q9BZZ5-5;Q9BZZ5-2;Q9BZZ5;E9PQK6;Q9BZZ5-1;Q9BZZ5-6	2;2;2;2;2;1;1;1	2;2;2;2;2;1;1;1	2;2;2;2;2;1;1;1	Apoptosis inhibitor 5	API5	tr|G3V1C3|G3V1C3_HUMAN Apoptosis inhibitor 5 OS=Homo sapiens OX=9606 GN=API5 PE=1 SV=1;sp|Q9BZZ5-3|API5_HUMAN Isoform 3 of Apoptosis inhibitor 5 OS=Homo sapiens OX=9606 GN=API5;sp|Q9BZZ5-5|API5_HUMAN Isoform 5 of Apoptosis inhibitor 5 OS=Homo sapiens OX=96	8	2	2	2	0	1	1	1	0	0	2	1	0	0	1	0	0	1	1	1	0	0	2	1	0	0	1	0	0	1	1	1	0	0	2	1	0	0	1	0	4.1	4.1
Q5T4K2;Q5T4K4;Q5T4K3;Q9NY26	Q5T4K2;Q5T4K4;Q5T4K3;Q9NY26	1;1;1;1	1;1;1;1	1;1;1;1	Zinc transporter ZIP1	SLC39A1	tr|Q5T4K2|Q5T4K2_HUMAN Zinc transporter ZIP1 (Fragment) OS=Homo sapiens OX=9606 GN=SLC39A1 PE=1 SV=1;tr|Q5T4K4|Q5T4K4_HUMAN Zinc transporter ZIP1 (Fragment) OS=Homo sapiens OX=9606 GN=SLC39A1 PE=1 SV=1;tr|Q5T4K3|Q5T4K3_HUMAN Zinc transporter ZIP1 (Fragment	4	1	1	1	0	0	0	0	0	0	0	0	0	1	1	0	0	0	0	0	0	0	0	0	0	1	1	0	0	0	0	0	0	0	0	0	0	1	1	0	5.8	5.8
H0Y2Y8;Q15942-2;Q15942;C9JJK5	H0Y2Y8;Q15942-2;Q15942;C9JJK5	2;2;2;1	2;2;2;1	2;2;2;1	Zyxin	ZYX	tr|H0Y2Y8|H0Y2Y8_HUMAN Zyxin (Fragment) OS=Homo sapiens OX=9606 GN=ZYX PE=1 SV=1;sp|Q15942-2|ZYX_HUMAN Isoform 2 of Zyxin OS=Homo sapiens OX=9606 GN=ZYX;sp|Q15942|ZYX_HUMAN Zyxin OS=Homo sapiens OX=9606 GN=ZYX PE=1 SV=1;tr|C9JJK5|C9JJK5_HUMAN Zyxin (Fragme	4	2	2	2	1	0	0	1	0	0	0	1	2	1	1	0	1	0	0	1	0	0	0	1	2	1	1	0	1	0	0	1	0	0	0	1	2	1	1	0	4.1	4.1
P63151;P63151-2;E5RFR9;Q9Y2T4-3;Q9Y2T4-4;Q9Y2T4-2;Q9Y2T4	P63151;P63151-2;E5RFR9;Q9Y2T4-3;Q9Y2T4-4;Q9Y2T4-2;Q9Y2T4	2;2;1;1;1;1;1	2;2;1;1;1;1;1	2;2;1;1;1;1;1	Serine/threonine-protein phosphatase 2A 55 kDa regulatory subunit B alpha isoform;Serine/threonine-protein phosphatase 2A 55 kDa regulatory subunit B gamma isoform	PPP2R2A;PPP2R2C	sp|P63151|2ABA_HUMAN Serine/threonine-protein phosphatase 2A 55 kDa regulatory subunit B alpha isoform OS=Homo sapiens OX=9606 GN=PPP2R2A PE=1 SV=1;sp|P63151-2|2ABA_HUMAN Isoform 2 of Serine/threonine-protein phosphatase 2A 55 kDa regulatory subunit B alph	7	2	2	2	0	0	1	0	1	0	0	2	1	1	1	0	0	0	1	0	1	0	0	2	1	1	1	0	0	0	1	0	1	0	0	2	1	1	1	0	5.1	5.1
F8W120;F8VWX5;F8VVN7;F8W098;H0YIA4;A0A087WYD4;Q9BVX2-2;Q9BVX2	F8W120;F8VWX5;F8VVN7;F8W098;H0YIA4;A0A087WYD4;Q9BVX2-2;Q9BVX2	1;1;1;1;1;1;1;1	1;1;1;1;1;1;1;1	1;1;1;1;1;1;1;1	Transmembrane protein 106C	TMEM106C	tr|F8W120|F8W120_HUMAN Transmembrane protein 106C OS=Homo sapiens OX=9606 GN=TMEM106C PE=1 SV=1;tr|F8VWX5|F8VWX5_HUMAN Transmembrane protein 106C OS=Homo sapiens OX=9606 GN=TMEM106C PE=1 SV=1;tr|F8VVN7|F8VVN7_HUMAN Transmembrane protein 106C OS=Homo sapien	8	1	1	1	0	0	0	0	0	0	1	1	0	0	1	0	0	0	0	0	0	0	1	1	0	0	1	0	0	0	0	0	0	0	1	1	0	0	1	0	26.2	26.2
O15120;O15120-2	O15120;O15120-2	2;1	2;1	2;1	1-acyl-sn-glycerol-3-phosphate acyltransferase beta	AGPAT2	sp|O15120|PLCB_HUMAN 1-acyl-sn-glycerol-3-phosphate acyltransferase beta OS=Homo sapiens OX=9606 GN=AGPAT2 PE=1 SV=1;sp|O15120-2|PLCB_HUMAN Isoform 2 of 1-acyl-sn-glycerol-3-phosphate acyltransferase beta OS=Homo sapiens OX=9606 GN=AGPAT2	2	2	2	2	0	0	0	0	0	0	0	1	1	1	2	0	0	0	0	0	0	0	0	1	1	1	2	0	0	0	0	0	0	0	0	1	1	1	2	0	8.3	8.3
F6RP06;A0A0J9YW18;Q12983	F6RP06;A0A0J9YW18;Q12983	1;1;1	1;1;1	1;1;1	BCL2/adenovirus E1B 19 kDa protein-interacting protein 3	BNIP3	tr|F6RP06|F6RP06_HUMAN BCL2/adenovirus E1B 19 kDa protein-interacting protein 3 (Fragment) OS=Homo sapiens OX=9606 GN=BNIP3 PE=1 SV=1;tr|A0A0J9YW18|A0A0J9YW18_HUMAN BCL2/adenovirus E1B 19 kDa protein-interacting protein 3 (Fragment) OS=Homo sapiens OX=9606	3	1	1	1	0	0	0	0	0	0	0	0	0	1	0	0	0	0	0	0	0	0	0	0	0	1	0	0	0	0	0	0	0	0	0	0	0	1	0	0	5	5
P60059	P60059	1	1	1	Protein transport protein Sec61 subunit gamma	SEC61G	sp|P60059|SC61G_HUMAN Protein transport protein Sec61 subunit gamma OS=Homo sapiens OX=9606 GN=SEC61G PE=1 SV=1	1	1	1	1	0	0	0	0	0	0	0	0	1	1	1	0	0	0	0	0	0	0	0	0	1	1	1	0	0	0	0	0	0	0	0	0	1	1	1	0	17.6	17.6
Q58FF8	Q58FF8	6	2	2	Putative heat shock protein HSP 90-beta 2	HSP90AB2P	sp|Q58FF8|H90B2_HUMAN Putative heat shock protein HSP 90-beta 2 OS=Homo sapiens OX=9606 GN=HSP90AB2P PE=1 SV=2	1	6	2	2	1	2	2	4	0	0	1	4	2	1	2	3	0	1	0	2	0	0	0	1	1	0	0	0	0	1	0	2	0	0	0	1	1	0	0	0	16	4.5
Q5U651	Q5U651	2	2	2	Ras-interacting protein 1	RASIP1	sp|Q5U651|RAIN_HUMAN Ras-interacting protein 1 OS=Homo sapiens OX=9606 GN=RASIP1 PE=1 SV=1	1	2	2	2	0	0	0	1	0	0	0	2	1	0	0	0	0	0	0	1	0	0	0	2	1	0	0	0	0	0	0	1	0	0	0	2	1	0	0	0	2.7	2.7
Q86Y56;H0Y650;Q86Y56-2;E9PGY2;Q86Y56-3	Q86Y56;H0Y650;Q86Y56-2	4;3;3;1;1	4;3;3;1;1	4;3;3;1;1	Dynein assembly factor 5, axonemal	DNAAF5	sp|Q86Y56|DAAF5_HUMAN Dynein assembly factor 5, axonemal OS=Homo sapiens OX=9606 GN=DNAAF5 PE=1 SV=4;tr|H0Y650|H0Y650_HUMAN Dynein assembly factor 5, axonemal (Fragment) OS=Homo sapiens OX=9606 GN=DNAAF5 PE=1 SV=1;sp|Q86Y56-2|DAAF5_HUMAN Isoform 2 of Dynei	5	4	4	4	0	3	0	0	0	0	0	0	0	0	0	2	0	3	0	0	0	0	0	0	0	0	0	2	0	3	0	0	0	0	0	0	0	0	0	2	6.5	6.5
I3L3E9;P39748-2;P39748	I3L3E9;P39748-2;P39748	2;2;2	2;2;2	2;2;2	Flap endonuclease 1	FEN1	tr|I3L3E9|I3L3E9_HUMAN Flap endonuclease 1 (Fragment) OS=Homo sapiens OX=9606 GN=FEN1 PE=1 SV=1;sp|P39748-2|FEN1_HUMAN Isoform FENMIT of Flap endonuclease 1 OS=Homo sapiens OX=9606 GN=FEN1;sp|P39748|FEN1_HUMAN Flap endonuclease 1 OS=Homo sapiens OX=9606 GN	3	2	2	2	0	0	0	0	0	0	0	1	1	2	1	0	0	0	0	0	0	0	0	1	1	2	1	0	0	0	0	0	0	0	0	1	1	2	1	0	17.5	17.5
E5RIP4;Q15043-2;Q15043-3;Q15043;E5RFZ8;E5RGA7;E5RJ40;E5RJG5	E5RIP4;Q15043-2;Q15043-3;Q15043;E5RFZ8;E5RGA7;E5RJ40;E5RJG5	2;2;2;2;1;1;1;1	2;2;2;2;1;1;1;1	2;2;2;2;1;1;1;1	Zinc transporter ZIP14	SLC39A14	tr|E5RIP4|E5RIP4_HUMAN Zinc transporter ZIP14 (Fragment) OS=Homo sapiens OX=9606 GN=SLC39A14 PE=1 SV=2;sp|Q15043-2|S39AE_HUMAN Isoform 2 of Zinc transporter ZIP14 OS=Homo sapiens OX=9606 GN=SLC39A14;sp|Q15043-3|S39AE_HUMAN Isoform 3 of Zinc transporter ZIP	8	2	2	2	0	1	1	1	0	0	1	1	1	0	0	0	0	1	1	1	0	0	1	1	1	0	0	0	0	1	1	1	0	0	1	1	1	0	0	0	21.3	21.3
Q5T8R5;P53985-2;P53985;Q5T8R3	Q5T8R5;P53985-2;P53985;Q5T8R3	2;2;2;1	2;2;2;1	2;2;2;1	Monocarboxylate transporter 1	SLC16A1	tr|Q5T8R5|Q5T8R5_HUMAN Monocarboxylate transporter 1 (Fragment) OS=Homo sapiens OX=9606 GN=SLC16A1 PE=1 SV=1;sp|P53985-2|MOT1_HUMAN Isoform 2 of Monocarboxylate transporter 1 OS=Homo sapiens OX=9606 GN=SLC16A1;sp|P53985|MOT1_HUMAN Monocarboxylate transport	4	2	2	2	0	0	0	0	0	0	1	1	2	0	1	0	0	0	0	0	0	0	1	1	2	0	1	0	0	0	0	0	0	0	1	1	2	0	1	0	4.4	4.4
P27348;E9PG15	P27348;E9PG15	3;2	1;1	1;1	14-3-3 protein theta	YWHAQ	sp|P27348|1433T_HUMAN 14-3-3 protein theta OS=Homo sapiens OX=9606 GN=YWHAQ PE=1 SV=1;tr|E9PG15|E9PG15_HUMAN 14-3-3 protein theta (Fragment) OS=Homo sapiens OX=9606 GN=YWHAQ PE=1 SV=1	2	3	1	1	0	1	0	1	0	0	1	2	1	2	2	0	0	0	0	0	0	0	0	1	0	0	1	0	0	0	0	0	0	0	0	1	0	0	1	0	13.1	5.7
P62081;B5MCP9	P62081;B5MCP9	2;1	2;1	2;1	40S ribosomal protein S7	RPS7	sp|P62081|RS7_HUMAN 40S ribosomal protein S7 OS=Homo sapiens OX=9606 GN=RPS7 PE=1 SV=1;tr|B5MCP9|B5MCP9_HUMAN 40S ribosomal protein S7 OS=Homo sapiens OX=9606 GN=RPS7 PE=1 SV=1	2	2	2	2	0	0	1	0	0	0	0	1	2	2	0	0	0	0	1	0	0	0	0	1	2	2	0	0	0	0	1	0	0	0	0	1	2	2	0	0	11.9	11.9
E9PJD1;Q8IXU6-2;Q8IXU6;E9PKZ2;E9PRY2;Q8IXU6-3	E9PJD1;Q8IXU6-2;Q8IXU6;E9PKZ2;E9PRY2;Q8IXU6-3	2;2;2;1;1;1	2;2;2;1;1;1	2;2;2;1;1;1	Solute carrier family 35 member F2	SLC35F2	tr|E9PJD1|E9PJD1_HUMAN Solute carrier family 35 member F2 OS=Homo sapiens OX=9606 GN=SLC35F2 PE=1 SV=1;sp|Q8IXU6-2|S35F2_HUMAN Isoform 2 of Solute carrier family 35 member F2 OS=Homo sapiens OX=9606 GN=SLC35F2;sp|Q8IXU6|S35F2_HUMAN Solute carrier family 35	6	2	2	2	0	0	0	0	0	0	0	1	1	1	2	0	0	0	0	0	0	0	0	1	1	1	2	0	0	0	0	0	0	0	0	1	1	1	2	0	14.7	14.7
A0A0G2JLV0;A0A087WYD6;X5CMH5;Q03519;A0A140T9S0;E7ENX8;Q03519-2	A0A0G2JLV0;A0A087WYD6;X5CMH5;Q03519;A0A140T9S0;E7ENX8;Q03519-2	2;2;2;2;1;1;1	2;2;2;2;1;1;1	2;2;2;2;1;1;1	Antigen peptide transporter 2	TAP2	tr|A0A0G2JLV0|A0A0G2JLV0_HUMAN Antigen peptide transporter 2 OS=Homo sapiens OX=9606 GN=TAP2 PE=1 SV=1;tr|A0A087WYD6|A0A087WYD6_HUMAN Antigen peptide transporter 2 OS=Homo sapiens OX=9606 GN=TAP2 PE=1 SV=1;tr|X5CMH5|X5CMH5_HUMAN Antigen peptide transporter	7	2	2	2	0	0	0	0	0	0	0	2	1	1	0	0	0	0	0	0	0	0	0	2	1	1	0	0	0	0	0	0	0	0	0	2	1	1	0	0	3	3
P09012;M0R221;M0R2B8;M0QZG7;M0R268;P08579	P09012;M0R221;M0R2B8;M0QZG7;M0R268;P08579	2;1;1;1;1;1	2;1;1;1;1;1	2;1;1;1;1;1	U1 small nuclear ribonucleoprotein A;U2 small nuclear ribonucleoprotein B	SNRPA;SNRPB2	sp|P09012|SNRPA_HUMAN U1 small nuclear ribonucleoprotein A OS=Homo sapiens OX=9606 GN=SNRPA PE=1 SV=3;tr|M0R221|M0R221_HUMAN U1 small nuclear ribonucleoprotein A (Fragment) OS=Homo sapiens OX=9606 GN=SNRPA PE=1 SV=1;tr|M0R2B8|M0R2B8_HUMAN U1 small nuclear	6	2	2	2	0	0	0	0	1	1	1	2	1	0	1	0	0	0	0	0	1	1	1	2	1	0	1	0	0	0	0	0	1	1	1	2	1	0	1	0	7.1	7.1
CON__P01966	CON__P01966	3	3	2				1	3	3	2	0	2	1	0	0	0	1	0	0	1	0	0	0	2	1	0	0	0	1	0	0	1	0	0	0	2	0	0	0	0	0	0	0	0	0	0	24.6	24.6
F8VQX6;H0YI09;Q9H8H3	F8VQX6;H0YI09;Q9H8H3	2;2;2	2;2;2	2;2;2	Methyltransferase-like protein 7A	METTL7A	tr|F8VQX6|F8VQX6_HUMAN Methyltransferase-like protein 7A (Fragment) OS=Homo sapiens OX=9606 GN=METTL7A PE=1 SV=1;tr|H0YI09|H0YI09_HUMAN Methyltransferase-like protein 7A (Fragment) OS=Homo sapiens OX=9606 GN=METTL7A PE=1 SV=1;sp|Q9H8H3|MET7A_HUMAN Methyltr	3	2	2	2	0	1	1	0	0	0	0	0	0	1	1	0	0	1	1	0	0	0	0	0	0	1	1	0	0	1	1	0	0	0	0	0	0	1	1	0	16.7	16.7
P10412;P16403;P16402;P22492;Q02539	P10412;P16403;P16402	3;2;2;1;1	3;2;2;1;1	3;2;2;1;1	Histone H1.4;Histone H1.2;Histone H1.3	HIST1H1E;HIST1H1C;HIST1H1D	sp|P10412|H14_HUMAN Histone H1.4 OS=Homo sapiens OX=9606 GN=HIST1H1E PE=1 SV=2;sp|P16403|H12_HUMAN Histone H1.2 OS=Homo sapiens OX=9606 GN=HIST1H1C PE=1 SV=2;sp|P16402|H13_HUMAN Histone H1.3 OS=Homo sapiens OX=9606 GN=HIST1H1D PE=1 SV=2	5	3	3	3	0	0	0	0	1	1	0	2	1	0	0	0	0	0	0	0	1	1	0	2	1	0	0	0	0	0	0	0	1	1	0	2	1	0	0	0	20.1	20.1
G3V1U5;Q9Y3E0;F5H6U7	G3V1U5;Q9Y3E0;F5H6U7	3;3;2	3;3;2	3;3;2	Vesicle transport protein GOT1B	GOLT1B	tr|G3V1U5|G3V1U5_HUMAN Golgi transport 1 homolog B (S. cerevisiae), isoform CRA_c OS=Homo sapiens OX=9606 GN=GOLT1B PE=1 SV=1;sp|Q9Y3E0|GOT1B_HUMAN Vesicle transport protein GOT1B OS=Homo sapiens OX=9606 GN=GOLT1B PE=1 SV=1;tr|F5H6U7|F5H6U7_HUMAN Vesicle t	3	3	3	3	0	1	2	1	0	0	0	0	0	1	0	1	0	1	2	1	0	0	0	0	0	1	0	1	0	1	2	1	0	0	0	0	0	1	0	1	37.8	37.8
Q8IZ07;H0YIN8;S4R3D2	Q8IZ07;H0YIN8	5;3;2	5;3;2	5;3;2	Ankyrin repeat domain-containing protein 13A	ANKRD13A	sp|Q8IZ07|AN13A_HUMAN Ankyrin repeat domain-containing protein 13A OS=Homo sapiens OX=9606 GN=ANKRD13A PE=1 SV=3;tr|H0YIN8|H0YIN8_HUMAN Ankyrin repeat domain-containing protein 13A (Fragment) OS=Homo sapiens OX=9606 GN=ANKRD13A PE=1 SV=8	3	5	5	5	0	0	0	0	0	1	4	0	0	0	1	0	0	0	0	0	0	1	4	0	0	0	1	0	0	0	0	0	0	1	4	0	0	0	1	0	12.9	12.9
Q96E22	Q96E22	1	1	1	Dehydrodolichyl diphosphate syntase complex subunit NUS1	NUS1	sp|Q96E22|NGBR_HUMAN Dehydrodolichyl diphosphate synthase complex subunit NUS1 OS=Homo sapiens OX=9606 GN=NUS1 PE=1 SV=1	1	1	1	1	0	1	1	1	0	0	0	0	1	1	1	0	0	1	1	1	0	0	0	0	1	1	1	0	0	1	1	1	0	0	0	0	1	1	1	0	5.1	5.1
Q9UII2;A0A0B4J230;Q9UII2-3;Q9UII2-2	Q9UII2;A0A0B4J230;Q9UII2-3;Q9UII2-2	4;2;2;2	4;2;2;2	4;2;2;2	ATPase inhibitor, mitochondrial	ATPIF1	sp|Q9UII2|ATIF1_HUMAN ATPase inhibitor, mitochondrial OS=Homo sapiens OX=9606 GN=ATP5IF1 PE=1 SV=1;tr|A0A0B4J230|A0A0B4J230_HUMAN ATPase inhibitor, mitochondrial OS=Homo sapiens OX=9606 GN=ATP5IF1 PE=1 SV=1;sp|Q9UII2-3|ATIF1_HUMAN Isoform 3 of ATPase inhib	4	4	4	4	0	0	2	0	0	0	1	1	0	0	0	0	0	0	2	0	0	0	1	1	0	0	0	0	0	0	2	0	0	0	1	1	0	0	0	0	28.3	28.3
A0A0C4DGW6;A6NDU8	A0A0C4DGW6;A6NDU8	1;1	1;1	1;1	UPF0600 protein C5orf51	C5orf51	tr|A0A0C4DGW6|A0A0C4DGW6_HUMAN UPF0600 protein C5orf51 OS=Homo sapiens OX=9606 GN=C5orf51 PE=1 SV=1;sp|A6NDU8|CE051_HUMAN UPF0600 protein C5orf51 OS=Homo sapiens OX=9606 GN=C5orf51 PE=1 SV=1	2	1	1	1	0	1	1	1	0	0	0	0	1	1	1	1	0	1	1	1	0	0	0	0	1	1	1	1	0	1	1	1	0	0	0	0	1	1	1	1	9.2	9.2
Q8TBM8;Q8TBM8-2;F2Z2L8;H7BZK3;A0A087WWX2	Q8TBM8;Q8TBM8-2	3;2;1;1;1	3;2;1;1;1	3;2;1;1;1	DnaJ homolog subfamily B member 14	DNAJB14	sp|Q8TBM8|DJB14_HUMAN DnaJ homolog subfamily B member 14 OS=Homo sapiens OX=9606 GN=DNAJB14 PE=1 SV=1;sp|Q8TBM8-2|DJB14_HUMAN Isoform 2 of DnaJ homolog subfamily B member 14 OS=Homo sapiens OX=9606 GN=DNAJB14	5	3	3	3	0	2	3	1	0	0	0	0	0	0	0	1	0	2	3	1	0	0	0	0	0	0	0	1	0	2	3	1	0	0	0	0	0	0	0	1	8.4	8.4
H0YN65;Q8NCH0	H0YN65;Q8NCH0	2;2	2;2	2;2	Carbohydrate sulfotransferase 14	CHST14	tr|H0YN65|H0YN65_HUMAN Carbohydrate sulfotransferase OS=Homo sapiens OX=9606 GN=CHST14 PE=1 SV=1;sp|Q8NCH0|CHSTE_HUMAN Carbohydrate sulfotransferase 14 OS=Homo sapiens OX=9606 GN=CHST14 PE=1 SV=2	2	2	2	2	0	0	0	0	0	0	0	0	0	1	2	0	0	0	0	0	0	0	0	0	0	1	2	0	0	0	0	0	0	0	0	0	0	1	2	0	9.1	9.1
P28288-2;P28288;P28288-3	P28288-2;P28288	3;3;1	3;3;1	3;3;1	ATP-binding cassette sub-family D member 3	ABCD3	sp|P28288-2|ABCD3_HUMAN Isoform 2 of ATP-binding cassette sub-family D member 3 OS=Homo sapiens OX=9606 GN=ABCD3;sp|P28288|ABCD3_HUMAN ATP-binding cassette sub-family D member 3 OS=Homo sapiens OX=9606 GN=ABCD3 PE=1 SV=1	3	3	3	3	0	1	2	0	0	0	0	2	1	1	2	0	0	1	2	0	0	0	0	2	1	1	2	0	0	1	2	0	0	0	0	2	1	1	2	0	7.5	7.5
B7ZAQ6-2;B7ZAQ6-3;P0CG08;B7ZAQ6;U3KPV2;E9PKY3;A0A087WW82;A0A087WW78	B7ZAQ6-2;B7ZAQ6-3;P0CG08;B7ZAQ6;U3KPV2;E9PKY3;A0A087WW82	4;4;4;4;3;3;2;1	4;4;4;4;3;3;2;1	4;4;4;4;3;3;2;1	Golgi pH regulator A;Golgi pH regulator B	GPR89A;GPR89B	sp|B7ZAQ6-2|GPHRA_HUMAN Isoform 2 of Golgi pH regulator A OS=Homo sapiens OX=9606 GN=GPR89A;sp|B7ZAQ6-3|GPHRA_HUMAN Isoform 3 of Golgi pH regulator A OS=Homo sapiens OX=9606 GN=GPR89A;sp|P0CG08|GPHRB_HUMAN Golgi pH regulator B OS=Homo sapiens OX=9606 GN=GP	8	4	4	4	0	0	0	0	0	0	0	0	1	2	3	0	0	0	0	0	0	0	0	0	1	2	3	0	0	0	0	0	0	0	0	0	1	2	3	0	13.1	13.1
J3KT10;Q9BW27;J3QS63;J3QL91;J3KRC0;F5H0W7;J3QLH0;J3QL54;Q9BW27-2;Q9BW27-3	J3KT10;Q9BW27;J3QS63;J3QL91;J3KRC0;F5H0W7;J3QLH0;J3QL54;Q9BW27-2;Q9BW27-3	2;2;1;1;1;1;1;1;1;1	2;2;1;1;1;1;1;1;1;1	2;2;1;1;1;1;1;1;1;1	Nuclear pore complex protein Nup85	NUP85	tr|J3KT10|J3KT10_HUMAN Nuclear pore complex protein Nup85 OS=Homo sapiens OX=9606 GN=NUP85 PE=1 SV=1;sp|Q9BW27|NUP85_HUMAN Nuclear pore complex protein Nup85 OS=Homo sapiens OX=9606 GN=NUP85 PE=1 SV=1;tr|J3QS63|J3QS63_HUMAN Nuclear pore complex protein Nup	10	2	2	2	0	0	0	1	0	0	0	1	2	2	1	0	0	0	0	1	0	0	0	1	2	2	1	0	0	0	0	1	0	0	0	1	2	2	1	0	5.6	5.6
A6NLH6;Q9P003	A6NLH6;Q9P003	1;1	1;1	1;1	Protein cornichon homolog 4	CNIH4	tr|A6NLH6|A6NLH6_HUMAN Protein cornichon homolog 4 OS=Homo sapiens OX=9606 GN=CNIH4 PE=1 SV=1;sp|Q9P003|CNIH4_HUMAN Protein cornichon homolog 4 OS=Homo sapiens OX=9606 GN=CNIH4 PE=1 SV=1	2	1	1	1	0	0	0	0	0	0	0	0	0	0	1	0	0	0	0	0	0	0	0	0	0	0	1	0	0	0	0	0	0	0	0	0	0	0	1	0	14.6	14.6
REV__C9JAV7;REV__G5E9X1;REV__B3KQH5;REV__Q9UL03-3;REV__Q9UL03	REV__C9JAV7;REV__G5E9X1;REV__B3KQH5;REV__Q9UL03-3;REV__Q9UL03	1;1;1;1;1	1;1;1;1;1	1;1;1;1;1			tr|C9JAV7|C9JAV7_HUMAN Integrator complex subunit 6 (Fragment) OS=Homo sapiens OX=9606 GN=INTS6 PE=1 SV=1;tr|G5E9X1|G5E9X1_HUMAN Integrator complex subunit 6 OS=Homo sapiens OX=9606 GN=INTS6 PE=1 SV=1;tr|B3KQH5|B3KQH5_HUMAN Integrator complex subunit 6 OS=	5	1	1	1	0	0	0	0	0	0	0	0	0	0	0	1	0	0	0	0	0	0	0	0	0	0	0	1	0	0	0	0	0	0	0	0	0	0	0	1	0	0
O95168-2;O95168;F2Z3P9;C9JXQ9	O95168-2;O95168;F2Z3P9;C9JXQ9	3;3;2;2	3;3;2;2	3;3;2;2	NADH dehydrogenase [ubiquinone] 1 beta subcomplex subunit 4	NDUFB4	sp|O95168-2|NDUB4_HUMAN Isoform 2 of NADH dehydrogenase [ubiquinone] 1 beta subcomplex subunit 4 OS=Homo sapiens OX=9606 GN=NDUFB4;sp|O95168|NDUB4_HUMAN NADH dehydrogenase [ubiquinone] 1 beta subcomplex subunit 4 OS=Homo sapiens OX=9606 GN=NDUFB4 PE=1 SV=3	4	3	3	3	0	0	0	0	0	1	0	0	0	3	0	0	0	0	0	0	0	1	0	0	0	3	0	0	0	0	0	0	0	1	0	0	0	3	0	0	24.2	24.2
D6R904;A0A087WWU8;Q5HYB6;P06753-4;P06753-3;P06753-6;P06753-5;P06753-2;A0A494C0G0;Q5VU61;H0YL80;K7EP68;H0YKX5;H0YKP3;K7ERG3;A0A2R8YEU4;A0A2R8YGX3;A0A494C0P6;A0A2R8YH90;H0YNC7;A0A2R8YE05;F5H7S3;K7ENT6;H7BYY1;H0YKJ4;H0YK48;A0A2R8Y5V9;A0A494BZZ2;B7Z596;Q5TCU3;CON__Q3SX28;A7XZE4;A0A0S2Z4G6;J3KN67;Q5TCU8;Q6ZN40;P09493-2;P09493-5;P67936;P07951-3;P67936-2;P09493-9;P09493-8;P09493-7;P09493-6;P09493-4;P094…	D6R904;A0A087WWU8;Q5HYB6;P06753-4;P06753-3;P06753-6;P06753-5;P06753-2;A0A494C0G0	3;3;3;3;3;3;3;3;2;1;1;1;1;1;1;1;1;1;1;1;1;1;1;1;1;1;1;1;1;1;1;1;1;1;1;1;1;1;1;1;1;1;1;1;1;1;1;1;1;1;1;1	3;3;3;3;3;3;3;3;2;1;1;1;1;1;1;1;1;1;1;1;1;1;1;1;1;1;1;1;1;1;1;1;1;1;1;1;1;1;1;1;1;1;1;1;1;1;1;1;1;1;1;1	3;3;3;3;3;3;3;3;2;1;1;1;1;1;1;1;1;1;1;1;1;1;1;1;1;1;1;1;1;1;1;1;1;1;1;1;1;1;1;1;1;1;1;1;1;1;1;1;1;1;1;1	Tropomyosin alpha-3 chain	TPM3;DKFZp686J1372	tr|D6R904|D6R904_HUMAN Tropomyosin alpha-3 chain OS=Homo sapiens OX=9606 GN=TPM3 PE=1 SV=1;tr|A0A087WWU8|A0A087WWU8_HUMAN Tropomyosin alpha-3 chain OS=Homo sapiens OX=9606 GN=TPM3 PE=1 SV=1;tr|Q5HYB6|Q5HYB6_HUMAN Epididymis luminal protein 189 OS=Homo sapi	52	3	3	3	0	1	1	1	0	0	0	1	1	1	1	1	0	1	1	1	0	0	0	1	1	1	1	1	0	1	1	1	0	0	0	1	1	1	1	1	34.7	34.7
F8WF27;F8WBG6;P30408	F8WF27;F8WBG6;P30408	1;1;1	1;1;1	1;1;1	Transmembrane 4 L6 family member 1	TM4SF1	tr|F8WF27|F8WF27_HUMAN Transmembrane 4 L6 family member 1 OS=Homo sapiens OX=9606 GN=TM4SF1 PE=1 SV=1;tr|F8WBG6|F8WBG6_HUMAN Transmembrane 4 L6 family member 1 OS=Homo sapiens OX=9606 GN=TM4SF1 PE=1 SV=1;sp|P30408|T4S1_HUMAN Transmembrane 4 L6 family membe	3	1	1	1	0	0	0	0	0	0	0	0	0	0	1	0	0	0	0	0	0	0	0	0	0	0	1	0	0	0	0	0	0	0	0	0	0	0	1	0	8.9	8.9
Q15637-4;Q15637-6;Q15637-7;Q15637-3;Q15637-2;Q15637;Q15637-5;C9J792;F8WEV5	Q15637-4;Q15637-6;Q15637-7;Q15637-3;Q15637-2;Q15637;Q15637-5;C9J792	3;3;3;3;3;3;3;2;1	3;3;3;3;3;3;3;2;1	3;3;3;3;3;3;3;2;1	Splicing factor 1	SF1	sp|Q15637-4|SF01_HUMAN Isoform 4 of Splicing factor 1 OS=Homo sapiens OX=9606 GN=SF1;sp|Q15637-6|SF01_HUMAN Isoform 6 of Splicing factor 1 OS=Homo sapiens OX=9606 GN=SF1;sp|Q15637-7|SF01_HUMAN Isoform 7 of Splicing factor 1 OS=Homo sapiens OX=9606 GN=SF1;s	9	3	3	3	0	0	1	0	1	0	2	1	1	1	1	0	0	0	1	0	1	0	2	1	1	1	1	0	0	0	1	0	1	0	2	1	1	1	1	0	7.3	7.3
E7ES33;E7EPK1;Q16181-2;Q16181;A0A0U1RRE1;G3V1Q4;A0A0U1RRD1;A0A0U1RRH9;Q6ZU15	E7ES33;E7EPK1;Q16181-2;Q16181;A0A0U1RRE1;G3V1Q4	3;3;3;3;2;2;1;1;1	3;3;3;3;2;2;1;1;1	3;3;3;3;2;2;1;1;1	Septin-7	2007-09-01	tr|E7ES33|E7ES33_HUMAN Septin 7 OS=Homo sapiens OX=9606 GN=SEPTIN7 PE=1 SV=3;tr|E7EPK1|E7EPK1_HUMAN Septin 7 OS=Homo sapiens OX=9606 GN=SEPTIN7 PE=1 SV=2;sp|Q16181-2|SEPT7_HUMAN Isoform 2 of Septin-7 OS=Homo sapiens OX=9606 GN=SEPT7;sp|Q16181|SEPT7_HUMAN S	9	3	3	3	0	0	1	1	0	0	1	0	1	1	0	1	0	0	1	1	0	0	1	0	1	1	0	1	0	0	1	1	0	0	1	0	1	1	0	1	9.4	9.4
A0A1B0GW44;A0A1B0GVP3;A0A1B0GV23;A0A1B0GVD5;A0A1B0GWE8;P07339;H7C1V0;H7C469;A0A1B0GU92;A0A1B0GU03;A0A1B0GVF1;F8WD96;C9JH19	A0A1B0GW44;A0A1B0GVP3;A0A1B0GV23;A0A1B0GVD5;A0A1B0GWE8;P07339;H7C1V0;H7C469;A0A1B0GU92;A0A1B0GU03	3;3;3;3;3;3;2;2;2;2;1;1;1	3;3;3;3;3;3;2;2;2;2;1;1;1	3;3;3;3;3;3;2;2;2;2;1;1;1	Cathepsin D;Cathepsin D light chain;Cathepsin D heavy chain	CTSD	tr|A0A1B0GW44|A0A1B0GW44_HUMAN Cathepsin D OS=Homo sapiens OX=9606 GN=CTSD PE=1 SV=1;tr|A0A1B0GVP3|A0A1B0GVP3_HUMAN Cathepsin D OS=Homo sapiens OX=9606 GN=CTSD PE=1 SV=1;tr|A0A1B0GV23|A0A1B0GV23_HUMAN Cathepsin D OS=Homo sapiens OX=9606 GN=CTSD PE=1 SV=1;t	13	3	3	3	0	0	0	0	0	0	0	0	0	0	3	0	0	0	0	0	0	0	0	0	0	0	3	0	0	0	0	0	0	0	0	0	0	0	3	0	7.4	7.4
Q8TB61-3;Q8TB61-2;Q8TB61;Q8TB61-5;Q8TB61-4	Q8TB61-3;Q8TB61-2;Q8TB61;Q8TB61-5;Q8TB61-4	2;2;2;1;1	2;2;2;1;1	2;2;2;1;1	Adenosine 3-phospho 5-phosphosulfate transporter 1	SLC35B2	sp|Q8TB61-3|S35B2_HUMAN Isoform 3 of Adenosine 3-phospho 5-phosphosulfate transporter 1 OS=Homo sapiens OX=9606 GN=SLC35B2;sp|Q8TB61-2|S35B2_HUMAN Isoform 2 of Adenosine 3-phospho 5-phosphosulfate transporter 1 OS=Homo sapiens OX=9606 GN=SLC35B2;sp|Q8T	5	2	2	2	0	0	0	0	0	0	0	1	2	1	2	0	0	0	0	0	0	0	0	1	2	1	2	0	0	0	0	0	0	0	0	1	2	1	2	0	5	5
Q02809;Q02809-2	Q02809;Q02809-2	3;3	3;3	3;3	Procollagen-lysine,2-oxoglutarate 5-dioxygenase 1	PLOD1	sp|Q02809|PLOD1_HUMAN Procollagen-lysine,2-oxoglutarate 5-dioxygenase 1 OS=Homo sapiens OX=9606 GN=PLOD1 PE=1 SV=2;sp|Q02809-2|PLOD1_HUMAN Isoform 2 of Procollagen-lysine,2-oxoglutarate 5-dioxygenase 1 OS=Homo sapiens OX=9606 GN=PLOD1	2	3	3	3	0	1	2	1	1	0	0	0	1	2	1	0	0	1	2	1	1	0	0	0	1	2	1	0	0	1	2	1	1	0	0	0	1	2	1	0	5.5	5.5
Q8TAA9-2;Q8TAA9	Q8TAA9-2;Q8TAA9	1;1	1;1	1;1	Vang-like protein 1	VANGL1	sp|Q8TAA9-2|VANG1_HUMAN Isoform 2 of Vang-like protein 1 OS=Homo sapiens OX=9606 GN=VANGL1;sp|Q8TAA9|VANG1_HUMAN Vang-like protein 1 OS=Homo sapiens OX=9606 GN=VANGL1 PE=1 SV=1	2	1	1	1	0	0	0	0	0	1	0	0	0	1	1	0	0	0	0	0	0	1	0	0	0	1	1	0	0	0	0	0	0	1	0	0	0	1	1	0	3.4	3.4
Q15046;H3BRC9;J3KRL2;H3BPV7;Q15046-2	Q15046;H3BRC9;J3KRL2;H3BPV7;Q15046-2	2;1;1;1;1	2;1;1;1;1	2;1;1;1;1	Lysine--tRNA ligase	KARS	sp|Q15046|SYK_HUMAN Lysine--tRNA ligase OS=Homo sapiens OX=9606 GN=KARS PE=1 SV=3;tr|H3BRC9|H3BRC9_HUMAN Lysine--tRNA ligase OS=Homo sapiens OX=9606 GN=KARS PE=1 SV=1;tr|J3KRL2|J3KRL2_HUMAN Lysine--tRNA ligase (Fragment) OS=Homo sapiens OX=9606 GN=KARS PE=	5	2	2	2	1	1	1	2	0	1	0	1	1	1	1	0	1	1	1	2	0	1	0	1	1	1	1	0	1	1	1	2	0	1	0	1	1	1	1	0	4.5	4.5
O43809;H3BND3	O43809;H3BND3	2;1	2;1	2;1	Cleavage and polyadenylation specificity factor subunit 5	NUDT21	sp|O43809|CPSF5_HUMAN Cleavage and polyadenylation specificity factor subunit 5 OS=Homo sapiens OX=9606 GN=NUDT21 PE=1 SV=1;tr|H3BND3|H3BND3_HUMAN Cleavage and polyadenylation-specificity factor subunit 5 (Fragment) OS=Homo sapiens OX=9606 GN=NUDT21 PE=1 S	2	2	2	2	0	0	0	0	0	0	0	0	2	1	1	0	0	0	0	0	0	0	0	0	2	1	1	0	0	0	0	0	0	0	0	0	2	1	1	0	13.2	13.2
F2Z2W6;F2Z2Y5;H7BXJ5;A0A494C035;P05114	F2Z2W6;F2Z2Y5;H7BXJ5;A0A494C035;P05114	1;1;1;1;1	1;1;1;1;1	1;1;1;1;1	Non-histone chromosomal protein HMG-14	HMGN1	tr|F2Z2W6|F2Z2W6_HUMAN Non-histone chromosomal protein HMG-14 OS=Homo sapiens OX=9606 GN=HMGN1 PE=1 SV=1;tr|F2Z2Y5|F2Z2Y5_HUMAN Non-histone chromosomal protein HMG-14 OS=Homo sapiens OX=9606 GN=HMGN1 PE=1 SV=1;tr|H7BXJ5|H7BXJ5_HUMAN Non-histone chromosomal	5	1	1	1	0	0	0	0	0	0	0	1	0	0	0	0	0	0	0	0	0	0	0	1	0	0	0	0	0	0	0	0	0	0	0	1	0	0	0	0	29.5	29.5
Q5TEE2;Q92769-3;Q13547;Q92769	Q5TEE2;Q92769-3;Q13547;Q92769	1;1;1;1	1;1;1;1	1;1;1;1	Histone deacetylase 2;Histone deacetylase 1	HDAC1;HDAC2	tr|Q5TEE2|Q5TEE2_HUMAN Histone deacetylase 1 (Fragment) OS=Homo sapiens OX=9606 GN=HDAC1 PE=1 SV=1;sp|Q92769-3|HDAC2_HUMAN Isoform 2 of Histone deacetylase 2 OS=Homo sapiens OX=9606 GN=HDAC2;sp|Q13547|HDAC1_HUMAN Histone deacetylase 1 OS=Homo sapiens OX=96	4	1	1	1	0	1	1	1	0	0	1	0	0	0	0	0	0	1	1	1	0	0	1	0	0	0	0	0	0	1	1	1	0	0	1	0	0	0	0	0	5.7	5.7
P30049	P30049	1	1	1	ATP synthase subunit delta, mitochondrial	ATP5D	sp|P30049|ATPD_HUMAN ATP synthase subunit delta, mitochondrial OS=Homo sapiens OX=9606 GN=ATP5F1D PE=1 SV=2	1	1	1	1	0	0	1	1	0	0	0	0	0	0	0	1	0	0	1	1	0	0	0	0	0	0	0	1	0	0	1	1	0	0	0	0	0	0	0	1	5.4	5.4
I3L1D9;I3L4B2;O95476;I3L4W0;I3L2R5;I3L0X6;I3L3K5	I3L1D9;I3L4B2;O95476;I3L4W0;I3L2R5;I3L0X6;I3L3K5	2;2;2;1;1;1;1	2;2;2;1;1;1;1	2;2;2;1;1;1;1	CTD nuclear envelope phosphatase 1	CTDNEP1	tr|I3L1D9|I3L1D9_HUMAN CTD nuclear envelope phosphatase 1 (Fragment) OS=Homo sapiens OX=9606 GN=CTDNEP1 PE=1 SV=1;tr|I3L4B2|I3L4B2_HUMAN CTD nuclear envelope phosphatase 1 (Fragment) OS=Homo sapiens OX=9606 GN=CTDNEP1 PE=1 SV=1;sp|O95476|CNEP1_HUMAN CTD nu	7	2	2	2	0	0	0	0	0	0	0	2	1	0	0	0	0	0	0	0	0	0	0	2	1	0	0	0	0	0	0	0	0	0	0	2	1	0	0	0	15.8	15.8
P00403	P00403	3	3	3	Cytochrome c oxidase subunit 2	MT-CO2	sp|P00403|COX2_HUMAN Cytochrome c oxidase subunit 2 OS=Homo sapiens OX=9606 GN=MT-CO2 PE=1 SV=1	1	3	3	3	0	2	2	1	0	0	0	2	1	1	0	1	0	2	2	1	0	0	0	2	1	1	0	1	0	2	2	1	0	0	0	2	1	1	0	1	7.5	7.5
P56192;H0YIC2;H0YHL6;H0YI94;H0YI27;H0YIP0;H0YHV5;P56192-2	P56192;H0YIC2;H0YHL6;H0YI94;H0YI27;H0YIP0;H0YHV5;P56192-2	2;1;1;1;1;1;1;1	2;1;1;1;1;1;1;1	2;1;1;1;1;1;1;1	Methionine--tRNA ligase, cytoplasmic	MARS	sp|P56192|SYMC_HUMAN Methionine--tRNA ligase, cytoplasmic OS=Homo sapiens OX=9606 GN=MARS PE=1 SV=2;tr|H0YIC2|H0YIC2_HUMAN Methionine--tRNA ligase, cytoplasmic (Fragment) OS=Homo sapiens OX=9606 GN=MARS PE=1 SV=1;tr|H0YHL6|H0YHL6_HUMAN Methionine--tRNA lig	8	2	2	2	0	1	2	1	0	0	0	0	0	1	0	1	0	1	2	1	0	0	0	0	0	1	0	1	0	1	2	1	0	0	0	0	0	1	0	1	2.4	2.4
Q99595	Q99595	2	2	2	Mitochondrial import inner membrane translocase subunit Tim17-A	TIMM17A	sp|Q99595|TI17A_HUMAN Mitochondrial import inner membrane translocase subunit Tim17-A OS=Homo sapiens OX=9606 GN=TIMM17A PE=1 SV=1	1	2	2	2	0	0	0	0	0	0	0	0	0	2	1	0	0	0	0	0	0	0	0	0	0	2	1	0	0	0	0	0	0	0	0	0	0	2	1	0	26.3	26.3
Q86WV2;H3BN72;H3BNV9;P13073;H3BNI5;H3BPG0	Q86WV2;H3BN72;H3BNV9;P13073;H3BNI5;H3BPG0	2;2;2;2;1;1	2;2;2;2;1;1	2;2;2;2;1;1	Cytochrome c oxidase subunit 4 isoform 1, mitochondrial	COX4I1	tr|Q86WV2|Q86WV2_HUMAN COX4I1 protein OS=Homo sapiens OX=9606 GN=COX4I1 PE=1 SV=1;tr|H3BN72|H3BN72_HUMAN Cytochrome c oxidase subunit 4 isoform 1, mitochondrial OS=Homo sapiens OX=9606 GN=COX4I1 PE=1 SV=1;tr|H3BNV9|H3BNV9_HUMAN Cytochrome c oxidase subunit	6	2	2	2	0	0	0	1	0	0	0	0	0	0	2	0	0	0	0	1	0	0	0	0	0	0	2	0	0	0	0	1	0	0	0	0	0	0	2	0	28.9	28.9
A0A087WVM4;B7ZM99;Q6UB35;H0Y327	A0A087WVM4;B7ZM99;Q6UB35	3;3;3;1	3;3;3;1	3;3;3;1	Monofunctional C1-tetrahydrofolate synthase, mitochondrial	MTHFD1L	tr|A0A087WVM4|A0A087WVM4_HUMAN Monofunctional C1-tetrahydrofolate synthase, mitochondrial OS=Homo sapiens OX=9606 GN=MTHFD1L PE=1 SV=1;tr|B7ZM99|B7ZM99_HUMAN MTHFD1L protein OS=Homo sapiens OX=9606 GN=MTHFD1L PE=1 SV=1;sp|Q6UB35|C1TM_HUMAN Monofunctional C	4	3	3	3	0	0	2	2	0	0	0	1	2	0	1	0	0	0	2	2	0	0	0	1	2	0	1	0	0	0	2	2	0	0	0	1	2	0	1	0	4.5	4.5
P05556;P05556-2;P05556-5;P05556-4;P05556-3;H7C4N8	P05556;P05556-2;P05556-5;P05556-4;P05556-3	3;2;2;2;2;1	3;2;2;2;2;1	3;2;2;2;2;1	Integrin beta-1	ITGB1	sp|P05556|ITB1_HUMAN Integrin beta-1 OS=Homo sapiens OX=9606 GN=ITGB1 PE=1 SV=2;sp|P05556-2|ITB1_HUMAN Isoform 2 of Integrin beta-1 OS=Homo sapiens OX=9606 GN=ITGB1;sp|P05556-5|ITB1_HUMAN Isoform 5 of Integrin beta-1 OS=Homo sapiens OX=9606 GN=ITGB1;sp|P05	6	3	3	3	0	2	1	1	0	0	0	0	0	0	1	2	0	2	1	1	0	0	0	0	0	0	1	2	0	2	1	1	0	0	0	0	0	0	1	2	4.4	4.4
F5H6X6;Q14697;Q14697-2;E9PKU7	F5H6X6;Q14697;Q14697-2;E9PKU7	5;5;5;4	5;5;5;4	5;5;5;4	Neutral alpha-glucosidase AB	GANAB	tr|F5H6X6|F5H6X6_HUMAN Neutral alpha-glucosidase AB OS=Homo sapiens OX=9606 GN=GANAB PE=1 SV=1;sp|Q14697|GANAB_HUMAN Neutral alpha-glucosidase AB OS=Homo sapiens OX=9606 GN=GANAB PE=1 SV=3;sp|Q14697-2|GANAB_HUMAN Isoform 2 of Neutral alpha-glucosidase AB O	4	5	5	5	0	0	1	0	0	0	0	0	5	0	1	0	0	0	1	0	0	0	0	0	5	0	1	0	0	0	1	0	0	0	0	0	5	0	1	0	8.1	8.1
Q9BSE4;S4R420;C9JV48;C9JDD7;C9J4Q7	Q9BSE4;S4R420;C9JV48;C9JDD7;C9J4Q7	2;1;1;1;1	2;1;1;1;1	2;1;1;1;1	Homocysteine-responsive endoplasmic reticulum-resident ubiquitin-like domain member 2 protein	HERPUD2	sp|Q9BSE4|HERP2_HUMAN Homocysteine-responsive endoplasmic reticulum-resident ubiquitin-like domain member 2 protein OS=Homo sapiens OX=9606 GN=HERPUD2 PE=1 SV=2;tr|S4R420|S4R420_HUMAN Homocysteine-responsive endoplasmic reticulum-resident ubiquitin-like do	5	2	2	2	0	0	2	0	0	0	0	0	0	0	0	0	0	0	2	0	0	0	0	0	0	0	0	0	0	0	2	0	0	0	0	0	0	0	0	0	7.1	7.1
K7EIS0;Q9NRH3;P23258;K7EKE5	K7EIS0;Q9NRH3;P23258;K7EKE5	2;2;2;1	2;2;2;1	2;2;2;1	Tubulin gamma chain;Tubulin gamma-2 chain;Tubulin gamma-1 chain	TUBG1;TUBG2	tr|K7EIS0|K7EIS0_HUMAN Tubulin gamma chain (Fragment) OS=Homo sapiens OX=9606 GN=TUBG1 PE=1 SV=1;sp|Q9NRH3|TBG2_HUMAN Tubulin gamma-2 chain OS=Homo sapiens OX=9606 GN=TUBG2 PE=2 SV=1;sp|P23258|TBG1_HUMAN Tubulin gamma-1 chain OS=Homo sapiens OX=9606 GN=TUB	4	2	2	2	0	1	2	1	0	0	0	0	0	0	0	1	0	1	2	1	0	0	0	0	0	0	0	1	0	1	2	1	0	0	0	0	0	0	0	1	10.2	10.2
E9PH82;Q8NCA5-2;Q8NCA5	E9PH82;Q8NCA5-2;Q8NCA5	2;2;2	2;2;2	2;2;2	Protein FAM98A	FAM98A	tr|E9PH82|E9PH82_HUMAN Protein FAM98A OS=Homo sapiens OX=9606 GN=FAM98A PE=1 SV=1;sp|Q8NCA5-2|FA98A_HUMAN Isoform 2 of Protein FAM98A OS=Homo sapiens OX=9606 GN=FAM98A;sp|Q8NCA5|FA98A_HUMAN Protein FAM98A OS=Homo sapiens OX=9606 GN=FAM98A PE=1 SV=1	3	2	2	2	0	1	1	0	0	0	1	0	2	2	1	0	0	1	1	0	0	0	1	0	2	2	1	0	0	1	1	0	0	0	1	0	2	2	1	0	8.7	8.7
B1ALM5;Q9P0T7	B1ALM5;Q9P0T7	1;1	1;1	1;1	Transmembrane protein 9	TMEM9	tr|B1ALM5|B1ALM5_HUMAN Transmembrane protein 9 OS=Homo sapiens OX=9606 GN=TMEM9 PE=1 SV=1;sp|Q9P0T7|TMEM9_HUMAN Transmembrane protein 9 OS=Homo sapiens OX=9606 GN=TMEM9 PE=1 SV=1	2	1	1	1	0	0	1	1	0	0	0	0	0	0	0	0	0	0	1	1	0	0	0	0	0	0	0	0	0	0	1	1	0	0	0	0	0	0	0	0	7	7
G3V4C6;Q9Y224;G3V4E7;H0YJB9	G3V4C6;Q9Y224;G3V4E7;H0YJB9	2;2;1;1	2;2;1;1	2;2;1;1	UPF0568 protein C14orf166	C14orf166	tr|G3V4C6|G3V4C6_HUMAN RNA transcription, translation and transport factor protein OS=Homo sapiens OX=9606 GN=RTRAF PE=1 SV=1;sp|Q9Y224|RTRAF_HUMAN RNA transcription, translation and transport factor protein OS=Homo sapiens OX=9606 GN=RTRAF PE=1 SV=1;tr|G3	4	2	2	2	0	1	1	1	0	0	0	1	1	1	2	0	0	1	1	1	0	0	0	1	1	1	2	0	0	1	1	1	0	0	0	1	1	1	2	0	13.5	13.5
O14949	O14949	2	2	2	Cytochrome b-c1 complex subunit 8	UQCRQ	sp|O14949|QCR8_HUMAN Cytochrome b-c1 complex subunit 8 OS=Homo sapiens OX=9606 GN=UQCRQ PE=1 SV=4	1	2	2	2	0	0	0	0	0	0	0	0	0	2	1	0	0	0	0	0	0	0	0	0	0	2	1	0	0	0	0	0	0	0	0	0	0	2	1	0	24.4	24.4
P55735;A8MXL6;P55735-2;P55735-4;P55735-3	P55735;A8MXL6;P55735-2;P55735-4;P55735-3	2;1;1;1;1	2;1;1;1;1	2;1;1;1;1	Protein SEC13 homolog	SEC13	sp|P55735|SEC13_HUMAN Protein SEC13 homolog OS=Homo sapiens OX=9606 GN=SEC13 PE=1 SV=3;tr|A8MXL6|A8MXL6_HUMAN Protein SEC13 homolog OS=Homo sapiens OX=9606 GN=SEC13 PE=1 SV=1;sp|P55735-2|SEC13_HUMAN Isoform 2 of Protein SEC13 homolog OS=Homo sapiens OX=960	5	2	2	2	0	0	1	0	0	0	0	0	1	1	0	0	0	0	1	0	0	0	0	0	1	1	0	0	0	0	1	0	0	0	0	0	1	1	0	0	11.5	11.5
F8WJN3;Q16630-3;Q16630;Q16630-2	F8WJN3;Q16630-3;Q16630;Q16630-2	2;2;2;2	2;2;2;2	2;2;2;2	Cleavage and polyadenylation specificity factor subunit 6	CPSF6	tr|F8WJN3|F8WJN3_HUMAN Cleavage and polyadenylation-specificity factor subunit 6 OS=Homo sapiens OX=9606 GN=CPSF6 PE=1 SV=1;sp|Q16630-3|CPSF6_HUMAN Isoform 3 of Cleavage and polyadenylation specificity factor subunit 6 OS=Homo sapiens OX=9606 GN=CPSF6;sp|Q	4	2	2	2	0	0	1	1	0	0	0	1	1	2	1	0	0	0	1	1	0	0	0	1	1	2	1	0	0	0	1	1	0	0	0	1	1	2	1	0	8.2	8.2
O95721	O95721	2	2	2	Synaptosomal-associated protein 29	SNAP29	sp|O95721|SNP29_HUMAN Synaptosomal-associated protein 29 OS=Homo sapiens OX=9606 GN=SNAP29 PE=1 SV=1	1	2	2	2	0	0	1	1	0	0	1	0	0	0	2	0	0	0	1	1	0	0	1	0	0	0	2	0	0	0	1	1	0	0	1	0	0	0	2	0	12	12
Q5T749	Q5T749	4	4	4	Keratinocyte proline-rich protein	KPRP	sp|Q5T749|KPRP_HUMAN Keratinocyte proline-rich protein OS=Homo sapiens OX=9606 GN=KPRP PE=1 SV=1	1	4	4	4	0	0	0	0	0	2	0	0	0	0	2	0	0	0	0	0	0	2	0	0	0	0	2	0	0	0	0	0	0	2	0	0	0	0	2	0	11.4	11.4
M0QXS5;A0A3B3ITJ4;P14866-2;P14866;B4DVF8;M0QYL7;M0R1W6	M0QXS5;A0A3B3ITJ4;P14866-2;P14866	3;3;3;3;1;1;1	3;3;3;3;1;1;1	3;3;3;3;1;1;1	Heterogeneous nuclear ribonucleoprotein L	HNRNPL	tr|M0QXS5|M0QXS5_HUMAN Heterogeneous nuclear ribonucleoprotein L (Fragment) OS=Homo sapiens OX=9606 GN=HNRNPL PE=1 SV=1;tr|A0A3B3ITJ4|A0A3B3ITJ4_HUMAN Heterogeneous nuclear ribonucleoprotein L (Fragment) OS=Homo sapiens OX=9606 GN=HNRNPL PE=1 SV=1;sp|P1486	7	3	3	3	0	0	0	0	0	0	0	3	0	0	0	0	0	0	0	0	0	0	0	3	0	0	0	0	0	0	0	0	0	0	0	3	0	0	0	0	6	6
O95347;O95347-2;A0A0C4DGE5	O95347;O95347-2	6;5;1	6;5;1	6;5;1	Structural maintenance of chromosomes protein 2	SMC2	sp|O95347|SMC2_HUMAN Structural maintenance of chromosomes protein 2 OS=Homo sapiens OX=9606 GN=SMC2 PE=1 SV=2;sp|O95347-2|SMC2_HUMAN Isoform 2 of Structural maintenance of chromosomes protein 2 OS=Homo sapiens OX=9606 GN=SMC2	3	6	6	6	0	2	2	1	0	0	0	0	1	1	1	2	0	2	2	1	0	0	0	0	1	1	1	2	0	2	2	1	0	0	0	0	1	1	1	2	5.9	5.9
E9PQ98;E9PIX6;E9PKG1;Q99873-2;Q99873-3;Q99873;E9PMW9;E9PNR9;H0YDE4;Q99873-5	E9PQ98;E9PIX6;E9PKG1;Q99873-2;Q99873-3;Q99873;E9PMW9;E9PNR9;H0YDE4;Q99873-5	2;2;2;2;2;2;1;1;1;1	2;2;2;2;2;2;1;1;1;1	2;2;2;2;2;2;1;1;1;1	Protein arginine N-methyltransferase 1	PRMT1	tr|E9PQ98|E9PQ98_HUMAN Protein arginine N-methyltransferase 1 (Fragment) OS=Homo sapiens OX=9606 GN=PRMT1 PE=1 SV=1;tr|E9PIX6|E9PIX6_HUMAN Protein arginine N-methyltransferase 1 (Fragment) OS=Homo sapiens OX=9606 GN=PRMT1 PE=1 SV=2;tr|E9PKG1|E9PKG1_HUMAN P	10	2	2	2	0	1	2	1	0	0	0	1	1	1	1	1	0	1	2	1	0	0	0	1	1	1	1	1	0	1	2	1	0	0	0	1	1	1	1	1	14.6	14.6
P09669	P09669	3	3	3	Cytochrome c oxidase subunit 6C	COX6C	sp|P09669|COX6C_HUMAN Cytochrome c oxidase subunit 6C OS=Homo sapiens OX=9606 GN=COX6C PE=1 SV=2	1	3	3	3	0	0	0	0	0	0	0	2	0	2	1	0	0	0	0	0	0	0	0	2	0	2	1	0	0	0	0	0	0	0	0	2	0	2	1	0	36	36
P67775-2;P67775;P62714;H0YC23;E5RFI3;E5RHP4;E7ESG8;E5RHC1	P67775-2;P67775;P62714;H0YC23;E5RFI3;E5RHP4;E7ESG8;E5RHC1	2;2;2;1;1;1;1;1	2;2;2;1;1;1;1;1	2;2;2;1;1;1;1;1	Serine/threonine-protein phosphatase 2A catalytic subunit alpha isoform;Serine/threonine-protein phosphatase 2A catalytic subunit beta isoform;Serine/threonine-protein phosphatase	PPP2CA;PPP2CB	sp|P67775-2|PP2AA_HUMAN Isoform 2 of Serine/threonine-protein phosphatase 2A catalytic subunit alpha isoform OS=Homo sapiens OX=9606 GN=PPP2CA;sp|P67775|PP2AA_HUMAN Serine/threonine-protein phosphatase 2A catalytic subunit alpha isoform OS=Homo sapiens OX=	8	2	2	2	0	0	0	0	0	1	2	2	2	0	2	0	0	0	0	0	0	1	2	2	2	0	2	0	0	0	0	0	0	1	2	2	2	0	2	0	11.4	11.4
G3V4D0;G3V372;A0A087WVY6;Q9P055-4	G3V4D0;G3V372;A0A087WVY6;Q9P055-4	1;1;1;1	1;1;1;1	1;1;1;1		JKAMP	tr|G3V4D0|G3V4D0_HUMAN JNK1/MAPK8-associated membrane protein OS=Homo sapiens OX=9606 GN=JKAMP PE=1 SV=1;tr|G3V372|G3V372_HUMAN JNK1/MAPK8-associated membrane protein OS=Homo sapiens OX=9606 GN=JKAMP PE=1 SV=1;tr|A0A087WVY6|A0A087WVY6_HUMAN JNK1/MAPK8-asso	4	1	1	1	0	1	1	1	0	0	1	0	1	0	0	0	0	1	1	1	0	0	1	0	1	0	0	0	0	1	1	1	0	0	1	0	1	0	0	0	10.7	10.7
Q4KMQ2-3;Q4KMQ2;Q4KMQ2-4;Q4KMQ2-2	Q4KMQ2-3;Q4KMQ2;Q4KMQ2-4;Q4KMQ2-2	4;4;4;4	4;4;4;4	4;4;4;4	Anoctamin-6	ANO6	sp|Q4KMQ2-3|ANO6_HUMAN Isoform 3 of Anoctamin-6 OS=Homo sapiens OX=9606 GN=ANO6;sp|Q4KMQ2|ANO6_HUMAN Anoctamin-6 OS=Homo sapiens OX=9606 GN=ANO6 PE=1 SV=2;sp|Q4KMQ2-4|ANO6_HUMAN Isoform 4 of Anoctamin-6 OS=Homo sapiens OX=9606 GN=ANO6;sp|Q4KMQ2-2|ANO6_HUMA	4	4	4	4	0	0	0	0	0	0	0	1	3	0	0	0	0	0	0	0	0	0	0	1	3	0	0	0	0	0	0	0	0	0	0	1	3	0	0	0	7.3	7.3
O60784-3;O60784;O60784-2;O60784-4;F8WB30;F8WAW7;F8WE29;F8WBB0;H7BYN7;Q6UW50;B0QY01	O60784-3;O60784;O60784-2;O60784-4	3;3;3;2;1;1;1;1;1;1;1	3;3;3;2;1;1;1;1;1;1;1	3;3;3;2;1;1;1;1;1;1;1	Target of Myb protein 1	TOM1	sp|O60784-3|TOM1_HUMAN Isoform 3 of Target of Myb protein 1 OS=Homo sapiens OX=9606 GN=TOM1;sp|O60784|TOM1_HUMAN Target of Myb protein 1 OS=Homo sapiens OX=9606 GN=TOM1 PE=1 SV=2;sp|O60784-2|TOM1_HUMAN Isoform 2 of Target of Myb protein 1 OS=Homo sapiens O	11	3	3	3	0	0	0	0	0	0	3	0	1	0	0	0	0	0	0	0	0	0	3	0	1	0	0	0	0	0	0	0	0	0	3	0	1	0	0	0	10.1	10.1
Q9H5V9-2;Q9H5V9-3;Q9H5V9	Q9H5V9-2;Q9H5V9-3;Q9H5V9	2;2;2	2;2;2	2;2;2	UPF0428 protein CXorf56	CXorf56	sp|Q9H5V9-2|CX056_HUMAN Isoform 2 of UPF0428 protein CXorf56 OS=Homo sapiens OX=9606 GN=CXorf56;sp|Q9H5V9-3|CX056_HUMAN Isoform 3 of UPF0428 protein CXorf56 OS=Homo sapiens OX=9606 GN=CXorf56;sp|Q9H5V9|CX056_HUMAN UPF0428 protein CXorf56 OS=Homo sapiens OX	3	2	2	2	0	1	0	2	0	0	0	0	1	0	1	1	0	1	0	2	0	0	0	0	1	0	1	1	0	1	0	2	0	0	0	0	1	0	1	1	19.1	19.1
J3KNN5;Q9UJV9;H0Y8L8	J3KNN5;Q9UJV9	5;5;1	5;5;1	5;5;1	Probable ATP-dependent RNA helicase DDX41	DDX41	tr|J3KNN5|J3KNN5_HUMAN Probable ATP-dependent RNA helicase DDX41 (Fragment) OS=Homo sapiens OX=9606 GN=DDX41 PE=1 SV=1;sp|Q9UJV9|DDX41_HUMAN Probable ATP-dependent RNA helicase DDX41 OS=Homo sapiens OX=9606 GN=DDX41 PE=1 SV=2	3	5	5	5	0	1	3	1	1	0	0	1	1	1	1	0	0	1	3	1	1	0	0	1	1	1	1	0	0	1	3	1	1	0	0	1	1	1	1	0	9.1	9.1
O95456-2;O95456;F8WBH7	O95456-2;O95456;F8WBH7	2;2;1	2;2;1	2;2;1	Proteasome assembly chaperone 1	PSMG1	sp|O95456-2|PSMG1_HUMAN Isoform 2 of Proteasome assembly chaperone 1 OS=Homo sapiens OX=9606 GN=PSMG1;sp|O95456|PSMG1_HUMAN Proteasome assembly chaperone 1 OS=Homo sapiens OX=9606 GN=PSMG1 PE=1 SV=1;tr|F8WBH7|F8WBH7_HUMAN Proteasome assembly chaperone 1 OS	3	2	2	2	1	0	1	1	1	0	0	0	1	1	1	0	1	0	1	1	1	0	0	0	1	1	1	0	1	0	1	1	1	0	0	0	1	1	1	0	10.5	10.5
Q92621;U3KPX2	Q92621	3;1	3;1	3;1	Nuclear pore complex protein Nup205	NUP205	sp|Q92621|NU205_HUMAN Nuclear pore complex protein Nup205 OS=Homo sapiens OX=9606 GN=NUP205 PE=1 SV=3	2	3	3	3	0	2	1	0	0	0	0	0	0	0	0	3	0	2	1	0	0	0	0	0	0	0	0	3	0	2	1	0	0	0	0	0	0	0	0	3	1.6	1.6
Q9Y383;V9GZ75;F8WEU3;B8ZZ10;A8MYV2;Q96HJ9-2;A0A0A6YYJ8;Q9NQ29-2;Q9NQ29-3;Q9NQ29;Q9Y383-3;Q9Y383-2	Q9Y383;V9GZ75;F8WEU3;B8ZZ10;A8MYV2;Q96HJ9-2;A0A0A6YYJ8;Q9NQ29-2;Q9NQ29-3;Q9NQ29;Q9Y383-3;Q9Y383-2	2;1;1;1;1;1;1;1;1;1;1;1	2;1;1;1;1;1;1;1;1;1;1;1	2;1;1;1;1;1;1;1;1;1;1;1	Putative RNA-binding protein Luc7-like 2;Putative RNA-binding protein Luc7-like 1	LUC7L2;C7orf55-LUC7L2;LUC7L	sp|Q9Y383|LC7L2_HUMAN Putative RNA-binding protein Luc7-like 2 OS=Homo sapiens OX=9606 GN=LUC7L2 PE=1 SV=2;tr|V9GZ75|V9GZ75_HUMAN Putative RNA-binding protein Luc7-like 2 OS=Homo sapiens OX=9606 GN=LUC7L2 PE=1 SV=1;tr|F8WEU3|F8WEU3_HUMAN Putative RNA-bindi	12	2	2	2	1	0	1	0	1	1	1	1	0	0	1	0	1	0	1	0	1	1	1	1	0	0	1	0	1	0	1	0	1	1	1	1	0	0	1	0	7.1	7.1
C9JFR7;P99999;CON__P62894	C9JFR7;P99999	3;3;1	3;3;1	3;3;1	Cytochrome c	CYCS	tr|C9JFR7|C9JFR7_HUMAN Cytochrome c (Fragment) OS=Homo sapiens OX=9606 GN=CYCS PE=1 SV=1;sp|P99999|CYC_HUMAN Cytochrome c OS=Homo sapiens OX=9606 GN=CYCS PE=1 SV=2	3	3	3	3	1	0	1	1	0	1	1	2	2	0	0	0	1	0	1	1	0	1	1	2	2	0	0	0	1	0	1	1	0	1	1	2	2	0	0	0	19.8	19.8
O60884	O60884	2	2	2	DnaJ homolog subfamily A member 2	DNAJA2	sp|O60884|DNJA2_HUMAN DnaJ homolog subfamily A member 2 OS=Homo sapiens OX=9606 GN=DNAJA2 PE=1 SV=1	1	2	2	2	0	0	2	0	0	0	0	0	0	0	0	0	0	0	2	0	0	0	0	0	0	0	0	0	0	0	2	0	0	0	0	0	0	0	0	0	5.6	5.6
Q8N5M9;A0A3B3ITE9	Q8N5M9;A0A3B3ITE9	2;1	2;1	2;1	Protein jagunal homolog 1	JAGN1	sp|Q8N5M9|JAGN1_HUMAN Protein jagunal homolog 1 OS=Homo sapiens OX=9606 GN=JAGN1 PE=1 SV=1;tr|A0A3B3ITE9|A0A3B3ITE9_HUMAN Protein jagunal homolog 1 OS=Homo sapiens OX=9606 GN=JAGN1 PE=1 SV=1	2	2	2	2	0	0	0	0	0	0	0	0	0	0	2	0	0	0	0	0	0	0	0	0	0	0	2	0	0	0	0	0	0	0	0	0	0	0	2	0	13.1	13.1
H0Y8E6;P49736	H0Y8E6;P49736	3;3	3;3	3;3	DNA replication licensing factor MCM2	MCM2	tr|H0Y8E6|H0Y8E6_HUMAN DNA helicase (Fragment) OS=Homo sapiens OX=9606 GN=MCM2 PE=1 SV=1;sp|P49736|MCM2_HUMAN DNA replication licensing factor MCM2 OS=Homo sapiens OX=9606 GN=MCM2 PE=1 SV=4	2	3	3	3	0	1	1	1	0	0	1	2	1	2	0	2	0	1	1	1	0	0	1	2	1	2	0	2	0	1	1	1	0	0	1	2	1	2	0	2	4.5	4.5
P63092-3;P63092-2;P63092;P63092-4;Q5JWF2-2;Q5JWF2;Q5JWE9;H0Y7F4;A0A1W2PRE1;A2A2R6;A0A1W2PQK2;A0A087WTB6;Q5JWD1;H0Y7E8;A0A1W2PRJ7;S4R3V9;A0A087WZE5;A0A1W2PS82;A0A3B3IUA8;A0A0A0MR13;S4R3E3;P11488;P63096;P19087;P09471-2;P09471;P08754;A8MTJ3;P04899;P04899-4;P38405;P38405-2	P63092-3;P63092-2;P63092;P63092-4;Q5JWF2-2;Q5JWF2;Q5JWE9;H0Y7F4	3;3;3;3;3;3;2;2;1;1;1;1;1;1;1;1;1;1;1;1;1;1;1;1;1;1;1;1;1;1;1;1	3;3;3;3;3;3;2;2;1;1;1;1;1;1;1;1;1;1;1;1;1;1;1;1;1;1;1;1;1;1;1;1	3;3;3;3;3;3;2;2;1;1;1;1;1;1;1;1;1;1;1;1;1;1;1;1;1;1;1;1;1;1;1;1	Guanine nucleotide-binding protein G(s) subunit alpha isoforms short;Guanine nucleotide-binding protein G(s) subunit alpha isoforms XLas	GNAS	sp|P63092-3|GNAS2_HUMAN Isoform 3 of Guanine nucleotide-binding protein G(s) subunit alpha isoforms short OS=Homo sapiens OX=9606 GN=GNAS;sp|P63092-2|GNAS2_HUMAN Isoform Gnas-2 of Guanine nucleotide-binding protein G(s) subunit alpha isoforms short OS=Homo	32	3	3	3	0	1	3	2	0	0	1	1	0	0	1	1	0	1	3	2	0	0	1	1	0	0	1	1	0	1	3	2	0	0	1	1	0	0	1	1	9.5	9.5
P22102-2;P22102;F8WD69;C9JZG2;C9JKQ7;C9JBJ1;C9JTV6	P22102-2;P22102;F8WD69	3;3;2;1;1;1;1	3;3;2;1;1;1;1	3;3;2;1;1;1;1	Trifunctional purine biosynthetic protein adenosine-3;Phosphoribosylamine--glycine ligase;Phosphoribosylformylglycinamidine cyclo-ligase;Phosphoribosylglycinamide formyltransferase	GART	sp|P22102-2|PUR2_HUMAN Isoform Short of Trifunctional purine biosynthetic protein adenosine-3 OS=Homo sapiens OX=9606 GN=GART;sp|P22102|PUR2_HUMAN Trifunctional purine biosynthetic protein adenosine-3 OS=Homo sapiens OX=9606 GN=GART PE=1 SV=1;tr|F8WD69|F8W	7	3	3	3	0	1	1	1	0	0	0	3	1	0	1	0	0	1	1	1	0	0	0	3	1	0	1	0	0	1	1	1	0	0	0	3	1	0	1	0	8.5	8.5
A0A087X0J3;A0A087WZ15;E9PDI2;P40123-2;P40123;B7Z385;F8WDB9	A0A087X0J3;A0A087WZ15;E9PDI2;P40123-2;P40123;B7Z385	4;4;4;4;4;3;1	3;3;3;3;3;2;1	3;3;3;3;3;2;1	Adenylyl cyclase-associated protein;Adenylyl cyclase-associated protein 2	CAP2	tr|A0A087X0J3|A0A087X0J3_HUMAN Adenylyl cyclase-associated protein OS=Homo sapiens OX=9606 GN=CAP2 PE=1 SV=1;tr|A0A087WZ15|A0A087WZ15_HUMAN Adenylyl cyclase-associated protein OS=Homo sapiens OX=9606 GN=CAP2 PE=1 SV=1;tr|E9PDI2|E9PDI2_HUMAN Adenylyl cyclas	7	4	3	3	0	1	2	0	0	1	0	0	1	2	3	0	0	1	1	0	0	1	0	0	1	2	3	0	0	1	1	0	0	1	0	0	1	2	3	0	12.4	10.4
Q8N2K0-3;Q8N2K0;Q8N2K0-2	Q8N2K0-3;Q8N2K0;Q8N2K0-2	2;2;2	2;2;2	2;2;2	Monoacylglycerol lipase ABHD12	ABHD12	sp|Q8N2K0-3|ABD12_HUMAN Isoform 3 of Lysophosphatidylserine lipase ABHD12 OS=Homo sapiens OX=9606 GN=ABHD12;sp|Q8N2K0|ABD12_HUMAN Lysophosphatidylserine lipase ABHD12 OS=Homo sapiens OX=9606 GN=ABHD12 PE=1 SV=2;sp|Q8N2K0-2|ABD12_HUMAN Isoform 2 of Lysophos	3	2	2	2	0	0	0	0	0	0	0	0	0	2	0	0	0	0	0	0	0	0	0	0	0	2	0	0	0	0	0	0	0	0	0	0	0	2	0	0	6.4	6.4
O75638-2;O75638	O75638-2;O75638	1;1	1;1	1;1	Cancer/testis antigen 2	CTAG2	sp|O75638-2|CTAG2_HUMAN Isoform LAGE-1A of Cancer/testis antigen 2 OS=Homo sapiens OX=9606 GN=CTAG2;sp|O75638|CTAG2_HUMAN Cancer/testis antigen 2 OS=Homo sapiens OX=9606 GN=CTAG2 PE=1 SV=3	2	1	1	1	0	0	0	0	0	0	1	1	1	0	1	0	0	0	0	0	0	0	1	1	1	0	1	0	0	0	0	0	0	0	1	1	1	0	1	0	7.2	7.2
Q9Y6A9;C9JBL1;X6R2S6	Q9Y6A9;C9JBL1;X6R2S6	2;1;1	2;1;1	2;1;1	Signal peptidase complex subunit 1	SPCS1	sp|Q9Y6A9|SPCS1_HUMAN Signal peptidase complex subunit 1 OS=Homo sapiens OX=9606 GN=SPCS1 PE=1 SV=4;tr|C9JBL1|C9JBL1_HUMAN Signal peptidase complex subunit 1 OS=Homo sapiens OX=9606 GN=SPCS1 PE=1 SV=1;tr|X6R2S6|X6R2S6_HUMAN Signal peptidase complex subunit	3	2	2	2	0	0	0	0	0	0	0	0	2	0	1	0	0	0	0	0	0	0	0	0	2	0	1	0	0	0	0	0	0	0	0	0	2	0	1	0	31.4	31.4
Q92604	Q92604	2	2	2	Acyl-CoA:lysophosphatidylglycerol acyltransferase 1	LPGAT1	sp|Q92604|LGAT1_HUMAN Acyl-CoA:lysophosphatidylglycerol acyltransferase 1 OS=Homo sapiens OX=9606 GN=LPGAT1 PE=1 SV=1	1	2	2	2	0	2	1	1	0	0	0	1	0	0	0	2	0	2	1	1	0	0	0	1	0	0	0	2	0	2	1	1	0	0	0	1	0	0	0	2	5.7	5.7
Q9BSG0	Q9BSG0	2	2	2	Protease-associated domain-containing protein 1	PRADC1	sp|Q9BSG0|PADC1_HUMAN Protease-associated domain-containing protein 1 OS=Homo sapiens OX=9606 GN=PRADC1 PE=1 SV=1	1	2	2	2	0	0	2	0	0	0	0	0	0	0	0	1	0	0	2	0	0	0	0	0	0	0	0	1	0	0	2	0	0	0	0	0	0	0	0	1	11.2	11.2
P54253	P54253	2	2	2	Ataxin-1	ATXN1	sp|P54253|ATX1_HUMAN Ataxin-1 OS=Homo sapiens OX=9606 GN=ATXN1 PE=1 SV=2	1	2	2	2	0	0	0	1	0	0	0	0	1	0	0	0	0	0	0	1	0	0	0	0	1	0	0	0	0	0	0	1	0	0	0	0	1	0	0	0	2.3	2.3
Q14574-2;Q14574	Q14574-2;Q14574	3;3	3;3	3;3	Desmocollin-3	DSC3	sp|Q14574-2|DSC3_HUMAN Isoform 3B of Desmocollin-3 OS=Homo sapiens OX=9606 GN=DSC3;sp|Q14574|DSC3_HUMAN Desmocollin-3 OS=Homo sapiens OX=9606 GN=DSC3 PE=1 SV=3	2	3	3	3	0	0	0	0	0	0	0	1	0	0	3	0	0	0	0	0	0	0	0	1	0	0	3	0	0	0	0	0	0	0	0	1	0	0	3	0	3.8	3.8
P31151;Q86SG5	P31151	4;1	4;1	4;1	Protein S100-A7	S100A7	sp|P31151|S10A7_HUMAN Protein S100-A7 OS=Homo sapiens OX=9606 GN=S100A7 PE=1 SV=4	2	4	4	4	0	0	0	0	0	0	0	1	0	0	3	0	0	0	0	0	0	0	0	1	0	0	3	0	0	0	0	0	0	0	0	1	0	0	3	0	23.8	23.8
CON__P02666	CON__P02666	1	1	1				1	1	1	1	0	0	0	1	0	0	0	0	0	0	0	0	0	0	0	1	0	0	0	0	0	0	0	0	0	0	0	1	0	0	0	0	0	0	0	0	9.1	9.1
P42704;C9JCA9;B8ZZ38;A0A0C4DG06	P42704;C9JCA9;B8ZZ38;A0A0C4DG06	4;3;3;3	4;3;3;3	4;3;3;3	Leucine-rich PPR motif-containing protein, mitochondrial	LRPPRC	sp|P42704|LPPRC_HUMAN Leucine-rich PPR motif-containing protein, mitochondrial OS=Homo sapiens OX=9606 GN=LRPPRC PE=1 SV=3;tr|C9JCA9|C9JCA9_HUMAN Leucine-rich PPR motif-containing protein, mitochondrial (Fragment) OS=Homo sapiens OX=9606 GN=LRPPRC PE=1 SV=	4	4	4	4	0	0	0	0	0	0	1	2	1	3	1	1	0	0	0	0	0	0	1	2	1	3	1	1	0	0	0	0	0	0	1	2	1	3	1	1	4.4	4.4
Q8TEQ8-2;Q8TEQ8	Q8TEQ8-2;Q8TEQ8	3;3	3;3	3;3	GPI ethanolamine phosphate transferase 3	PIGO	sp|Q8TEQ8-2|PIGO_HUMAN Isoform 2 of GPI ethanolamine phosphate transferase 3 OS=Homo sapiens OX=9606 GN=PIGO;sp|Q8TEQ8|PIGO_HUMAN GPI ethanolamine phosphate transferase 3 OS=Homo sapiens OX=9606 GN=PIGO PE=1 SV=3	2	3	3	3	0	0	0	0	0	0	1	1	1	0	2	0	0	0	0	0	0	0	1	1	1	0	2	0	0	0	0	0	0	0	1	1	1	0	2	0	5.7	5.7
P06702	P06702	2	2	2	Protein S100-A9	S100A9	sp|P06702|S10A9_HUMAN Protein S100-A9 OS=Homo sapiens OX=9606 GN=S100A9 PE=1 SV=1	1	2	2	2	0	0	0	0	0	0	0	0	0	0	2	0	0	0	0	0	0	0	0	0	0	0	2	0	0	0	0	0	0	0	0	0	0	0	2	0	20.2	20.2
P30050;P30050-2	P30050;P30050-2	4;3	4;3	4;3	60S ribosomal protein L12	RPL12	sp|P30050|RL12_HUMAN 60S ribosomal protein L12 OS=Homo sapiens OX=9606 GN=RPL12 PE=1 SV=1;sp|P30050-2|RL12_HUMAN Isoform 2 of 60S ribosomal protein L12 OS=Homo sapiens OX=9606 GN=RPL12	2	4	4	4	0	0	0	0	0	0	0	4	0	0	0	0	0	0	0	0	0	0	0	4	0	0	0	0	0	0	0	0	0	0	0	4	0	0	0	0	35.8	35.8
H0Y9V7;B4E2Q0;P98194-2;P98194-4;P98194;P98194-3;P98194-5;P98194-8;P98194-9;P98194-6;P98194-7;H0Y8X9	H0Y9V7;B4E2Q0;P98194-2;P98194-4;P98194;P98194-3;P98194-5;P98194-8;P98194-9;P98194-6;P98194-7	4;4;4;4;4;4;4;4;4;4;4;1	4;4;4;4;4;4;4;4;4;4;4;1	4;4;4;4;4;4;4;4;4;4;4;1	Calcium-transporting ATPase;Calcium-transporting ATPase type 2C member 1	ATP2C1	tr|H0Y9V7|H0Y9V7_HUMAN Calcium-transporting ATPase type 2C member 1 (Fragment) OS=Homo sapiens OX=9606 GN=ATP2C1 PE=1 SV=1;tr|B4E2Q0|B4E2Q0_HUMAN Calcium-transporting ATPase OS=Homo sapiens OX=9606 GN=ATP2C1 PE=1 SV=1;sp|P98194-2|AT2C1_HUMAN Isoform 2 of C	12	4	4	4	0	0	0	0	0	0	0	3	3	0	2	0	0	0	0	0	0	0	0	3	3	0	2	0	0	0	0	0	0	0	0	3	3	0	2	0	7.5	7.5
G3V1B6;H7C1U8;Q9BUR5-2;Q9BUR5	G3V1B6;H7C1U8;Q9BUR5-2;Q9BUR5	2;2;2;2	2;2;2;2	2;2;2;2	Apolipoprotein O	APOO	tr|G3V1B6|G3V1B6_HUMAN MICOS complex subunit MIC26 OS=Homo sapiens OX=9606 GN=APOO PE=1 SV=1;tr|H7C1U8|H7C1U8_HUMAN MICOS complex subunit (Fragment) OS=Homo sapiens OX=9606 GN=APOO PE=1 SV=1;sp|Q9BUR5-2|MIC26_HUMAN Isoform 2 of MICOS complex subunit MIC26	4	2	2	2	0	1	1	0	0	2	0	0	0	2	2	0	0	1	1	0	0	2	0	0	0	2	2	0	0	1	1	0	0	2	0	0	0	2	2	0	22.8	22.8
H7BYV1;E9PS44;E9PQN9;P13164;Q01629;Q01628	H7BYV1;E9PS44;E9PQN9;P13164;Q01629;Q01628	1;1;1;1;1;1	1;1;1;1;1;1	1;1;1;1;1;1	Interferon-induced transmembrane protein 1;Interferon-induced transmembrane protein 2;Interferon-induced transmembrane protein 3	IFITM2;IFITM3;IFITM1	tr|H7BYV1|H7BYV1_HUMAN Interferon-induced transmembrane protein 2 (Fragment) OS=Homo sapiens OX=9606 GN=IFITM2 PE=4 SV=1;tr|E9PS44|E9PS44_HUMAN Interferon-induced transmembrane protein 3 OS=Homo sapiens OX=9606 GN=IFITM3 PE=1 SV=1;tr|E9PQN9|E9PQN9_HUMAN In	6	1	1	1	0	0	1	0	0	0	0	1	1	1	1	0	0	0	1	0	0	0	0	1	1	1	1	0	0	0	1	0	0	0	0	1	1	1	1	0	21.6	21.6
A0A0B4J269;Q13509;Q13509-2	A0A0B4J269;Q13509;Q13509-2	12;12;11	2;2;2	0;0;0	Tubulin beta-3 chain	TUBB3	tr|A0A0B4J269|A0A0B4J269_HUMAN Uncharacterized protein OS=Homo sapiens OX=9606 PE=1 SV=1;sp|Q13509|TBB3_HUMAN Tubulin beta-3 chain OS=Homo sapiens OX=9606 GN=TUBB3 PE=1 SV=2;sp|Q13509-2|TBB3_HUMAN Isoform 2 of Tubulin beta-3 chain OS=Homo sapiens OX=9606 G	3	12	2	0	4	7	11	7	3	3	7	10	11	8	10	10	0	0	1	1	0	0	0	1	1	1	1	1	0	0	0	0	0	0	0	0	0	0	0	0	17.1	2.6
P60842;J3QLN6;J3QR64;J3KSZ0;J3KTB5;J3QL43;J3QS69;J3KT12;E7EQG2;P60842-2;Q14240;Q14240-2;J3KTN0;J3QKZ9;J3KS25	P60842;J3QLN6;J3QR64;J3KSZ0;J3KTB5;J3QL43;J3QS69;J3KT12;E7EQG2;P60842-2;Q14240;Q14240-2	3;2;2;2;2;2;2;2;2;2;2;2;1;1;1	3;2;2;2;2;2;2;2;2;2;2;2;1;1;1	3;2;2;2;2;2;2;2;2;2;2;2;1;1;1	Eukaryotic initiation factor 4A-I;Eukaryotic initiation factor 4A-II;Eukaryotic initiation factor 4A-II, N-terminally processed	EIF4A1;EIF4A2	sp|P60842|IF4A1_HUMAN Eukaryotic initiation factor 4A-I OS=Homo sapiens OX=9606 GN=EIF4A1 PE=1 SV=1;tr|J3QLN6|J3QLN6_HUMAN Eukaryotic initiation factor 4A-I (Fragment) OS=Homo sapiens OX=9606 GN=EIF4A1 PE=1 SV=1;tr|J3QR64|J3QR64_HUMAN Eukaryotic initiation	15	3	3	3	0	0	1	2	1	1	0	2	1	1	2	0	0	0	1	2	1	1	0	2	1	1	2	0	0	0	1	2	1	1	0	2	1	1	2	0	9.4	9.4
P31942-2;P31942;P31942-3;P31942-4;P31942-6;P31942-5	P31942-2;P31942;P31942-3;P31942-4	4;4;3;2;1;1	4;4;3;2;1;1	4;4;3;2;1;1	Heterogeneous nuclear ribonucleoprotein H3	HNRNPH3	sp|P31942-2|HNRH3_HUMAN Isoform 2 of Heterogeneous nuclear ribonucleoprotein H3 OS=Homo sapiens OX=9606 GN=HNRNPH3;sp|P31942|HNRH3_HUMAN Heterogeneous nuclear ribonucleoprotein H3 OS=Homo sapiens OX=9606 GN=HNRNPH3 PE=1 SV=2;sp|P31942-3|HNRH3_HUMAN Isoform	6	4	4	4	0	0	0	0	0	0	0	4	0	0	0	0	0	0	0	0	0	0	0	4	0	0	0	0	0	0	0	0	0	0	0	4	0	0	0	0	16.9	16.9
P33993-3;P33993;C9J8M6;P33993-2	P33993-3;P33993;C9J8M6;P33993-2	4;4;2;2	4;4;2;2	4;4;2;2	DNA replication licensing factor MCM7	MCM7	sp|P33993-3|MCM7_HUMAN Isoform 3 of DNA replication licensing factor MCM7 OS=Homo sapiens OX=9606 GN=MCM7;sp|P33993|MCM7_HUMAN DNA replication licensing factor MCM7 OS=Homo sapiens OX=9606 GN=MCM7 PE=1 SV=4;tr|C9J8M6|C9J8M6_HUMAN DNA replication licensing	4	4	4	4	0	0	1	1	1	0	0	3	2	3	1	0	0	0	1	1	1	0	0	3	2	3	1	0	0	0	1	1	1	0	0	3	2	3	1	0	10.3	10.3
Q92990-2;Q92990;M0QX84;M0QXG8	Q92990-2;Q92990	3;3;1;1	3;3;1;1	3;3;1;1	Glomulin	GLMN	sp|Q92990-2|GLMN_HUMAN Isoform 2 of Glomulin OS=Homo sapiens OX=9606 GN=GLMN;sp|Q92990|GLMN_HUMAN Glomulin OS=Homo sapiens OX=9606 GN=GLMN PE=1 SV=2	4	3	3	3	0	2	2	1	0	0	0	0	1	2	1	2	0	2	2	1	0	0	0	0	1	2	1	2	0	2	2	1	0	0	0	0	1	2	1	2	8.2	8.2
H0Y362;Q8NEW0	H0Y362;Q8NEW0	2;2	2;2	2;2	Zinc transporter 7	SLC30A7	tr|H0Y362|H0Y362_HUMAN Zinc transporter 7 (Fragment) OS=Homo sapiens OX=9606 GN=SLC30A7 PE=1 SV=2;sp|Q8NEW0|ZNT7_HUMAN Zinc transporter 7 OS=Homo sapiens OX=9606 GN=SLC30A7 PE=2 SV=1	2	2	2	2	0	1	1	0	0	0	0	1	2	0	1	0	0	1	1	0	0	0	0	1	2	0	1	0	0	1	1	0	0	0	0	1	2	0	1	0	28.7	28.7
Q9BXP2;C9JBD8;Q9BXP2-2;Q9BXP2-3;Q9BXP2-4;C9JMQ7;C9J0I5	Q9BXP2	5;2;2;2;2;1;1	5;2;2;2;2;1;1	5;2;2;2;2;1;1	Solute carrier family 12 member 9	SLC12A9	sp|Q9BXP2|S12A9_HUMAN Solute carrier family 12 member 9 OS=Homo sapiens OX=9606 GN=SLC12A9 PE=1 SV=1	7	5	5	5	0	0	0	0	0	0	0	0	1	3	4	0	0	0	0	0	0	0	0	0	1	3	4	0	0	0	0	0	0	0	0	0	1	3	4	0	9	9
Q9UNQ0-2;Q9UNQ0;F8S0F2	Q9UNQ0-2;Q9UNQ0	5;5;2	5;5;2	5;5;2	ATP-binding cassette sub-family G member 2	ABCG2	sp|Q9UNQ0-2|ABCG2_HUMAN Isoform 2 of ATP-binding cassette sub-family G member 2 OS=Homo sapiens OX=9606 GN=ABCG2;sp|Q9UNQ0|ABCG2_HUMAN ATP-binding cassette sub-family G member 2 OS=Homo sapiens OX=9606 GN=ABCG2 PE=1 SV=3	3	5	5	5	0	0	0	0	0	0	0	1	3	0	2	0	0	0	0	0	0	0	0	1	3	0	2	0	0	0	0	0	0	0	0	1	3	0	2	0	9.5	9.5
Q5SWA1	Q5SWA1	3	3	3	Protein phosphatase 1 regulatory subunit 15B	PPP1R15B	sp|Q5SWA1|PR15B_HUMAN Protein phosphatase 1 regulatory subunit 15B OS=Homo sapiens OX=9606 GN=PPP1R15B PE=1 SV=1	1	3	3	3	0	0	0	0	0	0	3	0	2	0	2	0	0	0	0	0	0	0	3	0	2	0	2	0	0	0	0	0	0	0	3	0	2	0	2	0	6.7	6.7
J3KRG2;Q96QA5	J3KRG2;Q96QA5	3;3	3;3	3;3	Gasdermin-A	GSDMA	tr|J3KRG2|J3KRG2_HUMAN Gasdermin-A (Fragment) OS=Homo sapiens OX=9606 GN=GSDMA PE=1 SV=8;sp|Q96QA5|GSDMA_HUMAN Gasdermin-A OS=Homo sapiens OX=9606 GN=GSDMA PE=1 SV=4	2	3	3	3	0	0	0	0	0	0	0	0	0	0	3	0	0	0	0	0	0	0	0	0	0	0	3	0	0	0	0	0	0	0	0	0	0	0	3	0	29.7	29.7
E7EQR8;Q9GZM5;D6RGY8;H0Y9A1;D6RFI3	E7EQR8;Q9GZM5;D6RGY8;H0Y9A1;D6RFI3	2;2;1;1;1	2;2;1;1;1	2;2;1;1;1	Protein YIPF3;Protein YIPF3, 36 kDa form III	YIPF3	tr|E7EQR8|E7EQR8_HUMAN Protein YIPF3 OS=Homo sapiens OX=9606 GN=YIPF3 PE=1 SV=1;sp|Q9GZM5|YIPF3_HUMAN Protein YIPF3 OS=Homo sapiens OX=9606 GN=YIPF3 PE=1 SV=1;tr|D6RGY8|D6RGY8_HUMAN Protein YIPF3 (Fragment) OS=Homo sapiens OX=9606 GN=YIPF3 PE=1 SV=1;tr|H0Y	5	2	2	2	0	0	0	0	0	0	0	0	0	2	2	0	0	0	0	0	0	0	0	0	0	2	2	0	0	0	0	0	0	0	0	0	0	2	2	0	5.3	5.3
Q92542-2;Q92542;H0Y6T7;Q5T205;H0Y3Z4	Q92542-2;Q92542;H0Y6T7;Q5T205;H0Y3Z4	4;4;3;2;2	4;4;3;2;2	4;4;3;2;2	Nicastrin	NCSTN	sp|Q92542-2|NICA_HUMAN Isoform 2 of Nicastrin OS=Homo sapiens OX=9606 GN=NCSTN;sp|Q92542|NICA_HUMAN Nicastrin OS=Homo sapiens OX=9606 GN=NCSTN PE=1 SV=2;tr|H0Y6T7|H0Y6T7_HUMAN Nicastrin (Fragment) OS=Homo sapiens OX=9606 GN=NCSTN PE=1 SV=1;tr|Q5T205|Q5T205	5	4	4	4	0	0	1	2	0	0	0	0	2	0	4	0	0	0	1	2	0	0	0	0	2	0	4	0	0	0	1	2	0	0	0	0	2	0	4	0	6.2	6.2
E9PJK1;E9PRJ8;H0YDL9;H0YDJ9;E9PIF1;A6NMH8;P60033;E9PM31;H0YEE2	E9PJK1;E9PRJ8;H0YDL9;H0YDJ9;E9PIF1;A6NMH8;P60033;E9PM31;H0YEE2	2;2;2;2;2;2;2;1;1	2;2;2;2;2;2;2;1;1	2;2;2;2;2;2;2;1;1	Tetraspanin;CD81 antigen	CD81	tr|E9PJK1|E9PJK1_HUMAN Tetraspanin OS=Homo sapiens OX=9606 GN=CD81 PE=1 SV=1;tr|E9PRJ8|E9PRJ8_HUMAN Tetraspanin (Fragment) OS=Homo sapiens OX=9606 GN=CD81 PE=1 SV=1;tr|H0YDL9|H0YDL9_HUMAN Tetraspanin (Fragment) OS=Homo sapiens OX=9606 GN=CD81 PE=1 SV=1;tr|	9	2	2	2	0	0	0	0	0	0	0	0	0	1	2	0	0	0	0	0	0	0	0	0	0	1	2	0	0	0	0	0	0	0	0	0	0	1	2	0	21.8	21.8
Q15006;H0YAS9	Q15006;H0YAS9	3;2	3;2	3;2	ER membrane protein complex subunit 2	EMC2	sp|Q15006|EMC2_HUMAN ER membrane protein complex subunit 2 OS=Homo sapiens OX=9606 GN=EMC2 PE=1 SV=1;tr|H0YAS9|H0YAS9_HUMAN ER membrane protein complex subunit 2 (Fragment) OS=Homo sapiens OX=9606 GN=EMC2 PE=1 SV=1	2	3	3	3	0	0	0	0	0	0	0	2	0	1	2	0	0	0	0	0	0	0	0	2	0	1	2	0	0	0	0	0	0	0	0	2	0	1	2	0	11.8	11.8
A0A2R8YFA9;O94851-5;O94851-6;O94851-4;O94851-3;O94851;E9PKW5;E9PJB0;E9PRE0;E9PL42;E9PNC3;E9PKI3;O94851-2	A0A2R8YFA9;O94851-5;O94851-6;O94851-4;O94851-3;O94851;E9PKW5;E9PJB0;E9PRE0;E9PL42;E9PNC3;E9PKI3	3;3;3;3;3;3;2;2;2;2;2;2;1	3;3;3;3;3;3;2;2;2;2;2;2;1	3;3;3;3;3;3;2;2;2;2;2;2;1	Protein-methionine sulfoxide oxidase MICAL2	MICAL2	tr|A0A2R8YFA9|A0A2R8YFA9_HUMAN [F-actin]-monooxygenase MICAL2 OS=Homo sapiens OX=9606 GN=MICAL2 PE=1 SV=1;sp|O94851-5|MICA2_HUMAN Isoform 5 of [F-actin]-monooxygenase MICAL2 OS=Homo sapiens OX=9606 GN=MICAL2;sp|O94851-6|MICA2_HUMAN Isoform 6 of [F-actin]-m	13	3	3	3	0	0	0	0	0	0	0	3	2	0	0	0	0	0	0	0	0	0	0	3	2	0	0	0	0	0	0	0	0	0	0	3	2	0	0	0	1.8	1.8
A0A0D9SEU5;R4GMX8;Q6VN20-2;Q6VN20-3;Q6VN20	A0A0D9SEU5;R4GMX8;Q6VN20-2;Q6VN20-3;Q6VN20	1;1;1;1;1	1;1;1;1;1	1;1;1;1;1	Ran-binding protein 10	RANBP10	tr|A0A0D9SEU5|A0A0D9SEU5_HUMAN Ran-binding protein 10 OS=Homo sapiens OX=9606 GN=RANBP10 PE=1 SV=1;tr|R4GMX8|R4GMX8_HUMAN Ran-binding protein 10 OS=Homo sapiens OX=9606 GN=RANBP10 PE=1 SV=1;sp|Q6VN20-2|RBP10_HUMAN Isoform 2 of Ran-binding protein 10 OS=Hom	5	1	1	1	0	0	0	0	0	0	0	0	1	1	0	0	0	0	0	0	0	0	0	0	1	1	0	0	0	0	0	0	0	0	0	0	1	1	0	0	2.3	2.3
J3QR09;J3KTE4;P84098	J3QR09;J3KTE4;P84098	2;2;2	2;2;2	2;2;2	Ribosomal protein L19;60S ribosomal protein L19	RPL19	tr|J3QR09|J3QR09_HUMAN Ribosomal protein L19 OS=Homo sapiens OX=9606 GN=RPL19 PE=1 SV=1;tr|J3KTE4|J3KTE4_HUMAN Ribosomal protein L19 OS=Homo sapiens OX=9606 GN=RPL19 PE=1 SV=1;sp|P84098|RL19_HUMAN 60S ribosomal protein L19 OS=Homo sapiens OX=9606 GN=RPL19	3	2	2	2	0	1	2	1	0	1	0	2	0	0	1	0	0	1	2	1	0	1	0	2	0	0	1	0	0	1	2	1	0	1	0	2	0	0	1	0	13.5	13.5
B5MCX3;Q15019;Q15019-3;Q15019-2;C9J2Q4;C9IY94;C9IZU3;C9JQJ4;C9J938;H7C310;C9JB25;H7C2Y0;B5MD47;C9JZI2	B5MCX3;Q15019;Q15019-3;Q15019-2;C9J2Q4;C9IY94;C9IZU3;C9JQJ4;C9J938;H7C310;C9JB25;H7C2Y0	4;4;4;4;3;2;2;2;2;2;2;2;1;1	4;4;4;4;3;2;2;2;2;2;2;2;1;1	4;4;4;4;3;2;2;2;2;2;2;2;1;1	Septin-2	2002-09-01	tr|B5MCX3|B5MCX3_HUMAN Septin 2 OS=Homo sapiens OX=9606 GN=SEPTIN2 PE=1 SV=1;sp|Q15019|SEPT2_HUMAN Septin-2 OS=Homo sapiens OX=9606 GN=SEPT2 PE=1 SV=1;sp|Q15019-3|SEPT2_HUMAN Isoform 3 of Septin-2 OS=Homo sapiens OX=9606 GN=SEPT2;sp|Q15019-2|SEPT2_HUMAN Is	14	4	4	4	0	1	2	0	0	0	0	1	1	2	1	1	0	1	2	0	0	0	0	1	1	2	1	1	0	1	2	0	0	0	0	1	1	2	1	1	16.8	16.8
P21964-2;P21964;E7EMS6;F8WBW9;E7EUU8	P21964-2;P21964;E7EMS6	4;4;2;1;1	4;4;2;1;1	4;4;2;1;1	Catechol O-methyltransferase	COMT	sp|P21964-2|COMT_HUMAN Isoform Soluble of Catechol O-methyltransferase OS=Homo sapiens OX=9606 GN=COMT;sp|P21964|COMT_HUMAN Catechol O-methyltransferase OS=Homo sapiens OX=9606 GN=COMT PE=1 SV=2;tr|E7EMS6|E7EMS6_HUMAN Catechol O-methyltransferase (Fragment	5	4	4	4	0	0	0	0	0	0	0	0	1	3	2	0	0	0	0	0	0	0	0	0	1	3	2	0	0	0	0	0	0	0	0	0	1	3	2	0	31.7	31.7
Q14566	Q14566	3	3	3	DNA replication licensing factor MCM6	MCM6	sp|Q14566|MCM6_HUMAN DNA replication licensing factor MCM6 OS=Homo sapiens OX=9606 GN=MCM6 PE=1 SV=1	1	3	3	3	0	2	1	1	0	0	0	0	2	3	2	1	0	2	1	1	0	0	0	0	2	3	2	1	0	2	1	1	0	0	0	0	2	3	2	1	4.3	4.3
Q9P0I2-2;Q9P0I2;S4R3U9	Q9P0I2-2;Q9P0I2	3;3;1	3;3;1	3;3;1	ER membrane protein complex subunit 3	EMC3	sp|Q9P0I2-2|EMC3_HUMAN Isoform 2 of ER membrane protein complex subunit 3 OS=Homo sapiens OX=9606 GN=EMC3;sp|Q9P0I2|EMC3_HUMAN ER membrane protein complex subunit 3 OS=Homo sapiens OX=9606 GN=EMC3 PE=1 SV=3	3	3	3	3	0	0	0	0	0	0	1	1	2	1	3	0	0	0	0	0	0	0	1	1	2	1	3	0	0	0	0	0	0	0	1	1	2	1	3	0	22.8	22.8
K7ERC8;Q06136;K7EQS7	K7ERC8;Q06136;K7EQS7	2;2;1	2;2;1	2;2;1	3-ketodihydrosphingosine reductase	KDSR	tr|K7ERC8|K7ERC8_HUMAN 3-ketodihydrosphingosine reductase OS=Homo sapiens OX=9606 GN=KDSR PE=1 SV=2;sp|Q06136|KDSR_HUMAN 3-ketodihydrosphingosine reductase OS=Homo sapiens OX=9606 GN=KDSR PE=1 SV=1;tr|K7EQS7|K7EQS7_HUMAN 3-ketodihydrosphingosine reductase	3	2	2	2	0	0	0	0	0	0	1	1	2	1	1	0	0	0	0	0	0	0	1	1	2	1	1	0	0	0	0	0	0	0	1	1	2	1	1	0	8.4	8.4
Q7Z4Q2;Q7Z4Q2-2;Q7Z4Q2-3	Q7Z4Q2;Q7Z4Q2-2	4;3;1	4;3;1	4;3;1	HEAT repeat-containing protein 3	HEATR3	sp|Q7Z4Q2|HEAT3_HUMAN HEAT repeat-containing protein 3 OS=Homo sapiens OX=9606 GN=HEATR3 PE=1 SV=2;sp|Q7Z4Q2-2|HEAT3_HUMAN Isoform 2 of HEAT repeat-containing protein 3 OS=Homo sapiens OX=9606 GN=HEATR3	3	4	4	4	0	2	2	1	0	0	0	0	0	0	0	3	0	2	2	1	0	0	0	0	0	0	0	3	0	2	2	1	0	0	0	0	0	0	0	3	8.5	8.5
J3QRI7;J3QQQ9;J3QQV1;E5RIT6;J3QRC4;Q9UNX3;P61254;E5RHH1;J3KSS0	J3QRI7;J3QQQ9;J3QQV1;E5RIT6;J3QRC4;Q9UNX3;P61254;E5RHH1;J3KSS0	2;2;2;2;2;2;2;1;1	2;2;2;2;2;2;2;1;1	2;2;2;2;2;2;2;1;1	60S ribosomal protein L26-like 1;60S ribosomal protein L26	RPL26;RPL26L1	tr|J3QRI7|J3QRI7_HUMAN 60S ribosomal protein L26 (Fragment) OS=Homo sapiens OX=9606 GN=RPL26 PE=4 SV=1;tr|J3QQQ9|J3QQQ9_HUMAN Uncharacterized protein OS=Homo sapiens OX=9606 PE=4 SV=1;tr|J3QQV1|J3QQV1_HUMAN 60S ribosomal protein L26 OS=Homo sapiens OX=9606	9	2	2	2	0	0	1	0	0	0	1	1	1	0	0	0	0	0	1	0	0	0	1	1	1	0	0	0	0	0	1	0	0	0	1	1	1	0	0	0	20.6	20.6
Q5T750	Q5T750	2	2	2	Skin-specific protein 32	XP32	sp|Q5T750|XP32_HUMAN Skin-specific protein 32 OS=Homo sapiens OX=9606 GN=XP32 PE=1 SV=1	1	2	2	2	0	0	0	0	1	1	0	0	0	0	1	0	0	0	0	0	1	1	0	0	0	0	1	0	0	0	0	0	1	1	0	0	0	0	1	0	3.6	3.6
B0QYK0;Q01844-6;Q01844-3;Q01844;Q01844-5;A0A0D9SFL3;C9JGE3;Q01844-2;H7BY36;Q01844-4	B0QYK0;Q01844-6;Q01844-3;Q01844;Q01844-5;A0A0D9SFL3;C9JGE3;Q01844-2	3;3;3;3;3;2;2;2;1;1	3;3;3;3;3;2;2;2;1;1	3;3;3;3;3;2;2;2;1;1	RNA-binding protein EWS	EWSR1	tr|B0QYK0|B0QYK0_HUMAN RNA-binding protein EWS OS=Homo sapiens OX=9606 GN=EWSR1 PE=1 SV=1;sp|Q01844-6|EWS_HUMAN Isoform 6 of RNA-binding protein EWS OS=Homo sapiens OX=9606 GN=EWSR1;sp|Q01844-3|EWS_HUMAN Isoform 3 of RNA-binding protein EWS OS=Homo sapiens	10	3	3	3	0	0	0	0	0	2	2	0	0	0	0	0	0	0	0	0	0	2	2	0	0	0	0	0	0	0	0	0	0	2	2	0	0	0	0	0	9.4	9.4
P62633-2;P62633;P62633-7;P62633-3;P62633-8;P62633-5;P62633-4;P62633-6	P62633-2;P62633;P62633-7;P62633-3;P62633-8;P62633-5;P62633-4;P62633-6	2;2;1;1;1;1;1;1	2;2;1;1;1;1;1;1	2;2;1;1;1;1;1;1	Cellular nucleic acid-binding protein	CNBP	sp|P62633-2|CNBP_HUMAN Isoform 2 of Cellular nucleic acid-binding protein OS=Homo sapiens OX=9606 GN=CNBP;sp|P62633|CNBP_HUMAN Cellular nucleic acid-binding protein OS=Homo sapiens OX=9606 GN=CNBP PE=1 SV=1;sp|P62633-7|CNBP_HUMAN Isoform 7 of Cellular nucl	8	2	2	2	0	0	1	1	0	0	1	2	1	1	1	0	0	0	1	1	0	0	1	2	1	1	1	0	0	0	1	1	0	0	1	2	1	1	1	0	17.1	17.1
P51991-2;P51991;H7C1J8	P51991-2;P51991;H7C1J8	2;2;1	2;2;1	2;2;1	Heterogeneous nuclear ribonucleoprotein A3	HNRNPA3	sp|P51991-2|ROA3_HUMAN Isoform 2 of Heterogeneous nuclear ribonucleoprotein A3 OS=Homo sapiens OX=9606 GN=HNRNPA3;sp|P51991|ROA3_HUMAN Heterogeneous nuclear ribonucleoprotein A3 OS=Homo sapiens OX=9606 GN=HNRNPA3 PE=1 SV=2;tr|H7C1J8|H7C1J8_HUMAN Heterogene	3	2	2	2	0	0	0	0	0	0	0	2	0	0	0	0	0	0	0	0	0	0	0	2	0	0	0	0	0	0	0	0	0	0	0	2	0	0	0	0	11.8	11.8
I3L1P8;Q02978-2;Q02978	I3L1P8;Q02978-2;Q02978	2;2;2	2;2;2	2;2;2	Mitochondrial 2-oxoglutarate/malate carrier protein	SLC25A11	tr|I3L1P8|I3L1P8_HUMAN Mitochondrial 2-oxoglutarate/malate carrier protein (Fragment) OS=Homo sapiens OX=9606 GN=SLC25A11 PE=1 SV=1;sp|Q02978-2|M2OM_HUMAN Isoform 2 of Mitochondrial 2-oxoglutarate/malate carrier protein OS=Homo sapiens OX=9606 GN=SLC25A11;	3	2	2	2	0	1	1	1	0	0	0	2	1	1	1	1	0	1	1	1	0	0	0	2	1	1	1	1	0	1	1	1	0	0	0	2	1	1	1	1	8.1	8.1
P47929	P47929	4	4	4	Galectin-7	LGALS7	sp|P47929|LEG7_HUMAN Galectin-7 OS=Homo sapiens OX=9606 GN=LGALS7 PE=1 SV=2	1	4	4	4	0	0	0	0	0	1	0	0	0	0	3	0	0	0	0	0	0	1	0	0	0	0	3	0	0	0	0	0	0	1	0	0	0	0	3	0	36	36
Q96S52-2;Q96S52	Q96S52-2;Q96S52	4;4	4;4	4;4	GPI transamidase component PIG-S	PIGS	sp|Q96S52-2|PIGS_HUMAN Isoform 2 of GPI transamidase component PIG-S OS=Homo sapiens OX=9606 GN=PIGS;sp|Q96S52|PIGS_HUMAN GPI transamidase component PIG-S OS=Homo sapiens OX=9606 GN=PIGS PE=1 SV=3	2	4	4	4	0	0	0	0	0	0	0	3	3	0	0	0	0	0	0	0	0	0	0	3	3	0	0	0	0	0	0	0	0	0	0	3	3	0	0	0	9.9	9.9
Q8IWT0-2;Q8IWT0	Q8IWT0-2;Q8IWT0	1;1	1;1	1;1	Protein archease	ZBTB8OS	sp|Q8IWT0-2|ARCH_HUMAN Isoform 2 of Protein archease OS=Homo sapiens OX=9606 GN=ZBTB8OS;sp|Q8IWT0|ARCH_HUMAN Protein archease OS=Homo sapiens OX=9606 GN=ZBTB8OS PE=1 SV=2	2	1	1	1	0	1	0	1	0	0	0	0	0	0	1	0	0	1	0	1	0	0	0	0	0	0	1	0	0	1	0	1	0	0	0	0	0	0	1	0	12.5	12.5
Q5HY78;A0A0A0MS43;P09131-2;P09131;REV__Q8WXX0	Q5HY78;A0A0A0MS43;P09131-2;P09131	3;3;3;3;1	3;3;3;3;1	3;3;3;3;1	P3 protein	SLC10A3	tr|Q5HY78|Q5HY78_HUMAN P3 protein (Fragment) OS=Homo sapiens OX=9606 GN=SLC10A3 PE=1 SV=1;tr|A0A0A0MS43|A0A0A0MS43_HUMAN P3 protein OS=Homo sapiens OX=9606 GN=SLC10A3 PE=1 SV=1;sp|P09131-2|P3_HUMAN Isoform 2 of P3 protein OS=Homo sapiens OX=9606 GN=SLC10A3	5	3	3	3	0	0	0	0	0	0	0	0	0	1	3	0	0	0	0	0	0	0	0	0	0	1	3	0	0	0	0	0	0	0	0	0	0	1	3	0	12.4	12.4
A0A087WUK2;O14979-3;O14979-2;O14979	A0A087WUK2;O14979-3;O14979-2;O14979	4;4;4;4	4;4;4;4	3;3;3;3	Heterogeneous nuclear ribonucleoprotein D-like	HNRNPDL	tr|A0A087WUK2|A0A087WUK2_HUMAN Heterogeneous nuclear ribonucleoprotein D-like OS=Homo sapiens OX=9606 GN=HNRNPDL PE=1 SV=1;sp|O14979-3|HNRDL_HUMAN Isoform 3 of Heterogeneous nuclear ribonucleoprotein D-like OS=Homo sapiens OX=9606 GN=HNRNPDL;sp|O14979-2|HN	4	4	4	3	0	1	0	0	0	0	0	4	1	0	0	0	0	1	0	0	0	0	0	4	1	0	0	0	0	0	0	0	0	0	0	3	0	0	0	0	14.3	14.3
P20645;F5GX30;H0YGE9;H0YGT2;F5GXE0;F5GXU0;F5H883;H0YF90	P20645;F5GX30;H0YGE9;H0YGT2	4;3;2;2;1;1;1;1	4;3;2;2;1;1;1;1	4;3;2;2;1;1;1;1	Cation-dependent mannose-6-phosphate receptor	M6PR	sp|P20645|MPRD_HUMAN Cation-dependent mannose-6-phosphate receptor OS=Homo sapiens OX=9606 GN=M6PR PE=1 SV=1;tr|F5GX30|F5GX30_HUMAN Cation-dependent mannose-6-phosphate receptor OS=Homo sapiens OX=9606 GN=M6PR PE=1 SV=2;tr|H0YGE9|H0YGE9_HUMAN Cation-depend	8	4	4	4	0	0	0	0	0	0	0	0	1	0	4	0	0	0	0	0	0	0	0	0	1	0	4	0	0	0	0	0	0	0	0	0	1	0	4	0	22.4	22.4
Q6P1M0;Q6P1M0-2	Q6P1M0;Q6P1M0-2	6;3	6;3	6;3	Long-chain fatty acid transport protein 4	SLC27A4	sp|Q6P1M0|S27A4_HUMAN Long-chain fatty acid transport protein 4 OS=Homo sapiens OX=9606 GN=SLC27A4 PE=1 SV=1;sp|Q6P1M0-2|S27A4_HUMAN Isoform 2 of Long-chain fatty acid transport protein 4 OS=Homo sapiens OX=9606 GN=SLC27A4	2	6	6	6	0	0	0	0	0	0	0	4	3	1	1	0	0	0	0	0	0	0	0	4	3	1	1	0	0	0	0	0	0	0	0	4	3	1	1	0	11.5	11.5
Q8N7H5-3;Q8N7H5;Q8N7H5-2;B4DGJ5	Q8N7H5-3;Q8N7H5;Q8N7H5-2;B4DGJ5	7;7;6;5	7;7;6;5	7;7;6;5	RNA polymerase II-associated factor 1 homolog	PAF1	sp|Q8N7H5-3|PAF1_HUMAN Isoform 3 of RNA polymerase II-associated factor 1 homolog OS=Homo sapiens OX=9606 GN=PAF1;sp|Q8N7H5|PAF1_HUMAN RNA polymerase II-associated factor 1 homolog OS=Homo sapiens OX=9606 GN=PAF1 PE=1 SV=2;sp|Q8N7H5-2|PAF1_HUMAN Isoform 2	4	7	7	7	0	0	0	0	1	0	1	4	4	2	0	1	0	0	0	0	1	0	1	4	4	2	0	1	0	0	0	0	1	0	1	4	4	2	0	1	19.4	19.4
F6RFD5;P60981-2;P60981	F6RFD5;P60981-2;P60981	1;1;1	1;1;1	1;1;1	Destrin	DSTN	tr|F6RFD5|F6RFD5_HUMAN Destrin OS=Homo sapiens OX=9606 GN=DSTN PE=1 SV=1;sp|P60981-2|DEST_HUMAN Isoform 2 of Destrin OS=Homo sapiens OX=9606 GN=DSTN;sp|P60981|DEST_HUMAN Destrin OS=Homo sapiens OX=9606 GN=DSTN PE=1 SV=3	3	1	1	1	1	0	0	1	0	0	0	1	1	1	0	1	1	0	0	1	0	0	0	1	1	1	0	1	1	0	0	1	0	0	0	1	1	1	0	1	8.1	8.1
P46940;H0YLE8;A0A0J9YXZ5;A0A087WWP1	P46940;H0YLE8;A0A0J9YXZ5	8;6;5;2	8;6;5;2	8;6;5;2	Ras GTPase-activating-like protein IQGAP1	IQGAP1	sp|P46940|IQGA1_HUMAN Ras GTPase-activating-like protein IQGAP1 OS=Homo sapiens OX=9606 GN=IQGAP1 PE=1 SV=1;tr|H0YLE8|H0YLE8_HUMAN Ras GTPase-activating-like protein IQGAP1 OS=Homo sapiens OX=9606 GN=IQGAP1 PE=1 SV=1;tr|A0A0J9YXZ5|A0A0J9YXZ5_HUMAN Ras GTPa	4	8	8	8	0	1	4	1	0	0	0	0	0	0	4	2	0	1	4	1	0	0	0	0	0	0	4	2	0	1	4	1	0	0	0	0	0	0	4	2	6.6	6.6
P51665;H3BNT7;H3BTM8	P51665;H3BNT7;H3BTM8	4;2;2	4;2;2	4;2;2	26S proteasome non-ATPase regulatory subunit 7	PSMD7	sp|P51665|PSMD7_HUMAN 26S proteasome non-ATPase regulatory subunit 7 OS=Homo sapiens OX=9606 GN=PSMD7 PE=1 SV=2;tr|H3BNT7|H3BNT7_HUMAN 26S proteasome non-ATPase regulatory subunit 7 OS=Homo sapiens OX=9606 GN=PSMD7 PE=1 SV=1;tr|H3BTM8|H3BTM8_HUMAN 26S prot	3	4	4	4	0	1	2	1	0	0	1	1	0	1	0	0	0	1	2	1	0	0	1	1	0	1	0	0	0	1	2	1	0	0	1	1	0	1	0	0	19.4	19.4
P52756;C9JFQ5;P52756-4;P52756-2;P52756-5;C9J9P7	P52756	9;2;2;2;2;1	4;2;2;2;2;1	4;2;2;2;2;1	RNA-binding protein 5	RBM5	sp|P52756|RBM5_HUMAN RNA-binding protein 5 OS=Homo sapiens OX=9606 GN=RBM5 PE=1 SV=2	6	9	4	4	2	2	4	4	3	4	6	2	5	4	4	3	0	0	0	1	0	0	2	0	2	1	2	0	0	0	0	1	0	0	2	0	2	1	2	0	10.2	6.1
B4DLN1;Q9UBX3;Q9UBX3-2;F6RGN5;I3L1E8	B4DLN1;Q9UBX3;Q9UBX3-2;F6RGN5	6;6;6;4;2	6;6;6;4;2	6;6;6;4;2	Mitochondrial dicarboxylate carrier	SLC25A10	tr|B4DLN1|B4DLN1_HUMAN cDNA FLJ60124, highly similar to Mitochondrial dicarboxylate carrier OS=Homo sapiens OX=9606 PE=2 SV=1;sp|Q9UBX3|DIC_HUMAN Mitochondrial dicarboxylate carrier OS=Homo sapiens OX=9606 GN=SLC25A10 PE=1 SV=2;sp|Q9UBX3-2|DIC_HUMAN Isofor	5	6	6	6	0	0	3	1	0	0	0	0	0	4	1	1	0	0	3	1	0	0	0	0	0	4	1	1	0	0	3	1	0	0	0	0	0	4	1	1	17.6	17.6
P48201	P48201	2	2	2	ATP synthase F(0) complex subunit C3, mitochondrial	ATP5G3	sp|P48201|AT5G3_HUMAN ATP synthase F(0) complex subunit C3, mitochondrial OS=Homo sapiens OX=9606 GN=ATP5MC3 PE=1 SV=1	1	2	2	2	0	0	0	0	0	0	0	0	0	0	2	0	0	0	0	0	0	0	0	0	0	0	2	0	0	0	0	0	0	0	0	0	0	0	2	0	21.1	21.1
P53999	P53999	2	2	2	Activated RNA polymerase II transcriptional coactivator p15	SUB1	sp|P53999|TCP4_HUMAN Activated RNA polymerase II transcriptional coactivator p15 OS=Homo sapiens OX=9606 GN=SUB1 PE=1 SV=3	1	2	2	2	0	0	0	2	1	0	1	2	2	2	1	1	0	0	0	2	1	0	1	2	2	2	1	1	0	0	0	2	1	0	1	2	2	2	1	1	15.7	15.7
P29508;P29508-2;H0Y5H9;P48594;C9JZ65	P29508;P29508-2;H0Y5H9;P48594	7;6;4;4;1	7;6;4;4;1	7;6;4;4;1	Serpin B3;Serpin B4	SERPINB3;SERPINB4	sp|P29508|SPB3_HUMAN Serpin B3 OS=Homo sapiens OX=9606 GN=SERPINB3 PE=1 SV=2;sp|P29508-2|SPB3_HUMAN Isoform 2 of Serpin B3 OS=Homo sapiens OX=9606 GN=SERPINB3;tr|H0Y5H9|H0Y5H9_HUMAN Serpin B4 (Fragment) OS=Homo sapiens OX=9606 GN=SERPINB4 PE=1 SV=1;sp|P485	5	7	7	7	0	0	0	0	0	0	0	7	0	0	1	0	0	0	0	0	0	0	0	7	0	0	1	0	0	0	0	0	0	0	0	7	0	0	1	0	21.5	21.5
Q8NBP7	Q8NBP7	1	1	1	Proprotein convertase subtilisin/kexin type 9	PCSK9	sp|Q8NBP7|PCSK9_HUMAN Proprotein convertase subtilisin/kexin type 9 OS=Homo sapiens OX=9606 GN=PCSK9 PE=1 SV=3	1	1	1	1	0	0	0	0	0	0	0	0	0	1	1	0	0	0	0	0	0	0	0	0	0	1	1	0	0	0	0	0	0	0	0	0	0	1	1	0	2.9	2.9
Q5T8U5;B7Z1G8;O15260-2;O15260	Q5T8U5;B7Z1G8;O15260-2;O15260	1;1;1;1	1;1;1;1	1;1;1;1	Surfeit locus protein 4	SURF4	tr|Q5T8U5|Q5T8U5_HUMAN Surfeit 4 OS=Homo sapiens OX=9606 GN=SURF4 PE=1 SV=1;tr|B7Z1G8|B7Z1G8_HUMAN Surfeit 4, isoform CRA_b OS=Homo sapiens OX=9606 GN=SURF4 PE=1 SV=1;sp|O15260-2|SURF4_HUMAN Isoform 2 of Surfeit locus protein 4 OS=Homo sapiens OX=9606 GN=S	4	1	1	1	0	1	1	0	0	0	0	0	1	1	1	1	0	1	1	0	0	0	0	0	1	1	1	1	0	1	1	0	0	0	0	0	1	1	1	1	5.4	5.4
A0A0G2JJD3;O95870;O95870-2;A0A0G2JI89;F2Z3G6;F2Z3H2	A0A0G2JJD3;O95870;O95870-2	6;6;5;2;1;1	6;6;5;2;1;1	6;6;5;2;1;1	Abhydrolase domain-containing protein 16A	ABHD16A	tr|A0A0G2JJD3|A0A0G2JJD3_HUMAN HLA-B associated transcript 5, isoform CRA_b OS=Homo sapiens OX=9606 GN=ABHD16A PE=1 SV=1;sp|O95870|ABHGA_HUMAN Phosphatidylserine lipase ABHD16A OS=Homo sapiens OX=9606 GN=ABHD16A PE=1 SV=3;sp|O95870-2|ABHGA_HUMAN Isoform 2	6	6	6	6	0	0	0	0	0	0	2	0	0	2	4	0	0	0	0	0	0	0	2	0	0	2	4	0	0	0	0	0	0	0	2	0	0	2	4	0	11.8	11.8
O00391;H0Y5Z8;A8MXT8;O00391-2	O00391;H0Y5Z8	3;2;1;1	3;2;1;1	3;2;1;1	Sulfhydryl oxidase 1	QSOX1	sp|O00391|QSOX1_HUMAN Sulfhydryl oxidase 1 OS=Homo sapiens OX=9606 GN=QSOX1 PE=1 SV=3;tr|H0Y5Z8|H0Y5Z8_HUMAN Sulfhydryl oxidase 1 (Fragment) OS=Homo sapiens OX=9606 GN=QSOX1 PE=1 SV=1	4	3	3	3	0	0	0	0	0	0	0	0	1	1	2	0	0	0	0	0	0	0	0	0	1	1	2	0	0	0	0	0	0	0	0	0	1	1	2	0	5.8	5.8
O43462;B9ZVQ3	O43462;B9ZVQ3	3;2	3;2	3;2	Membrane-bound transcription factor site-2 protease	MBTPS2	sp|O43462|MBTP2_HUMAN Membrane-bound transcription factor site-2 protease OS=Homo sapiens OX=9606 GN=MBTPS2 PE=1 SV=1;tr|B9ZVQ3|B9ZVQ3_HUMAN Membrane-bound transcription factor site-2 protease OS=Homo sapiens OX=9606 GN=MBTPS2 PE=1 SV=1	2	3	3	3	0	0	0	0	0	0	2	0	2	0	1	0	0	0	0	0	0	0	2	0	2	0	1	0	0	0	0	0	0	0	2	0	2	0	1	0	8.7	8.7
P60604-2;P60604	P60604-2;P60604	3;3	3;3	3;3	Ubiquitin-conjugating enzyme E2 G2	UBE2G2	sp|P60604-2|UB2G2_HUMAN Isoform 2 of Ubiquitin-conjugating enzyme E2 G2 OS=Homo sapiens OX=9606 GN=UBE2G2;sp|P60604|UB2G2_HUMAN Ubiquitin-conjugating enzyme E2 G2 OS=Homo sapiens OX=9606 GN=UBE2G2 PE=1 SV=1	2	3	3	3	0	0	0	1	0	0	1	0	0	1	1	1	0	0	0	1	0	0	1	0	0	1	1	1	0	0	0	1	0	0	1	0	0	1	1	1	40.1	40.1
A0A3B3ISZ5;A0A3B3IRI3;A0A3B3ITE1;A0A1B0GTW1;A0A2R8YDH4;Q9UDY2-6;Q9UDY2-3;Q9UDY2;Q9UDY2-7;A0A3B3IRV6;A0A3B3ISF1;A0A3B3IU51;Q9UDY2-5;Q9UDY2-4;Q9UDY2-2;A0A3B3IT83;U3KQJ2;A0A3B3IU26;B1AN86;A0A3B3IS03	A0A3B3ISZ5;A0A3B3IRI3;A0A3B3ITE1;A0A1B0GTW1;A0A2R8YDH4;Q9UDY2-6;Q9UDY2-3;Q9UDY2;Q9UDY2-7;A0A3B3IRV6;A0A3B3ISF1;A0A3B3IU51;Q9UDY2-5;Q9UDY2-4;Q9UDY2-2;A0A3B3IT83	5;5;5;5;5;5;5;5;5;4;4;4;4;4;4;3;1;1;1;1	5;5;5;5;5;5;5;5;5;4;4;4;4;4;4;3;1;1;1;1	5;5;5;5;5;5;5;5;5;4;4;4;4;4;4;3;1;1;1;1	Tight junction protein ZO-2	TJP2	tr|A0A3B3ISZ5|A0A3B3ISZ5_HUMAN Tight junction protein ZO-2 OS=Homo sapiens OX=9606 GN=TJP2 PE=1 SV=1;tr|A0A3B3IRI3|A0A3B3IRI3_HUMAN Tight junction protein ZO-2 OS=Homo sapiens OX=9606 GN=TJP2 PE=1 SV=1;tr|A0A3B3ITE1|A0A3B3ITE1_HUMAN Tight junction protein	20	5	5	5	0	0	3	1	1	1	1	1	2	1	2	0	0	0	3	1	1	1	1	1	2	1	2	0	0	0	3	1	1	1	1	1	2	1	2	0	4.5	4.5
O00487	O00487	1	1	1	26S proteasome non-ATPase regulatory subunit 14	PSMD14	sp|O00487|PSDE_HUMAN 26S proteasome non-ATPase regulatory subunit 14 OS=Homo sapiens OX=9606 GN=PSMD14 PE=1 SV=1	1	1	1	1	1	1	1	1	1	1	1	1	1	1	1	1	1	1	1	1	1	1	1	1	1	1	1	1	1	1	1	1	1	1	1	1	1	1	1	1	4.2	4.2
E9PF10;O75694-2;O75694	E9PF10;O75694-2;O75694	6;6;6	6;6;6	6;6;6	Nuclear pore complex protein Nup155	NUP155	tr|E9PF10|E9PF10_HUMAN Nuclear pore complex protein Nup155 OS=Homo sapiens OX=9606 GN=NUP155 PE=1 SV=1;sp|O75694-2|NU155_HUMAN Isoform 2 of Nuclear pore complex protein Nup155 OS=Homo sapiens OX=9606 GN=NUP155;sp|O75694|NU155_HUMAN Nuclear pore complex pro	3	6	6	6	0	0	3	3	0	0	2	4	3	0	0	0	0	0	3	3	0	0	2	4	3	0	0	0	0	0	3	3	0	0	2	4	3	0	0	0	6.1	6.1
A0A087WYY5;F8VR82;F8VYE8;P36873;P36873-2;F8W0W8	A0A087WYY5;F8VR82;F8VYE8;P36873;P36873-2;F8W0W8	3;3;3;3;3;2	3;3;3;3;3;2	2;2;2;2;2;1	Serine/threonine-protein phosphatase;Serine/threonine-protein phosphatase PP1-gamma catalytic subunit	PPP1CC	tr|A0A087WYY5|A0A087WYY5_HUMAN Serine/threonine-protein phosphatase OS=Homo sapiens OX=9606 GN=PPP1CC PE=1 SV=1;tr|F8VR82|F8VR82_HUMAN Serine/threonine-protein phosphatase OS=Homo sapiens OX=9606 GN=PPP1CC PE=1 SV=1;tr|F8VYE8|F8VYE8_HUMAN Serine/threonine-	6	3	3	2	0	1	0	1	0	0	0	2	2	0	1	0	0	1	0	1	0	0	0	2	2	0	1	0	0	1	0	1	0	0	0	2	1	0	1	0	24.3	24.3
D6RCF4;Q8N5K1	D6RCF4;Q8N5K1	1;1	1;1	1;1	CDGSH iron-sulfur domain-containing protein 2	CISD2	tr|D6RCF4|D6RCF4_HUMAN CDGSH iron-sulfur domain-containing protein 2 OS=Homo sapiens OX=9606 GN=CISD2 PE=1 SV=1;sp|Q8N5K1|CISD2_HUMAN CDGSH iron-sulfur domain-containing protein 2 OS=Homo sapiens OX=9606 GN=CISD2 PE=1 SV=1	2	1	1	1	0	0	0	0	0	0	0	1	1	1	1	0	0	0	0	0	0	0	0	1	1	1	1	0	0	0	0	0	0	0	0	1	1	1	1	0	9.7	9.7
Q9NYU1;A0A087WYR2;A6NP03;A0A1W2PQ18;E7EMU6;Q9NYU1-2	Q9NYU1	4;1;1;1;1;1	4;1;1;1;1;1	4;1;1;1;1;1	UDP-glucose:glycoprotein glucosyltransferase 2	UGGT2	sp|Q9NYU1|UGGG2_HUMAN UDP-glucose:glycoprotein glucosyltransferase 2 OS=Homo sapiens OX=9606 GN=UGGT2 PE=1 SV=4	6	4	4	4	0	0	3	3	0	0	0	0	1	0	1	0	0	0	3	3	0	0	0	0	1	0	1	0	0	0	3	3	0	0	0	0	1	0	1	0	3.6	3.6
O14646-2;O14646	O14646-2;O14646	3;3	3;3	3;3	Chromodomain-helicase-DNA-binding protein 1	CHD1	sp|O14646-2|CHD1_HUMAN Isoform 2 of Chromodomain-helicase-DNA-binding protein 1 OS=Homo sapiens OX=9606 GN=CHD1;sp|O14646|CHD1_HUMAN Chromodomain-helicase-DNA-binding protein 1 OS=Homo sapiens OX=9606 GN=CHD1 PE=1 SV=2	2	3	3	3	0	0	1	0	0	0	2	1	1	1	2	0	0	0	1	0	0	0	2	1	1	1	2	0	0	0	1	0	0	0	2	1	1	1	2	0	2.4	2.4
Q99436	Q99436	1	1	1	Proteasome subunit beta type-7	PSMB7	sp|Q99436|PSB7_HUMAN Proteasome subunit beta type-7 OS=Homo sapiens OX=9606 GN=PSMB7 PE=1 SV=1	1	1	1	1	0	0	0	1	0	0	0	0	1	1	0	0	0	0	0	1	0	0	0	0	1	1	0	0	0	0	0	1	0	0	0	0	1	1	0	0	6.9	6.9
Q5QNY5;H0YJ60;P40855-5;P40855;H0YDY4;G3V3G9	Q5QNY5;H0YJ60;P40855-5;P40855;H0YDY4;G3V3G9	4;4;4;4;3;3	4;4;4;4;3;3	4;4;4;4;3;3	Peroxisomal biogenesis factor 19	PEX19	tr|Q5QNY5|Q5QNY5_HUMAN Peroxisomal biogenesis factor 19 (Fragment) OS=Homo sapiens OX=9606 GN=PEX19 PE=1 SV=1;tr|H0YJ60|H0YJ60_HUMAN Uncharacterized protein (Fragment) OS=Homo sapiens OX=9606 PE=1 SV=1;sp|P40855-5|PEX19_HUMAN Isoform 5 of Peroxisomal bioge	6	4	4	4	0	2	0	0	0	0	0	0	0	0	0	3	0	2	0	0	0	0	0	0	0	0	0	3	0	2	0	0	0	0	0	0	0	0	0	3	18.7	18.7
P62701	P62701	3	3	3	40S ribosomal protein S4, X isoform	RPS4X	sp|P62701|RS4X_HUMAN 40S ribosomal protein S4, X isoform OS=Homo sapiens OX=9606 GN=RPS4X PE=1 SV=2	1	3	3	3	1	0	0	0	1	1	1	1	3	2	1	0	1	0	0	0	1	1	1	1	3	2	1	0	1	0	0	0	1	1	1	1	3	2	1	0	16	16
P52597;A0A1B0GW42	P52597	6;2	4;2	4;2	Heterogeneous nuclear ribonucleoprotein F;Heterogeneous nuclear ribonucleoprotein F, N-terminally processed	HNRNPF	sp|P52597|HNRPF_HUMAN Heterogeneous nuclear ribonucleoprotein F OS=Homo sapiens OX=9606 GN=HNRNPF PE=1 SV=3	2	6	4	4	0	2	4	3	0	3	2	4	2	2	1	1	0	1	3	2	0	2	0	3	1	1	0	0	0	1	3	2	0	2	0	3	1	1	0	0	19.5	13
D6RAN4;P32969;H0Y9R4;H0Y9V9;E7ESE0;A0A2R8Y5Y7	D6RAN4;P32969;H0Y9R4;H0Y9V9;E7ESE0;A0A2R8Y5Y7	2;2;1;1;1;1	2;2;1;1;1;1	2;2;1;1;1;1	60S ribosomal protein L9	RPL9	tr|D6RAN4|D6RAN4_HUMAN 60S ribosomal protein L9 (Fragment) OS=Homo sapiens OX=9606 GN=RPL9 PE=1 SV=8;sp|P32969|RL9_HUMAN 60S ribosomal protein L9 OS=Homo sapiens OX=9606 GN=RPL9 PE=1 SV=1;tr|H0Y9R4|H0Y9R4_HUMAN 60S ribosomal protein L9 (Fragment) OS=Homo s	6	2	2	2	0	0	2	0	1	0	0	2	1	0	2	1	0	0	2	0	1	0	0	2	1	0	2	1	0	0	2	0	1	0	0	2	1	0	2	1	16	16
Q6ZUT6-2;Q6ZUT6-4;Q6ZUT6	Q6ZUT6-2;Q6ZUT6-4;Q6ZUT6	1;1;1	1;1;1	1;1;1	Uncharacterized protein C15orf52	C15orf52	sp|Q6ZUT6-2|CCD9B_HUMAN Isoform 2 of Coiled-coil domain-containing protein 9B OS=Homo sapiens OX=9606 GN=CCDC9B;sp|Q6ZUT6-4|CCD9B_HUMAN Isoform 4 of Coiled-coil domain-containing protein 9B OS=Homo sapiens OX=9606 GN=CCDC9B;sp|Q6ZUT6|CCD9B_HUMAN Coiled-coi	3	1	1	1	0	0	0	1	0	0	0	0	1	0	0	0	0	0	0	1	0	0	0	0	1	0	0	0	0	0	0	1	0	0	0	0	1	0	0	0	3.1	3.1
A2IDA3;P29372-5;P29372-4;P29372-2;P29372	A2IDA3;P29372-5;P29372-4;P29372-2;P29372	5;5;5;5;5	5;5;5;5;5	5;5;5;5;5	DNA-3-methyladenine glycosylase	MPG	tr|A2IDA3|A2IDA3_HUMAN DNA-3-methyladenine glycosylase (Fragment) OS=Homo sapiens OX=9606 GN=MPG PE=1 SV=1;sp|P29372-5|3MG_HUMAN Isoform 4 of DNA-3-methyladenine glycosylase OS=Homo sapiens OX=9606 GN=MPG;sp|P29372-4|3MG_HUMAN Isoform 3 of DNA-3-methyladen	5	5	5	5	0	2	2	2	0	0	1	0	2	2	4	1	0	2	2	2	0	0	1	0	2	2	4	1	0	2	2	2	0	0	1	0	2	2	4	1	28.7	28.7
E5RI99;P62888;A0A0B4J213;E5RJH3;A0A0C4DH44	E5RI99;P62888;A0A0B4J213;E5RJH3;A0A0C4DH44	2;2;1;1;1	2;2;1;1;1	2;2;1;1;1	60S ribosomal protein L30	RPL30	tr|E5RI99|E5RI99_HUMAN 60S ribosomal protein L30 (Fragment) OS=Homo sapiens OX=9606 GN=RPL30 PE=1 SV=1;sp|P62888|RL30_HUMAN 60S ribosomal protein L30 OS=Homo sapiens OX=9606 GN=RPL30 PE=1 SV=2;tr|A0A0B4J213|A0A0B4J213_HUMAN 60S ribosomal protein L30 OS=Hom	5	2	2	2	1	0	0	0	1	1	1	1	2	1	2	0	1	0	0	0	1	1	1	1	2	1	2	0	1	0	0	0	1	1	1	1	2	1	2	0	24.6	24.6
E9PBS1;P22234;P22234-2;D6RF62	E9PBS1;P22234;P22234-2;D6RF62	3;3;3;2	3;3;3;2	3;3;3;2	Multifunctional protein ADE2;Phosphoribosylaminoimidazole-succinocarboxamide synthase;Phosphoribosylaminoimidazole carboxylase	PAICS	tr|E9PBS1|E9PBS1_HUMAN Multifunctional protein ADE2 (Fragment) OS=Homo sapiens OX=9606 GN=PAICS PE=1 SV=1;sp|P22234|PUR6_HUMAN Multifunctional protein ADE2 OS=Homo sapiens OX=9606 GN=PAICS PE=1 SV=3;sp|P22234-2|PUR6_HUMAN Isoform 2 of Multifunctional prote	4	3	3	3	0	0	3	2	0	0	0	2	1	2	3	0	0	0	3	2	0	0	0	2	1	2	3	0	0	0	3	2	0	0	0	2	1	2	3	0	9.2	9.2
P21731;P21731-2	P21731;P21731-2	2;1	2;1	2;1	Thromboxane A2 receptor	TBXA2R	sp|P21731|TA2R_HUMAN Thromboxane A2 receptor OS=Homo sapiens OX=9606 GN=TBXA2R PE=1 SV=3;sp|P21731-2|TA2R_HUMAN Isoform 2 of Thromboxane A2 receptor OS=Homo sapiens OX=9606 GN=TBXA2R	2	2	2	2	0	0	0	0	0	0	1	1	1	1	2	0	0	0	0	0	0	0	1	1	1	1	2	0	0	0	0	0	0	0	1	1	1	1	2	0	7	7
Q5JZB8;Q9BPZ2;Q99865	Q5JZB8;Q9BPZ2;Q99865	3;3;3	3;3;3	2;2;2	Spindlin-2B;Spindlin-2A	SPIN2B;SPIN2A	tr|Q5JZB8|Q5JZB8_HUMAN Spindlin-2B (Fragment) OS=Homo sapiens OX=9606 GN=SPIN2B PE=1 SV=1;sp|Q9BPZ2|SPI2B_HUMAN Spindlin-2B OS=Homo sapiens OX=9606 GN=SPIN2B PE=1 SV=1;sp|Q99865|SPI2A_HUMAN Spindlin-2A OS=Homo sapiens OX=9606 GN=SPIN2A PE=1 SV=3	3	3	3	2	0	2	1	1	0	0	0	0	1	1	1	0	0	2	1	1	0	0	0	0	1	1	1	0	0	2	0	1	0	0	0	0	1	1	1	0	19	19
Q9BPX3;H0Y9Z8;D6RA93	Q9BPX3	6;2;1	6;2;1	6;2;1	Condensin complex subunit 3	NCAPG	sp|Q9BPX3|CND3_HUMAN Condensin complex subunit 3 OS=Homo sapiens OX=9606 GN=NCAPG PE=1 SV=1	3	6	6	6	0	2	1	3	0	0	0	1	3	1	3	1	0	2	1	3	0	0	0	1	3	1	3	1	0	2	1	3	0	0	0	1	3	1	3	1	7.2	7.2
H7C0X4;C9J7S5;Q92685-2;Q92685	H7C0X4;C9J7S5;Q92685-2;Q92685	4;4;4;4	4;4;4;4	4;4;4;4	Dol-P-Man:Man(5)GlcNAc(2)-PP-Dol alpha-1,3-mannosyltransferase	ALG3	tr|H7C0X4|H7C0X4_HUMAN Dol-P-Man:Man(5)GlcNAc(2)-PP-Dol alpha-1,3-mannosyltransferase (Fragment) OS=Homo sapiens OX=9606 GN=ALG3 PE=1 SV=1;tr|C9J7S5|C9J7S5_HUMAN Dol-P-Man:Man(5)GlcNAc(2)-PP-Dol alpha-1,3-mannosyltransferase OS=Homo sapiens OX=9606 GN=ALG3	4	4	4	4	0	0	0	1	0	0	1	0	3	1	1	0	0	0	0	1	0	0	1	0	3	1	1	0	0	0	0	1	0	0	1	0	3	1	1	0	7.7	7.7
Q7L1W4;Q5VWA0;E9PJS7;E9PL08;E9PMF9;E9PJ89	Q7L1W4;Q5VWA0;E9PJS7;E9PL08;E9PMF9	6;3;3;3;3;1	6;3;3;3;3;1	6;3;3;3;3;1	Volume-regulated anion channel subunit LRRC8D	LRRC8D	sp|Q7L1W4|LRC8D_HUMAN Volume-regulated anion channel subunit LRRC8D OS=Homo sapiens OX=9606 GN=LRRC8D PE=1 SV=1;tr|Q5VWA0|Q5VWA0_HUMAN Volume-regulated anion channel subunit LRRC8D (Fragment) OS=Homo sapiens OX=9606 GN=LRRC8D PE=1 SV=8;tr|E9PJS7|E9PJS7_HUM	6	6	6	6	0	0	0	0	0	0	0	0	6	0	2	0	0	0	0	0	0	0	0	0	6	0	2	0	0	0	0	0	0	0	0	0	6	0	2	0	10.8	10.8
G3V4W0;B4DY08;B2R5W2;G3V4C1;P07910-4;P07910-2;G3V2D6;G3V576;G3V2Q1;P07910;G3V5X6;G3V3K6;G3V251;G3V555;G3V5V7;G3V575;P07910-3;B4DSU6;A0A0G2JPF8;A0A0G2JNQ3;P0DMR1;O60812;B7ZW38;B2RXH8	G3V4W0;B4DY08;B2R5W2;G3V4C1;P07910-4;P07910-2;G3V2D6;G3V576;G3V2Q1;P07910;G3V5X6;G3V3K6;G3V251;G3V555;G3V5V7;G3V575;P07910-3	4;4;4;4;4;4;3;3;3;3;2;2;2;2;2;2;2;1;1;1;1;1;1;1	4;4;4;4;4;4;3;3;3;3;2;2;2;2;2;2;2;1;1;1;1;1;1;1	4;4;4;4;4;4;3;3;3;3;2;2;2;2;2;2;2;1;1;1;1;1;1;1	Heterogeneous nuclear ribonucleoproteins C1/C2	HNRNPC	tr|G3V4W0|G3V4W0_HUMAN Heterogeneous nuclear ribonucleoproteins C1/C2 (Fragment) OS=Homo sapiens OX=9606 GN=HNRNPC PE=1 SV=1;tr|B4DY08|B4DY08_HUMAN Heterogeneous nuclear ribonucleoproteins C1/C2 OS=Homo sapiens OX=9606 GN=HNRNPC PE=1 SV=1;tr|B2R5W2|B2R5W2_	24	4	4	4	0	0	0	0	0	0	0	4	0	0	0	0	0	0	0	0	0	0	0	4	0	0	0	0	0	0	0	0	0	0	0	4	0	0	0	0	19.5	19.5
Q14847;Q14847-2;K7ESD6;F6S2S5;C9J9W2;Q14847-3	Q14847;Q14847-2;K7ESD6;F6S2S5	3;3;2;2;1;1	3;3;2;2;1;1	3;3;2;2;1;1	LIM and SH3 domain protein 1	LASP1	sp|Q14847|LASP1_HUMAN LIM and SH3 domain protein 1 OS=Homo sapiens OX=9606 GN=LASP1 PE=1 SV=2;sp|Q14847-2|LASP1_HUMAN Isoform 2 of LIM and SH3 domain protein 1 OS=Homo sapiens OX=9606 GN=LASP1;tr|K7ESD6|K7ESD6_HUMAN LIM and SH3 domain protein 1 OS=Homo sap	6	3	3	3	0	0	0	0	0	0	0	3	2	0	0	0	0	0	0	0	0	0	0	3	2	0	0	0	0	0	0	0	0	0	0	3	2	0	0	0	11.1	11.1
Q9HCN8	Q9HCN8	2	2	2	Stromal cell-derived factor 2-like protein 1	SDF2L1	sp|Q9HCN8|SDF2L_HUMAN Stromal cell-derived factor 2-like protein 1 OS=Homo sapiens OX=9606 GN=SDF2L1 PE=1 SV=2	1	2	2	2	0	0	1	1	0	0	1	0	1	0	1	0	0	0	1	1	0	0	1	0	1	0	1	0	0	0	1	1	0	0	1	0	1	0	1	0	19.9	19.9
A0A087WV05;Q99417	A0A087WV05;Q99417	1;1	1;1	1;1	C-Myc-binding protein	MYCBP	tr|A0A087WV05|A0A087WV05_HUMAN Uncharacterized protein OS=Homo sapiens OX=9606 PE=4 SV=1;sp|Q99417|MYCBP_HUMAN c-Myc-binding protein OS=Homo sapiens OX=9606 GN=MYCBP PE=1 SV=3	2	1	1	1	0	0	0	0	1	0	1	0	1	0	1	0	0	0	0	0	1	0	1	0	1	0	1	0	0	0	0	0	1	0	1	0	1	0	1	0	10	10
P33176;A0A0G2JMZ6;J3KNA1;O60282;Q12840;C9JWB9;O60282-2	P33176	5;2;2;2;2;1;1	5;2;2;2;2;1;1	5;2;2;2;2;1;1	Kinesin-1 heavy chain	KIF5B	sp|P33176|KINH_HUMAN Kinesin-1 heavy chain OS=Homo sapiens OX=9606 GN=KIF5B PE=1 SV=1	7	5	5	5	0	0	4	0	1	1	1	1	1	1	3	0	0	0	4	0	1	1	1	1	1	1	3	0	0	0	4	0	1	1	1	1	1	1	3	0	6.5	6.5
P62753;A2A3R5;A2A3R7	P62753;A2A3R5	3;2;1	3;2;1	3;2;1	40S ribosomal protein S6	RPS6	sp|P62753|RS6_HUMAN 40S ribosomal protein S6 OS=Homo sapiens OX=9606 GN=RPS6 PE=1 SV=1;tr|A2A3R5|A2A3R5_HUMAN 40S ribosomal protein S6 OS=Homo sapiens OX=9606 GN=RPS6 PE=1 SV=1	3	3	3	3	1	2	1	0	1	1	1	2	0	0	0	1	1	2	1	0	1	1	1	2	0	0	0	1	1	2	1	0	1	1	1	2	0	0	0	1	13.7	13.7
Q9NYU2-2;Q9NYU2;H7BZG0	Q9NYU2-2;Q9NYU2	6;6;1	6;6;1	6;6;1	UDP-glucose:glycoprotein glucosyltransferase 1	UGGT1	sp|Q9NYU2-2|UGGG1_HUMAN Isoform 2 of UDP-glucose:glycoprotein glucosyltransferase 1 OS=Homo sapiens OX=9606 GN=UGGT1;sp|Q9NYU2|UGGG1_HUMAN UDP-glucose:glycoprotein glucosyltransferase 1 OS=Homo sapiens OX=9606 GN=UGGT1 PE=1 SV=3	3	6	6	6	0	0	1	1	0	0	0	2	4	3	6	1	0	0	1	1	0	0	0	2	4	3	6	1	0	0	1	1	0	0	0	2	4	3	6	1	5.2	5.2
P49720;A0A087WXQ8;A0A087WY10;A0A087WUL2	P49720;A0A087WXQ8;A0A087WY10;A0A087WUL2	4;3;3;3	4;3;3;3	4;3;3;3	Proteasome subunit beta type-3	PSMB3	sp|P49720|PSB3_HUMAN Proteasome subunit beta type-3 OS=Homo sapiens OX=9606 GN=PSMB3 PE=1 SV=2;tr|A0A087WXQ8|A0A087WXQ8_HUMAN Proteasome subunit beta type-3 OS=Homo sapiens OX=9606 GN=PSMB3 PE=1 SV=1;tr|A0A087WY10|A0A087WY10_HUMAN Proteasome subunit beta t	4	4	4	4	0	3	3	1	0	0	0	0	1	0	0	1	0	3	3	1	0	0	0	0	1	0	0	1	0	3	3	1	0	0	0	0	1	0	0	1	26.8	26.8
Q5JR95;P62241	Q5JR95;P62241	3;3	3;3	3;3	40S ribosomal protein S8	RPS8	tr|Q5JR95|Q5JR95_HUMAN 40S ribosomal protein S8 OS=Homo sapiens OX=9606 GN=RPS8 PE=1 SV=1;sp|P62241|RS8_HUMAN 40S ribosomal protein S8 OS=Homo sapiens OX=9606 GN=RPS8 PE=1 SV=2	2	3	3	3	0	1	0	1	0	2	1	2	2	1	0	0	0	1	0	1	0	2	1	2	2	1	0	0	0	1	0	1	0	2	1	2	2	1	0	0	22.3	22.3
F8WAX7;F6XHT0;Q9Y6D0	F8WAX7;F6XHT0;Q9Y6D0	1;1;1	1;1;1	1;1;1	Selenoprotein K	SELK	tr|F8WAX7|F8WAX7_HUMAN Selenoprotein K OS=Homo sapiens OX=9606 GN=SELENOK PE=1 SV=1;tr|F6XHT0|F6XHT0_HUMAN Selenoprotein K OS=Homo sapiens OX=9606 GN=SELENOK PE=1 SV=1;sp|Q9Y6D0|SELK_HUMAN Selenoprotein K OS=Homo sapiens OX=9606 GN=SELENOK PE=1 SV=3	3	1	1	1	0	1	0	0	0	1	1	0	1	1	1	1	0	1	0	0	0	1	1	0	1	1	1	1	0	1	0	0	0	1	1	0	1	1	1	1	16.7	16.7
Q8N6L1;Q8N6L1-2	Q8N6L1;Q8N6L1-2	1;1	1;1	1;1	Keratinocyte-associated protein 2	KRTCAP2	sp|Q8N6L1|KTAP2_HUMAN Keratinocyte-associated protein 2 OS=Homo sapiens OX=9606 GN=KRTCAP2 PE=1 SV=2;sp|Q8N6L1-2|KTAP2_HUMAN Isoform 2 of Keratinocyte-associated protein 2 OS=Homo sapiens OX=9606 GN=KRTCAP2	2	1	1	1	0	1	0	1	0	0	0	0	1	1	1	0	0	1	0	1	0	0	0	0	1	1	1	0	0	1	0	1	0	0	0	0	1	1	1	0	12.5	12.5
A0A087WUX6;A0A087WX59;Q16186	A0A087WUX6;A0A087WX59;Q16186	2;2;2	2;2;2	2;2;2	Proteasomal ubiquitin receptor ADRM1	ADRM1	tr|A0A087WUX6|A0A087WUX6_HUMAN Proteasomal ubiquitin receptor ADRM1 (Fragment) OS=Homo sapiens OX=9606 GN=ADRM1 PE=1 SV=1;tr|A0A087WX59|A0A087WX59_HUMAN Proteasomal ubiquitin receptor ADRM1 OS=Homo sapiens OX=9606 GN=ADRM1 PE=1 SV=1;sp|Q16186|ADRM1_HUMAN P	3	2	2	2	0	0	0	0	1	1	2	0	1	2	1	1	0	0	0	0	1	1	2	0	1	2	1	1	0	0	0	0	1	1	2	0	1	2	1	1	17	17
G3V0E5;P02786	G3V0E5;P02786	4;4	4;4	4;4	Transferrin receptor protein 1;Transferrin receptor protein 1, serum form	TFRC	tr|G3V0E5|G3V0E5_HUMAN Transferrin receptor (P90, CD71), isoform CRA_c OS=Homo sapiens OX=9606 GN=TFRC PE=1 SV=1;sp|P02786|TFR1_HUMAN Transferrin receptor protein 1 OS=Homo sapiens OX=9606 GN=TFRC PE=1 SV=2	2	4	4	4	0	0	0	0	0	0	0	1	4	0	2	0	0	0	0	0	0	0	0	1	4	0	2	0	0	0	0	0	0	0	0	1	4	0	2	0	8.8	8.8
O15173;O15173-2	O15173;O15173-2	5;5	4;4	4;4	Membrane-associated progesterone receptor component 2	PGRMC2	sp|O15173|PGRC2_HUMAN Membrane-associated progesterone receptor component 2 OS=Homo sapiens OX=9606 GN=PGRMC2 PE=1 SV=1;sp|O15173-2|PGRC2_HUMAN Isoform 2 of Membrane-associated progesterone receptor component 2 OS=Homo sapiens OX=9606 GN=PGRMC2	2	5	4	4	0	0	0	0	0	0	0	4	2	2	3	0	0	0	0	0	0	0	0	3	2	2	2	0	0	0	0	0	0	0	0	3	2	2	2	0	26	22
C9JJT5;C9JU26;G3V325;P56134-4;P56134-3;P56134-2;P56134	C9JJT5;C9JU26;G3V325;P56134-4;P56134-3;P56134-2;P56134	2;2;2;2;2;2;2	2;2;2;2;2;2;2	2;2;2;2;2;2;2	ATP synthase subunit f, mitochondrial	ATP5J2-PTCD1;ATP5J2	tr|C9JJT5|C9JJT5_HUMAN ATP5MF-PTCD1 readthrough OS=Homo sapiens OX=9606 GN=ATP5MF-PTCD1 PE=4 SV=2;tr|C9JU26|C9JU26_HUMAN ATP synthase subunit f, mitochondrial OS=Homo sapiens OX=9606 GN=ATP5MF PE=1 SV=1;tr|G3V325|G3V325_HUMAN ATP5MF-PTCD1 readthrough OS=Ho	7	2	2	2	0	0	1	2	0	0	0	0	1	1	0	1	0	0	1	2	0	0	0	0	1	1	0	1	0	0	1	2	0	0	0	0	1	1	0	1	44.4	44.4
F8VX04;Q9H2H9;F8VX12	F8VX04;Q9H2H9;F8VX12	2;2;1	2;2;1	2;2;1	Sodium-coupled neutral amino acid transporter 1	SLC38A1	tr|F8VX04|F8VX04_HUMAN Sodium-coupled neutral amino acid transporter 1 OS=Homo sapiens OX=9606 GN=SLC38A1 PE=1 SV=1;sp|Q9H2H9|S38A1_HUMAN Sodium-coupled neutral amino acid transporter 1 OS=Homo sapiens OX=9606 GN=SLC38A1 PE=1 SV=1;tr|F8VX12|F8VX12_HUMAN So	3	2	2	2	0	0	0	0	0	0	1	1	1	0	1	0	0	0	0	0	0	0	1	1	1	0	1	0	0	0	0	0	0	0	1	1	1	0	1	0	8.9	8.9
Q96S66-4;Q96S66-3;Q96S66-2;Q96S66	Q96S66-4;Q96S66-3;Q96S66-2;Q96S66	3;3;3;3	3;3;3;3	3;3;3;3	Chloride channel CLIC-like protein 1	CLCC1	sp|Q96S66-4|CLCC1_HUMAN Isoform 4 of Chloride channel CLIC-like protein 1 OS=Homo sapiens OX=9606 GN=CLCC1;sp|Q96S66-3|CLCC1_HUMAN Isoform 3 of Chloride channel CLIC-like protein 1 OS=Homo sapiens OX=9606 GN=CLCC1;sp|Q96S66-2|CLCC1_HUMAN Isoform 2 of Chlor	4	3	3	3	0	0	1	1	0	0	1	2	2	0	1	0	0	0	1	1	0	0	1	2	2	0	1	0	0	0	1	1	0	0	1	2	2	0	1	0	11.2	11.2
C9J3L8;C9J5W0;A0A3B3IRT8;E9PAL7;C9IZQ1;P43307;P43307-2	C9J3L8;C9J5W0;A0A3B3IRT8;E9PAL7;C9IZQ1;P43307;P43307-2	3;3;3;3;3;3;2	3;3;3;3;3;3;2	3;3;3;3;3;3;2	Translocon-associated protein subunit alpha	SSR1	tr|C9J3L8|C9J3L8_HUMAN Translocon-associated protein subunit alpha OS=Homo sapiens OX=9606 GN=SSR1 PE=1 SV=1;tr|C9J5W0|C9J5W0_HUMAN Translocon-associated protein subunit alpha OS=Homo sapiens OX=9606 GN=SSR1 PE=1 SV=1;tr|A0A3B3IRT8|A0A3B3IRT8_HUMAN Translo	7	3	3	3	0	0	1	2	0	0	0	1	2	0	0	0	0	0	1	2	0	0	0	1	2	0	0	0	0	0	1	2	0	0	0	1	2	0	0	0	12.8	12.8
CON__Q3SX09;A8MUF7;F8W6P5;E9PEW8;A0A2R8Y7R2;E9PFT6;CON__P02070;A0A2R8Y7X9;P69892;P69891;P68871;P02100;P02042	CON__Q3SX09	3;1;1;1;1;1;1;1;1;1;1;1;1	3;1;1;1;1;1;1;1;1;1;1;1;1	3;1;1;1;1;1;1;1;1;1;1;1;1				13	3	3	3	0	2	3	2	0	0	1	3	3	2	3	0	0	2	3	2	0	0	1	3	3	2	3	0	0	2	3	2	0	0	1	3	3	2	3	0	18.9	18.9
F5GX77;Q9UI30-2;Q9UI30;F5GYQ2	F5GX77;Q9UI30-2;Q9UI30;F5GYQ2	2;2;2;1	2;2;2;1	2;2;2;1	Multifunctional methyltransferase subunit TRM112-like protein	TRMT112	tr|F5GX77|F5GX77_HUMAN Multifunctional methyltransferase subunit TRM112-like protein OS=Homo sapiens OX=9606 GN=TRMT112 PE=1 SV=1;sp|Q9UI30-2|TR112_HUMAN Isoform 2 of Multifunctional methyltransferase subunit TRM112-like protein OS=Homo sapiens OX=9606 GN=	4	2	2	2	1	1	2	2	1	1	1	1	1	1	0	1	1	1	2	2	1	1	1	1	1	1	0	1	1	1	2	2	1	1	1	1	1	1	0	1	25.5	25.5
E7ERL0;J3KPD9;Q32Q12;P22392;P15531;P15531-2;P22392-2;C9K028;F6XY72;E5RHP0;O60361	E7ERL0;J3KPD9;Q32Q12;P22392;P15531;P15531-2;P22392-2;C9K028;F6XY72;E5RHP0;O60361	2;2;2;2;2;2;2;1;1;1;1	2;2;2;2;2;2;2;1;1;1;1	2;2;2;2;2;2;2;1;1;1;1	Nucleoside diphosphate kinase;Nucleoside diphosphate kinase B;Nucleoside diphosphate kinase A;Putative nucleoside diphosphate kinase	NME1;NME2;NME1-NME2;NME2P1	tr|E7ERL0|E7ERL0_HUMAN Nucleoside diphosphate kinase A OS=Homo sapiens OX=9606 GN=NME1 PE=1 SV=1;tr|J3KPD9|J3KPD9_HUMAN NME1-NME2 readthrough OS=Homo sapiens OX=9606 GN=NME1-NME2 PE=1 SV=1;tr|Q32Q12|Q32Q12_HUMAN Nucleoside diphosphate kinase OS=Homo sapien	11	2	2	2	0	1	1	1	0	0	0	2	1	1	1	1	0	1	1	1	0	0	0	2	1	1	1	1	0	1	1	1	0	0	0	2	1	1	1	1	20.9	20.9
Q2TAA5;A0A3B3ISU2;A0A3B3ISP7;A0A3B3IS90	Q2TAA5;A0A3B3ISU2	4;2;1;1	4;2;1;1	4;2;1;1	GDP-Man:Man(3)GlcNAc(2)-PP-Dol alpha-1,2-mannosyltransferase	ALG11	sp|Q2TAA5|ALG11_HUMAN GDP-Man:Man(3)GlcNAc(2)-PP-Dol alpha-1,2-mannosyltransferase OS=Homo sapiens OX=9606 GN=ALG11 PE=1 SV=2;tr|A0A3B3ISU2|A0A3B3ISU2_HUMAN GDP-Man:Man(3)GlcNAc(2)-PP-Dol alpha-1,2-mannosyltransferase (Fragment) OS=Homo sapiens OX=9606 GN=	4	4	4	4	0	0	0	0	0	0	0	0	0	2	4	0	0	0	0	0	0	0	0	0	0	2	4	0	0	0	0	0	0	0	0	0	0	2	4	0	9.1	9.1
O75844	O75844	3	3	3	CAAX prenyl protease 1 homolog	ZMPSTE24	sp|O75844|FACE1_HUMAN CAAX prenyl protease 1 homolog OS=Homo sapiens OX=9606 GN=ZMPSTE24 PE=1 SV=2	1	3	3	3	0	0	0	1	0	2	0	0	2	1	2	0	0	0	0	1	0	2	0	0	2	1	2	0	0	0	0	1	0	2	0	0	2	1	2	0	8.6	8.6
O14974-5;O14974-4;O14974-3;O14974-2;O14974;H0YIS4;H0YHI8;A0A3B3ISH4;F8VZN8;H0YIM2;H0YIS3;A0A0U1RQZ1	O14974-5;O14974-4;O14974-3;O14974-2;O14974;H0YIS4;H0YHI8;A0A3B3ISH4;F8VZN8	5;5;5;5;5;3;3;3;3;2;2;1	5;5;5;5;5;3;3;3;3;2;2;1	5;5;5;5;5;3;3;3;3;2;2;1	Protein phosphatase 1 regulatory subunit 12A	PPP1R12A	sp|O14974-5|MYPT1_HUMAN Isoform 5 of Protein phosphatase 1 regulatory subunit 12A OS=Homo sapiens OX=9606 GN=PPP1R12A;sp|O14974-4|MYPT1_HUMAN Isoform 4 of Protein phosphatase 1 regulatory subunit 12A OS=Homo sapiens OX=9606 GN=PPP1R12A;sp|O14974-3|MYPT1_HU	12	5	5	5	0	0	2	1	1	1	1	1	2	2	1	0	0	0	2	1	1	1	1	1	2	2	1	0	0	0	2	1	1	1	1	1	2	2	1	0	6.9	6.9
H0Y4R1;P12268;E7ETK5	H0Y4R1;P12268;E7ETK5	5;5;4	5;5;4	5;5;4	Inosine-5-monophosphate dehydrogenase 2	IMPDH2	tr|H0Y4R1|H0Y4R1_HUMAN Inosine-5-monophosphate dehydrogenase 2 (Fragment) OS=Homo sapiens OX=9606 GN=IMPDH2 PE=1 SV=1;sp|P12268|IMDH2_HUMAN Inosine-5-monophosphate dehydrogenase 2 OS=Homo sapiens OX=9606 GN=IMPDH2 PE=1 SV=2;tr|E7ETK5|E7ETK5_HUMAN Inosine	3	5	5	5	0	0	1	0	0	0	0	4	5	4	0	0	0	0	1	0	0	0	0	4	5	4	0	0	0	0	1	0	0	0	0	4	5	4	0	0	10.6	10.6
Q9UBM7;E9PM00;E9PJ54;H0YE57	Q9UBM7;E9PM00	4;2;1;1	4;2;1;1	4;2;1;1	7-dehydrocholesterol reductase	DHCR7	sp|Q9UBM7|DHCR7_HUMAN 7-dehydrocholesterol reductase OS=Homo sapiens OX=9606 GN=DHCR7 PE=1 SV=1;tr|E9PM00|E9PM00_HUMAN 7-dehydrocholesterol reductase (Fragment) OS=Homo sapiens OX=9606 GN=DHCR7 PE=1 SV=1	4	4	4	4	0	2	0	1	0	0	1	1	2	0	1	1	0	2	0	1	0	0	1	1	2	0	1	1	0	2	0	1	0	0	1	1	2	0	1	1	10.5	10.5
A0A3B3IRK6;Q13724-2;Q13724;C9J8D4;A0A3B3IRW2;A0A3B3IS52;C9JDQ1;A0A3B3ITC1	A0A3B3IRK6;Q13724-2;Q13724;C9J8D4;A0A3B3IRW2;A0A3B3IS52	5;5;5;4;4;3;1;1	5;5;5;4;4;3;1;1	5;5;5;4;4;3;1;1	Mannosyl-oligosaccharide glucosidase	MOGS	tr|A0A3B3IRK6|A0A3B3IRK6_HUMAN Mannosyl-oligosaccharide glucosidase (Fragment) OS=Homo sapiens OX=9606 GN=MOGS PE=1 SV=1;sp|Q13724-2|MOGS_HUMAN Isoform 2 of Mannosyl-oligosaccharide glucosidase OS=Homo sapiens OX=9606 GN=MOGS;sp|Q13724|MOGS_HUMAN Mannosyl-	8	5	5	5	0	0	0	0	0	0	0	0	2	4	0	0	0	0	0	0	0	0	0	0	2	4	0	0	0	0	0	0	0	0	0	0	2	4	0	0	9.9	9.9
P04259	P04259	44	3	3	Keratin, type II cytoskeletal 6B	KRT6B	sp|P04259|K2C6B_HUMAN Keratin, type II cytoskeletal 6B OS=Homo sapiens OX=9606 GN=KRT6B PE=1 SV=5	1	44	3	3	7	5	11	14	6	6	6	40	5	8	22	3	0	0	0	0	0	0	0	3	0	0	0	0	0	0	0	0	0	0	0	3	0	0	0	0	58.7	5.7
Q5U4P2;I3L2Y2;I3L2A5	Q5U4P2	8;1;1	8;1;1	8;1;1	Aspartate beta-hydroxylase domain-containing protein 1	ASPHD1	sp|Q5U4P2|ASPH1_HUMAN Aspartate beta-hydroxylase domain-containing protein 1 OS=Homo sapiens OX=9606 GN=ASPHD1 PE=1 SV=3	3	8	8	8	0	0	0	0	0	0	0	0	0	8	1	0	0	0	0	0	0	0	0	0	0	8	1	0	0	0	0	0	0	0	0	0	0	8	1	0	30.8	30.8
A0A0G2JQ62;Q8NF37;A0A0G2JRI7	A0A0G2JQ62;Q8NF37;A0A0G2JRI7	5;5;4	5;5;4	5;5;4	Lysophosphatidylcholine acyltransferase 1	LPCAT1	tr|A0A0G2JQ62|A0A0G2JQ62_HUMAN Lysophosphatidylcholine acyltransferase 1 (Fragment) OS=Homo sapiens OX=9606 GN=LPCAT1 PE=1 SV=1;sp|Q8NF37|PCAT1_HUMAN Lysophosphatidylcholine acyltransferase 1 OS=Homo sapiens OX=9606 GN=LPCAT1 PE=1 SV=2;tr|A0A0G2JRI7|A0A0G2	3	5	5	5	0	0	1	2	0	0	0	3	3	1	0	0	0	0	1	2	0	0	0	3	3	1	0	0	0	0	1	2	0	0	0	3	3	1	0	0	16.6	16.6
B1APE1;Q00403;B1APE2	B1APE1;Q00403;B1APE2	3;3;2	3;3;2	3;3;2	Transcription initiation factor IIB	GTF2B	tr|B1APE1|B1APE1_HUMAN Transcription initiation factor IIB (Fragment) OS=Homo sapiens OX=9606 GN=GTF2B PE=1 SV=1;sp|Q00403|TF2B_HUMAN Transcription initiation factor IIB OS=Homo sapiens OX=9606 GN=GTF2B PE=1 SV=1;tr|B1APE2|B1APE2_HUMAN Transcription initia	3	3	3	3	1	0	2	1	0	0	3	0	3	0	1	0	1	0	2	1	0	0	3	0	3	0	1	0	1	0	2	1	0	0	3	0	3	0	1	0	23.2	23.2
O75489;E9PS48;O75489-2;G3V194	O75489;E9PS48;O75489-2	3;2;2;1	3;2;2;1	3;2;2;1	NADH dehydrogenase [ubiquinone] iron-sulfur protein 3, mitochondrial	NDUFS3	sp|O75489|NDUS3_HUMAN NADH dehydrogenase [ubiquinone] iron-sulfur protein 3, mitochondrial OS=Homo sapiens OX=9606 GN=NDUFS3 PE=1 SV=1;tr|E9PS48|E9PS48_HUMAN NADH dehydrogenase [ubiquinone] iron-sulfur protein 3, mitochondrial OS=Homo sapiens OX=9606 GN=ND	4	3	3	3	0	0	3	1	0	0	0	2	2	2	2	0	0	0	3	1	0	0	0	2	2	2	2	0	0	0	3	1	0	0	0	2	2	2	2	0	15.2	15.2
J3QLE5;P14678-2;P63162;P14678;P63162-2;P14678-3;J3KRY3;S4R3P3	J3QLE5;P14678-2;P63162;P14678;P63162-2;P14678-3;J3KRY3;S4R3P3	2;2;2;2;2;2;1;1	2;2;2;2;2;2;1;1	2;2;2;2;2;2;1;1	Small nuclear ribonucleoprotein-associated proteins B and B;Small nuclear ribonucleoprotein-associated protein N	SNRPN;SNRPB	tr|J3QLE5|J3QLE5_HUMAN Small nuclear ribonucleoprotein-associated protein N (Fragment) OS=Homo sapiens OX=9606 GN=SNRPN PE=1 SV=1;sp|P14678-2|RSMB_HUMAN Isoform SM-B of Small nuclear ribonucleoprotein-associated proteins B and B OS=Homo sapiens OX=9606 GN	8	2	2	2	0	0	2	1	0	0	2	2	2	1	0	0	0	0	2	1	0	0	2	2	2	1	0	0	0	0	2	1	0	0	2	2	2	1	0	0	8.9	8.9
CON__Q58D62	CON__Q58D62	2	2	2				1	2	2	2	0	1	2	2	1	0	2	2	2	2	2	1	0	1	2	2	1	0	2	2	2	2	2	1	0	1	2	2	1	0	2	2	2	2	2	1	6.7	6.7
K7EQ78;Q93086-2;Q93086-5;Q93086-1;Q93086;Q93086-4;B4DEG2;H0YII8	K7EQ78;Q93086-2;Q93086-5;Q93086-1;Q93086;Q93086-4;B4DEG2;H0YII8	4;4;4;4;4;4;3;2	4;4;4;4;4;4;3;2	4;4;4;4;4;4;3;2	P2X purinoceptor;P2X purinoceptor 5	P2RX5	tr|K7EQ78|K7EQ78_HUMAN P2X purinoceptor OS=Homo sapiens OX=9606 GN=P2RX5 PE=1 SV=1;sp|Q93086-2|P2RX5_HUMAN Isoform 3 of P2X purinoceptor 5 OS=Homo sapiens OX=9606 GN=P2RX5;sp|Q93086-5|P2RX5_HUMAN Isoform 5 of P2X purinoceptor 5 OS=Homo sapiens OX=9606 GN=P	8	4	4	4	0	0	0	0	0	0	1	1	1	0	4	0	0	0	0	0	0	0	1	1	1	0	4	0	0	0	0	0	0	0	1	1	1	0	4	0	8.8	8.8
A0A2R8YDW2;A0A2R8Y4X2;A0A2R8YD40;A0A2R8YDJ9;A0A2R8YER1;A0A2R8Y8C1;A0A2R8Y445;A0A2R8Y425;A0A2R8Y5J0;A0A2R8YFK9;A0A2U3TZM0;A0A2R8YFD8;F5GWX5;A0A2R8Y212;A0A2R8Y521;A0A0C4DGG9;Q14839;Q14839-2;A0A2R8YE38;A0A2R8Y5M9;A0A2R8Y7M9;A0A2R8Y7I0;A0A2R8Y8B3;A0A2R8Y685;A0A2R8Y5Z7;F2Z2R5	A0A2R8YDW2;A0A2R8Y4X2;A0A2R8YD40;A0A2R8YDJ9;A0A2R8YER1;A0A2R8Y8C1;A0A2R8Y445;A0A2R8Y425;A0A2R8Y5J0;A0A2R8YFK9;A0A2U3TZM0;A0A2R8YFD8;F5GWX5;A0A2R8Y212;A0A2R8Y521;A0A0C4DGG9;Q14839;Q14839-2;A0A2R8YE38;A0A2R8Y5M9;A0A2R8Y7M9;A0A2R8Y7I0;A0A2R8Y8B3;A0A2R8Y685;A0A2R8Y5Z7	4;4;4;4;4;4;4;4;4;4;4;4;4;4;4;4;4;4;2;2;2;2;2;2;2;1	4;4;4;4;4;4;4;4;4;4;4;4;4;4;4;4;4;4;2;2;2;2;2;2;2;1	1;1;1;1;1;1;1;1;1;1;1;1;1;1;1;1;1;1;0;0;0;0;1;1;1;0	Chromodomain-helicase-DNA-binding protein 4	CHD4	tr|A0A2R8YDW2|A0A2R8YDW2_HUMAN Chromodomain-helicase-DNA-binding protein 4 (Fragment) OS=Homo sapiens OX=9606 GN=CHD4 PE=1 SV=1;tr|A0A2R8Y4X2|A0A2R8Y4X2_HUMAN Chromodomain-helicase-DNA-binding protein 4 (Fragment) OS=Homo sapiens OX=9606 GN=CHD4 PE=1 SV=1;	26	4	4	1	2	1	1	1	2	1	1	2	2	2	0	1	2	1	1	1	2	1	1	2	2	2	0	1	1	0	0	0	0	0	0	0	0	0	0	0	4.3	4.3
Q6PJG6;Q6PJG6-3;Q6PJG6-2	Q6PJG6;Q6PJG6-3	4;2;1	4;2;1	4;2;1	BRCA1-associated ATM activator 1	BRAT1	sp|Q6PJG6|BRAT1_HUMAN BRCA1-associated ATM activator 1 OS=Homo sapiens OX=9606 GN=BRAT1 PE=1 SV=2;sp|Q6PJG6-3|BRAT1_HUMAN Isoform 3 of BRCA1-associated ATM activator 1 OS=Homo sapiens OX=9606 GN=BRAT1	3	4	4	4	0	4	2	1	0	0	0	0	0	0	0	4	0	4	2	1	0	0	0	0	0	0	0	4	0	4	2	1	0	0	0	0	0	0	0	4	5.8	5.8
Q2L6G8;G8JLG2;Q15517	Q2L6G8;G8JLG2;Q15517	2;2;2	2;2;2	2;2;2	Corneodesmosin	CDSN	tr|Q2L6G8|Q2L6G8_HUMAN CDSN OS=Homo sapiens OX=9606 GN=CDSN PE=1 SV=1;tr|G8JLG2|G8JLG2_HUMAN CDSN OS=Homo sapiens OX=9606 GN=CDSN PE=1 SV=1;sp|Q15517|CDSN_HUMAN Corneodesmosin OS=Homo sapiens OX=9606 GN=CDSN PE=1 SV=3	3	2	2	2	0	0	0	0	0	0	0	1	0	0	2	0	0	0	0	0	0	0	0	1	0	0	2	0	0	0	0	0	0	0	0	1	0	0	2	0	7.9	7.9
F5GX39;E7EQ72;Q15363	F5GX39;E7EQ72;Q15363	3;3;3	3;3;3	3;3;3	Transmembrane emp24 domain-containing protein 2	TMED2	tr|F5GX39|F5GX39_HUMAN Transmembrane emp24 domain-containing protein 2 OS=Homo sapiens OX=9606 GN=TMED2 PE=1 SV=1;tr|E7EQ72|E7EQ72_HUMAN Transmembrane emp24 domain-containing protein 2 (Fragment) OS=Homo sapiens OX=9606 GN=TMED2 PE=1 SV=2;sp|Q15363|TMED2_H	3	3	3	3	0	0	0	0	0	0	0	3	2	0	0	0	0	0	0	0	0	0	0	3	2	0	0	0	0	0	0	0	0	0	0	3	2	0	0	0	31	31
P08574	P08574	4	4	4	Cytochrome c1, heme protein, mitochondrial	CYC1	sp|P08574|CY1_HUMAN Cytochrome c1, heme protein, mitochondrial OS=Homo sapiens OX=9606 GN=CYC1 PE=1 SV=3	1	4	4	4	0	2	0	1	0	0	0	0	2	1	2	1	0	2	0	1	0	0	0	0	2	1	2	1	0	2	0	1	0	0	0	0	2	1	2	1	19.1	19.1
F8W0K0	F8W0K0	23	2	2		EIF4B	tr|F8W0K0|F8W0K0_HUMAN Eukaryotic translation initiation factor 4B (Fragment) OS=Homo sapiens OX=9606 GN=EIF4B PE=1 SV=8	1	23	2	2	15	18	19	19	16	16	17	17	16	18	20	17	0	1	1	1	1	1	0	0	0	2	2	0	0	1	1	1	1	1	0	0	0	2	2	0	79.9	13.6
H0YAN8;O15013-7;O15013-4;O15013-5;O15013-6;O15013	H0YAN8;O15013-7;O15013-4;O15013-5;O15013-6;O15013	4;4;4;4;4;4	4;4;4;4;4;4	4;4;4;4;4;4	Rho guanine nucleotide exchange factor 10	ARHGEF10	tr|H0YAN8|H0YAN8_HUMAN Rho guanine nucleotide exchange factor 10 (Fragment) OS=Homo sapiens OX=9606 GN=ARHGEF10 PE=1 SV=1;sp|O15013-7|ARHGA_HUMAN Isoform 3 of Rho guanine nucleotide exchange factor 10 OS=Homo sapiens OX=9606 GN=ARHGEF10;sp|O15013-4|ARHGA_H	6	4	4	4	1	0	2	4	0	1	1	4	1	2	1	1	1	0	2	4	0	1	1	4	1	2	1	1	1	0	2	4	0	1	1	4	1	2	1	1	5.7	5.7
Q13283;E5RI46;E5RIF8;E5RH42;E5RIZ6;E5RJU8;Q13283-2	Q13283	3;1;1;1;1;1;1	3;1;1;1;1;1;1	3;1;1;1;1;1;1	Ras GTPase-activating protein-binding protein 1	G3BP1	sp|Q13283|G3BP1_HUMAN Ras GTPase-activating protein-binding protein 1 OS=Homo sapiens OX=9606 GN=G3BP1 PE=1 SV=1	7	3	3	3	0	0	1	1	0	0	2	2	3	0	2	0	0	0	1	1	0	0	2	2	3	0	2	0	0	0	1	1	0	0	2	2	3	0	2	0	10.9	10.9
I3L397;I3L504;P63241;P63241-2;Q6IS14;F8WCJ1;C9J7B5;C9J4W5;Q9GZV4	I3L397;I3L504;P63241;P63241-2;Q6IS14;F8WCJ1;C9J7B5;C9J4W5;Q9GZV4	6;6;6;5;4;3;3;3;3	6;6;6;5;4;3;3;3;3	6;6;6;5;4;3;3;3;3	Eukaryotic translation initiation factor 5A;Eukaryotic translation initiation factor 5A-1;Eukaryotic translation initiation factor 5A-1-like;Eukaryotic translation initiation factor 5A-2	EIF5A;EIF5AL1;EIF5A2	tr|I3L397|I3L397_HUMAN Eukaryotic translation initiation factor 5A (Fragment) OS=Homo sapiens OX=9606 GN=EIF5A PE=1 SV=8;tr|I3L504|I3L504_HUMAN Eukaryotic translation initiation factor 5A-1 OS=Homo sapiens OX=9606 GN=EIF5A PE=1 SV=1;sp|P63241|IF5A1_HUMAN E	9	6	6	6	0	2	1	0	1	1	2	3	2	3	2	0	0	2	1	0	1	1	2	3	2	3	2	0	0	2	1	0	1	1	2	3	2	3	2	0	47.3	47.3
O43719;Q5H919;Q5H918	O43719	3;1;1	3;1;1	3;1;1	HIV Tat-specific factor 1	HTATSF1	sp|O43719|HTSF1_HUMAN HIV Tat-specific factor 1 OS=Homo sapiens OX=9606 GN=HTATSF1 PE=1 SV=1	3	3	3	3	1	0	2	0	2	0	3	0	2	1	2	0	1	0	2	0	2	0	3	0	2	1	2	0	1	0	2	0	2	0	3	0	2	1	2	0	6.4	6.4
Q9NPF0;Q9NPF0-2;M0R100	Q9NPF0;Q9NPF0-2	4;3;1	4;3;1	4;3;1	CD320 antigen	CD320	sp|Q9NPF0|CD320_HUMAN CD320 antigen OS=Homo sapiens OX=9606 GN=CD320 PE=1 SV=1;sp|Q9NPF0-2|CD320_HUMAN Isoform 2 of CD320 antigen OS=Homo sapiens OX=9606 GN=CD320	3	4	4	4	0	0	0	0	0	0	1	4	2	0	0	0	0	0	0	0	0	0	1	4	2	0	0	0	0	0	0	0	0	0	1	4	2	0	0	0	14.9	14.9
A0A087WTT1;E7EQV3;E7ERJ7;P11940-2;P11940;E5RGH3;E5RH24;E5RJB9;B1ANR1;H0YBN4;B1ANR0;Q13310-2;Q13310;Q13310-3;E5RHG7;H0YEQ8;H0YAP2;H0YB86;H0YAR2	A0A087WTT1;E7EQV3;E7ERJ7;P11940-2;P11940;E5RGH3;E5RH24;E5RJB9;B1ANR1;H0YBN4;B1ANR0;Q13310-2;Q13310;Q13310-3	3;3;3;3;3;2;2;2;2;2;2;2;2;2;1;1;1;1;1	3;3;3;3;3;2;2;2;2;2;2;2;2;2;1;1;1;1;1	3;3;3;3;3;2;2;2;2;2;2;2;2;2;1;1;1;1;1	Polyadenylate-binding protein;Polyadenylate-binding protein 1;Polyadenylate-binding protein 4	PABPC1;PABPC4	tr|A0A087WTT1|A0A087WTT1_HUMAN Polyadenylate-binding protein OS=Homo sapiens OX=9606 GN=PABPC1 PE=1 SV=1;tr|E7EQV3|E7EQV3_HUMAN Polyadenylate-binding protein OS=Homo sapiens OX=9606 GN=PABPC1 PE=1 SV=1;tr|E7ERJ7|E7ERJ7_HUMAN Polyadenylate-binding protein O	19	3	3	3	2	1	1	2	0	1	1	1	1	1	1	1	2	1	1	2	0	1	1	1	1	1	1	1	2	1	1	2	0	1	1	1	1	1	1	1	7.7	7.7
Q15393;Q15393-2;H3BMB0;I3L4G7;Q15393-3	Q15393	5;2;1;1;1	5;2;1;1;1	5;2;1;1;1	Splicing factor 3B subunit 3	SF3B3	sp|Q15393|SF3B3_HUMAN Splicing factor 3B subunit 3 OS=Homo sapiens OX=9606 GN=SF3B3 PE=1 SV=4	5	5	5	5	1	1	1	2	1	1	1	3	2	4	1	2	1	1	1	2	1	1	1	3	2	4	1	2	1	1	1	2	1	1	1	3	2	4	1	2	5.2	5.2
Q9BV81	Q9BV81	1	1	1	ER membrane protein complex subunit 6	EMC6	sp|Q9BV81|EMC6_HUMAN ER membrane protein complex subunit 6 OS=Homo sapiens OX=9606 GN=EMC6 PE=1 SV=1	1	1	1	1	0	0	0	0	0	0	1	0	1	1	1	0	0	0	0	0	0	0	1	0	1	1	1	0	0	0	0	0	0	0	1	0	1	1	1	0	10.9	10.9
P62269;A0A0G2JQH2;Q5GGW2;J3JS69	P62269	4;1;1;1	4;1;1;1	4;1;1;1	40S ribosomal protein S18	RPS18	sp|P62269|RS18_HUMAN 40S ribosomal protein S18 OS=Homo sapiens OX=9606 GN=RPS18 PE=1 SV=3	4	4	4	4	3	0	0	1	2	0	1	2	3	0	0	0	3	0	0	1	2	0	1	2	3	0	0	0	3	0	0	1	2	0	1	2	3	0	0	0	29.6	29.6
H3BN98;I3L3P7;I3L246;P62244;H3BV27;H3BT37;I3L303;H3BPJ2;Q15041-2;Q15041	H3BN98;I3L3P7;I3L246;P62244	3;2;2;2;1;1;1;1;1;1	3;2;2;2;1;1;1;1;1;1	3;2;2;2;1;1;1;1;1;1	40S ribosomal protein S15a	RPS15A	tr|H3BN98|H3BN98_HUMAN Uncharacterized protein (Fragment) OS=Homo sapiens OX=9606 PE=4 SV=2;tr|I3L3P7|I3L3P7_HUMAN 40S ribosomal protein S15a OS=Homo sapiens OX=9606 GN=RPS15A PE=1 SV=1;tr|I3L246|I3L246_HUMAN 40S ribosomal protein S15a OS=Homo sapiens OX=9	10	3	3	3	1	1	1	0	0	0	0	0	1	0	2	2	1	1	1	0	0	0	0	0	1	0	2	2	1	1	1	0	0	0	0	0	1	0	2	2	11.4	11.4
CON__Q29443;CON__Q0IIK2;E7EQB2;E7ER44;P02788-2;P02788	CON__Q29443;CON__Q0IIK2	6;6;1;1;1;1	6;6;1;1;1;1	6;6;1;1;1;1			;	6	6	6	6	0	2	3	2	1	0	2	1	2	2	3	1	0	2	3	2	1	0	2	1	2	2	3	1	0	2	3	2	1	0	2	1	2	2	3	1	9.5	9.5
Q5H943	Q5H943	3	3	3	Kita-kyushu lung cancer antigen 1	CT83	sp|Q5H943|KKLC1_HUMAN Kita-kyushu lung cancer antigen 1 OS=Homo sapiens OX=9606 GN=CT83 PE=1 SV=1	1	3	3	3	0	0	0	0	0	0	0	3	0	0	0	0	0	0	0	0	0	0	0	3	0	0	0	0	0	0	0	0	0	0	0	3	0	0	0	0	44.2	44.2
H7BY16;P19338	H7BY16;P19338	3;3	3;3	3;3	Nucleolin	NCL	tr|H7BY16|H7BY16_HUMAN Nucleolin (Fragment) OS=Homo sapiens OX=9606 GN=NCL PE=1 SV=8;sp|P19338|NUCL_HUMAN Nucleolin OS=Homo sapiens OX=9606 GN=NCL PE=1 SV=3	2	3	3	3	1	0	0	1	0	0	1	3	2	1	1	0	1	0	0	1	0	0	1	3	2	1	1	0	1	0	0	1	0	0	1	3	2	1	1	0	17.2	17.2
A0A087WTU4;Q9P227-2;Q9P227	A0A087WTU4;Q9P227-2;Q9P227	1;1;1	1;1;1	1;1;1	Rho GTPase-activating protein 23	ARHGAP23	tr|A0A087WTU4|A0A087WTU4_HUMAN Rho GTPase-activating protein 23 (Fragment) OS=Homo sapiens OX=9606 GN=ARHGAP23 PE=1 SV=6;sp|Q9P227-2|RHG23_HUMAN Isoform 2 of Rho GTPase-activating protein 23 OS=Homo sapiens OX=9606 GN=ARHGAP23;sp|Q9P227|RHG23_HUMAN Rho GTP	3	1	1	1	1	1	1	1	1	1	1	1	1	1	1	1	1	1	1	1	1	1	1	1	1	1	1	1	1	1	1	1	1	1	1	1	1	1	1	1	8.9	8.9
E7ER02;Q9NZJ5	E7ER02;Q9NZJ5	4;4	4;4	4;4	Eukaryotic translation initiation factor 2-alpha kinase 3	EIF2AK3	tr|E7ER02|E7ER02_HUMAN Eukaryotic translation initiation factor 2-alpha kinase 3 OS=Homo sapiens OX=9606 GN=EIF2AK3 PE=1 SV=1;sp|Q9NZJ5|E2AK3_HUMAN Eukaryotic translation initiation factor 2-alpha kinase 3 OS=Homo sapiens OX=9606 GN=EIF2AK3 PE=1 SV=3	2	4	4	4	4	0	0	1	0	1	1	3	2	2	1	3	4	0	0	1	0	1	1	3	2	2	1	3	4	0	0	1	0	1	1	3	2	2	1	3	5.4	5.4
Q99714;Q99714-2;Q5H928	Q99714;Q99714-2;Q5H928	5;4;3	5;4;3	5;4;3	3-hydroxyacyl-CoA dehydrogenase type-2	HSD17B10	sp|Q99714|HCD2_HUMAN 3-hydroxyacyl-CoA dehydrogenase type-2 OS=Homo sapiens OX=9606 GN=HSD17B10 PE=1 SV=3;sp|Q99714-2|HCD2_HUMAN Isoform 2 of 3-hydroxyacyl-CoA dehydrogenase type-2 OS=Homo sapiens OX=9606 GN=HSD17B10;tr|Q5H928|Q5H928_HUMAN 3-hydroxyacyl-Co	3	5	5	5	0	0	3	0	0	0	2	5	2	1	3	0	0	0	3	0	0	0	2	5	2	1	3	0	0	0	3	0	0	0	2	5	2	1	3	0	28.4	28.4
Q75MG1;E7ETZ4;Q9Y6E2;E9PFE3;C9JF98;F8WDX8;E7EMS9;Q9Y6E2-2;E9PFD4;B5MCE7;B5MCH7	Q75MG1;E7ETZ4;Q9Y6E2;E9PFE3;C9JF98;F8WDX8;E7EMS9;Q9Y6E2-2	3;3;3;2;2;2;2;2;1;1;1	3;3;3;2;2;2;2;2;1;1;1	3;3;3;2;2;2;2;2;1;1;1	Basic leucine zipper and W2 domain-containing protein 2	BZW2	tr|Q75MG1|Q75MG1_HUMAN Basic leucine zipper and W2 domain-containing protein 2 (Fragment) OS=Homo sapiens OX=9606 GN=BZW2 PE=1 SV=1;tr|E7ETZ4|E7ETZ4_HUMAN Basic leucine zipper and W2 domain-containing protein 2 (Fragment) OS=Homo sapiens OX=9606 GN=BZW2 PE	11	3	3	3	0	1	1	1	0	0	0	0	0	3	1	2	0	1	1	1	0	0	0	0	0	3	1	2	0	1	1	1	0	0	0	0	0	3	1	2	17.9	17.9
E9PD53;Q9NTJ3-2;Q9NTJ3;C9JR83	E9PD53;Q9NTJ3-2;Q9NTJ3;C9JR83	4;4;4;2	4;4;4;2	4;4;4;2	Structural maintenance of chromosomes protein;Structural maintenance of chromosomes protein 4	SMC4	tr|E9PD53|E9PD53_HUMAN Structural maintenance of chromosomes protein OS=Homo sapiens OX=9606 GN=SMC4 PE=1 SV=1;sp|Q9NTJ3-2|SMC4_HUMAN Isoform 2 of Structural maintenance of chromosomes protein 4 OS=Homo sapiens OX=9606 GN=SMC4;sp|Q9NTJ3|SMC4_HUMAN Structur	4	4	4	4	1	1	2	3	0	0	1	2	0	0	1	1	1	1	2	3	0	0	1	2	0	0	1	1	1	1	2	3	0	0	1	2	0	0	1	1	3.6	3.6
P12004	P12004	4	4	4	Proliferating cell nuclear antigen	PCNA	sp|P12004|PCNA_HUMAN Proliferating cell nuclear antigen OS=Homo sapiens OX=9606 GN=PCNA PE=1 SV=1	1	4	4	4	0	2	1	0	0	0	3	3	2	1	2	1	0	2	1	0	0	0	3	3	2	1	2	1	0	2	1	0	0	0	3	3	2	1	2	1	26.1	26.1
Q15029-2;Q15029-3;Q15029;K7EP67;K7EJ74	Q15029-2;Q15029-3;Q15029	7;7;7;3;2	7;7;7;3;2	7;7;7;3;2	116 kDa U5 small nuclear ribonucleoprotein component	EFTUD2	sp|Q15029-2|U5S1_HUMAN Isoform 2 of 116 kDa U5 small nuclear ribonucleoprotein component OS=Homo sapiens OX=9606 GN=EFTUD2;sp|Q15029-3|U5S1_HUMAN Isoform 3 of 116 kDa U5 small nuclear ribonucleoprotein component OS=Homo sapiens OX=9606 GN=EFTUD2;sp|Q15029|	5	7	7	7	0	1	2	4	0	0	1	4	2	2	2	0	0	1	2	4	0	0	1	4	2	2	2	0	0	1	2	4	0	0	1	4	2	2	2	0	9.2	9.2
Q7Z4R8	Q7Z4R8	2	2	2	UPF0669 protein C6orf120	C6orf120	sp|Q7Z4R8|CF120_HUMAN UPF0669 protein C6orf120 OS=Homo sapiens OX=9606 GN=C6orf120 PE=1 SV=1	1	2	2	2	0	0	0	0	0	0	0	1	1	0	0	0	0	0	0	0	0	0	0	1	1	0	0	0	0	0	0	0	0	0	0	1	1	0	0	0	25.1	25.1
E9PS00;Q9Y5Q0;E9PPZ4;E9PQC2;H0YED5;E9PKP8	E9PS00;Q9Y5Q0	4;4;1;1;1;1	4;4;1;1;1;1	4;4;1;1;1;1	Fatty acid desaturase 3	FADS3	tr|E9PS00|E9PS00_HUMAN Fatty acid desaturase 3 OS=Homo sapiens OX=9606 GN=FADS3 PE=1 SV=1;sp|Q9Y5Q0|FADS3_HUMAN Fatty acid desaturase 3 OS=Homo sapiens OX=9606 GN=FADS3 PE=1 SV=1	6	4	4	4	0	0	0	0	0	0	1	1	2	2	2	0	0	0	0	0	0	0	1	1	2	2	2	0	0	0	0	0	0	0	1	1	2	2	2	0	15.8	15.8
Q92791;K7ERA3;K7EJ03	Q92791;K7ERA3	5;4;1	5;4;1	5;4;1	Synaptonemal complex protein SC65	LEPREL4;P3H4	sp|Q92791|SC65_HUMAN Endoplasmic reticulum protein SC65 OS=Homo sapiens OX=9606 GN=P3H4 PE=1 SV=1;tr|K7ERA3|K7ERA3_HUMAN Endoplasmic reticulum protein SC65 (Fragment) OS=Homo sapiens OX=9606 GN=P3H4 PE=1 SV=1	3	5	5	5	0	3	2	2	0	0	0	0	0	0	0	3	0	3	2	2	0	0	0	0	0	0	0	3	0	3	2	2	0	0	0	0	0	0	0	3	12.1	12.1
Q6NUT3-2;Q6NUT3-4;Q6NUT3;Q6NUT3-3;K7EJS5	Q6NUT3-2;Q6NUT3-4;Q6NUT3;Q6NUT3-3;K7EJS5	4;4;4;4;3	4;4;4;4;3	4;4;4;4;3	Major facilitator superfamily domain-containing protein 12	MFSD12	sp|Q6NUT3-2|MFS12_HUMAN Isoform 2 of Major facilitator superfamily domain-containing protein 12 OS=Homo sapiens OX=9606 GN=MFSD12;sp|Q6NUT3-4|MFS12_HUMAN Isoform 4 of Major facilitator superfamily domain-containing protein 12 OS=Homo sapiens OX=9606 GN=MFS	5	4	4	4	0	0	0	0	0	0	1	0	2	4	3	0	0	0	0	0	0	0	1	0	2	4	3	0	0	0	0	0	0	0	1	0	2	4	3	0	10.8	10.8
Q92526-3;Q92526;Q92526-2	Q92526-3;Q92526;Q92526-2	6;6;5	1;1;1	1;1;1	T-complex protein 1 subunit zeta-2	CCT6B	sp|Q92526-3|TCPW_HUMAN Isoform 3 of T-complex protein 1 subunit zeta-2 OS=Homo sapiens OX=9606 GN=CCT6B;sp|Q92526|TCPW_HUMAN T-complex protein 1 subunit zeta-2 OS=Homo sapiens OX=9606 GN=CCT6B PE=1 SV=5;sp|Q92526-2|TCPW_HUMAN Isoform 2 of T-complex protein	3	6	1	1	2	4	5	3	2	3	3	4	3	2	3	3	0	0	1	0	0	0	0	0	0	0	0	0	0	0	1	0	0	0	0	0	0	0	0	0	10.8	2.4
Q96EY1-2;Q96EY1;Q96EY1-3;I3L1T6	Q96EY1-2;Q96EY1;Q96EY1-3	3;3;2;1	3;3;2;1	3;3;2;1	DnaJ homolog subfamily A member 3, mitochondrial	DNAJA3	sp|Q96EY1-2|DNJA3_HUMAN Isoform 2 of DnaJ homolog subfamily A member 3, mitochondrial OS=Homo sapiens OX=9606 GN=DNAJA3;sp|Q96EY1|DNJA3_HUMAN DnaJ homolog subfamily A member 3, mitochondrial OS=Homo sapiens OX=9606 GN=DNAJA3 PE=1 SV=2;sp|Q96EY1-3|DNJA3_HUM	4	3	3	3	1	1	2	1	0	1	1	3	2	2	1	1	1	1	2	1	0	1	1	3	2	2	1	1	1	1	2	1	0	1	1	3	2	2	1	1	10.2	10.2
Q9BVK6;F8W7F7;Q7Z7H5-3;Q7Z7H5-2;Q7Z7H5	Q9BVK6	4;1;1;1;1	4;1;1;1;1	4;1;1;1;1	Transmembrane emp24 domain-containing protein 9	TMED9	sp|Q9BVK6|TMED9_HUMAN Transmembrane emp24 domain-containing protein 9 OS=Homo sapiens OX=9606 GN=TMED9 PE=1 SV=2	5	4	4	4	0	0	0	0	0	1	2	2	3	0	2	0	0	0	0	0	0	1	2	2	3	0	2	0	0	0	0	0	0	1	2	2	3	0	2	0	15.7	15.7
K7EJR3;R4GMR5;P48556;K7EJC1;K7ERW6;K7ENY6	K7EJR3;R4GMR5;P48556;K7EJC1	3;3;3;2;1;1	3;3;3;2;1;1	3;3;3;2;1;1	26S proteasome non-ATPase regulatory subunit 8	PSMD8	tr|K7EJR3|K7EJR3_HUMAN 26S proteasome non-ATPase regulatory subunit 8 (Fragment) OS=Homo sapiens OX=9606 GN=PSMD8 PE=1 SV=8;tr|R4GMR5|R4GMR5_HUMAN 26S proteasome non-ATPase regulatory subunit 8 OS=Homo sapiens OX=9606 GN=PSMD8 PE=1 SV=1;sp|P48556|PSMD8_HUM	6	3	3	3	0	0	2	2	1	0	0	2	2	2	1	0	0	0	2	2	1	0	0	2	2	2	1	0	0	0	2	2	1	0	0	2	2	2	1	0	13.2	13.2
P25205;P25205-2;J3KQ69	P25205;P25205-2;J3KQ69	7;7;6	7;7;6	7;7;6	DNA replication licensing factor MCM3	MCM3	sp|P25205|MCM3_HUMAN DNA replication licensing factor MCM3 OS=Homo sapiens OX=9606 GN=MCM3 PE=1 SV=3;sp|P25205-2|MCM3_HUMAN Isoform 2 of DNA replication licensing factor MCM3 OS=Homo sapiens OX=9606 GN=MCM3;tr|J3KQ69|J3KQ69_HUMAN DNA replication licensing	3	7	7	7	0	2	2	1	0	0	1	5	4	4	3	1	0	2	2	1	0	0	1	5	4	4	3	1	0	2	2	1	0	0	1	5	4	4	3	1	12	12
K7EMK9;O43688;O43688-2;A0A0J9YXA3;O43688-3	K7EMK9;O43688;O43688-2;A0A0J9YXA3;O43688-3	2;2;2;1;1	2;2;2;1;1	2;2;2;1;1	Lipid phosphate phosphohydrolase 2	PPAP2C	tr|K7EMK9|K7EMK9_HUMAN Phospholipid phosphatase 2 (Fragment) OS=Homo sapiens OX=9606 GN=PLPP2 PE=1 SV=2;sp|O43688|PLPP2_HUMAN Phospholipid phosphatase 2 OS=Homo sapiens OX=9606 GN=PLPP2 PE=1 SV=1;sp|O43688-2|PLPP2_HUMAN Isoform 2 of Phospholipid phosphatas	5	2	2	2	0	0	0	0	0	0	0	0	1	2	2	0	0	0	0	0	0	0	0	0	1	2	2	0	0	0	0	0	0	0	0	0	1	2	2	0	12.4	12.4
Q9NZT1	Q9NZT1	2	2	2	Calmodulin-like protein 5	CALML5	sp|Q9NZT1|CALL5_HUMAN Calmodulin-like protein 5 OS=Homo sapiens OX=9606 GN=CALML5 PE=1 SV=2	1	2	2	2	0	0	0	0	0	0	1	2	0	0	0	0	0	0	0	0	0	0	1	2	0	0	0	0	0	0	0	0	0	0	1	2	0	0	0	0	25.3	25.3
CON__ENSEMBL:ENSBTAP00000038253;CON__REFSEQ:XP_932229	CON__ENSEMBL:ENSBTAP00000038253	11;1	1;0	1;0				2	11	1	1	7	5	9	8	7	3	6	8	6	6	11	2	0	0	0	0	1	0	0	0	0	0	1	0	0	0	0	0	1	0	0	0	0	0	1	0	16.2	1.8
Q8WUX1;C9JJU1;C9JMY2;C9JHH7;C9JWG4;C9JNK4;A0A087X1I6;Q8WUX1-2	Q8WUX1;C9JJU1;C9JMY2;C9JHH7;C9JWG4;C9JNK4	5;3;3;3;3;3;2;2	5;3;3;3;3;3;2;2	5;3;3;3;3;3;2;2	Sodium-coupled neutral amino acid transporter 5	SLC38A5	sp|Q8WUX1|S38A5_HUMAN Sodium-coupled neutral amino acid transporter 5 OS=Homo sapiens OX=9606 GN=SLC38A5 PE=1 SV=1;tr|C9JJU1|C9JJU1_HUMAN Sodium-coupled neutral amino acid transporter 5 (Fragment) OS=Homo sapiens OX=9606 GN=SLC38A5 PE=1 SV=8;tr|C9JMY2|C9JM	8	5	5	5	0	0	0	0	0	0	5	0	2	0	0	0	0	0	0	0	0	0	5	0	2	0	0	0	0	0	0	0	0	0	5	0	2	0	0	0	10	10
P52292;J3QLL0;J3KS65	P52292	7;3;3	7;3;3	7;3;3	Importin subunit alpha-1	KPNA2	sp|P52292|IMA1_HUMAN Importin subunit alpha-1 OS=Homo sapiens OX=9606 GN=KPNA2 PE=1 SV=1	3	7	7	7	0	2	3	1	1	0	2	4	1	2	2	2	0	2	3	1	1	0	2	4	1	2	2	2	0	2	3	1	1	0	2	4	1	2	2	2	19.7	19.7
Q96HC4;Q96HC4-7;Q96HC4-4;Q96HC4-6;H0Y8Y3;A0A0D9SFR4;A0A0A0MSP3;Q96HC4-3;Q96HC4-2;H0Y929;H0YBI4	Q96HC4;Q96HC4-7;Q96HC4-4;Q96HC4-6;H0Y8Y3	8;7;7;6;4;3;3;3;3;2;2	8;7;7;6;4;3;3;3;3;2;2	8;7;7;6;4;3;3;3;3;2;2	PDZ and LIM domain protein 5	PDLIM5	sp|Q96HC4|PDLI5_HUMAN PDZ and LIM domain protein 5 OS=Homo sapiens OX=9606 GN=PDLIM5 PE=1 SV=5;sp|Q96HC4-7|PDLI5_HUMAN Isoform 7 of PDZ and LIM domain protein 5 OS=Homo sapiens OX=9606 GN=PDLIM5;sp|Q96HC4-4|PDLI5_HUMAN Isoform 4 of PDZ and LIM domain prote	11	8	8	8	0	0	0	0	0	0	0	7	3	0	0	0	0	0	0	0	0	0	0	7	3	0	0	0	0	0	0	0	0	0	0	7	3	0	0	0	18.5	18.5
A0A2R8Y5M6;P51572;P51572-2;C9JM14;C9JMD7;C9JSP1;C9JQ75;C9J0M4	A0A2R8Y5M6;P51572;P51572-2;C9JM14;C9JMD7;C9JSP1;C9JQ75;C9J0M4	2;2;2;1;1;1;1;1	2;2;2;1;1;1;1;1	2;2;2;1;1;1;1;1	B-cell receptor-associated protein 31	BCAP31	tr|A0A2R8Y5M6|A0A2R8Y5M6_HUMAN B-cell receptor-associated protein 31 OS=Homo sapiens OX=9606 GN=BCAP31 PE=1 SV=1;sp|P51572|BAP31_HUMAN B-cell receptor-associated protein 31 OS=Homo sapiens OX=9606 GN=BCAP31 PE=1 SV=3;sp|P51572-2|BAP31_HUMAN Isoform 2 of B-	8	2	2	2	0	0	0	0	0	1	0	1	1	0	2	0	0	0	0	0	0	1	0	1	1	0	2	0	0	0	0	0	0	1	0	1	1	0	2	0	8.1	8.1
Q9HDC9;H0Y512;Q9HDC9-2	Q9HDC9;H0Y512;Q9HDC9-2	6;5;5	6;5;5	6;5;5	Adipocyte plasma membrane-associated protein	APMAP	sp|Q9HDC9|APMAP_HUMAN Adipocyte plasma membrane-associated protein OS=Homo sapiens OX=9606 GN=APMAP PE=1 SV=2;tr|H0Y512|H0Y512_HUMAN Adipocyte plasma membrane-associated protein (Fragment) OS=Homo sapiens OX=9606 GN=APMAP PE=1 SV=1;sp|Q9HDC9-2|APMAP_HUMAN	3	6	6	6	0	0	0	0	0	0	0	0	0	6	1	0	0	0	0	0	0	0	0	0	0	6	1	0	0	0	0	0	0	0	0	0	0	6	1	0	13.5	13.5
Q5BJH7-2;K7EJQ6;K7EPQ7	Q5BJH7-2;K7EJQ6;K7EPQ7	3;2;2	3;2;2	1;1;1	Protein YIF1B	YIF1B	sp|Q5BJH7-2|YIF1B_HUMAN Isoform 2 of Protein YIF1B OS=Homo sapiens OX=9606 GN=YIF1B;tr|K7EJQ6|K7EJQ6_HUMAN Protein YIF1B (Fragment) OS=Homo sapiens OX=9606 GN=YIF1B PE=1 SV=1;tr|K7EPQ7|K7EPQ7_HUMAN Protein YIF1B OS=Homo sapiens OX=9606 GN=YIF1B PE=1 SV=1	3	3	3	1	0	0	0	0	0	0	0	1	2	2	1	0	0	0	0	0	0	0	0	1	2	2	1	0	0	0	0	0	0	0	0	1	0	1	1	0	14.5	14.5
P10599-2;P10599	P10599-2;P10599	5;5	5;5	5;5	Thioredoxin	TXN	sp|P10599-2|THIO_HUMAN Isoform 2 of Thioredoxin OS=Homo sapiens OX=9606 GN=TXN;sp|P10599|THIO_HUMAN Thioredoxin OS=Homo sapiens OX=9606 GN=TXN PE=1 SV=3	2	5	5	5	0	1	0	0	0	0	1	2	1	0	2	0	0	1	0	0	0	0	1	2	1	0	2	0	0	1	0	0	0	0	1	2	1	0	2	0	43.5	43.5
A0A0C4DGG8;Q8IX12-2;Q8IX12;F5H3E1;F5H2E6;F5H1H2	A0A0C4DGG8;Q8IX12-2;Q8IX12;F5H3E1;F5H2E6;F5H1H2	4;4;4;3;3;2	4;4;4;3;3;2	4;4;4;3;3;2	Cell division cycle and apoptosis regulator protein 1	CCAR1	tr|A0A0C4DGG8|A0A0C4DGG8_HUMAN Cell division cycle and apoptosis regulator protein 1 (Fragment) OS=Homo sapiens OX=9606 GN=CCAR1 PE=1 SV=1;sp|Q8IX12-2|CCAR1_HUMAN Isoform 2 of Cell division cycle and apoptosis regulator protein 1 OS=Homo sapiens OX=9606 GN	6	4	4	4	1	1	2	2	1	1	1	1	2	1	2	0	1	1	2	2	1	1	1	1	2	1	2	0	1	1	2	2	1	1	1	1	2	1	2	0	4.5	4.5
Q8TEQ6	Q8TEQ6	7	7	7	Gem-associated protein 5	GEMIN5	sp|Q8TEQ6|GEMI5_HUMAN Gem-associated protein 5 OS=Homo sapiens OX=9606 GN=GEMIN5 PE=1 SV=3	1	7	7	7	0	4	4	2	0	0	0	5	1	2	4	1	0	4	4	2	0	0	0	5	1	2	4	1	0	4	4	2	0	0	0	5	1	2	4	1	7.8	7.8
A0A1B0GWJ8;H7C3E1;A0A1B0GTB0;A0A1B0GVB9;A0A1B0GVW0;A0A1C7CYW4;O75787-2;O75787;A0A1B0GW13;A0A1B0GV60;A0A1B0GVC7;A0A1B0GU12;B7Z413;A0A1B0GTU8;A0A1B0GUT7;A0A1B0GVZ1;H7C240;B7Z1I9;A0A1B0GV24;A0A1B0GWD6;A0A1B0GVI9	A0A1B0GWJ8;H7C3E1;A0A1B0GTB0;A0A1B0GVB9;A0A1B0GVW0;A0A1C7CYW4;O75787-2;O75787;A0A1B0GW13;A0A1B0GV60;A0A1B0GVC7;A0A1B0GU12;B7Z413;A0A1B0GTU8;A0A1B0GUT7;A0A1B0GVZ1;H7C240;B7Z1I9	4;4;4;4;4;4;4;4;3;3;3;3;3;3;3;2;2;2;1;1;1	4;4;4;4;4;4;4;4;3;3;3;3;3;3;3;2;2;2;1;1;1	4;4;4;4;4;4;4;4;3;3;3;3;3;3;3;2;2;2;1;1;1	Renin receptor	ATP6AP2	tr|A0A1B0GWJ8|A0A1B0GWJ8_HUMAN Renin receptor OS=Homo sapiens OX=9606 GN=ATP6AP2 PE=1 SV=1;tr|H7C3E1|H7C3E1_HUMAN Renin receptor OS=Homo sapiens OX=9606 GN=ATP6AP2 PE=1 SV=2;tr|A0A1B0GTB0|A0A1B0GTB0_HUMAN Renin receptor (Fragment) OS=Homo sapiens OX=9606 G	21	4	4	4	0	0	0	2	0	0	2	1	3	1	1	0	0	0	0	2	0	0	2	1	3	1	1	0	0	0	0	2	0	0	2	1	3	1	1	0	22.9	22.9
C9JC63;E7EVY0;A0A087X0L7;J3KNA0;Q15070-3;Q15070-2;Q15070	C9JC63;E7EVY0;A0A087X0L7;J3KNA0;Q15070-3;Q15070-2;Q15070	3;3;3;3;3;3;3	3;3;3;3;3;3;3	3;3;3;3;3;3;3	Mitochondrial inner membrane protein OXA1L	OXA1L	tr|C9JC63|C9JC63_HUMAN Mitochondrial inner membrane protein OXA1L (Fragment) OS=Homo sapiens OX=9606 GN=OXA1L PE=1 SV=2;tr|E7EVY0|E7EVY0_HUMAN Mitochondrial inner membrane protein OXA1L OS=Homo sapiens OX=9606 GN=OXA1L PE=1 SV=1;tr|A0A087X0L7|A0A087X0L7_HU	7	3	3	3	0	2	1	1	0	0	0	0	1	1	0	1	0	2	1	1	0	0	0	0	1	1	0	1	0	2	1	1	0	0	0	0	1	1	0	1	28.6	28.6
REV__A0A0D9SFE5;REV__E9PBF6;REV__P20700	REV__A0A0D9SFE5;REV__E9PBF6;REV__P20700	1;1;1	1;1;1	1;1;1			tr|A0A0D9SFE5|A0A0D9SFE5_HUMAN Lamin B1, isoform CRA_a OS=Homo sapiens OX=9606 GN=LMNB1 PE=1 SV=1;tr|E9PBF6|E9PBF6_HUMAN Lamin-B1 OS=Homo sapiens OX=9606 GN=LMNB1 PE=1 SV=1;sp|P20700|LMNB1_HUMAN Lamin-B1 OS=Homo sapiens OX=9606 GN=LMNB1 PE=1 SV=2	3	1	1	1	0	1	1	1	0	0	0	0	0	0	0	1	0	1	1	1	0	0	0	0	0	0	0	1	0	1	1	1	0	0	0	0	0	0	0	1	0	0
A0A024R4M0;P46781;B5MCT8;C9JM19;F2Z3C0;A8MXK4	A0A024R4M0;P46781;B5MCT8;C9JM19	5;5;4;4;2;2	5;5;4;4;2;2	5;5;4;4;2;2	40S ribosomal protein S9	RPS9	tr|A0A024R4M0|A0A024R4M0_HUMAN 40S ribosomal protein S9 OS=Homo sapiens OX=9606 GN=RPS9 PE=1 SV=1;sp|P46781|RS9_HUMAN 40S ribosomal protein S9 OS=Homo sapiens OX=9606 GN=RPS9 PE=1 SV=3;tr|B5MCT8|B5MCT8_HUMAN 40S ribosomal protein S9 OS=Homo sapiens OX=9606	6	5	5	5	0	1	3	1	0	0	0	3	2	1	0	0	0	1	3	1	0	0	0	3	2	1	0	0	0	1	3	1	0	0	0	3	2	1	0	0	23.7	23.7
Q9Y2S6	Q9Y2S6	2	2	2	Translation machinery-associated protein 7	TMA7	sp|Q9Y2S6|TMA7_HUMAN Translation machinery-associated protein 7 OS=Homo sapiens OX=9606 GN=TMA7 PE=1 SV=1	1	2	2	2	0	0	2	0	0	0	0	0	0	0	0	0	0	0	2	0	0	0	0	0	0	0	0	0	0	0	2	0	0	0	0	0	0	0	0	0	40.6	40.6
K7EJB9;P27797	K7EJB9;P27797	2;2	2;2	2;2	Calreticulin	CALR	tr|K7EJB9|K7EJB9_HUMAN Calreticulin (Fragment) OS=Homo sapiens OX=9606 GN=CALR PE=1 SV=1;sp|P27797|CALR_HUMAN Calreticulin OS=Homo sapiens OX=9606 GN=CALR PE=1 SV=1	2	2	2	2	0	0	1	0	0	0	0	2	2	0	1	0	0	0	1	0	0	0	0	2	2	0	1	0	0	0	1	0	0	0	0	2	2	0	1	0	10.9	10.9
P43686-2;P43686	P43686-2;P43686	5;5	5;5	5;5	26S protease regulatory subunit 6B	PSMC4	sp|P43686-2|PRS6B_HUMAN Isoform 2 of 26S proteasome regulatory subunit 6B OS=Homo sapiens OX=9606 GN=PSMC4;sp|P43686|PRS6B_HUMAN 26S proteasome regulatory subunit 6B OS=Homo sapiens OX=9606 GN=PSMC4 PE=1 SV=2	2	5	5	5	0	0	3	2	0	1	0	2	2	1	3	0	0	0	3	2	0	1	0	2	2	1	3	0	0	0	3	2	0	1	0	2	2	1	3	0	15.5	15.5
Q5H909;Q9UNF1-2;Q9UNF1;Q5H907;A0A087X070;G5E9N2;Q12816-5;Q12816-2;Q12816-3;Q12816-4;Q12816	Q5H909;Q9UNF1-2;Q9UNF1	5;5;5;2;1;1;1;1;1;1;1	5;5;5;2;1;1;1;1;1;1;1	5;5;5;2;1;1;1;1;1;1;1	Melanoma-associated antigen D2	MAGED2	tr|Q5H909|Q5H909_HUMAN Melanoma-associated antigen D2 OS=Homo sapiens OX=9606 GN=MAGED2 PE=1 SV=2;sp|Q9UNF1-2|MAGD2_HUMAN Isoform 2 of Melanoma-associated antigen D2 OS=Homo sapiens OX=9606 GN=MAGED2;sp|Q9UNF1|MAGD2_HUMAN Melanoma-associated antigen D2 OS=	11	5	5	5	0	3	4	2	0	0	1	3	1	1	3	1	0	3	4	2	0	0	1	3	1	1	3	1	0	3	4	2	0	0	1	3	1	1	3	1	13.9	13.9
Q9H3N1;G3V448	Q9H3N1;G3V448	4;2	4;2	4;2	Thioredoxin-related transmembrane protein 1	TMX1	sp|Q9H3N1|TMX1_HUMAN Thioredoxin-related transmembrane protein 1 OS=Homo sapiens OX=9606 GN=TMX1 PE=1 SV=1;tr|G3V448|G3V448_HUMAN Thioredoxin-related transmembrane protein 1 OS=Homo sapiens OX=9606 GN=TMX1 PE=1 SV=1	2	4	4	4	0	1	2	1	0	0	0	3	1	0	3	1	0	1	2	1	0	0	0	3	1	0	3	1	0	1	2	1	0	0	0	3	1	0	3	1	16.1	16.1
P56385	P56385	1	1	1	ATP synthase subunit e, mitochondrial	ATP5I	sp|P56385|ATP5I_HUMAN ATP synthase subunit e, mitochondrial OS=Homo sapiens OX=9606 GN=ATP5ME PE=1 SV=2	1	1	1	1	0	0	1	1	1	0	1	0	1	1	0	1	0	0	1	1	1	0	1	0	1	1	0	1	0	0	1	1	1	0	1	0	1	1	0	1	14.5	14.5
P15170-2;P15170-3;H3BSV8;H3BR35;P15170;Q8IYD1	P15170-2;P15170-3;H3BSV8;H3BR35;P15170;Q8IYD1	2;2;1;1;1;1	2;2;1;1;1;1	2;2;1;1;1;1	Eukaryotic peptide chain release factor GTP-binding subunit ERF3A;Eukaryotic peptide chain release factor GTP-binding subunit ERF3B	GSPT1;GSPT2	sp|P15170-2|ERF3A_HUMAN Isoform 2 of Eukaryotic peptide chain release factor GTP-binding subunit ERF3A OS=Homo sapiens OX=9606 GN=GSPT1;sp|P15170-3|ERF3A_HUMAN Isoform 3 of Eukaryotic peptide chain release factor GTP-binding subunit ERF3A OS=Homo sapiens O	6	2	2	2	0	2	2	2	1	0	1	1	1	1	1	1	0	2	2	2	1	0	1	1	1	1	1	1	0	2	2	2	1	0	1	1	1	1	1	1	3.1	3.1
Q9NQ92;J3QRX9;J3QRX4;J3QRX6;H9KV77	Q9NQ92;J3QRX9;J3QRX4;J3QRX6;H9KV77	4;2;2;2;2	4;2;2;2;2	4;2;2;2;2	Coordinator of PRMT5 and differentiation stimulator	COPRS	sp|Q9NQ92|COPRS_HUMAN Coordinator of PRMT5 and differentiation stimulator OS=Homo sapiens OX=9606 GN=COPRS PE=1 SV=3;tr|J3QRX9|J3QRX9_HUMAN Coordinator of PRMT5 and differentiation stimulator OS=Homo sapiens OX=9606 GN=COPRS PE=1 SV=1;tr|J3QRX4|J3QRX4_HUMA	5	4	4	4	0	0	1	0	1	2	2	3	0	1	2	0	0	0	1	0	1	2	2	3	0	1	2	0	0	0	1	0	1	2	2	3	0	1	2	0	29.3	29.3
P62306	P62306	1	1	1	Small nuclear ribonucleoprotein F	SNRPF	sp|P62306|RUXF_HUMAN Small nuclear ribonucleoprotein F OS=Homo sapiens OX=9606 GN=SNRPF PE=1 SV=1	1	1	1	1	1	0	1	1	0	0	1	1	1	1	1	1	1	0	1	1	0	0	1	1	1	1	1	1	1	0	1	1	0	0	1	1	1	1	1	1	15.1	15.1
A0A286YEY4;P01859	A0A286YEY4;P01859	1;1	1;1	1;1	Ig gamma-2 chain C region	IGHG2	tr|A0A286YEY4|A0A286YEY4_HUMAN Immunoglobulin heavy constant gamma 2 (Fragment) OS=Homo sapiens OX=9606 GN=IGHG2 PE=1 SV=1;sp|P01859|IGHG2_HUMAN Immunoglobulin heavy constant gamma 2 OS=Homo sapiens OX=9606 GN=IGHG2 PE=1 SV=2	2	1	1	1	1	1	1	1	0	0	0	1	1	1	1	1	1	1	1	1	0	0	0	1	1	1	1	1	1	1	1	1	0	0	0	1	1	1	1	1	2.3	2.3
Q8TDD1;Q8TDD1-2	Q8TDD1;Q8TDD1-2	1;1	1;1	1;1	ATP-dependent RNA helicase DDX54	DDX54	sp|Q8TDD1|DDX54_HUMAN ATP-dependent RNA helicase DDX54 OS=Homo sapiens OX=9606 GN=DDX54 PE=1 SV=2;sp|Q8TDD1-2|DDX54_HUMAN Isoform 2 of ATP-dependent RNA helicase DDX54 OS=Homo sapiens OX=9606 GN=DDX54	2	1	1	1	0	0	0	0	0	0	0	0	1	1	0	0	0	0	0	0	0	0	0	0	1	1	0	0	0	0	0	0	0	0	0	0	1	1	0	0	1.2	1.2
A0A087WUV8;P35613-3;P35613-4;P35613-2;P35613;A0A087X2B5;R4GMX5;I3L192;R4GN83	A0A087WUV8;P35613-3;P35613-4;P35613-2;P35613;A0A087X2B5	6;6;6;6;6;4;2;2;1	6;6;6;6;6;4;2;2;1	6;6;6;6;6;4;2;2;1	Basigin	BSG	tr|A0A087WUV8|A0A087WUV8_HUMAN Basigin OS=Homo sapiens OX=9606 GN=BSG PE=1 SV=1;sp|P35613-3|BASI_HUMAN Isoform 3 of Basigin OS=Homo sapiens OX=9606 GN=BSG;sp|P35613-4|BASI_HUMAN Isoform 4 of Basigin OS=Homo sapiens OX=9606 GN=BSG;sp|P35613-2|BASI_HUMAN Iso	9	6	6	6	0	2	2	2	0	0	0	0	2	0	3	0	0	2	2	2	0	0	0	0	2	0	3	0	0	2	2	2	0	0	0	0	2	0	3	0	36.5	36.5
P42356;P42356-2;A4QPH2;A8MTF1;Q8N8J0;A4QPH2-2;A4QPH2-4	P42356	10;3;2;1;1;1;1	10;3;2;1;1;1;1	10;3;2;1;1;1;1	Phosphatidylinositol 4-kinase alpha	PI4KA	sp|P42356|PI4KA_HUMAN Phosphatidylinositol 4-kinase alpha OS=Homo sapiens OX=9606 GN=PI4KA PE=1 SV=4	7	10	10	10	0	4	4	4	0	0	0	2	4	5	2	3	0	4	4	4	0	0	0	2	4	5	2	3	0	4	4	4	0	0	0	2	4	5	2	3	5.8	5.8
P17858;P17858-2;F8WEU2;F8VZI0;A0A2R8Y891;P08237-2;P08237;P08237-3	P17858;P17858-2	7;5;1;1;1;1;1;1	7;5;1;1;1;1;1;1	5;4;1;0;0;0;0;0	ATP-dependent 6-phosphofructokinase, liver type	PFKL	sp|P17858|PFKAL_HUMAN ATP-dependent 6-phosphofructokinase, liver type OS=Homo sapiens OX=9606 GN=PFKL PE=1 SV=6;sp|P17858-2|PFKAL_HUMAN Isoform 2 of ATP-dependent 6-phosphofructokinase, liver type OS=Homo sapiens OX=9606 GN=PFKL	8	7	7	5	0	1	6	1	0	0	0	2	2	4	2	1	0	1	6	1	0	0	0	2	2	4	2	1	0	0	5	0	0	0	0	0	0	3	1	0	12.8	12.8
A0A0C4DGS1;P39656-3;P39656;P39656-2;U3KQ84	A0A0C4DGS1;P39656-3;P39656;P39656-2;U3KQ84	8;8;8;7;4	8;8;8;7;4	8;8;8;7;4	Dolichyl-diphosphooligosaccharide--protein glycosyltransferase 48 kDa subunit	DDOST	tr|A0A0C4DGS1|A0A0C4DGS1_HUMAN Dolichyl-diphosphooligosaccharide--protein glycosyltransferase 48 kDa subunit OS=Homo sapiens OX=9606 GN=DDOST PE=1 SV=1;sp|P39656-3|OST48_HUMAN Isoform 3 of Dolichyl-diphosphooligosaccharide--protein glycosyltransferase 48 k	5	8	8	8	0	0	1	2	0	0	1	5	4	1	4	0	0	0	1	2	0	0	1	5	4	1	4	0	0	0	1	2	0	0	1	5	4	1	4	0	19.6	19.6
A0A075B730;P58107	A0A075B730;P58107	12;12	12;12	11;11	Epiplakin	EPPK1	tr|A0A075B730|A0A075B730_HUMAN Epiplakin OS=Homo sapiens OX=9606 GN=EPPK1 PE=1 SV=2;sp|P58107|EPIPL_HUMAN Epiplakin OS=Homo sapiens OX=9606 GN=EPPK1 PE=1 SV=3	2	12	12	11	0	0	1	0	0	1	0	12	0	2	0	0	0	0	1	0	0	1	0	12	0	2	0	0	0	0	1	0	0	1	0	11	0	2	0	0	17.9	17.9
F6WST4;A0A1B0GXE7;Q9P0S3;Q53FV1	F6WST4;A0A1B0GXE7;Q9P0S3;Q53FV1	1;1;1;1	1;1;1;1	1;1;1;1	ORM1-like protein 1;ORM1-like protein 2	ORMDL1;ORMDL2	tr|F6WST4|F6WST4_HUMAN ORM1-like protein 1 (Fragment) OS=Homo sapiens OX=9606 GN=ORMDL1 PE=1 SV=7;tr|A0A1B0GXE7|A0A1B0GXE7_HUMAN ORM1-like protein 1 OS=Homo sapiens OX=9606 GN=ORMDL1 PE=1 SV=1;sp|Q9P0S3|ORML1_HUMAN ORM1-like protein 1 OS=Homo sapiens OX=96	4	1	1	1	0	1	0	0	0	1	1	1	1	0	1	0	0	1	0	0	0	1	1	1	1	0	1	0	0	1	0	0	0	1	1	1	1	0	1	0	13.9	13.9
Q15084-3;Q15084;Q15084-4;Q15084-5;Q15084-2	Q15084-3;Q15084;Q15084-4;Q15084-5;Q15084-2	6;6;6;6;6	6;6;6;6;6	6;6;6;6;6	Protein disulfide-isomerase A6	PDIA6	sp|Q15084-3|PDIA6_HUMAN Isoform 3 of Protein disulfide-isomerase A6 OS=Homo sapiens OX=9606 GN=PDIA6;sp|Q15084|PDIA6_HUMAN Protein disulfide-isomerase A6 OS=Homo sapiens OX=9606 GN=PDIA6 PE=1 SV=1;sp|Q15084-4|PDIA6_HUMAN Isoform 4 of Protein disulfide-isom	5	6	6	6	0	0	3	5	0	0	2	2	3	2	1	0	0	0	3	5	0	0	2	2	3	2	1	0	0	0	3	5	0	0	2	2	3	2	1	0	19.2	19.2
Q9Y2R0;K7EPV0	Q9Y2R0;K7EPV0	2;1	2;1	2;1	Cytochrome c oxidase assembly factor 3 homolog, mitochondrial	COA3	sp|Q9Y2R0|COA3_HUMAN Cytochrome c oxidase assembly factor 3 homolog, mitochondrial OS=Homo sapiens OX=9606 GN=COA3 PE=1 SV=1;tr|K7EPV0|K7EPV0_HUMAN Cytochrome c oxidase assembly factor 3 homolog, mitochondrial OS=Homo sapiens OX=9606 GN=COA3 PE=1 SV=1	2	2	2	2	0	0	0	0	0	0	0	0	0	2	2	0	0	0	0	0	0	0	0	0	0	2	2	0	0	0	0	0	0	0	0	0	0	2	2	0	18.9	18.9
Q5W0B1	Q5W0B1	7	7	7	RING finger protein 219	RNF219	sp|Q5W0B1|RN219_HUMAN RING finger protein 219 OS=Homo sapiens OX=9606 GN=RNF219 PE=1 SV=1	1	7	7	7	2	1	3	3	2	0	1	2	0	3	2	2	2	1	3	3	2	0	1	2	0	3	2	2	2	1	3	3	2	0	1	2	0	3	2	2	12.9	12.9
Q9Y237;Q9Y237-2;H0Y4T6;J3KMW3;H0Y8P6;H0Y610;A0A494C021;Q9Y237-3	Q9Y237;Q9Y237-2;H0Y4T6;J3KMW3;H0Y8P6;H0Y610;A0A494C021;Q9Y237-3	4;4;3;3;3;3;3;3	4;4;3;3;3;3;3;3	4;4;3;3;3;3;3;3	Peptidyl-prolyl cis-trans isomerase NIMA-interacting 4	PIN4	sp|Q9Y237|PIN4_HUMAN Peptidyl-prolyl cis-trans isomerase NIMA-interacting 4 OS=Homo sapiens OX=9606 GN=PIN4 PE=1 SV=1;sp|Q9Y237-2|PIN4_HUMAN Isoform 2 of Peptidyl-prolyl cis-trans isomerase NIMA-interacting 4 OS=Homo sapiens OX=9606 GN=PIN4;tr|H0Y4T6|H0Y4T	8	4	4	4	1	1	2	1	1	1	2	2	1	0	1	2	1	1	2	1	1	1	2	2	1	0	1	2	1	1	2	1	1	1	2	2	1	0	1	2	23.7	23.7
Q5JUX0;A0A1W2PR54	Q5JUX0	4;1	3;1	3;1	Spindlin-3	SPIN3	sp|Q5JUX0|SPIN3_HUMAN Spindlin-3 OS=Homo sapiens OX=9606 GN=SPIN3 PE=1 SV=1	2	4	3	3	0	2	2	3	1	1	1	0	4	3	1	2	0	2	2	2	1	1	0	0	3	2	1	1	0	2	2	2	1	1	0	0	3	2	1	1	25.2	18.6
O75947-2;O75947;F5H608	O75947-2;O75947;F5H608	5;5;3	5;5;3	5;5;3	ATP synthase subunit d, mitochondrial	ATP5H	sp|O75947-2|ATP5H_HUMAN Isoform 2 of ATP synthase subunit d, mitochondrial OS=Homo sapiens OX=9606 GN=ATP5PD;sp|O75947|ATP5H_HUMAN ATP synthase subunit d, mitochondrial OS=Homo sapiens OX=9606 GN=ATP5PD PE=1 SV=3;tr|F5H608|F5H608_HUMAN ATP synthase subunit	3	5	5	5	0	2	3	2	0	1	0	3	2	2	3	2	0	2	3	2	0	1	0	3	2	2	3	2	0	2	3	2	0	1	0	3	2	2	3	2	48.2	48.2
P67809;H0Y449;C9J5V9;P16989-2;P16989-3;Q9Y2T7;P16989;A0A0D9SEI8	P67809;H0Y449	5;4;2;2;2;2;2;1	5;4;2;2;2;2;2;1	5;4;2;2;2;2;2;1	Nuclease-sensitive element-binding protein 1	YBX1	sp|P67809|YBOX1_HUMAN Nuclease-sensitive element-binding protein 1 OS=Homo sapiens OX=9606 GN=YBX1 PE=1 SV=3;tr|H0Y449|H0Y449_HUMAN Nuclease-sensitive element-binding protein 1 (Fragment) OS=Homo sapiens OX=9606 GN=YBX1 PE=1 SV=1	8	5	5	5	2	0	2	1	0	1	0	3	1	1	1	0	2	0	2	1	0	1	0	3	1	1	1	0	2	0	2	1	0	1	0	3	1	1	1	0	29.9	29.9
A0A087WUD3;Q9NRP0;Q9NRP0-2	A0A087WUD3;Q9NRP0;Q9NRP0-2	1;1;1	1;1;1	1;1;1	Oligosaccharyltransferase complex subunit OSTC	OSTC	tr|A0A087WUD3|A0A087WUD3_HUMAN Oligosaccharyltransferase complex subunit OSTC OS=Homo sapiens OX=9606 GN=OSTC PE=1 SV=1;sp|Q9NRP0|OSTC_HUMAN Oligosaccharyltransferase complex subunit OSTC OS=Homo sapiens OX=9606 GN=OSTC PE=1 SV=1;sp|Q9NRP0-2|OSTC_HUMAN Iso	3	1	1	1	0	0	0	0	0	0	0	1	0	1	1	0	0	0	0	0	0	0	0	1	0	1	1	0	0	0	0	0	0	0	0	1	0	1	1	0	14.5	14.5
Q96AV8-3;Q96AV8;F8VSE7;Q96AV8-2;H0YHW2;H0YIF4	Q96AV8-3;Q96AV8;F8VSE7;Q96AV8-2;H0YHW2;H0YIF4	6;6;5;5;3;3	6;6;5;5;3;3	6;6;5;5;3;3	Transcription factor E2F7	E2F7	sp|Q96AV8-3|E2F7_HUMAN Isoform 3 of Transcription factor E2F7 OS=Homo sapiens OX=9606 GN=E2F7;sp|Q96AV8|E2F7_HUMAN Transcription factor E2F7 OS=Homo sapiens OX=9606 GN=E2F7 PE=1 SV=3;tr|F8VSE7|F8VSE7_HUMAN Transcription factor E2F7 (Fragment) OS=Homo sapie	6	6	6	6	1	1	3	1	0	2	1	4	4	2	0	0	1	1	3	1	0	2	1	4	4	2	0	0	1	1	3	1	0	2	1	4	4	2	0	0	8.4	8.4
A0A087WUL9;Q9UNM6;Q9UNM6-2;J3KNQ3;E9PL38;H0YD73;E9PPD2;F8W8J6;E9PQG3	A0A087WUL9;Q9UNM6;Q9UNM6-2;J3KNQ3;E9PL38;H0YD73	7;7;7;6;5;4;1;1;1	7;7;7;6;5;4;1;1;1	7;7;7;6;5;4;1;1;1	26S proteasome non-ATPase regulatory subunit 13	PSMD13	tr|A0A087WUL9|A0A087WUL9_HUMAN 26S proteasome non-ATPase regulatory subunit 13 OS=Homo sapiens OX=9606 GN=PSMD13 PE=1 SV=1;sp|Q9UNM6|PSD13_HUMAN 26S proteasome non-ATPase regulatory subunit 13 OS=Homo sapiens OX=9606 GN=PSMD13 PE=1 SV=2;sp|Q9UNM6-2|PSD13_H	9	7	7	7	1	1	3	0	0	0	0	4	2	2	5	0	1	1	3	0	0	0	0	4	2	2	5	0	1	1	3	0	0	0	0	4	2	2	5	0	22	22
Q09028-3;Q09028;H0YF10;Q09028-4;Q09028-2;Q5JP02;H0YCT5;H0YDK2;E9PNS2;E9PIC4;E9PNS6;H0YEU5	Q09028-3;Q09028;H0YF10;Q09028-4;Q09028-2;Q5JP02;H0YCT5;H0YDK2	4;4;3;3;3;2;2;2;1;1;1;1	1;1;0;0;0;0;0;0;1;1;1;0	1;1;0;0;0;0;0;0;1;1;1;0	Histone-binding protein RBBP4	RBBP4;RBBP7	sp|Q09028-3|RBBP4_HUMAN Isoform 3 of Histone-binding protein RBBP4 OS=Homo sapiens OX=9606 GN=RBBP4;sp|Q09028|RBBP4_HUMAN Histone-binding protein RBBP4 OS=Homo sapiens OX=9606 GN=RBBP4 PE=1 SV=3;tr|H0YF10|H0YF10_HUMAN Histone-binding protein RBBP4 (Fragmen	12	4	1	1	2	2	3	2	2	2	2	2	1	1	3	1	1	1	1	0	1	1	1	1	1	0	1	1	1	1	1	0	1	1	1	1	1	0	1	1	10.5	3.4
CON__Q3SZ57	CON__Q3SZ57	6	6	6				1	6	6	6	0	2	3	1	0	0	0	3	2	3	3	0	0	2	3	1	0	0	0	3	2	3	3	0	0	2	3	1	0	0	0	3	2	3	3	0	13.6	13.6
P53396-2;P53396;P53396-3;K7ESG8	P53396-2;P53396;P53396-3	8;8;7;1	8;8;7;1	8;8;7;1	ATP-citrate synthase	ACLY	sp|P53396-2|ACLY_HUMAN Isoform 2 of ATP-citrate synthase OS=Homo sapiens OX=9606 GN=ACLY;sp|P53396|ACLY_HUMAN ATP-citrate synthase OS=Homo sapiens OX=9606 GN=ACLY PE=1 SV=3;sp|P53396-3|ACLY_HUMAN Isoform 3 of ATP-citrate synthase OS=Homo sapiens OX=9606 GN	4	8	8	8	0	4	3	1	0	1	0	3	4	3	2	3	0	4	3	1	0	1	0	3	4	3	2	3	0	4	3	1	0	1	0	3	4	3	2	3	9.8	9.8
P14618;B4DNK4;P14618-3;H3BTN5;P14618-2;H3BQ34;H3BT25;H3BUW1;H3BTJ2;H3BU13;H3BR70	P14618;B4DNK4;P14618-3;H3BTN5;P14618-2;H3BQ34	6;5;5;4;4;3;2;2;2;1;1	6;5;5;4;4;3;2;2;2;1;1	6;5;5;4;4;3;2;2;2;1;1	Pyruvate kinase PKM;Pyruvate kinase	PKM	sp|P14618|KPYM_HUMAN Pyruvate kinase PKM OS=Homo sapiens OX=9606 GN=PKM PE=1 SV=4;tr|B4DNK4|B4DNK4_HUMAN Pyruvate kinase OS=Homo sapiens OX=9606 GN=PKM PE=1 SV=1;sp|P14618-3|KPYM_HUMAN Isoform 3 of Pyruvate kinase PKM OS=Homo sapiens OX=9606 GN=PKM;tr|H3BT	11	6	6	6	1	1	4	4	0	0	2	4	3	3	3	0	1	1	4	4	0	0	2	4	3	3	3	0	1	1	4	4	0	0	2	4	3	3	3	0	21.5	21.5
A0A024QZ42;O75340;O75340-2;H0Y9X3;A0A087WZ38	A0A024QZ42;O75340;O75340-2	4;4;3;1;1	4;4;3;1;1	4;4;3;1;1	Programmed cell death protein 6	PDCD6	tr|A0A024QZ42|A0A024QZ42_HUMAN HCG1985580, isoform CRA_c OS=Homo sapiens OX=9606 GN=PDCD6 PE=1 SV=1;sp|O75340|PDCD6_HUMAN Programmed cell death protein 6 OS=Homo sapiens OX=9606 GN=PDCD6 PE=1 SV=1;sp|O75340-2|PDCD6_HUMAN Isoform 2 of Programmed cell death	5	4	4	4	0	1	4	2	0	0	1	1	1	0	0	0	0	1	4	2	0	0	1	1	1	0	0	0	0	1	4	2	0	0	1	1	1	0	0	0	38	38
Q5VUJ6-2;Q5VUJ6	Q5VUJ6-2;Q5VUJ6	1;1	1;1	1;1	Leucine-rich repeat and calponin homology domain-containing protein 2	LRCH2	sp|Q5VUJ6-2|LRCH2_HUMAN Isoform 2 of Leucine-rich repeat and calponin homology domain-containing protein 2 OS=Homo sapiens OX=9606 GN=LRCH2;sp|Q5VUJ6|LRCH2_HUMAN Leucine-rich repeat and calponin homology domain-containing protein 2 OS=Homo sapiens OX=9606	2	1	1	1	0	0	0	0	0	0	0	0	1	0	0	0	0	0	0	0	0	0	0	0	1	0	0	0	0	0	0	0	0	0	0	0	1	0	0	0	1.9	1.9
C9IZG4;O60888-3;O60888;O60888-2;C9IZQ5	C9IZG4;O60888-3;O60888;O60888-2	3;3;3;3;1	3;3;3;3;1	3;3;3;3;1	Protein CutA	CUTA	tr|C9IZG4|C9IZG4_HUMAN Protein CutA OS=Homo sapiens OX=9606 GN=CUTA PE=1 SV=1;sp|O60888-3|CUTA_HUMAN Isoform C of Protein CutA OS=Homo sapiens OX=9606 GN=CUTA;sp|O60888|CUTA_HUMAN Protein CutA OS=Homo sapiens OX=9606 GN=CUTA PE=1 SV=2;sp|O60888-2|CUTA_HUMA	5	3	3	3	0	0	0	0	0	0	0	3	1	2	1	0	0	0	0	0	0	0	0	3	1	2	1	0	0	0	0	0	0	0	0	3	1	2	1	0	32.6	32.6
Q8N1N4;CON__Q8N1N4-2;CON__Q7RTT2;Q8N1N4-2	Q8N1N4;CON__Q8N1N4-2;CON__Q7RTT2;Q8N1N4-2	8;7;7;7	6;5;5;5	6;5;5;5	Keratin, type II cytoskeletal 78	KRT78	sp|Q8N1N4|K2C78_HUMAN Keratin, type II cytoskeletal 78 OS=Homo sapiens OX=9606 GN=KRT78 PE=1 SV=2;;;sp|Q8N1N4-2|K2C78_HUMAN Isoform 2 of Keratin, type II cytoskeletal 78 OS=Homo sapiens OX=9606 GN=KRT78	4	8	6	6	0	0	1	1	1	0	0	5	0	1	6	0	0	0	0	0	0	0	0	3	0	0	5	0	0	0	0	0	0	0	0	3	0	0	5	0	15.8	13.5
E5RJR5;P63208;E5RGM3;E7ERH2;F8W8N3;P63208-2	E5RJR5;P63208	3;3;1;1;1;1	3;3;1;1;1;1	3;3;1;1;1;1	S-phase kinase-associated protein 1	SKP1	tr|E5RJR5|E5RJR5_HUMAN S-phase kinase-associated protein 1 OS=Homo sapiens OX=9606 GN=SKP1 PE=1 SV=1;sp|P63208|SKP1_HUMAN S-phase kinase-associated protein 1 OS=Homo sapiens OX=9606 GN=SKP1 PE=1 SV=2	6	3	3	3	1	1	2	1	1	0	2	1	3	1	3	1	1	1	2	1	1	0	2	1	3	1	3	1	1	1	2	1	1	0	2	1	3	1	3	1	18.4	18.4
Q96QD8;F8VUY8;Q96QD8-2	Q96QD8;F8VUY8	4;3;1	4;3;1	4;3;1	Sodium-coupled neutral amino acid transporter 2	SLC38A2	sp|Q96QD8|S38A2_HUMAN Sodium-coupled neutral amino acid transporter 2 OS=Homo sapiens OX=9606 GN=SLC38A2 PE=1 SV=2;tr|F8VUY8|F8VUY8_HUMAN Sodium-coupled neutral amino acid transporter 2 OS=Homo sapiens OX=9606 GN=SLC38A2 PE=1 SV=1	3	4	4	4	0	1	0	1	0	0	1	1	3	0	3	0	0	1	0	1	0	0	1	1	3	0	3	0	0	1	0	1	0	0	1	1	3	0	3	0	12.5	12.5
P60468;S4R3B5	P60468;S4R3B5	2;1	2;1	2;1	Protein transport protein Sec61 subunit beta	SEC61B	sp|P60468|SC61B_HUMAN Protein transport protein Sec61 subunit beta OS=Homo sapiens OX=9606 GN=SEC61B PE=1 SV=2;tr|S4R3B5|S4R3B5_HUMAN Protein transport protein Sec61 subunit beta OS=Homo sapiens OX=9606 GN=SEC61B PE=1 SV=1	2	2	2	2	0	1	2	0	0	0	0	2	1	1	2	0	0	1	2	0	0	0	0	2	1	1	2	0	0	1	2	0	0	0	0	2	1	1	2	0	21.9	21.9
Q5VT66;Q5VT66-2;H7BYZ9;A0A494C1P3;Q5VT66-3;X6RIL1;F6V6Z1;H0YDX4;Q969Z3-2;Q969Z3	Q5VT66;Q5VT66-2;H7BYZ9;A0A494C1P3;Q5VT66-3	5;5;4;4;4;2;1;1;1;1	5;5;4;4;4;2;1;1;1;1	5;5;4;4;4;2;1;1;1;1	Mitochondrial amidoxime-reducing component 1	2001-03-01	sp|Q5VT66|MARC1_HUMAN Mitochondrial amidoxime-reducing component 1 OS=Homo sapiens OX=9606 GN=MARC1 PE=1 SV=1;sp|Q5VT66-2|MARC1_HUMAN Isoform 2 of Mitochondrial amidoxime-reducing component 1 OS=Homo sapiens OX=9606 GN=MARC1;tr|H7BYZ9|H7BYZ9_HUMAN Mitochon	10	5	5	5	0	0	0	0	0	0	0	5	4	2	0	0	0	0	0	0	0	0	0	5	4	2	0	0	0	0	0	0	0	0	0	5	4	2	0	0	24	24
E9PLV6;E9PPZ9;O43292;E9PM11;E9PLG8;E9PQ31;O43292-2;E9PM94	E9PLV6;E9PPZ9;O43292;E9PM11;E9PLG8;E9PQ31;O43292-2	4;4;4;3;2;2;2;1	4;4;4;3;2;2;2;1	4;4;4;3;2;2;2;1	Glycosylphosphatidylinositol anchor attachment 1 protein	GPAA1	tr|E9PLV6|E9PLV6_HUMAN Glycosylphosphatidylinositol anchor attachment 1 protein OS=Homo sapiens OX=9606 GN=GPAA1 PE=1 SV=1;tr|E9PPZ9|E9PPZ9_HUMAN Glycosylphosphatidylinositol anchor attachment 1 protein (Fragment) OS=Homo sapiens OX=9606 GN=GPAA1 PE=1 SV=1	8	4	4	4	0	0	0	0	0	0	0	3	1	2	3	0	0	0	0	0	0	0	0	3	1	2	3	0	0	0	0	0	0	0	0	3	1	2	3	0	22.2	22.2
O00264;O00264-2;U3KQM0	O00264	5;2;1	5;2;1	4;2;0	Membrane-associated progesterone receptor component 1	PGRMC1	sp|O00264|PGRC1_HUMAN Membrane-associated progesterone receptor component 1 OS=Homo sapiens OX=9606 GN=PGRMC1 PE=1 SV=3	3	5	5	4	0	0	0	0	0	0	1	5	2	1	3	0	0	0	0	0	0	0	1	5	2	1	3	0	0	0	0	0	0	0	1	4	2	1	2	0	20.5	20.5
M0QXB4;O14579;O14579-3;O14579-2;M0R061	M0QXB4;O14579;O14579-3;O14579-2;M0R061	6;6;5;5;4	6;6;5;5;4	6;6;5;5;4	Coatomer subunit epsilon	COPE	tr|M0QXB4|M0QXB4_HUMAN Coatomer protein complex, subunit epsilon, isoform CRA_g OS=Homo sapiens OX=9606 GN=COPE PE=1 SV=1;sp|O14579|COPE_HUMAN Coatomer subunit epsilon OS=Homo sapiens OX=9606 GN=COPE PE=1 SV=3;sp|O14579-3|COPE_HUMAN Isoform 3 of Coatomer s	5	6	6	6	1	0	3	3	0	0	0	3	2	2	3	1	1	0	3	3	0	0	0	3	2	2	3	1	1	0	3	3	0	0	0	3	2	2	3	1	26	26
Q13185;C9JMM0;B8ZZ43;S4R2Y4;K7ELA4;B5MD17;J3KS05;P83916	Q13185	4;1;1;1;1;1;1;1	4;1;1;1;1;1;1;1	4;1;1;1;1;1;1;1	Chromobox protein homolog 3	CBX3	sp|Q13185|CBX3_HUMAN Chromobox protein homolog 3 OS=Homo sapiens OX=9606 GN=CBX3 PE=1 SV=4	8	4	4	4	0	0	1	0	0	0	1	4	1	1	2	0	0	0	1	0	0	0	1	4	1	1	2	0	0	0	1	0	0	0	1	4	1	1	2	0	28.4	28.4
H0Y5K5;Q9Y282;Q9Y282-3;A0A1W2PPS8;H0Y621;Q9Y282-2;A6PVJ2;A0A0C4DH46	H0Y5K5;Q9Y282;Q9Y282-3;A0A1W2PPS8;H0Y621;Q9Y282-2	4;4;4;3;3;3;1;1	4;4;4;3;3;3;1;1	4;4;4;3;3;3;1;1	Endoplasmic reticulum-Golgi intermediate compartment protein 3	ERGIC3	tr|H0Y5K5|H0Y5K5_HUMAN Endoplasmic reticulum-Golgi intermediate compartment protein 3 (Fragment) OS=Homo sapiens OX=9606 GN=ERGIC3 PE=1 SV=1;sp|Q9Y282|ERGI3_HUMAN Endoplasmic reticulum-Golgi intermediate compartment protein 3 OS=Homo sapiens OX=9606 GN=ERG	8	4	4	4	0	0	0	1	0	0	1	2	2	1	2	0	0	0	0	1	0	0	1	2	2	1	2	0	0	0	0	1	0	0	1	2	2	1	2	0	10.3	10.3
P06748;P06748-3;P06748-2;E5RGW4;E5RI98	P06748;P06748-3;P06748-2	6;5;5;1;1	6;5;5;1;1	6;5;5;1;1	Nucleophosmin	NPM1	sp|P06748|NPM_HUMAN Nucleophosmin OS=Homo sapiens OX=9606 GN=NPM1 PE=1 SV=2;sp|P06748-3|NPM_HUMAN Isoform 3 of Nucleophosmin OS=Homo sapiens OX=9606 GN=NPM1;sp|P06748-2|NPM_HUMAN Isoform 2 of Nucleophosmin OS=Homo sapiens OX=9606 GN=NPM1	5	6	6	6	0	0	0	0	0	1	0	5	0	0	0	0	0	0	0	0	0	1	0	5	0	0	0	0	0	0	0	0	0	1	0	5	0	0	0	0	37.8	37.8
Q9HD20-2;Q9HD20;H7C3H2;Q9HD20-3	Q9HD20-2;Q9HD20	10;10;3;2	10;10;3;2	10;10;3;2	Manganese-transporting ATPase 13A1	ATP13A1	sp|Q9HD20-2|AT131_HUMAN Isoform B of Manganese-transporting ATPase 13A1 OS=Homo sapiens OX=9606 GN=ATP13A1;sp|Q9HD20|AT131_HUMAN Manganese-transporting ATPase 13A1 OS=Homo sapiens OX=9606 GN=ATP13A1 PE=1 SV=2	4	10	10	10	0	0	0	0	0	0	0	6	5	3	6	0	0	0	0	0	0	0	0	6	5	3	6	0	0	0	0	0	0	0	0	6	5	3	6	0	12.5	12.5
H0YMV8;Q71UM5;C9JLI6	H0YMV8;Q71UM5;C9JLI6	3;3;2	1;1;1	1;1;1	40S ribosomal protein S27;40S ribosomal protein S27-like	RPS27L	tr|H0YMV8|H0YMV8_HUMAN 40S ribosomal protein S27 OS=Homo sapiens OX=9606 GN=RPS27L PE=1 SV=1;sp|Q71UM5|RS27L_HUMAN 40S ribosomal protein S27-like OS=Homo sapiens OX=9606 GN=RPS27L PE=1 SV=3;tr|C9JLI6|C9JLI6_HUMAN 40S ribosomal protein S27 OS=Homo sapiens O	3	3	1	1	2	0	2	1	1	1	1	2	1	1	2	2	0	0	1	0	0	0	0	1	0	0	1	1	0	0	1	0	0	0	0	1	0	0	1	1	34	13
REV__A0A494C075;REV__A0A087WYM5;REV__Q9BVV6-4;REV__A0A494C0M8;REV__Q9BVV6;REV__A0A494C171;REV__Q9BVV6-3	REV__A0A494C075;REV__A0A087WYM5;REV__Q9BVV6-4;REV__A0A494C0M8;REV__Q9BVV6;REV__A0A494C171;REV__Q9BVV6-3	1;1;1;1;1;1;1	1;1;1;1;1;1;1	1;1;1;1;1;1;1			tr|A0A494C075|A0A494C075_HUMAN Protein TALPID3 (Fragment) OS=Homo sapiens OX=9606 GN=KIAA0586 PE=4 SV=1;tr|A0A087WYM5|A0A087WYM5_HUMAN Protein TALPID3 OS=Homo sapiens OX=9606 GN=KIAA0586 PE=1 SV=1;sp|Q9BVV6-4|TALD3_HUMAN Isoform 4 of Protein TALPID3 OS=Hom	7	1	1	1	0	0	0	0	0	1	0	0	0	0	0	0	0	0	0	0	0	1	0	0	0	0	0	0	0	0	0	0	0	1	0	0	0	0	0	0	0	0
O60488-2;O60488;H0Y9A0;D6RFW9;D6RDA8;D6RD96;D6RF95	O60488-2;O60488	11;11;5;1;1;1;1	11;11;5;1;1;1;1	11;11;5;1;1;1;1	Long-chain-fatty-acid--CoA ligase 4	ACSL4	sp|O60488-2|ACSL4_HUMAN Isoform Short of Long-chain-fatty-acid--CoA ligase 4 OS=Homo sapiens OX=9606 GN=ACSL4;sp|O60488|ACSL4_HUMAN Long-chain-fatty-acid--CoA ligase 4 OS=Homo sapiens OX=9606 GN=ACSL4 PE=1 SV=2	7	11	11	11	0	0	0	0	0	0	0	0	0	10	5	0	0	0	0	0	0	0	0	0	0	10	5	0	0	0	0	0	0	0	0	0	0	10	5	0	21.6	21.6
Q4G104;O94952-1;O94952;H0YHF6;H0YIE9	Q4G104;O94952-1;O94952;H0YHF6;H0YIE9	6;6;6;3;3	6;6;6;3;3	6;6;6;3;3	F-box only protein 21	FBXO21	tr|Q4G104|Q4G104_HUMAN F-box only protein 21 OS=Homo sapiens OX=9606 GN=FBXO21 PE=1 SV=1;sp|O94952-1|FBX21_HUMAN Isoform 2 of F-box only protein 21 OS=Homo sapiens OX=9606 GN=FBXO21;sp|O94952|FBX21_HUMAN F-box only protein 21 OS=Homo sapiens OX=9606 GN=FBX	5	6	6	6	0	3	2	2	0	0	0	2	3	2	2	2	0	3	2	2	0	0	0	2	3	2	2	2	0	3	2	2	0	0	0	2	3	2	2	2	14.7	14.7
E9PFH4;Q9Y5L0-5;Q9Y5L0-3;Q9Y5L0;C9J7E5;Q9Y5L0-1	E9PFH4;Q9Y5L0-5;Q9Y5L0-3;Q9Y5L0;C9J7E5;Q9Y5L0-1	8;8;8;8;7;7	8;8;8;8;7;7	8;8;8;8;7;7	Transportin-3	TNPO3	tr|E9PFH4|E9PFH4_HUMAN Transportin-3 OS=Homo sapiens OX=9606 GN=TNPO3 PE=1 SV=1;sp|Q9Y5L0-5|TNPO3_HUMAN Isoform 4 of Transportin-3 OS=Homo sapiens OX=9606 GN=TNPO3;sp|Q9Y5L0-3|TNPO3_HUMAN Isoform 3 of Transportin-3 OS=Homo sapiens OX=9606 GN=TNPO3;sp|Q9Y5L	6	8	8	8	0	3	3	1	0	0	0	0	0	0	0	5	0	3	3	1	0	0	0	0	0	0	0	5	0	3	3	1	0	0	0	0	0	0	0	5	14.7	14.7
P38606-2;P38606;C9JA17;C9JVW8	P38606-2;P38606;C9JA17;C9JVW8	6;6;3;3	6;6;3;3	6;6;3;3	V-type proton ATPase catalytic subunit A	ATP6V1A	sp|P38606-2|VATA_HUMAN Isoform 2 of V-type proton ATPase catalytic subunit A OS=Homo sapiens OX=9606 GN=ATP6V1A;sp|P38606|VATA_HUMAN V-type proton ATPase catalytic subunit A OS=Homo sapiens OX=9606 GN=ATP6V1A PE=1 SV=2;tr|C9JA17|C9JA17_HUMAN V-type proton	4	6	6	6	0	5	3	2	0	0	0	1	0	3	1	3	0	5	3	2	0	0	0	1	0	3	1	3	0	5	3	2	0	0	0	1	0	3	1	3	15.4	15.4
Q8WVX9;E9PNW8;E9PPB8	Q8WVX9;E9PNW8	6;3;2	6;3;2	6;3;2	Fatty acyl-CoA reductase 1	FAR1	sp|Q8WVX9|FACR1_HUMAN Fatty acyl-CoA reductase 1 OS=Homo sapiens OX=9606 GN=FAR1 PE=1 SV=1;tr|E9PNW8|E9PNW8_HUMAN Fatty acyl-CoA reductase (Fragment) OS=Homo sapiens OX=9606 GN=FAR1 PE=1 SV=1	3	6	6	6	0	5	2	2	2	1	1	1	2	1	1	5	0	5	2	2	2	1	1	1	2	1	1	5	0	5	2	2	2	1	1	1	2	1	1	5	13.6	13.6
A0A0J9YXF2;J3QT77;A0A0J9YYG4;Q15165-3;Q15165-1;Q15165	A0A0J9YXF2;J3QT77;A0A0J9YYG4;Q15165-3;Q15165-1;Q15165	3;2;2;2;2;2	3;2;2;2;2;2	3;2;2;2;2;2	Serum paraoxonase/arylesterase 2	PON2	tr|A0A0J9YXF2|A0A0J9YXF2_HUMAN Paraoxonase 2, isoform CRA_a OS=Homo sapiens OX=9606 GN=PON2 PE=1 SV=1;tr|J3QT77|J3QT77_HUMAN Serum paraoxonase/arylesterase 2 OS=Homo sapiens OX=9606 GN=PON2 PE=1 SV=1;tr|A0A0J9YYG4|A0A0J9YYG4_HUMAN Serum paraoxonase/arylest	6	3	3	3	0	0	1	1	0	0	1	0	1	2	2	0	0	0	1	1	0	0	1	0	1	2	2	0	0	0	1	1	0	0	1	0	1	2	2	0	15.5	15.5
P81605;P81605-2	P81605;P81605-2	2;2	2;2	2;2	Dermcidin;Survival-promoting peptide;DCD-1	DCD	sp|P81605|DCD_HUMAN Dermcidin OS=Homo sapiens OX=9606 GN=DCD PE=1 SV=2;sp|P81605-2|DCD_HUMAN Isoform 2 of Dermcidin OS=Homo sapiens OX=9606 GN=DCD	2	2	2	2	0	0	0	0	0	0	0	2	0	0	0	0	0	0	0	0	0	0	0	2	0	0	0	0	0	0	0	0	0	0	0	2	0	0	0	0	12.7	12.7
Q9BVC6	Q9BVC6	2	2	2	Transmembrane protein 109	TMEM109	sp|Q9BVC6|TM109_HUMAN Transmembrane protein 109 OS=Homo sapiens OX=9606 GN=TMEM109 PE=1 SV=1	1	2	2	2	0	1	1	1	0	1	1	1	1	1	0	1	0	1	1	1	0	1	1	1	1	1	0	1	0	1	1	1	0	1	1	1	1	1	0	1	9.5	9.5
C9JA28;Q9UNL2;Q9UNL2-2	C9JA28;Q9UNL2;Q9UNL2-2	2;2;2	2;2;2	2;2;2	Translocon-associated protein subunit gamma	SSR3	tr|C9JA28|C9JA28_HUMAN Translocon-associated protein subunit gamma OS=Homo sapiens OX=9606 GN=SSR3 PE=1 SV=1;sp|Q9UNL2|SSRG_HUMAN Translocon-associated protein subunit gamma OS=Homo sapiens OX=9606 GN=SSR3 PE=1 SV=1;sp|Q9UNL2-2|SSRG_HUMAN Isoform 2 of Tran	3	2	2	2	0	1	1	0	0	0	1	0	0	1	2	1	0	1	1	0	0	0	1	0	0	1	2	1	0	1	1	0	0	0	1	0	0	1	2	1	10.3	10.3
C9JAW5;C9JNU6;Q9Y241	C9JAW5;C9JNU6;Q9Y241	3;3;3	3;3;3	3;3;3	HIG1 domain family member 1A, mitochondrial	HIGD1A	tr|C9JAW5|C9JAW5_HUMAN Uncharacterized protein OS=Homo sapiens OX=9606 PE=4 SV=1;tr|C9JNU6|C9JNU6_HUMAN HIG1 domain family member 1A, mitochondrial OS=Homo sapiens OX=9606 GN=HIGD1A PE=4 SV=1;sp|Q9Y241|HIG1A_HUMAN HIG1 domain family member 1A, mitochondria	3	3	3	3	0	0	0	0	0	3	0	1	0	1	1	0	0	0	0	0	0	3	0	1	0	1	1	0	0	0	0	0	0	3	0	1	0	1	1	0	26.5	26.5
Q9UBS4;H7C2Y5	Q9UBS4	4;1	4;1	4;1	DnaJ homolog subfamily B member 11	DNAJB11	sp|Q9UBS4|DJB11_HUMAN DnaJ homolog subfamily B member 11 OS=Homo sapiens OX=9606 GN=DNAJB11 PE=1 SV=1	2	4	4	4	0	2	3	2	1	0	2	1	2	3	3	0	0	2	3	2	1	0	2	1	2	3	3	0	0	2	3	2	1	0	2	1	2	3	3	0	12.3	12.3
P28066;P28066-2	P28066;P28066-2	2;1	2;1	2;1	Proteasome subunit alpha type-5	PSMA5	sp|P28066|PSA5_HUMAN Proteasome subunit alpha type-5 OS=Homo sapiens OX=9606 GN=PSMA5 PE=1 SV=3;sp|P28066-2|PSA5_HUMAN Isoform 2 of Proteasome subunit alpha type-5 OS=Homo sapiens OX=9606 GN=PSMA5	2	2	2	2	0	2	2	1	0	0	0	1	0	0	1	2	0	2	2	1	0	0	0	1	0	0	1	2	0	2	2	1	0	0	0	1	0	0	1	2	12	12
F5GZS6;J3KPF3;P08195-3;P08195;P08195-4;P08195-2;F5GZI0;H0YFS2;H0YFX4;F5H0E2	F5GZS6;J3KPF3;P08195-3;P08195;P08195-4;P08195-2	8;8;8;8;8;7;2;2;1;1	8;8;8;8;8;7;2;2;1;1	8;8;8;8;8;7;2;2;1;1	4F2 cell-surface antigen heavy chain	SLC3A2	tr|F5GZS6|F5GZS6_HUMAN 4F2 cell-surface antigen heavy chain OS=Homo sapiens OX=9606 GN=SLC3A2 PE=1 SV=1;tr|J3KPF3|J3KPF3_HUMAN 4F2 cell-surface antigen heavy chain OS=Homo sapiens OX=9606 GN=SLC3A2 PE=1 SV=1;sp|P08195-3|4F2_HUMAN Isoform 3 of 4F2 cell-surf	10	8	8	8	0	0	1	1	0	0	0	7	5	2	3	2	0	0	1	1	0	0	0	7	5	2	3	2	0	0	1	1	0	0	0	7	5	2	3	2	18.7	18.7
Q8TCJ2	Q8TCJ2	5	4	4	Dolichyl-diphosphooligosaccharide--protein glycosyltransferase subunit STT3B	STT3B	sp|Q8TCJ2|STT3B_HUMAN Dolichyl-diphosphooligosaccharide--protein glycosyltransferase subunit STT3B OS=Homo sapiens OX=9606 GN=STT3B PE=1 SV=1	1	5	4	4	0	1	2	2	0	2	3	2	3	3	2	0	0	1	2	2	0	2	3	1	3	3	2	0	0	1	2	2	0	2	3	1	3	3	2	0	7.4	6.5
Q9UKV5;R4GNG2;H3BRK9	Q9UKV5;R4GNG2;H3BRK9	5;4;3	5;4;3	5;4;3	E3 ubiquitin-protein ligase AMFR	AMFR	sp|Q9UKV5|AMFR_HUMAN E3 ubiquitin-protein ligase AMFR OS=Homo sapiens OX=9606 GN=AMFR PE=1 SV=2;tr|R4GNG2|R4GNG2_HUMAN E3 ubiquitin-protein ligase AMFR (Fragment) OS=Homo sapiens OX=9606 GN=AMFR PE=1 SV=1;tr|H3BRK9|H3BRK9_HUMAN E3 ubiquitin-protein ligase	3	5	5	5	0	0	0	0	0	4	4	2	3	1	1	0	0	0	0	0	0	4	4	2	3	1	1	0	0	0	0	0	0	4	4	2	3	1	1	0	16.2	16.2
A0A087WZE9;Q15651-2;P05204;Q15651	A0A087WZE9;Q15651-2;P05204;Q15651	1;1;1;1	1;1;1;1	1;1;1;1	High mobility group nucleosome-binding domain-containing protein 3;Non-histone chromosomal protein HMG-17	HMGN3;HMGN2	tr|A0A087WZE9|A0A087WZE9_HUMAN High mobility group nucleosome-binding domain-containing protein 3 OS=Homo sapiens OX=9606 GN=HMGN3 PE=1 SV=1;sp|Q15651-2|HMGN3_HUMAN Isoform 2 of High mobility group nucleosome-binding domain-containing protein 3 OS=Homo sap	4	1	1	1	0	0	0	1	0	0	0	1	0	0	0	0	0	0	0	1	0	0	0	1	0	0	0	0	0	0	0	1	0	0	0	1	0	0	0	0	10	10
O94776;O94776-2	O94776;O94776-2	6;3	6;3	6;3	Metastasis-associated protein MTA2	MTA2	sp|O94776|MTA2_HUMAN Metastasis-associated protein MTA2 OS=Homo sapiens OX=9606 GN=MTA2 PE=1 SV=1;sp|O94776-2|MTA2_HUMAN Isoform 2 of Metastasis-associated protein MTA2 OS=Homo sapiens OX=9606 GN=MTA2	2	6	6	6	0	2	3	1	1	2	3	5	4	1	1	0	0	2	3	1	1	2	3	5	4	1	1	0	0	2	3	1	1	2	3	5	4	1	1	0	11.8	11.8
Q8IXM6-2;Q8IXM6;H0Y6T6	Q8IXM6-2;Q8IXM6;H0Y6T6	2;2;1	2;2;1	2;2;1	Nurim	NRM	sp|Q8IXM6-2|NRM_HUMAN Isoform 2 of Nurim OS=Homo sapiens OX=9606 GN=NRM;sp|Q8IXM6|NRM_HUMAN Nurim OS=Homo sapiens OX=9606 GN=NRM PE=1 SV=1;tr|H0Y6T6|H0Y6T6_HUMAN Nurim (Fragment) OS=Homo sapiens OX=9606 GN=NRM PE=1 SV=1	3	2	2	2	0	0	0	0	0	0	0	0	0	2	1	0	0	0	0	0	0	0	0	0	0	2	1	0	0	0	0	0	0	0	0	0	0	2	1	0	16.7	16.7
P28070	P28070	4	4	4	Proteasome subunit beta type-4	PSMB4	sp|P28070|PSB4_HUMAN Proteasome subunit beta type-4 OS=Homo sapiens OX=9606 GN=PSMB4 PE=1 SV=4	1	4	4	4	0	1	3	1	0	0	1	1	1	2	1	1	0	1	3	1	0	0	1	1	1	2	1	1	0	1	3	1	0	0	1	1	1	2	1	1	22.3	22.3
Q969X5-2;Q969X5;F2Z3Q5;F2Z2U2;Q969X5-3	Q969X5-2;Q969X5	6;6;1;1;1	6;6;1;1;1	6;6;1;1;1	Endoplasmic reticulum-Golgi intermediate compartment protein 1	ERGIC1	sp|Q969X5-2|ERGI1_HUMAN Isoform 2 of Endoplasmic reticulum-Golgi intermediate compartment protein 1 OS=Homo sapiens OX=9606 GN=ERGIC1;sp|Q969X5|ERGI1_HUMAN Endoplasmic reticulum-Golgi intermediate compartment protein 1 OS=Homo sapiens OX=9606 GN=ERGIC1 PE=	5	6	6	6	0	3	2	2	0	0	0	1	1	2	4	2	0	3	2	2	0	0	0	1	1	2	4	2	0	3	2	2	0	0	0	1	1	2	4	2	38.4	38.4
Q8N766-3;Q8N766-2;Q8N766;Q8N766-4	Q8N766-3;Q8N766-2;Q8N766;Q8N766-4	5;5;5;4	5;5;5;4	5;5;5;4	ER membrane protein complex subunit 1	EMC1	sp|Q8N766-3|EMC1_HUMAN Isoform 3 of ER membrane protein complex subunit 1 OS=Homo sapiens OX=9606 GN=EMC1;sp|Q8N766-2|EMC1_HUMAN Isoform 2 of ER membrane protein complex subunit 1 OS=Homo sapiens OX=9606 GN=EMC1;sp|Q8N766|EMC1_HUMAN ER membrane protein com	4	5	5	5	0	0	1	0	0	0	2	4	2	2	4	0	0	0	1	0	0	0	2	4	2	2	4	0	0	0	1	0	0	0	2	4	2	2	4	0	6.6	6.6
O95470;H0Y3V8;H7BXL7	O95470	10;4;4	10;4;4	10;4;4	Sphingosine-1-phosphate lyase 1	SGPL1	sp|O95470|SGPL1_HUMAN Sphingosine-1-phosphate lyase 1 OS=Homo sapiens OX=9606 GN=SGPL1 PE=1 SV=3	3	10	10	10	0	0	0	0	0	0	0	9	4	0	0	0	0	0	0	0	0	0	0	9	4	0	0	0	0	0	0	0	0	0	0	9	4	0	0	0	19	19
Q15021;E7EN77;F5GZK7;F5H431;REV__Q02790	Q15021;E7EN77	6;3;2;1;1	6;3;2;1;1	6;3;2;1;1	Condensin complex subunit 1	NCAPD2	sp|Q15021|CND1_HUMAN Condensin complex subunit 1 OS=Homo sapiens OX=9606 GN=NCAPD2 PE=1 SV=3;tr|E7EN77|E7EN77_HUMAN Condensin complex subunit 1 (Fragment) OS=Homo sapiens OX=9606 GN=NCAPD2 PE=1 SV=2	5	6	6	6	1	3	4	4	1	1	2	3	3	2	4	3	1	3	4	4	1	1	2	3	3	2	4	3	1	3	4	4	1	1	2	3	3	2	4	3	5.3	5.3
P62258;P62258-2;B4DJF2;I3L3T1;K7EM20;K7EIT4;I3L0W5	P62258;P62258-2;B4DJF2;I3L3T1;K7EM20	6;5;3;3;3;2;1	4;3;2;2;2;1;1	4;3;2;2;2;1;1	14-3-3 protein epsilon	YWHAE	sp|P62258|1433E_HUMAN 14-3-3 protein epsilon OS=Homo sapiens OX=9606 GN=YWHAE PE=1 SV=1;sp|P62258-2|1433E_HUMAN Isoform SV of 14-3-3 protein epsilon OS=Homo sapiens OX=9606 GN=YWHAE;tr|B4DJF2|B4DJF2_HUMAN 14-3-3 protein epsilon OS=Homo sapiens OX=9606 GN=Y	7	6	4	4	0	2	1	2	0	1	3	3	4	3	3	0	0	1	1	1	0	1	2	2	3	1	2	0	0	1	1	1	0	1	2	2	3	1	2	0	21.6	14.5
E7EX73;E9PGM1;E7EUU4;Q04637-6;Q04637-7;Q04637-5;Q04637-4;Q04637-3;Q04637;Q04637-8;Q04637-9;H7C044;C9J6B6;C9J2Z7;C9K073;C9JF13	E7EX73;E9PGM1;E7EUU4;Q04637-6;Q04637-7;Q04637-5;Q04637-4;Q04637-3;Q04637;Q04637-8;Q04637-9;H7C044;C9J6B6;C9J2Z7;C9K073;C9JF13	4;4;4;4;4;4;4;4;4;4;4;2;2;2;2;2	4;4;4;4;4;4;4;4;4;4;4;2;2;2;2;2	4;4;4;4;4;4;4;4;4;4;4;2;2;2;2;2	Eukaryotic translation initiation factor 4 gamma 1	EIF4G1	tr|E7EX73|E7EX73_HUMAN Eukaryotic translation initiation factor 4 gamma 1 OS=Homo sapiens OX=9606 GN=EIF4G1 PE=1 SV=1;tr|E9PGM1|E9PGM1_HUMAN Eukaryotic translation initiation factor 4 gamma 1 OS=Homo sapiens OX=9606 GN=EIF4G1 PE=1 SV=1;tr|E7EUU4|E7EUU4_HUM	16	4	4	4	1	2	1	2	1	1	0	3	3	3	2	0	1	2	1	2	1	1	0	3	3	3	2	0	1	2	1	2	1	1	0	3	3	3	2	0	4.5	4.5
A0A3B3IUB5;Q8TCT9-5;Q8TCT9;A0A075B6F6;A0A0S2Z6F0;A0A3B3IT72;Q8TCT9-4;Q8TCT9-2;A0A0C4DGU3	A0A3B3IUB5;Q8TCT9-5;Q8TCT9;A0A075B6F6;A0A0S2Z6F0;A0A3B3IT72;Q8TCT9-4;Q8TCT9-2	5;5;5;4;4;4;4;4;1	5;5;5;4;4;4;4;4;1	5;5;5;4;4;4;4;4;1	Minor histocompatibility antigen H13	HM13	tr|A0A3B3IUB5|A0A3B3IUB5_HUMAN Minor histocompatibility antigen H13 OS=Homo sapiens OX=9606 GN=HM13 PE=1 SV=1;sp|Q8TCT9-5|HM13_HUMAN Isoform 5 of Minor histocompatibility antigen H13 OS=Homo sapiens OX=9606 GN=HM13;sp|Q8TCT9|HM13_HUMAN Minor histocompatibi	9	5	5	5	0	1	1	1	0	1	1	2	3	2	2	0	0	1	1	1	0	1	1	2	3	2	2	0	0	1	1	1	0	1	1	2	3	2	2	0	14.8	14.8
O14925;Q5SRD1;B4DDK6	O14925;Q5SRD1;B4DDK6	3;3;2	3;3;2	3;3;2	Mitochondrial import inner membrane translocase subunit Tim23;Putative mitochondrial import inner membrane translocase subunit Tim23B	TIMM23;TIMM23B	sp|O14925|TIM23_HUMAN Mitochondrial import inner membrane translocase subunit Tim23 OS=Homo sapiens OX=9606 GN=TIMM23 PE=1 SV=1;sp|Q5SRD1|TI23B_HUMAN Putative mitochondrial import inner membrane translocase subunit Tim23B OS=Homo sapiens OX=9606 GN=TIMM23B	3	3	3	3	0	1	1	1	0	1	1	0	1	2	2	1	0	1	1	1	0	1	1	0	1	2	2	1	0	1	1	1	0	1	1	0	1	2	2	1	22.5	22.5
A0A0U1RQH7;G3XAC6;Q14498-3;Q14498-2;Q14498;H0Y4X3;A0A0U1RQW2;Q5QP23;Q5QP22	A0A0U1RQH7;G3XAC6;Q14498-3;Q14498-2;Q14498;H0Y4X3;A0A0U1RQW2	5;5;5;5;5;4;3;2;1	5;5;5;5;5;4;3;2;1	5;5;5;5;5;4;3;2;1	RNA-binding protein 39	RBM39	tr|A0A0U1RQH7|A0A0U1RQH7_HUMAN RNA-binding protein 39 (Fragment) OS=Homo sapiens OX=9606 GN=RBM39 PE=1 SV=1;tr|G3XAC6|G3XAC6_HUMAN RNA-binding protein 39 OS=Homo sapiens OX=9606 GN=RBM39 PE=1 SV=1;sp|Q14498-3|RBM39_HUMAN Isoform 3 of RNA-binding protein 39	9	5	5	5	1	2	0	2	1	2	4	2	3	2	2	1	1	2	0	2	1	2	4	2	3	2	2	1	1	2	0	2	1	2	4	2	3	2	2	1	27.3	27.3
O75369-6;O75369-3;O75369-2;O75369-9;O75369;O75369-8;O75369-5;O75369-4;E7EN95;O75369-7;H7C5L4;A0A0A0MT44	O75369-6;O75369-3;O75369-2;O75369-9;O75369;O75369-8;O75369-5;O75369-4;E7EN95;O75369-7	18;18;18;18;18;18;14;14;13;13;2;1	12;12;12;12;12;12;9;9;12;12;1;1	12;12;12;12;12;12;9;9;12;12;1;1	Filamin-B	FLNB	sp|O75369-6|FLNB_HUMAN Isoform 6 of Filamin-B OS=Homo sapiens OX=9606 GN=FLNB;sp|O75369-3|FLNB_HUMAN Isoform 3 of Filamin-B OS=Homo sapiens OX=9606 GN=FLNB;sp|O75369-2|FLNB_HUMAN Isoform 2 of Filamin-B OS=Homo sapiens OX=9606 GN=FLNB;sp|O75369-9|FLNB_HUMAN	12	18	12	12	0	4	9	3	4	2	4	6	8	7	6	5	0	2	5	1	0	2	3	3	6	4	4	4	0	2	5	1	0	2	3	3	6	4	4	4	10.1	8
H0YC70;Q9Y5V0	H0YC70;Q9Y5V0	2;2	2;2	2;2	Zinc finger protein 706	ZNF706	tr|H0YC70|H0YC70_HUMAN Zinc finger protein 706 (Fragment) OS=Homo sapiens OX=9606 GN=ZNF706 PE=1 SV=1;sp|Q9Y5V0|ZN706_HUMAN Zinc finger protein 706 OS=Homo sapiens OX=9606 GN=ZNF706 PE=1 SV=1	2	2	2	2	0	0	2	0	1	1	1	0	0	0	1	0	0	0	2	0	1	1	1	0	0	0	1	0	0	0	2	0	1	1	1	0	0	0	1	0	40	40
REV__Q6P1N0-2;REV__Q6P1N0	REV__Q6P1N0-2;REV__Q6P1N0	1;1	1;1	1;1			sp|Q6P1N0-2|C2D1A_HUMAN Isoform 2 of Coiled-coil and C2 domain-containing protein 1A OS=Homo sapiens OX=9606 GN=CC2D1A;sp|Q6P1N0|C2D1A_HUMAN Coiled-coil and C2 domain-containing protein 1A OS=Homo sapiens OX=9606 GN=CC2D1A PE=1 SV=1	2	1	1	1	0	0	0	0	0	0	0	0	0	1	0	0	0	0	0	0	0	0	0	0	0	1	0	0	0	0	0	0	0	0	0	0	0	1	0	0	0	0
Q9NPA0;H0YDT8;H0YDX2	Q9NPA0;H0YDT8;H0YDX2	5;4;3	5;4;3	5;4;3	ER membrane protein complex subunit 7	EMC7	sp|Q9NPA0|EMC7_HUMAN ER membrane protein complex subunit 7 OS=Homo sapiens OX=9606 GN=EMC7 PE=1 SV=1;tr|H0YDT8|H0YDT8_HUMAN ER membrane protein complex subunit 7 (Fragment) OS=Homo sapiens OX=9606 GN=EMC7 PE=1 SV=1;tr|H0YDX2|H0YDX2_HUMAN ER membrane protei	3	5	5	5	0	0	0	0	0	0	0	0	1	4	3	0	0	0	0	0	0	0	0	0	1	4	3	0	0	0	0	0	0	0	0	0	1	4	3	0	22.3	22.3
O14975;O14975-2;G3V1R7	O14975;O14975-2;G3V1R7	7;6;4	7;6;4	7;6;4	Very long-chain acyl-CoA synthetase	SLC27A2	sp|O14975|S27A2_HUMAN Very long-chain acyl-CoA synthetase OS=Homo sapiens OX=9606 GN=SLC27A2 PE=1 SV=2;sp|O14975-2|S27A2_HUMAN Isoform 2 of Very long-chain acyl-CoA synthetase OS=Homo sapiens OX=9606 GN=SLC27A2;tr|G3V1R7|G3V1R7_HUMAN Solute carrier family	3	7	7	7	0	1	0	0	0	0	0	3	0	7	3	0	0	1	0	0	0	0	0	3	0	7	3	0	0	1	0	0	0	0	0	3	0	7	3	0	20	20
A0A0A0MRA5;B7Z4B8;Q9BUJ2-3;Q9BUJ2-4;Q9BUJ2-2;Q9BUJ2;M0R3F1;M0QYZ0;M0R203;M0QZV6;M0R0K8;Q9BUJ2-5	A0A0A0MRA5;B7Z4B8;Q9BUJ2-3;Q9BUJ2-4;Q9BUJ2-2;Q9BUJ2;M0R3F1;M0QYZ0	4;4;4;4;4;4;3;2;1;1;1;1	4;4;4;4;4;4;3;2;1;1;1;1	4;4;4;4;4;4;3;2;1;1;1;1	Heterogeneous nuclear ribonucleoprotein U-like protein 1	HNRNPUL1	tr|A0A0A0MRA5|A0A0A0MRA5_HUMAN Heterogeneous nuclear ribonucleoprotein U-like protein 1 OS=Homo sapiens OX=9606 GN=HNRNPUL1 PE=1 SV=1;tr|B7Z4B8|B7Z4B8_HUMAN Heterogeneous nuclear ribonucleoprotein U-like protein 1 OS=Homo sapiens OX=9606 GN=HNRNPUL1 PE=1 S	12	4	4	4	1	1	2	2	2	2	1	1	1	2	2	2	1	1	2	2	2	2	1	1	1	2	2	2	1	1	2	2	2	2	1	1	1	2	2	2	6.9	6.9
E7EVA0;P27816-6;P27816;P27816-2;P27816-5;A0A0J9YVV8;A0A0J9YW37;H7C456;H0Y2V1;H7C4C5;F8W9U4;P27816-7;P27816-4;B5MEG9	E7EVA0;P27816-6;P27816;P27816-2;P27816-5	7;7;7;6;4;2;2;2;2;2;2;2;2;1	7;7;7;6;4;2;2;2;2;2;2;2;2;1	7;7;7;6;4;2;2;2;2;2;2;2;2;1	Microtubule-associated protein;Microtubule-associated protein 4	MAP4	tr|E7EVA0|E7EVA0_HUMAN Microtubule-associated protein OS=Homo sapiens OX=9606 GN=MAP4 PE=1 SV=1;sp|P27816-6|MAP4_HUMAN Isoform 6 of Microtubule-associated protein 4 OS=Homo sapiens OX=9606 GN=MAP4;sp|P27816|MAP4_HUMAN Microtubule-associated protein 4 OS=Ho	14	7	7	7	0	0	2	0	0	2	2	6	2	4	2	1	0	0	2	0	0	2	2	6	2	4	2	1	0	0	2	0	0	2	2	6	2	4	2	1	4.9	4.9
Q14683;G8JLG1;H0Y7K8;V9GYN9	Q14683;G8JLG1	5;4;2;1	5;4;2;1	5;4;2;1	Structural maintenance of chromosomes protein 1A;Structural maintenance of chromosomes protein	SMC1A	sp|Q14683|SMC1A_HUMAN Structural maintenance of chromosomes protein 1A OS=Homo sapiens OX=9606 GN=SMC1A PE=1 SV=2;tr|G8JLG1|G8JLG1_HUMAN Structural maintenance of chromosomes protein OS=Homo sapiens OX=9606 GN=SMC1A PE=1 SV=2	4	5	5	5	0	1	1	3	0	0	1	2	1	1	0	0	0	1	1	3	0	0	1	2	1	1	0	0	0	1	1	3	0	0	1	2	1	1	0	0	4.5	4.5
F1T0B3;A0A087X2G1;Q92499;Q92499-3;Q92499-2	F1T0B3;A0A087X2G1;Q92499;Q92499-3;Q92499-2	5;5;5;4;4	5;5;5;4;4	5;5;5;4;4	ATP-dependent RNA helicase DDX1	DDX1	tr|F1T0B3|F1T0B3_HUMAN ATP-dependent RNA helicase DDX1 OS=Homo sapiens OX=9606 GN=DDX1 PE=1 SV=1;tr|A0A087X2G1|A0A087X2G1_HUMAN ATP-dependent RNA helicase DDX1 OS=Homo sapiens OX=9606 GN=DDX1 PE=1 SV=1;sp|Q92499|DDX1_HUMAN ATP-dependent RNA helicase DDX1 O	5	5	5	5	0	0	1	2	0	0	3	3	4	3	2	0	0	0	1	2	0	0	3	3	4	3	2	0	0	0	1	2	0	0	3	3	4	3	2	0	10.8	10.8
Q96IX5	Q96IX5	3	3	3	Up-regulated during skeletal muscle growth protein 5	USMG5	sp|Q96IX5|ATPMD_HUMAN ATP synthase membrane subunit DAPIT, mitochondrial OS=Homo sapiens OX=9606 GN=ATP5MD PE=1 SV=1	1	3	3	3	0	1	2	2	0	0	1	1	1	3	1	1	0	1	2	2	0	0	1	1	1	3	1	1	0	1	2	2	0	0	1	1	1	3	1	1	44.8	44.8
P16152;E9PQ63;A8MTM1;P16152-2	P16152;E9PQ63;A8MTM1;P16152-2	6;3;3;3	6;3;3;3	4;1;1;1	Carbonyl reductase [NADPH] 1	CBR1	sp|P16152|CBR1_HUMAN Carbonyl reductase [NADPH] 1 OS=Homo sapiens OX=9606 GN=CBR1 PE=1 SV=3;tr|E9PQ63|E9PQ63_HUMAN Carbonyl reductase [NADPH] 1 OS=Homo sapiens OX=9606 GN=CBR1 PE=1 SV=1;tr|A8MTM1|A8MTM1_HUMAN Carbonyl reductase [NADPH] 1 OS=Homo sapiens OX	4	6	6	4	1	2	3	2	2	1	2	3	0	4	3	0	1	2	3	2	2	1	2	3	0	4	3	0	0	1	2	1	1	1	1	2	0	2	2	0	29.2	29.2
M0R1Z5	M0R1Z5	5	2	2		MBOAT7	tr|M0R1Z5|M0R1Z5_HUMAN Lysophospholipid acyltransferase 7 (Fragment) OS=Homo sapiens OX=9606 GN=MBOAT7 PE=1 SV=1	1	5	2	2	0	0	0	0	0	0	0	0	0	3	2	0	0	0	0	0	0	0	0	0	0	0	2	0	0	0	0	0	0	0	0	0	0	0	2	0	33.1	14.4
H0YEN5;P15880;I3L404;E9PM36;E9PMM9;E9PPT0;E9PQD7	H0YEN5;P15880;I3L404;E9PM36;E9PMM9;E9PPT0;E9PQD7	4;4;3;3;3;2;2	4;4;3;3;3;2;2	4;4;3;3;3;2;2	40S ribosomal protein S2	RPS2	tr|H0YEN5|H0YEN5_HUMAN 40S ribosomal protein S2 (Fragment) OS=Homo sapiens OX=9606 GN=RPS2 PE=1 SV=1;sp|P15880|RS2_HUMAN 40S ribosomal protein S2 OS=Homo sapiens OX=9606 GN=RPS2 PE=1 SV=2;tr|I3L404|I3L404_HUMAN 40S ribosomal protein S2 (Fragment) OS=Homo s	7	4	4	4	0	2	3	3	0	0	0	1	1	0	1	1	0	2	3	3	0	0	0	1	1	0	1	1	0	2	3	3	0	0	0	1	1	0	1	1	20.5	20.5
Q7Z6Z7-2;Q7Z6Z7-3;Q7Z6Z7;H0Y659;A0A087X146	Q7Z6Z7-2;Q7Z6Z7-3;Q7Z6Z7	15;15;15;5;2	15;15;15;5;2	15;15;15;5;2	E3 ubiquitin-protein ligase HUWE1	HUWE1	sp|Q7Z6Z7-2|HUWE1_HUMAN Isoform 2 of E3 ubiquitin-protein ligase HUWE1 OS=Homo sapiens OX=9606 GN=HUWE1;sp|Q7Z6Z7-3|HUWE1_HUMAN Isoform 3 of E3 ubiquitin-protein ligase HUWE1 OS=Homo sapiens OX=9606 GN=HUWE1;sp|Q7Z6Z7|HUWE1_HUMAN E3 ubiquitin-protein ligas	5	15	15	15	0	3	3	0	0	5	6	3	1	2	3	2	0	3	3	0	0	5	6	3	1	2	3	2	0	3	3	0	0	5	6	3	1	2	3	2	5.3	5.3
Q01518-2;Q01518;Q5T0R7;Q5T0R6;Q5T0R5;Q5T0R4;Q5T0R3;Q5T0R2;Q5T0R1;Q5T0R9;P40123-3	Q01518-2;Q01518	6;6;2;2;2;2;2;2;2;2;1	6;6;2;2;2;2;2;2;2;2;1	5;5;2;2;2;2;2;2;2;2;0	Adenylyl cyclase-associated protein 1	CAP1	sp|Q01518-2|CAP1_HUMAN Isoform 2 of Adenylyl cyclase-associated protein 1 OS=Homo sapiens OX=9606 GN=CAP1;sp|Q01518|CAP1_HUMAN Adenylyl cyclase-associated protein 1 OS=Homo sapiens OX=9606 GN=CAP1 PE=1 SV=5	11	6	6	5	0	2	5	2	1	1	1	3	1	1	2	1	0	2	5	2	1	1	1	3	1	1	2	1	0	2	4	2	1	1	1	3	1	1	2	1	16.9	16.9
P52732	P52732	6	6	6	Kinesin-like protein KIF11	KIF11	sp|P52732|KIF11_HUMAN Kinesin-like protein KIF11 OS=Homo sapiens OX=9606 GN=KIF11 PE=1 SV=2	1	6	6	6	2	2	2	3	5	2	1	4	2	4	3	1	2	2	2	3	5	2	1	4	2	4	3	1	2	2	2	3	5	2	1	4	2	4	3	1	6.4	6.4
Q3ZCM7;A0A075B736;Q5SQY0	Q3ZCM7;A0A075B736;Q5SQY0	8;7;7	1;1;1	1;1;1	Tubulin beta-8 chain	TUBB8	sp|Q3ZCM7|TBB8_HUMAN Tubulin beta-8 chain OS=Homo sapiens OX=9606 GN=TUBB8 PE=1 SV=2;tr|A0A075B736|A0A075B736_HUMAN Tubulin beta chain OS=Homo sapiens OX=9606 GN=TUBB8 PE=1 SV=1;tr|Q5SQY0|Q5SQY0_HUMAN Tubulin beta chain OS=Homo sapiens OX=9606 GN=TUBB8 PE=	3	8	1	1	1	5	7	6	1	2	3	7	5	4	6	5	0	1	1	1	0	0	0	1	0	0	1	0	0	1	1	1	0	0	0	1	0	0	1	0	24.5	7.4
A0A024RA52;P25787;C9JCK5	A0A024RA52;P25787	5;5;2	5;5;2	5;5;2	Proteasome subunit alpha type;Proteasome subunit alpha type-2	PSMA2	tr|A0A024RA52|A0A024RA52_HUMAN Proteasome subunit alpha type OS=Homo sapiens OX=9606 GN=PSMA2 PE=1 SV=1;sp|P25787|PSA2_HUMAN Proteasome subunit alpha type-2 OS=Homo sapiens OX=9606 GN=PSMA2 PE=1 SV=2	3	5	5	5	1	1	4	3	0	0	0	3	0	2	3	2	1	1	4	3	0	0	0	3	0	2	3	2	1	1	4	3	0	0	0	3	0	2	3	2	22.6	22.6
Q5VVC8;P62913-2;P62913	Q5VVC8;P62913-2;P62913	2;2;2	2;2;2	2;2;2	60S ribosomal protein L11	RPL11	tr|Q5VVC8|Q5VVC8_HUMAN 60S ribosomal protein L11 OS=Homo sapiens OX=9606 GN=RPL11 PE=1 SV=2;sp|P62913-2|RL11_HUMAN Isoform 2 of 60S ribosomal protein L11 OS=Homo sapiens OX=9606 GN=RPL11;sp|P62913|RL11_HUMAN 60S ribosomal protein L11 OS=Homo sapiens OX=960	3	2	2	2	1	1	1	1	1	1	1	1	1	1	1	2	1	1	1	1	1	1	1	1	1	1	1	2	1	1	1	1	1	1	1	1	1	1	1	2	13.8	13.8
E9PB61;Q86V81	E9PB61;Q86V81	2;2	2;2	2;2	THO complex subunit 4	ALYREF	tr|E9PB61|E9PB61_HUMAN THO complex subunit 4 OS=Homo sapiens OX=9606 GN=ALYREF PE=1 SV=1;sp|Q86V81|THOC4_HUMAN THO complex subunit 4 OS=Homo sapiens OX=9606 GN=ALYREF PE=1 SV=3	2	2	2	2	1	1	1	1	1	2	2	1	1	1	1	1	1	1	1	1	1	2	2	1	1	1	1	1	1	1	1	1	1	2	2	1	1	1	1	1	11	11
Q68CR1-3;Q68CR1-2;Q68CR1;REV__A0A494C0N4;REV__Q7Z4L5	Q68CR1-3;Q68CR1-2;Q68CR1	8;8;8;1;1	8;8;8;1;1	8;8;8;1;1	Protein sel-1 homolog 3	SEL1L3	sp|Q68CR1-3|SE1L3_HUMAN Isoform 3 of Protein sel-1 homolog 3 OS=Homo sapiens OX=9606 GN=SEL1L3;sp|Q68CR1-2|SE1L3_HUMAN Isoform 2 of Protein sel-1 homolog 3 OS=Homo sapiens OX=9606 GN=SEL1L3;sp|Q68CR1|SE1L3_HUMAN Protein sel-1 homolog 3 OS=Homo sapiens OX=9	5	8	8	8	0	6	6	5	0	0	0	0	0	0	0	3	0	6	6	5	0	0	0	0	0	0	0	3	0	6	6	5	0	0	0	0	0	0	0	3	10.7	10.7
CON__P02754	CON__P02754	4	4	4				1	4	4	4	0	0	0	4	1	0	0	0	0	0	0	0	0	0	0	4	1	0	0	0	0	0	0	0	0	0	0	4	1	0	0	0	0	0	0	0	17.9	17.9
P04920-2;P04920-3;P04920;C9J722;C9J035;C9J9M9;C9J459;C9JVC2	P04920-2;P04920-3;P04920	10;10;10;2;2;2;1;1	10;10;10;2;2;2;1;1	10;10;10;2;2;2;1;1	Anion exchange protein 2	SLC4A2	sp|P04920-2|B3A2_HUMAN Isoform B1 of Anion exchange protein 2 OS=Homo sapiens OX=9606 GN=SLC4A2;sp|P04920-3|B3A2_HUMAN Isoform 3 of Anion exchange protein 2 OS=Homo sapiens OX=9606 GN=SLC4A2;sp|P04920|B3A2_HUMAN Anion exchange protein 2 OS=Homo sapiens OX=	8	10	10	10	0	0	0	0	0	0	4	1	2	1	8	0	0	0	0	0	0	0	4	1	2	1	8	0	0	0	0	0	0	0	4	1	2	1	8	0	14.3	14.3
P34932;A0A087WYC1;A0A087WTS8;P34932-2	P34932;A0A087WYC1;A0A087WTS8	9;8;6;3	9;8;6;3	9;8;6;3	Heat shock 70 kDa protein 4	HSPA4	sp|P34932|HSP74_HUMAN Heat shock 70 kDa protein 4 OS=Homo sapiens OX=9606 GN=HSPA4 PE=1 SV=4;tr|A0A087WYC1|A0A087WYC1_HUMAN Heat shock 70 kDa protein 4 OS=Homo sapiens OX=9606 GN=HSPA4 PE=1 SV=1;tr|A0A087WTS8|A0A087WTS8_HUMAN Heat shock 70 kDa protein 4 OS	4	9	9	9	1	2	3	1	1	0	1	6	4	7	5	3	1	2	3	1	1	0	1	6	4	7	5	3	1	2	3	1	1	0	1	6	4	7	5	3	15.4	15.4
P08240;P08240-2	P08240;P08240-2	10;8	10;8	10;8	Signal recognition particle receptor subunit alpha	SRPR	sp|P08240|SRPRA_HUMAN Signal recognition particle receptor subunit alpha OS=Homo sapiens OX=9606 GN=SRPRA PE=1 SV=2;sp|P08240-2|SRPRA_HUMAN Isoform 2 of Signal recognition particle receptor subunit alpha OS=Homo sapiens OX=9606 GN=SRPRA	2	10	10	10	0	0	0	0	0	0	0	0	0	10	1	0	0	0	0	0	0	0	0	0	0	10	1	0	0	0	0	0	0	0	0	0	0	10	1	0	20.2	20.2
K7ESN2;Q9C0B9-2;Q9C0B9	K7ESN2;Q9C0B9-2;Q9C0B9	1;1;1	1;1;1	1;1;1	Zinc finger CCHC domain-containing protein 2	ZCCHC2	tr|K7ESN2|K7ESN2_HUMAN Zinc finger CCHC domain-containing protein 2 (Fragment) OS=Homo sapiens OX=9606 GN=ZCCHC2 PE=1 SV=1;sp|Q9C0B9-2|ZCHC2_HUMAN Isoform 2 of Zinc finger CCHC domain-containing protein 2 OS=Homo sapiens OX=9606 GN=ZCCHC2;sp|Q9C0B9|ZCHC2_H	3	1	1	1	0	0	0	1	0	0	0	0	0	0	0	1	0	0	0	1	0	0	0	0	0	0	0	1	0	0	0	1	0	0	0	0	0	0	0	1	1.5	1.5
Q9Y394-2;Q9Y394;H0YJ66;H0YJR8;H0YJE4	Q9Y394-2;Q9Y394;H0YJ66	7;7;6;3;2	7;7;6;3;2	7;7;6;3;2	Dehydrogenase/reductase SDR family member 7	DHRS7	sp|Q9Y394-2|DHRS7_HUMAN Isoform 2 of Dehydrogenase/reductase SDR family member 7 OS=Homo sapiens OX=9606 GN=DHRS7;sp|Q9Y394|DHRS7_HUMAN Dehydrogenase/reductase SDR family member 7 OS=Homo sapiens OX=9606 GN=DHRS7 PE=1 SV=1;tr|H0YJ66|H0YJ66_HUMAN Dehydrogen	5	7	7	7	0	0	0	0	0	0	0	1	1	7	1	0	0	0	0	0	0	0	0	1	1	7	1	0	0	0	0	0	0	0	0	1	1	7	1	0	32.2	32.2
P28072	P28072	2	2	2	Proteasome subunit beta type-6	PSMB6	sp|P28072|PSB6_HUMAN Proteasome subunit beta type-6 OS=Homo sapiens OX=9606 GN=PSMB6 PE=1 SV=4	1	2	2	2	1	0	2	1	1	0	0	1	1	1	2	1	1	0	2	1	1	0	0	1	1	1	2	1	1	0	2	1	1	0	0	1	1	1	2	1	8.8	8.8
Q08554-2;Q08554	Q08554-2;Q08554	4;4	4;4	4;4	Desmocollin-1	DSC1	sp|Q08554-2|DSC1_HUMAN Isoform 1B of Desmocollin-1 OS=Homo sapiens OX=9606 GN=DSC1;sp|Q08554|DSC1_HUMAN Desmocollin-1 OS=Homo sapiens OX=9606 GN=DSC1 PE=1 SV=2	2	4	4	4	1	0	0	0	0	0	0	1	0	0	4	0	1	0	0	0	0	0	0	1	0	0	4	0	1	0	0	0	0	0	0	1	0	0	4	0	7.5	7.5
Q14244;A0A087WZ40;Q14244-2;Q14244-6;Q14244-7;Q14244-3;Q14244-4;Q14244-5	Q14244;A0A087WZ40;Q14244-2;Q14244-6;Q14244-7;Q14244-3;Q14244-4	5;4;4;4;4;3;3;2	5;4;4;4;4;3;3;2	5;4;4;4;4;3;3;2	Ensconsin	MAP7	sp|Q14244|MAP7_HUMAN Ensconsin OS=Homo sapiens OX=9606 GN=MAP7 PE=1 SV=1;tr|A0A087WZ40|A0A087WZ40_HUMAN Ensconsin OS=Homo sapiens OX=9606 GN=MAP7 PE=1 SV=1;sp|Q14244-2|MAP7_HUMAN Isoform 2 of Ensconsin OS=Homo sapiens OX=9606 GN=MAP7;sp|Q14244-6|MAP7_HUMAN	8	5	5	5	1	1	4	2	2	0	0	1	1	1	1	1	1	1	4	2	2	0	0	1	1	1	1	1	1	1	4	2	2	0	0	1	1	1	1	1	6.8	6.8
Q15654;H7BZE2	Q15654	6;2	6;2	6;2	Thyroid receptor-interacting protein 6	TRIP6	sp|Q15654|TRIP6_HUMAN Thyroid receptor-interacting protein 6 OS=Homo sapiens OX=9606 GN=TRIP6 PE=1 SV=3	2	6	6	6	1	1	2	2	1	1	0	4	3	0	0	0	1	1	2	2	1	1	0	4	3	0	0	0	1	1	2	2	1	1	0	4	3	0	0	0	20.6	20.6
A0A024QZ33;Q9H0G5;K7ERM9;K7EK40;K7EMD8	A0A024QZ33;Q9H0G5;K7ERM9;K7EK40;K7EMD8	4;4;3;2;2	4;4;3;2;2	4;4;3;2;2	Nuclear speckle splicing regulatory protein 1	CCDC55;NSRP1	tr|A0A024QZ33|A0A024QZ33_HUMAN Coiled-coil domain containing 55, isoform CRA_a OS=Homo sapiens OX=9606 GN=NSRP1 PE=1 SV=1;sp|Q9H0G5|NSRP1_HUMAN Nuclear speckle splicing regulatory protein 1 OS=Homo sapiens OX=9606 GN=NSRP1 PE=1 SV=1;tr|K7ERM9|K7ERM9_HUMAN	5	4	4	4	0	0	1	1	0	0	2	3	1	1	2	0	0	0	1	1	0	0	2	3	1	1	2	0	0	0	1	1	0	0	2	3	1	1	2	0	10.7	10.7
Q5T092;A0A0A0MR06;Q5T091;O15258;Q5T093	Q5T092;A0A0A0MR06;Q5T091;O15258;Q5T093	3;3;3;3;2	3;3;3;3;2	3;3;3;3;2	Protein RER1	RER1	tr|Q5T092|Q5T092_HUMAN Protein RER1 (Fragment) OS=Homo sapiens OX=9606 GN=RER1 PE=1 SV=1;tr|A0A0A0MR06|A0A0A0MR06_HUMAN Protein RER1 (Fragment) OS=Homo sapiens OX=9606 GN=RER1 PE=1 SV=1;tr|Q5T091|Q5T091_HUMAN Protein RER1 OS=Homo sapiens OX=9606 GN=RER1 PE	5	3	3	3	0	2	1	1	0	1	1	0	0	1	2	2	0	2	1	1	0	1	1	0	0	1	2	2	0	2	1	1	0	1	1	0	0	1	2	2	30.4	30.4
Q93009;Q93009-3;H3BND8;F5H2X1;H3BMF6	Q93009;Q93009-3;H3BND8	11;10;9;4;1	11;10;9;4;1	11;10;9;4;1	Ubiquitin carboxyl-terminal hydrolase 7;Ubiquitin carboxyl-terminal hydrolase	USP7	sp|Q93009|UBP7_HUMAN Ubiquitin carboxyl-terminal hydrolase 7 OS=Homo sapiens OX=9606 GN=USP7 PE=1 SV=2;sp|Q93009-3|UBP7_HUMAN Isoform 3 of Ubiquitin carboxyl-terminal hydrolase 7 OS=Homo sapiens OX=9606 GN=USP7;tr|H3BND8|H3BND8_HUMAN Ubiquitin carboxyl-ter	5	11	11	11	1	1	5	2	0	0	4	1	2	4	4	1	1	1	5	2	0	0	4	1	2	4	4	1	1	1	5	2	0	0	4	1	2	4	4	1	13.4	13.4
Q96BD0-2;Q96BD0-4;Q96BD0;E1P5H9;Q96BD0-3	Q96BD0-2;Q96BD0-4;Q96BD0;E1P5H9;Q96BD0-3	3;3;3;2;2	3;3;3;2;2	3;3;3;2;2	Solute carrier organic anion transporter family member 4A1	SLCO4A1	sp|Q96BD0-2|SO4A1_HUMAN Isoform 2 of Solute carrier organic anion transporter family member 4A1 OS=Homo sapiens OX=9606 GN=SLCO4A1;sp|Q96BD0-4|SO4A1_HUMAN Isoform 4 of Solute carrier organic anion transporter family member 4A1 OS=Homo sapiens OX=9606 GN=SL	5	3	3	3	0	0	0	0	0	0	2	1	2	0	3	0	0	0	0	0	0	0	2	1	2	0	3	0	0	0	0	0	0	0	2	1	2	0	3	0	8.9	8.9
A0A0U1RQT9;C9JYN0;Q16563-2;Q16563	A0A0U1RQT9;C9JYN0;Q16563-2;Q16563	1;1;1;1	1;1;1;1	1;1;1;1	Synaptophysin-like protein 1	SYPL1	tr|A0A0U1RQT9|A0A0U1RQT9_HUMAN Synaptophysin-like protein 1 (Fragment) OS=Homo sapiens OX=9606 GN=SYPL1 PE=1 SV=1;tr|C9JYN0|C9JYN0_HUMAN Synaptophysin-like protein 1 OS=Homo sapiens OX=9606 GN=SYPL1 PE=1 SV=1;sp|Q16563-2|SYPL1_HUMAN Isoform 2 of Synaptophy	4	1	1	1	0	0	1	1	0	0	1	1	1	1	1	0	0	0	1	1	0	0	1	1	1	1	1	0	0	0	1	1	0	0	1	1	1	1	1	0	8.1	8.1
Q96CT7;M0R2F5	Q96CT7	4;1	4;1	4;1	Coiled-coil domain-containing protein 124	CCDC124	sp|Q96CT7|CC124_HUMAN Coiled-coil domain-containing protein 124 OS=Homo sapiens OX=9606 GN=CCDC124 PE=1 SV=1	2	4	4	4	1	1	2	2	2	2	2	2	3	2	2	1	1	1	2	2	2	2	2	2	3	2	2	1	1	1	2	2	2	2	2	2	3	2	2	1	25.6	25.6
H0YH88;H0YHC3;F8W020;F8W118;F8VY35;F8VV59;F8W543;B7Z9C2;F8W0J6;F5H4R6;H0YIV4;P55209-2;P55209;F8VRJ2;F8VVB5;F8VXI6;F8VUX1;P55209-3;A8MXH2	H0YH88;H0YHC3;F8W020;F8W118;F8VY35;F8VV59;F8W543;B7Z9C2;F8W0J6;F5H4R6;H0YIV4;P55209-2;P55209;F8VRJ2;F8VVB5;F8VXI6;F8VUX1;P55209-3	4;4;4;4;4;4;4;4;4;4;4;4;4;3;3;3;3;3;1	4;4;4;4;4;4;4;4;4;4;4;4;4;3;3;3;3;3;1	3;3;3;3;3;3;3;3;3;3;3;3;3;2;2;2;2;2;0	Nucleosome assembly protein 1-like 1	NAP1L1	tr|H0YH88|H0YH88_HUMAN Nucleosome assembly protein 1-like 1 (Fragment) OS=Homo sapiens OX=9606 GN=NAP1L1 PE=1 SV=1;tr|H0YHC3|H0YHC3_HUMAN Nucleosome assembly protein 1-like 1 (Fragment) OS=Homo sapiens OX=9606 GN=NAP1L1 PE=1 SV=1;tr|F8W020|F8W020_HUMAN Nuc	19	4	4	3	0	1	2	4	0	0	1	2	3	4	3	1	0	1	2	4	0	0	1	2	3	4	3	1	0	1	1	3	0	0	1	2	2	3	3	1	22.6	22.6
CON__P02663	CON__P02663	6	6	6				1	6	6	6	0	0	0	5	1	0	0	0	0	0	0	0	0	0	0	5	1	0	0	0	0	0	0	0	0	0	0	5	1	0	0	0	0	0	0	0	29	29
E5RGY0;B4E1G1;Q9BUN8;Q9BUN8-2	E5RGY0;B4E1G1;Q9BUN8;Q9BUN8-2	3;3;3;2	3;3;3;2	3;3;3;2	Derlin-1	DERL1	tr|E5RGY0|E5RGY0_HUMAN Derlin OS=Homo sapiens OX=9606 GN=DERL1 PE=1 SV=1;tr|B4E1G1|B4E1G1_HUMAN Derlin OS=Homo sapiens OX=9606 GN=DERL1 PE=1 SV=1;sp|Q9BUN8|DERL1_HUMAN Derlin-1 OS=Homo sapiens OX=9606 GN=DERL1 PE=1 SV=1;sp|Q9BUN8-2|DERL1_HUMAN Isoform 2 of	4	3	3	3	0	0	0	0	0	1	2	1	1	1	2	0	0	0	0	0	0	1	2	1	1	1	2	0	0	0	0	0	0	1	2	1	1	1	2	0	21.9	21.9
Q96BY9;E5RHW0;H0YBH7;H0YAZ1;H0YAN9;Q96BY9-2;E5RFJ9	Q96BY9;E5RHW0;H0YBH7	5;4;4;2;2;2;1	5;4;4;2;2;2;1	5;4;4;2;2;2;1	Store-operated calcium entry-associated regulatory factor	SARAF	sp|Q96BY9|SARAF_HUMAN Store-operated calcium entry-associated regulatory factor OS=Homo sapiens OX=9606 GN=SARAF PE=1 SV=1;tr|E5RHW0|E5RHW0_HUMAN Store-operated calcium entry-associated regulatory factor (Fragment) OS=Homo sapiens OX=9606 GN=SARAF PE=1 SV=	7	5	5	5	0	2	2	2	0	0	1	1	1	0	0	2	0	2	2	2	0	0	1	1	1	0	0	2	0	2	2	2	0	0	1	1	1	0	0	2	16.5	16.5
O00232;O00232-2;J3KTJ5;J3KSK1	O00232;O00232-2	6;5;1;1	6;5;1;1	6;5;1;1	26S proteasome non-ATPase regulatory subunit 12	PSMD12	sp|O00232|PSD12_HUMAN 26S proteasome non-ATPase regulatory subunit 12 OS=Homo sapiens OX=9606 GN=PSMD12 PE=1 SV=3;sp|O00232-2|PSD12_HUMAN Isoform 2 of 26S proteasome non-ATPase regulatory subunit 12 OS=Homo sapiens OX=9606 GN=PSMD12	4	6	6	6	0	2	1	1	1	1	2	3	3	4	1	1	0	2	1	1	1	1	2	3	3	4	1	1	0	2	1	1	1	1	2	3	3	4	1	1	12.9	12.9
Q13501-2;Q13501;E9PFW8;E7EMC7;C9JRJ8;E3W990	Q13501-2;Q13501;E9PFW8;E7EMC7;C9JRJ8;E3W990	7;7;6;6;5;4	7;7;6;6;5;4	7;7;6;6;5;4	Sequestosome-1	SQSTM1	sp|Q13501-2|SQSTM_HUMAN Isoform 2 of Sequestosome-1 OS=Homo sapiens OX=9606 GN=SQSTM1;sp|Q13501|SQSTM_HUMAN Sequestosome-1 OS=Homo sapiens OX=9606 GN=SQSTM1 PE=1 SV=1;tr|E9PFW8|E9PFW8_HUMAN Sequestosome-1 (Fragment) OS=Homo sapiens OX=9606 GN=SQSTM1 PE=1 S	6	7	7	7	0	0	2	0	0	0	6	0	0	0	3	0	0	0	2	0	0	0	6	0	0	0	3	0	0	0	2	0	0	0	6	0	0	0	3	0	28.9	28.9
O95573;C9JC11;F5H062	O95573	7;1;1	7;1;1	7;1;1	Long-chain-fatty-acid--CoA ligase 3	ACSL3	sp|O95573|ACSL3_HUMAN Long-chain-fatty-acid--CoA ligase 3 OS=Homo sapiens OX=9606 GN=ACSL3 PE=1 SV=3	3	7	7	7	0	2	6	6	0	0	0	3	1	3	2	4	0	2	6	6	0	0	0	3	1	3	2	4	0	2	6	6	0	0	0	3	1	3	2	4	12.6	12.6
J3QRD1;P51648;P51648-2;I3L1M4;J3QS00;J3QKK9;J3KTD9;I3L2W1;J3KTG1;E9PJV0;C9JGJ2;I3L0X1;C9JKT2;C9JMC5;I3L3I9;A8MYB8;E9PNN6;P48448;P43353-2;P30838;P43353	J3QRD1;P51648;P51648-2;I3L1M4	8;8;8;4;3;1;1;1;1;1;1;1;1;1;1;1;1;1;1;1;1	8;8;8;4;3;1;1;1;1;1;1;1;1;1;1;1;1;1;1;1;1	8;8;8;4;3;1;1;1;1;1;1;1;1;1;1;1;1;1;1;1;1	Fatty aldehyde dehydrogenase	ALDH3A2	tr|J3QRD1|J3QRD1_HUMAN Fatty aldehyde dehydrogenase OS=Homo sapiens OX=9606 GN=ALDH3A2 PE=1 SV=1;sp|P51648|AL3A2_HUMAN Fatty aldehyde dehydrogenase OS=Homo sapiens OX=9606 GN=ALDH3A2 PE=1 SV=1;sp|P51648-2|AL3A2_HUMAN Isoform 2 of Fatty aldehyde dehydrogena	21	8	8	8	0	1	0	1	0	0	0	6	3	2	2	1	0	1	0	1	0	0	0	6	3	2	2	1	0	1	0	1	0	0	0	6	3	2	2	1	25.4	25.4
Q9UGU0-2;Q9UGU0	Q9UGU0-2;Q9UGU0	1;1	1;1	1;1	Transcription factor 20	TCF20	sp|Q9UGU0-2|TCF20_HUMAN Isoform 2 of Transcription factor 20 OS=Homo sapiens OX=9606 GN=TCF20;sp|Q9UGU0|TCF20_HUMAN Transcription factor 20 OS=Homo sapiens OX=9606 GN=TCF20 PE=1 SV=3	2	1	1	1	0	0	1	0	0	0	0	0	0	0	0	0	0	0	1	0	0	0	0	0	0	0	0	0	0	0	1	0	0	0	0	0	0	0	0	0	1	1
I3L2C7;P57678;I3L4A4;I3L399	I3L2C7;P57678	10;10;1;1	10;10;1;1	10;10;1;1	Gem-associated protein 4	GEMIN4	tr|I3L2C7|I3L2C7_HUMAN Gem-associated protein 4 OS=Homo sapiens OX=9606 GN=GEMIN4 PE=1 SV=1;sp|P57678|GEMI4_HUMAN Gem-associated protein 4 OS=Homo sapiens OX=9606 GN=GEMIN4 PE=1 SV=2	4	10	10	10	0	4	7	6	0	0	0	0	0	0	0	7	0	4	7	6	0	0	0	0	0	0	0	7	0	4	7	6	0	0	0	0	0	0	0	7	13.1	13.1
Q9BSJ8;Q9BSJ8-2;F8VZB1	Q9BSJ8;Q9BSJ8-2	11;11;1	11;11;1	11;11;1	Extended synaptotagmin-1	ESYT1	sp|Q9BSJ8|ESYT1_HUMAN Extended synaptotagmin-1 OS=Homo sapiens OX=9606 GN=ESYT1 PE=1 SV=1;sp|Q9BSJ8-2|ESYT1_HUMAN Isoform 2 of Extended synaptotagmin-1 OS=Homo sapiens OX=9606 GN=ESYT1	3	11	11	11	0	2	2	2	0	2	1	7	6	2	2	2	0	2	2	2	0	2	1	7	6	2	2	2	0	2	2	2	0	2	1	7	6	2	2	2	13.7	13.7
Q9BUF5;K7ESM5;K7ESQ3;K7EQT3;K7EJ64;K7ERA8;K7EJZ4;K7EL29;K7EN98;K7EPE5;K7ES63	Q9BUF5;K7ESM5	12;10;3;3;3;3;3;3;3;3;1	4;2;3;3;3;3;3;3;3;3;0	4;2;3;3;3;3;3;3;3;3;0	Tubulin beta-6 chain	TUBB6	sp|Q9BUF5|TBB6_HUMAN Tubulin beta-6 chain OS=Homo sapiens OX=9606 GN=TUBB6 PE=1 SV=1;tr|K7ESM5|K7ESM5_HUMAN Tubulin beta chain (Fragment) OS=Homo sapiens OX=9606 GN=TUBB6 PE=1 SV=1	11	12	4	4	2	4	8	5	1	4	3	6	7	7	6	6	1	1	2	2	0	2	1	1	1	2	1	1	1	1	2	2	0	2	1	1	1	2	1	1	33.6	13.2
J3QRS3;P19105;O14950;P24844;J3KTJ1;P24844-2	J3QRS3;P19105;O14950	5;5;5;2;1;1	5;5;5;2;1;1	5;5;5;2;1;1	Myosin regulatory light chain 12A;Myosin regulatory light chain 12B	MYL12A;MYL12B	tr|J3QRS3|J3QRS3_HUMAN Myosin regulatory light chain 12A OS=Homo sapiens OX=9606 GN=MYL12A PE=1 SV=1;sp|P19105|ML12A_HUMAN Myosin regulatory light chain 12A OS=Homo sapiens OX=9606 GN=MYL12A PE=1 SV=2;sp|O14950|ML12B_HUMAN Myosin regulatory light chain 12B	6	5	5	5	0	2	1	2	0	1	1	4	3	3	3	2	0	2	1	2	0	1	1	4	3	3	3	2	0	2	1	2	0	1	1	4	3	3	3	2	23.2	23.2
A0A0A0MTI1;Q15392-2;Q15392;H7C4B7	A0A0A0MTI1;Q15392-2;Q15392;H7C4B7	3;3;3;2	3;3;3;2	3;3;3;2	Delta(24)-sterol reductase	DHCR24	tr|A0A0A0MTI1|A0A0A0MTI1_HUMAN Delta(24)-sterol reductase OS=Homo sapiens OX=9606 GN=DHCR24 PE=1 SV=1;sp|Q15392-2|DHC24_HUMAN Isoform 2 of Delta(24)-sterol reductase OS=Homo sapiens OX=9606 GN=DHCR24;sp|Q15392|DHC24_HUMAN Delta(24)-sterol reductase OS=Homo	4	3	3	3	0	2	3	1	0	1	1	3	2	3	2	2	0	2	3	1	0	1	1	3	2	3	2	2	0	2	3	1	0	1	1	3	2	3	2	2	7.4	7.4
Q9NS69	Q9NS69	3	3	3	Mitochondrial import receptor subunit TOM22 homolog	TOMM22	sp|Q9NS69|TOM22_HUMAN Mitochondrial import receptor subunit TOM22 homolog OS=Homo sapiens OX=9606 GN=TOMM22 PE=1 SV=3	1	3	3	3	0	3	1	2	0	1	2	3	2	2	2	1	0	3	1	2	0	1	2	3	2	2	2	1	0	3	1	2	0	1	2	3	2	2	2	1	31	31
P48047;A0A494C0K9;H7C0C1;H7C068;H7C086	P48047;A0A494C0K9;H7C0C1	9;5;5;3;1	9;5;5;3;1	9;5;5;3;1	ATP synthase subunit O, mitochondrial	ATP5O	sp|P48047|ATPO_HUMAN ATP synthase subunit O, mitochondrial OS=Homo sapiens OX=9606 GN=ATP5PO PE=1 SV=1;tr|A0A494C0K9|A0A494C0K9_HUMAN ATP synthase subunit O, mitochondrial OS=Homo sapiens OX=9606 GN=ATP5PO PE=4 SV=1;tr|H7C0C1|H7C0C1_HUMAN Uncharacterized p	5	9	9	9	0	1	3	2	0	0	0	3	6	4	2	3	0	1	3	2	0	0	0	3	6	4	2	3	0	1	3	2	0	0	0	3	6	4	2	3	53.5	53.5
Q9UHD8-7;Q9UHD8-2;Q9UHD8-5;Q9UHD8;Q9UHD8-3;Q9UHD8-4;Q9UHD8-9;Q9UHD8-8;K7EL40;K7ENL0;K7EK18;K7ER34;K7EJV0;K7EJ51;K7ER52;K7EPY1;K7EIE4;K7ER14;K7EQD7;K7EJL9	Q9UHD8-7;Q9UHD8-2;Q9UHD8-5;Q9UHD8;Q9UHD8-3;Q9UHD8-4;Q9UHD8-9;Q9UHD8-8	8;8;8;8;6;5;5;5;3;2;2;1;1;1;1;1;1;1;1;1	8;8;8;8;6;5;5;5;3;2;2;1;1;1;1;1;1;1;1;1	8;8;8;8;6;5;5;5;3;2;2;1;1;1;1;1;1;1;1;1	Septin-9	2009-09-01	sp|Q9UHD8-7|SEPT9_HUMAN Isoform 7 of Septin-9 OS=Homo sapiens OX=9606 GN=SEPT9;sp|Q9UHD8-2|SEPT9_HUMAN Isoform 2 of Septin-9 OS=Homo sapiens OX=9606 GN=SEPT9;sp|Q9UHD8-5|SEPT9_HUMAN Isoform 5 of Septin-9 OS=Homo sapiens OX=9606 GN=SEPT9;sp|Q9UHD8|SEPT9_HUM	20	8	8	8	1	2	5	3	1	2	2	3	3	4	2	2	1	2	5	3	1	2	2	3	3	4	2	2	1	2	5	3	1	2	2	3	3	4	2	2	22.8	22.8
A6PW57;Q99755-2;Q99755-4;Q99755-3;Q99755;O60331-4;O60331;O60331-2;O60331-3;O14986-3;O14986;O14986-2;A6PW58;A2A5X0	A6PW57;Q99755-2;Q99755-4;Q99755-3;Q99755;O60331-4;O60331;O60331-2;O60331-3	6;6;6;6;6;3;3;3;3;2;2;2;1;1	6;6;6;6;6;3;3;3;3;2;2;2;1;1	2;2;2;2;2;1;1;1;1;1;1;1;1;1	Phosphatidylinositol 4-phosphate 5-kinase type-1 alpha;Phosphatidylinositol 4-phosphate 5-kinase type-1 gamma	PIP5K1A;PIP5K1C	tr|A6PW57|A6PW57_HUMAN Phosphatidylinositol 4-phosphate 5-kinase type-1 alpha OS=Homo sapiens OX=9606 GN=PIP5K1A PE=1 SV=2;sp|Q99755-2|PI51A_HUMAN Isoform 2 of Phosphatidylinositol 4-phosphate 5-kinase type-1 alpha OS=Homo sapiens OX=9606 GN=PIP5K1A;sp|Q99	14	6	6	2	1	4	4	4	2	1	4	3	3	2	3	1	1	4	4	4	2	1	4	3	3	2	3	1	0	1	1	1	1	1	2	1	1	1	1	0	12.7	12.7
H7BZJ3	H7BZJ3	5	1	1		PDIA3	tr|H7BZJ3|H7BZJ3_HUMAN Protein disulfide-isomerase A3 (Fragment) OS=Homo sapiens OX=9606 GN=PDIA3 PE=1 SV=1	1	5	1	1	1	1	1	1	1	1	1	4	5	1	2	0	1	1	1	1	1	1	1	1	1	1	1	0	1	1	1	1	1	1	1	1	1	1	1	0	40.7	11.4
P62829;C9JD32;J3KT29;B9ZVP7;J3KTJ3;J3QQT9	P62829;C9JD32;J3KT29;B9ZVP7	5;4;4;3;2;1	5;4;4;3;2;1	5;4;4;3;2;1	60S ribosomal protein L23	RPL23	sp|P62829|RL23_HUMAN 60S ribosomal protein L23 OS=Homo sapiens OX=9606 GN=RPL23 PE=1 SV=1;tr|C9JD32|C9JD32_HUMAN 60S ribosomal protein L23 (Fragment) OS=Homo sapiens OX=9606 GN=RPL23 PE=1 SV=1;tr|J3KT29|J3KT29_HUMAN 60S ribosomal protein L23 OS=Homo sapien	6	5	5	5	0	1	3	2	0	0	1	4	2	1	2	2	0	1	3	2	0	0	1	4	2	1	2	2	0	1	3	2	0	0	1	4	2	1	2	2	43.6	43.6
A6NGW1;O95070;E9PIZ0;C9JST7;E9PS11	A6NGW1;O95070;E9PIZ0;C9JST7	3;3;2;2;1	3;3;2;2;1	3;3;2;2;1	Protein YIF1A	YIF1A	tr|A6NGW1|A6NGW1_HUMAN Protein YIF1A OS=Homo sapiens OX=9606 GN=YIF1A PE=1 SV=1;sp|O95070|YIF1A_HUMAN Protein YIF1A OS=Homo sapiens OX=9606 GN=YIF1A PE=1 SV=2;tr|E9PIZ0|E9PIZ0_HUMAN Protein YIF1A (Fragment) OS=Homo sapiens OX=9606 GN=YIF1A PE=1 SV=1;tr|C9J	5	3	3	3	0	0	1	1	0	0	2	2	3	1	1	0	0	0	1	1	0	0	2	2	3	1	1	0	0	0	1	1	0	0	2	2	3	1	1	0	16.2	16.2
Q6P2Q9;I3L0J9;I3L3Z8	Q6P2Q9;I3L0J9	15;8;2	15;8;2	15;8;2	Pre-mRNA-processing-splicing factor 8	PRPF8	sp|Q6P2Q9|PRP8_HUMAN Pre-mRNA-processing-splicing factor 8 OS=Homo sapiens OX=9606 GN=PRPF8 PE=1 SV=2;tr|I3L0J9|I3L0J9_HUMAN Pre-mRNA-processing-splicing factor 8 (Fragment) OS=Homo sapiens OX=9606 GN=PRPF8 PE=1 SV=8	3	15	15	15	0	3	8	6	1	1	4	7	4	3	4	1	0	3	8	6	1	1	4	7	4	3	4	1	0	3	8	6	1	1	4	7	4	3	4	1	8.6	8.6
CON__P20930;P20930	CON__P20930;P20930	6;6	6;6	6;6	Filaggrin	FLG	;sp|P20930|FILA_HUMAN Filaggrin OS=Homo sapiens OX=9606 GN=FLG PE=1 SV=3	2	6	6	6	0	0	0	0	0	0	0	1	0	0	6	0	0	0	0	0	0	0	0	1	0	0	6	0	0	0	0	0	0	0	0	1	0	0	6	0	2.6	2.6
H3BPZ1;H3BS72;Q9P035;H3BRL8;Q9P035-2;H3BMZ1	H3BPZ1;H3BS72;Q9P035;H3BRL8;Q9P035-2;H3BMZ1	4;4;4;3;3;2	4;4;4;3;3;2	4;4;4;3;3;2	Very-long-chain (3R)-3-hydroxyacyl-CoA dehydratase 3	HACD3	tr|H3BPZ1|H3BPZ1_HUMAN Very-long-chain (3R)-3-hydroxyacyl-CoA dehydratase OS=Homo sapiens OX=9606 GN=HACD3 PE=1 SV=1;tr|H3BS72|H3BS72_HUMAN Very-long-chain (3R)-3-hydroxyacyl-CoA dehydratase OS=Homo sapiens OX=9606 GN=HACD3 PE=1 SV=1;sp|Q9P035|HACD3_HUMAN	6	4	4	4	0	4	1	2	0	0	0	1	2	1	2	1	0	4	1	2	0	0	0	1	2	1	2	1	0	4	1	2	0	0	0	1	2	1	2	1	9.5	9.5
K7EP65;K7EKS7;K7ELC4;K7EMH1;K7ERI7;P35268;K7EJT5	K7EP65;K7EKS7;K7ELC4;K7EMH1;K7ERI7;P35268;K7EJT5	3;3;3;3;3;3;2	3;3;3;3;3;3;2	3;3;3;3;3;3;2	60S ribosomal protein L22	RPL22	tr|K7EP65|K7EP65_HUMAN 60S ribosomal protein L22 (Fragment) OS=Homo sapiens OX=9606 GN=RPL22 PE=1 SV=1;tr|K7EKS7|K7EKS7_HUMAN Uncharacterized protein OS=Homo sapiens OX=9606 PE=1 SV=1;tr|K7ELC4|K7ELC4_HUMAN 60S ribosomal protein L22 (Fragment) OS=Homo sapi	7	3	3	3	1	0	2	1	1	0	1	2	1	1	1	1	1	0	2	1	1	0	1	2	1	1	1	1	1	0	2	1	1	0	1	2	1	1	1	1	52.1	52.1
O75396;A0A087X1A9	O75396	5;2	5;2	5;2	Vesicle-trafficking protein SEC22b	SEC22B	sp|O75396|SC22B_HUMAN Vesicle-trafficking protein SEC22b OS=Homo sapiens OX=9606 GN=SEC22B PE=1 SV=4	2	5	5	5	0	1	1	1	0	3	1	4	5	5	4	0	0	1	1	1	0	3	1	4	5	5	4	0	0	1	1	1	0	3	1	4	5	5	4	0	29.3	29.3
J3QQY2;Q9UM00-1;Q9UM00-2;Q9UM00;J3KS45	J3QQY2;Q9UM00-1;Q9UM00-2;Q9UM00	3;3;3;3;1	3;3;3;3;1	3;3;3;3;1	Transmembrane and coiled-coil domain-containing protein 1	TMCO1	tr|J3QQY2|J3QQY2_HUMAN Calcium load-activated calcium channel OS=Homo sapiens OX=9606 GN=TMCO1 PE=1 SV=1;sp|Q9UM00-1|TMCO1_HUMAN Isoform 3 of Calcium load-activated calcium channel OS=Homo sapiens OX=9606 GN=TMCO1;sp|Q9UM00-2|TMCO1_HUMAN Isoform 2 of Calci	5	3	3	3	0	1	0	1	0	0	2	1	2	1	3	0	0	1	0	1	0	0	2	1	2	1	3	0	0	1	0	1	0	0	2	1	2	1	3	0	35.6	35.6
Q9ULC5;Q9ULC5-3;Q9ULC5-4;A0A494C046;A0A494BZW8;A0A494C0J9;E7ERD7;C9J8C7;A0A494C116;A0A494C0B6;Q9UKU0-2;Q9UKU0-5;Q9UKU0-3;Q9UKU0;Q9UKU0-9;Q9UKU0-6;Q9UKU0-8;Q9UKU0-1	Q9ULC5;Q9ULC5-3;Q9ULC5-4	16;16;14;1;1;1;1;1;1;1;1;1;1;1;1;1;1;1	16;16;14;1;1;1;1;1;1;1;1;1;1;1;1;1;1;1	16;16;14;1;1;1;1;1;1;1;1;1;1;1;1;1;1;1	Long-chain-fatty-acid--CoA ligase 5	ACSL5	sp|Q9ULC5|ACSL5_HUMAN Long-chain-fatty-acid--CoA ligase 5 OS=Homo sapiens OX=9606 GN=ACSL5 PE=1 SV=1;sp|Q9ULC5-3|ACSL5_HUMAN Isoform 2 of Long-chain-fatty-acid--CoA ligase 5 OS=Homo sapiens OX=9606 GN=ACSL5;sp|Q9ULC5-4|ACSL5_HUMAN Isoform 3 of Long-chain-f	18	16	16	16	0	0	0	0	0	0	1	15	7	0	0	0	0	0	0	0	0	0	1	15	7	0	0	0	0	0	0	0	0	0	1	15	7	0	0	0	29	29
P08621-2;P08621;P08621-3;M0QYR1;P08621-4	P08621-2;P08621;P08621-3;M0QYR1	4;4;3;2;1	4;4;3;2;1	4;4;3;2;1	U1 small nuclear ribonucleoprotein 70 kDa	SNRNP70	sp|P08621-2|RU17_HUMAN Isoform 2 of U1 small nuclear ribonucleoprotein 70 kDa OS=Homo sapiens OX=9606 GN=SNRNP70;sp|P08621|RU17_HUMAN U1 small nuclear ribonucleoprotein 70 kDa OS=Homo sapiens OX=9606 GN=SNRNP70 PE=1 SV=2;sp|P08621-3|RU17_HUMAN Isoform 3 of	5	4	4	4	1	2	2	3	1	1	2	3	2	2	1	2	1	2	2	3	1	1	2	3	2	2	1	2	1	2	2	3	1	1	2	3	2	2	1	2	11.7	11.7
G3V5Z7;P60900;G3V3I1;G3V295;G3V3U4;P60900-2;P60900-3;G3V4S5;G3V2S7;H0YJC4	G3V5Z7;P60900;G3V3I1;G3V295;G3V3U4;P60900-2	6;6;5;5;4;4;2;1;1;1	6;6;5;5;4;4;2;1;1;1	6;6;5;5;4;4;2;1;1;1	Proteasome subunit alpha type;Proteasome subunit alpha type-6	PSMA6	tr|G3V5Z7|G3V5Z7_HUMAN Proteasome subunit alpha type OS=Homo sapiens OX=9606 GN=PSMA6 PE=1 SV=1;sp|P60900|PSA6_HUMAN Proteasome subunit alpha type-6 OS=Homo sapiens OX=9606 GN=PSMA6 PE=1 SV=1;tr|G3V3I1|G3V3I1_HUMAN Proteasome subunit alpha type OS=Homo sap	10	6	6	6	0	3	3	3	0	0	0	3	0	4	6	2	0	3	3	3	0	0	0	3	0	4	6	2	0	3	3	3	0	0	0	3	0	4	6	2	27.4	27.4
Q9HAV4;E2QRM3;H0Y3W3;H0Y3Q8;H0YA57	Q9HAV4	12;2;2;1;1	12;2;2;1;1	12;2;2;1;1	Exportin-5	XPO5	sp|Q9HAV4|XPO5_HUMAN Exportin-5 OS=Homo sapiens OX=9606 GN=XPO5 PE=1 SV=1	5	12	12	12	0	9	7	4	0	0	0	1	0	2	0	5	0	9	7	4	0	0	0	1	0	2	0	5	0	9	7	4	0	0	0	1	0	2	0	5	12.2	12.2
P20618	P20618	4	4	4	Proteasome subunit beta type-1	PSMB1	sp|P20618|PSB1_HUMAN Proteasome subunit beta type-1 OS=Homo sapiens OX=9606 GN=PSMB1 PE=1 SV=2	1	4	4	4	1	1	1	1	1	1	1	2	3	2	2	3	1	1	1	1	1	1	1	2	3	2	2	3	1	1	1	1	1	1	1	2	3	2	2	3	23.7	23.7
F2Z2X4;Q9C0E2	F2Z2X4;Q9C0E2	11;11	11;11	11;11	Exportin-4	XPO4	tr|F2Z2X4|F2Z2X4_HUMAN Exportin-4 OS=Homo sapiens OX=9606 GN=XPO4 PE=1 SV=1;sp|Q9C0E2|XPO4_HUMAN Exportin-4 OS=Homo sapiens OX=9606 GN=XPO4 PE=1 SV=2	2	11	11	11	0	8	3	2	0	0	0	0	0	0	0	10	0	8	3	2	0	0	0	0	0	0	0	10	0	8	3	2	0	0	0	0	0	0	0	10	11.6	11.6
P04406;P04406-2;E7EUT5;O14556	P04406;P04406-2;E7EUT5	9;8;6;1	9;8;6;1	9;8;6;1	Glyceraldehyde-3-phosphate dehydrogenase	GAPDH	sp|P04406|G3P_HUMAN Glyceraldehyde-3-phosphate dehydrogenase OS=Homo sapiens OX=9606 GN=GAPDH PE=1 SV=3;sp|P04406-2|G3P_HUMAN Isoform 2 of Glyceraldehyde-3-phosphate dehydrogenase OS=Homo sapiens OX=9606 GN=GAPDH;tr|E7EUT5|E7EUT5_HUMAN Glyceraldehyde-3-pho	4	9	9	9	1	1	4	3	0	0	0	7	1	2	3	1	1	1	4	3	0	0	0	7	1	2	3	1	1	1	4	3	0	0	0	7	1	2	3	1	27.8	27.8
Q96ER3;J3KND1;E9PRZ1;E9PMD2;H0YDM3;H0YCN7;E9PL53;H0YEK5	Q96ER3;J3KND1;E9PRZ1;E9PMD2	4;3;3;2;1;1;1;1	4;3;3;2;1;1;1;1	4;3;3;2;1;1;1;1	Protein SAAL1	SAAL1	sp|Q96ER3|SAAL1_HUMAN Protein SAAL1 OS=Homo sapiens OX=9606 GN=SAAL1 PE=1 SV=2;tr|J3KND1|J3KND1_HUMAN Protein SAAL1 OS=Homo sapiens OX=9606 GN=SAAL1 PE=1 SV=1;tr|E9PRZ1|E9PRZ1_HUMAN Protein SAAL1 OS=Homo sapiens OX=9606 GN=SAAL1 PE=1 SV=1;tr|E9PMD2|E9PMD2_	8	4	4	4	0	4	3	2	0	0	0	0	0	0	0	3	0	4	3	2	0	0	0	0	0	0	0	3	0	4	3	2	0	0	0	0	0	0	0	3	14.6	14.6
Q9NZ01;M0R3C3;M0R2N5;Q9NZ01-2;M0R329	Q9NZ01;M0R3C3;M0R2N5;Q9NZ01-2	5;3;3;3;1	5;3;3;3;1	5;3;3;3;1	Very-long-chain enoyl-CoA reductase	TECR	sp|Q9NZ01|TECR_HUMAN Very-long-chain enoyl-CoA reductase OS=Homo sapiens OX=9606 GN=TECR PE=1 SV=1;tr|M0R3C3|M0R3C3_HUMAN Very-long-chain enoyl-CoA reductase OS=Homo sapiens OX=9606 GN=TECR PE=1 SV=1;tr|M0R2N5|M0R2N5_HUMAN Very-long-chain enoyl-CoA reducta	5	5	5	5	0	4	3	1	0	0	0	2	1	3	1	2	0	4	3	1	0	0	0	2	1	3	1	2	0	4	3	1	0	0	0	2	1	3	1	2	14.3	14.3
J3QLI9;P62314	J3QLI9;P62314	3;3	3;3	3;3	Small nuclear ribonucleoprotein Sm D1	SNRPD1	tr|J3QLI9|J3QLI9_HUMAN Small nuclear ribonucleoprotein Sm D1 OS=Homo sapiens OX=9606 GN=SNRPD1 PE=1 SV=1;sp|P62314|SMD1_HUMAN Small nuclear ribonucleoprotein Sm D1 OS=Homo sapiens OX=9606 GN=SNRPD1 PE=1 SV=1	2	3	3	3	1	1	1	2	1	2	2	3	2	2	1	1	1	1	1	2	1	2	2	3	2	2	1	1	1	1	1	2	1	2	2	3	2	2	1	1	44	44
P37268;E9PNM1;A0A1W2PQ47;P37268-5;P37268-4;P37268-3;P37268-2;E9PJG4;E9PS69	P37268;E9PNM1;A0A1W2PQ47;P37268-5;P37268-4;P37268-3;P37268-2	8;7;7;7;6;6;6;3;1	8;7;7;7;6;6;6;3;1	8;7;7;7;6;6;6;3;1	Squalene synthase	FDFT1	sp|P37268|FDFT_HUMAN Squalene synthase OS=Homo sapiens OX=9606 GN=FDFT1 PE=1 SV=1;tr|E9PNM1|E9PNM1_HUMAN Squalene synthase OS=Homo sapiens OX=9606 GN=FDFT1 PE=1 SV=1;tr|A0A1W2PQ47|A0A1W2PQ47_HUMAN Squalene synthase OS=Homo sapiens OX=9606 GN=FDFT1 PE=1 SV=	9	8	8	8	0	0	0	0	0	0	2	8	2	3	0	0	0	0	0	0	0	0	2	8	2	3	0	0	0	0	0	0	0	0	2	8	2	3	0	0	27.8	27.8
E9PJF3;P49326-2;P49326-3;P49326	E9PJF3;P49326-2;P49326-3;P49326	1;1;1;1	1;1;1;1	1;1;1;1	Dimethylaniline monooxygenase [N-oxide-forming] 5	FMO5	tr|E9PJF3|E9PJF3_HUMAN Flavin-containing monooxygenase OS=Homo sapiens OX=9606 GN=FMO5 PE=1 SV=1;sp|P49326-2|FMO5_HUMAN Isoform 2 of Dimethylaniline monooxygenase [N-oxide-forming] 5 OS=Homo sapiens OX=9606 GN=FMO5;sp|P49326-3|FMO5_HUMAN Isoform 3 of Dimet	4	1	1	1	0	0	1	1	0	0	0	0	0	0	0	0	0	0	1	1	0	0	0	0	0	0	0	0	0	0	1	1	0	0	0	0	0	0	0	0	5.4	5.4
P62318-2;P62318	P62318-2;P62318	2;2	2;2	2;2	Small nuclear ribonucleoprotein Sm D3	SNRPD3	sp|P62318-2|SMD3_HUMAN Isoform 2 of Small nuclear ribonucleoprotein Sm D3 OS=Homo sapiens OX=9606 GN=SNRPD3;sp|P62318|SMD3_HUMAN Small nuclear ribonucleoprotein Sm D3 OS=Homo sapiens OX=9606 GN=SNRPD3 PE=1 SV=1	2	2	2	2	1	1	2	1	0	1	0	1	1	2	1	1	1	1	2	1	0	1	0	1	1	2	1	1	1	1	2	1	0	1	0	1	1	2	1	1	15.8	15.8
Q13263;Q13263-2;M0R0K9;M0R2I3	Q13263;Q13263-2;M0R0K9	9;7;6;1	9;7;6;1	9;7;6;1	Transcription intermediary factor 1-beta	TRIM28	sp|Q13263|TIF1B_HUMAN Transcription intermediary factor 1-beta OS=Homo sapiens OX=9606 GN=TRIM28 PE=1 SV=5;sp|Q13263-2|TIF1B_HUMAN Isoform 2 of Transcription intermediary factor 1-beta OS=Homo sapiens OX=9606 GN=TRIM28;tr|M0R0K9|M0R0K9_HUMAN Transcription	4	9	9	9	0	3	5	2	1	0	2	3	5	4	2	1	0	3	5	2	1	0	2	3	5	4	2	1	0	3	5	2	1	0	2	3	5	4	2	1	18.8	18.8
H7C3A1;Q9BXP5-5;Q9BXP5-4;Q9BXP5-2;Q9BXP5-3;Q9BXP5;H7C1K0;A0A0A0MSP6	H7C3A1;Q9BXP5-5;Q9BXP5-4;Q9BXP5-2;Q9BXP5-3;Q9BXP5	6;6;6;6;6;6;2;1	6;6;6;6;6;6;2;1	6;6;6;6;6;6;2;1	Serrate RNA effector molecule homolog	SRRT	tr|H7C3A1|H7C3A1_HUMAN Serrate RNA effector molecule homolog (Fragment) OS=Homo sapiens OX=9606 GN=SRRT PE=1 SV=1;sp|Q9BXP5-5|SRRT_HUMAN Isoform 5 of Serrate RNA effector molecule homolog OS=Homo sapiens OX=9606 GN=SRRT;sp|Q9BXP5-4|SRRT_HUMAN Isoform 4 of	8	6	6	6	0	0	4	2	0	1	1	3	2	2	2	2	0	0	4	2	0	1	1	3	2	2	2	2	0	0	4	2	0	1	1	3	2	2	2	2	12.6	12.6
CON__P34955	CON__P34955	7	7	7				1	7	7	7	0	2	3	4	0	1	1	2	3	2	2	3	0	2	3	4	0	1	1	2	3	2	2	3	0	2	3	4	0	1	1	2	3	2	2	3	19.7	19.7
P49755;G3V2K7	P49755;G3V2K7	6;3	6;3	6;3	Transmembrane emp24 domain-containing protein 10	TMED10	sp|P49755|TMEDA_HUMAN Transmembrane emp24 domain-containing protein 10 OS=Homo sapiens OX=9606 GN=TMED10 PE=1 SV=2;tr|G3V2K7|G3V2K7_HUMAN Transmembrane emp24 domain-containing protein 10 OS=Homo sapiens OX=9606 GN=TMED10 PE=1 SV=1	2	6	6	6	0	1	0	2	0	0	0	5	3	3	1	1	0	1	0	2	0	0	0	5	3	3	1	1	0	1	0	2	0	0	0	5	3	3	1	1	25.1	25.1
Q9Y3I0	Q9Y3I0	6	6	6	tRNA-splicing ligase RtcB homolog	RTCB	sp|Q9Y3I0|RTCB_HUMAN tRNA-splicing ligase RtcB homolog OS=Homo sapiens OX=9606 GN=RTCB PE=1 SV=1	1	6	6	6	0	2	1	1	1	2	4	2	3	1	4	0	0	2	1	1	1	2	4	2	3	1	4	0	0	2	1	1	1	2	4	2	3	1	4	0	12.7	12.7
Q9UQP3	Q9UQP3	1	1	1	Tenascin-N	TNN	sp|Q9UQP3|TENN_HUMAN Tenascin-N OS=Homo sapiens OX=9606 GN=TNN PE=1 SV=2	1	1	1	1	0	0	1	0	0	0	0	1	0	0	0	0	0	0	1	0	0	0	0	1	0	0	0	0	0	0	1	0	0	0	0	1	0	0	0	0	1.5	1.5
Q6ICG6-3;Q6ICG6;Q6ICG6-2;B0QY16;B0QY18;B0QY20	Q6ICG6-3;Q6ICG6;Q6ICG6-2;B0QY16	10;10;10;7;3;3	10;10;10;7;3;3	10;10;10;7;3;3	Uncharacterized protein KIAA0930	KIAA0930	sp|Q6ICG6-3|K0930_HUMAN Isoform 3 of Uncharacterized protein KIAA0930 OS=Homo sapiens OX=9606 GN=KIAA0930;sp|Q6ICG6|K0930_HUMAN Uncharacterized protein KIAA0930 OS=Homo sapiens OX=9606 GN=KIAA0930 PE=1 SV=1;sp|Q6ICG6-2|K0930_HUMAN Isoform 2 of Uncharacteri	6	10	10	10	0	0	0	0	0	0	0	0	0	8	4	0	0	0	0	0	0	0	0	0	0	8	4	0	0	0	0	0	0	0	0	0	0	8	4	0	31.1	31.1
P25788-2;P25788;G3V3W4;G3V5N4;H0YJ03;G3V4X5	P25788-2;P25788	5;5;2;2;1;1	5;5;2;2;1;1	5;5;2;2;1;1	Proteasome subunit alpha type-3	PSMA3	sp|P25788-2|PSA3_HUMAN Isoform 2 of Proteasome subunit alpha type-3 OS=Homo sapiens OX=9606 GN=PSMA3;sp|P25788|PSA3_HUMAN Proteasome subunit alpha type-3 OS=Homo sapiens OX=9606 GN=PSMA3 PE=1 SV=2	6	5	5	5	1	4	3	2	2	1	2	2	3	3	2	3	1	4	3	2	2	1	2	2	3	3	2	3	1	4	3	2	2	1	2	2	3	3	2	3	24.2	24.2
P49721;A0A087WVV1	P49721	4;1	4;1	4;1	Proteasome subunit beta type-2	PSMB2	sp|P49721|PSB2_HUMAN Proteasome subunit beta type-2 OS=Homo sapiens OX=9606 GN=PSMB2 PE=1 SV=1	2	4	4	4	1	2	2	2	0	1	2	3	4	3	4	2	1	2	2	2	0	1	2	3	4	3	4	2	1	2	2	2	0	1	2	3	4	3	4	2	25.9	25.9
P62191;P62191-2;G3V4X1	P62191;P62191-2	8;7;1	8;7;1	8;7;1	26S protease regulatory subunit 4	PSMC1	sp|P62191|PRS4_HUMAN 26S proteasome regulatory subunit 4 OS=Homo sapiens OX=9606 GN=PSMC1 PE=1 SV=1;sp|P62191-2|PRS4_HUMAN Isoform 2 of 26S proteasome regulatory subunit 4 OS=Homo sapiens OX=9606 GN=PSMC1	3	8	8	8	1	3	3	3	2	2	1	4	4	2	3	0	1	3	3	3	2	2	1	4	4	2	3	0	1	3	3	3	2	2	1	4	4	2	3	0	26.4	26.4
P41091;Q2VIR3;Q2VIR3-2;H7BZU1	P41091;Q2VIR3;Q2VIR3-2	4;3;2;1	4;3;2;1	4;3;2;1	Eukaryotic translation initiation factor 2 subunit 3;Putative eukaryotic translation initiation factor 2 subunit 3-like protein	EIF2S3;EIF2S3L	sp|P41091|IF2G_HUMAN Eukaryotic translation initiation factor 2 subunit 3 OS=Homo sapiens OX=9606 GN=EIF2S3 PE=1 SV=3;sp|Q2VIR3|IF2GL_HUMAN Eukaryotic translation initiation factor 2 subunit 3B OS=Homo sapiens OX=9606 GN=EIF2S3B PE=2 SV=2;sp|Q2VIR3-2|IF2GL	4	4	4	4	1	3	3	3	1	2	2	3	4	4	3	3	1	3	3	3	1	2	2	3	4	4	3	3	1	3	3	3	1	2	2	3	4	4	3	3	13.6	13.6
P62857	P62857	4	4	4	40S ribosomal protein S28	RPS28	sp|P62857|RS28_HUMAN 40S ribosomal protein S28 OS=Homo sapiens OX=9606 GN=RPS28 PE=1 SV=1	1	4	4	4	2	1	3	2	3	1	2	2	3	2	2	1	2	1	3	2	3	1	2	2	3	2	2	1	2	1	3	2	3	1	2	2	3	2	2	1	46.4	46.4
Q8WUA2	Q8WUA2	7	7	7	Peptidyl-prolyl cis-trans isomerase-like 4	PPIL4	sp|Q8WUA2|PPIL4_HUMAN Peptidyl-prolyl cis-trans isomerase-like 4 OS=Homo sapiens OX=9606 GN=PPIL4 PE=1 SV=1	1	7	7	7	1	0	2	4	0	2	2	4	4	2	1	2	1	0	2	4	0	2	2	4	4	2	1	2	1	0	2	4	0	2	2	4	4	2	1	2	21.5	21.5
V9GYN7;J3KPS0;Q9NXW2;Q9NXW2-2;V9GY70	V9GYN7;J3KPS0;Q9NXW2;Q9NXW2-2;V9GY70	6;6;6;5;3	6;6;6;5;3	6;6;6;5;3	DnaJ homolog subfamily B member 12	DNAJB12	tr|V9GYN7|V9GYN7_HUMAN DnaJ homolog subfamily B member 12 (Fragment) OS=Homo sapiens OX=9606 GN=DNAJB12 PE=1 SV=1;tr|J3KPS0|J3KPS0_HUMAN DnaJ (Hsp40) homolog, subfamily B, member 12, isoform CRA_c OS=Homo sapiens OX=9606 GN=DNAJB12 PE=1 SV=1;sp|Q9NXW2|DJB1	5	6	6	6	0	2	2	0	0	1	1	1	4	3	4	2	0	2	2	0	0	1	1	1	4	3	4	2	0	2	2	0	0	1	1	1	4	3	4	2	29	29
P00387-2;P00387;P00387-3;B1AHF3	P00387-2;P00387;P00387-3;B1AHF3	6;6;6;4	6;6;6;4	6;6;6;4	NADH-cytochrome b5 reductase 3;NADH-cytochrome b5 reductase 3 membrane-bound form;NADH-cytochrome b5 reductase 3 soluble form	CYB5R3	sp|P00387-2|NB5R3_HUMAN Isoform 2 of NADH-cytochrome b5 reductase 3 OS=Homo sapiens OX=9606 GN=CYB5R3;sp|P00387|NB5R3_HUMAN NADH-cytochrome b5 reductase 3 OS=Homo sapiens OX=9606 GN=CYB5R3 PE=1 SV=3;sp|P00387-3|NB5R3_HUMAN Isoform 3 of NADH-cytochrome b5 r	4	6	6	6	0	2	1	0	0	0	0	1	1	6	4	2	0	2	1	0	0	0	0	1	1	6	4	2	0	2	1	0	0	0	0	1	1	6	4	2	27.3	27.3
Q92504;A2AAT0	Q92504;A2AAT0	2;1	2;1	2;1	Zinc transporter SLC39A7	SLC39A7	sp|Q92504|S39A7_HUMAN Zinc transporter SLC39A7 OS=Homo sapiens OX=9606 GN=SLC39A7 PE=1 SV=2;tr|A2AAT0|A2AAT0_HUMAN Zinc transporter SLC39A7 (Fragment) OS=Homo sapiens OX=9606 GN=SLC39A7 PE=1 SV=1	2	2	2	2	0	1	2	1	0	0	0	2	1	0	2	0	0	1	2	1	0	0	0	2	1	0	2	0	0	1	2	1	0	0	0	2	1	0	2	0	5.8	5.8
Q9ULF5;E7ENT5;E7EV45;Q9ULF5-2	Q9ULF5	9;2;2;2	9;2;2;2	9;2;2;2	Zinc transporter ZIP10	SLC39A10	sp|Q9ULF5|S39AA_HUMAN Zinc transporter ZIP10 OS=Homo sapiens OX=9606 GN=SLC39A10 PE=1 SV=2	4	9	9	9	0	0	0	1	0	0	0	5	8	0	0	0	0	0	0	1	0	0	0	5	8	0	0	0	0	0	0	1	0	0	0	5	8	0	0	0	11.1	11.1
P30508;A0A140T912;P30510;A0A140T9J9;Q07000;P30505;P30504;Q29963;A0A1W2PRX1;A0A1W2PRZ0;A0A140T937;A0A0G2JH50;A0A140T930;Q29960-2;Q9TNN7;Q29960;Q29865;A0A1W2PP77;A0A140T9M5;A0A1W2PR11;A0A140T962;A0A140T9M0;A0A140T9B3;P04222;A0A1W2PS56;A0A0G2JIF0;A2BF26;Q95604;A0A140TA05;A0A140T951;A0A1W2PNZ7;A0A1W2PRU9;A0A140T9L3;A0A140T9E1;A0A140T942;A0A140T9W2;O19617;A0A140T9U0;A0A140T921;A2AEA2;A0A140T9H5;A0A140…	P30508;A0A140T912;P30510;A0A140T9J9;Q07000;P30505;P30504;Q29963;A0A1W2PRX1;A0A1W2PRZ0;A0A140T937;A0A0G2JH50;A0A140T930;Q29960-2;Q9TNN7;Q29960;Q29865;A0A1W2PP77;A0A140T9M5;A0A1W2PR11;A0A140T962;A0A140T9M0;A0A140T9B3;P04222;A0A1W2PS56;A0A0G2JIF0;A2BF26;Q95604	10;9;9;8;8;8;8;8;7;7;7;7;7;7;7;7;7;6;6;6;6;6;6;6;5;5;5;5;4;4;4;4;4;4;4;4;4;4;4;4;4;4;4;4;4;4;4;4;4;4;4;4;3;3;3;3;3;3;3;3;3;3;3;3;3;3;3;3;3;3;3;3;3;3;3;3;3;3;3;3;3;3;3;3;3;3;3;3;3;2;2;2;2;2;2;2;2;2;2;2;2;2;2;2;2;2;2;2;2;2;2;2;2;2;2;1;1;1;1;1;1;1;1;1;1;1;1;1;1;1;1;1;1;1;1;1;1;1;1;1;1;1;1;1;1;1;1;1;1;1;1;1;1;1;1;1;1;1;1;1;1;1;1;1;1;1;1	10;9;9;8;8;8;8;8;7;7;7;7;7;7;7;7;7;6;6;6;6;6;6;6;5;5;5;5;4;4;4;4;4;4;4;4;4;4;4;4;4;4;4;4;4;4;4;4;4;4;4;4;3;3;3;3;3;3;3;3;3;3;3;3;3;3;3;3;3;3;3;3;3;3;3;3;3;3;3;3;3;3;3;3;3;3;3;3;3;2;2;2;2;2;2;2;2;2;2;2;2;2;2;2;2;2;2;2;2;2;2;2;2;2;2;1;1;1;1;1;1;1;1;1;1;1;1;1;1;1;1;1;1;1;1;1;1;1;1;1;1;1;1;1;1;1;1;1;1;1;1;1;1;1;1;1;1;1;1;1;1;1;1;1;1;1;1	7;6;6;6;6;6;5;6;5;4;4;5;4;4;5;4;5;4;3;4;4;6;4;6;3;3;3;4;2;2;4;2;2;2;2;4;2;4;2;2;2;2;1;1;1;2;2;2;1;2;4;2;1;1;1;1;1;1;0;0;0;0;0;0;0;0;0;0;0;0;0;0;1;1;1;2;2;2;2;2;2;0;0;0;0;0;0;0;0;1;0;0;2;1;1;1;1;2;1;1;1;1;1;1;1;1;2;2;1;1;1;1;1;1;1;1;1;1;0;1;1;1;1;1;1;1;1;1;1;0;1;0;0;1;1;1;0;1;1;1;1;0;0;1;1;1;1;1;1;1;1;1;1;1;1;1;1;1;1;1;1;1;1;0;0;0;0	HLA class I histocompatibility antigen, Cw-12 alpha chain;HLA class I histocompatibility antigen, Cw-14 alpha chain;HLA class I histocompatibility antigen, Cw-15 alpha chain;HLA class I histocompatibility antigen, Cw-8 alpha chain;HLA class I histocompatibility antigen, Cw-4 alpha chain;HLA class I histocompatibility antigen, Cw-6 alpha chain;HLA class I histocompatibility antigen, Cw-16 alpha ch…	HLA-C	sp|P30508|1C12_HUMAN HLA class I histocompatibility antigen, Cw-12 alpha chain OS=Homo sapiens OX=9606 GN=HLA-C PE=1 SV=2;tr|A0A140T912|A0A140T912_HUMAN HLA class I histocompatibility antigen, Cw-6 alpha chain OS=Homo sapiens OX=9606 GN=HLA-C PE=1 SV=1;sp|	167	10	10	7	0	0	1	0	0	0	2	9	5	0	2	0	0	0	1	0	0	0	2	9	5	0	2	0	0	0	1	0	0	0	1	6	4	0	1	0	34.4	34.4
P12236;P12235;V9GYG0	P12236;P12235	19;13;8	5;4;2	5;4;2	ADP/ATP translocase 3;ADP/ATP translocase 3, N-terminally processed;ADP/ATP translocase 1	SLC25A6;SLC25A4	sp|P12236|ADT3_HUMAN ADP/ATP translocase 3 OS=Homo sapiens OX=9606 GN=SLC25A6 PE=1 SV=4;sp|P12235|ADT1_HUMAN ADP/ATP translocase 1 OS=Homo sapiens OX=9606 GN=SLC25A4 PE=1 SV=4	3	19	5	5	2	10	14	7	3	8	5	9	9	11	12	8	0	1	2	2	1	2	0	2	2	4	3	0	0	1	2	2	1	2	0	2	2	4	3	0	53.7	22.1
A0A087WUC6;E9PI68;Q15005;E9PL01;E9PRB9;H0YE04	A0A087WUC6;E9PI68;Q15005;E9PL01;E9PRB9	7;7;7;6;4;2	7;7;7;6;4;2	7;7;7;6;4;2	Signal peptidase complex subunit 2	SPCS2	tr|A0A087WUC6|A0A087WUC6_HUMAN Signal peptidase complex subunit 2 OS=Homo sapiens OX=9606 GN=SPCS2 PE=1 SV=1;tr|E9PI68|E9PI68_HUMAN Signal peptidase complex subunit 2 OS=Homo sapiens OX=9606 GN=SPCS2 PE=1 SV=1;sp|Q15005|SPCS2_HUMAN Signal peptidase complex	6	7	7	7	0	0	0	0	0	0	1	1	3	2	6	0	0	0	0	0	0	0	1	1	3	2	6	0	0	0	0	0	0	0	1	1	3	2	6	0	38.8	38.8
Q9BVK2-2;Q9BVK2;H0YDD3;E9PK79;H0YEE0;E9PP96;H0YDQ1;E9PLP7;E9PP04;E9PP80;H0YD42;E9PKA5;H0YDV4;H0YCV0;E9PNE2	Q9BVK2-2;Q9BVK2;H0YDD3;E9PK79;H0YEE0;E9PP96	4;4;2;2;2;2;1;1;1;1;1;1;1;1;1	4;4;2;2;2;2;1;1;1;1;1;1;1;1;1	4;4;2;2;2;2;1;1;1;1;1;1;1;1;1	Probable dolichyl pyrophosphate Glc1Man9GlcNAc2 alpha-1,3-glucosyltransferase	ALG8	sp|Q9BVK2-2|ALG8_HUMAN Isoform 2 of Probable dolichyl pyrophosphate Glc1Man9GlcNAc2 alpha-1,3-glucosyltransferase OS=Homo sapiens OX=9606 GN=ALG8;sp|Q9BVK2|ALG8_HUMAN Probable dolichyl pyrophosphate Glc1Man9GlcNAc2 alpha-1,3-glucosyltransferase OS=Homo sap	15	4	4	4	0	0	0	0	0	0	0	4	4	2	2	0	0	0	0	0	0	0	0	4	4	2	2	0	0	0	0	0	0	0	0	4	4	2	2	0	12.2	12.2
O60825-2	O60825-2	33	1	1	6-phosphofructo-2-kinase/fructose-2,6-bisphosphatase 2;6-phosphofructo-2-kinase;Fructose-2,6-bisphosphatase	PFKFB2	sp|O60825-2|F262_HUMAN Isoform 2 of 6-phosphofructo-2-kinase/fructose-2,6-bisphosphatase 2 OS=Homo sapiens OX=9606 GN=PFKFB2	1	33	1	1	8	12	18	16	8	13	14	18	17	16	19	14	1	0	1	1	1	1	1	1	1	1	1	1	1	0	1	1	1	1	1	1	1	1	1	1	69	2.8
Q92508;H7C2J5;H0YB49;H3BRR7;E7EUT2	Q92508	19;2;2;2;1	19;2;2;2;1	19;2;2;2;1	Piezo-type mechanosensitive ion channel component 1	PIEZO1	sp|Q92508|PIEZ1_HUMAN Piezo-type mechanosensitive ion channel component 1 OS=Homo sapiens OX=9606 GN=PIEZO1 PE=1 SV=4	5	19	19	19	0	0	0	0	0	0	1	10	15	0	0	0	0	0	0	0	0	0	1	10	15	0	0	0	0	0	0	0	0	0	1	10	15	0	0	0	9.5	9.5
P62195;P62195-2;J3QQM1;J3QSE0;J3QLH6;J3KRP2;J3QSA9;J3KTQ9;J3QRR3;J3QRW1;Q8NB90-3;Q8NB90-2;Q8NB90	P62195;P62195-2	7;6;3;2;2;2;2;1;1;1;1;1;1	7;6;3;2;2;2;2;1;1;1;1;1;1	7;6;3;2;2;2;2;1;1;1;1;1;1	26S protease regulatory subunit 8	PSMC5	sp|P62195|PRS8_HUMAN 26S proteasome regulatory subunit 8 OS=Homo sapiens OX=9606 GN=PSMC5 PE=1 SV=1;sp|P62195-2|PRS8_HUMAN Isoform 2 of 26S proteasome regulatory subunit 8 OS=Homo sapiens OX=9606 GN=PSMC5	13	7	7	7	1	2	3	1	1	0	2	2	3	4	2	4	1	2	3	1	1	0	2	2	3	4	2	4	1	2	3	1	1	0	2	2	3	4	2	4	24.4	24.4
Q8WUY1;H0YAR9	Q8WUY1	7;3	7;3	7;3	Protein THEM6	THEM6	sp|Q8WUY1|THEM6_HUMAN Protein THEM6 OS=Homo sapiens OX=9606 GN=THEM6 PE=1 SV=2	2	7	7	7	0	4	1	2	0	1	1	2	2	4	2	0	0	4	1	2	0	1	1	2	2	4	2	0	0	4	1	2	0	1	1	2	2	4	2	0	32.2	32.2
P25786;P25786-2;F5GX11;B4DEV8	P25786;P25786-2;F5GX11	5;5;4;2	5;5;4;2	5;5;4;2	Proteasome subunit alpha type-1	PSMA1	sp|P25786|PSA1_HUMAN Proteasome subunit alpha type-1 OS=Homo sapiens OX=9606 GN=PSMA1 PE=1 SV=1;sp|P25786-2|PSA1_HUMAN Isoform Long of Proteasome subunit alpha type-1 OS=Homo sapiens OX=9606 GN=PSMA1;tr|F5GX11|F5GX11_HUMAN Proteasome endopeptidase complex	4	5	5	5	0	0	2	4	1	1	1	2	4	4	2	1	0	0	2	4	1	1	1	2	4	4	2	1	0	0	2	4	1	1	1	2	4	4	2	1	25.9	25.9
Q12907;D6RBV2;D6RIU4;D6RDX1;D6RBH1	Q12907;D6RBV2;D6RIU4	7;6;5;3;2	7;6;5;3;2	7;6;5;3;2	Vesicular integral-membrane protein VIP36	LMAN2	sp|Q12907|LMAN2_HUMAN Vesicular integral-membrane protein VIP36 OS=Homo sapiens OX=9606 GN=LMAN2 PE=1 SV=1;tr|D6RBV2|D6RBV2_HUMAN Vesicular integral-membrane protein VIP36 OS=Homo sapiens OX=9606 GN=LMAN2 PE=1 SV=1;tr|D6RIU4|D6RIU4_HUMAN Vesicular integral	5	7	7	7	0	0	0	0	0	0	1	1	4	6	3	0	0	0	0	0	0	0	1	1	4	6	3	0	0	0	0	0	0	0	1	1	4	6	3	0	20.8	20.8
Q9UHL4;R4GN05;R4GMR2;R4GNE8	Q9UHL4	5;2;2;2	5;2;2;2	5;2;2;2	Dipeptidyl peptidase 2	DPP7	sp|Q9UHL4|DPP2_HUMAN Dipeptidyl peptidase 2 OS=Homo sapiens OX=9606 GN=DPP7 PE=1 SV=3	4	5	5	5	1	4	4	3	1	0	2	3	0	2	3	3	1	4	4	3	1	0	2	3	0	2	3	3	1	4	4	3	1	0	2	3	0	2	3	3	13	13
Q16531;F5GY55;Q16531-2;F5GWI0;F5GZY8;F5H2L3;F5H198	Q16531;F5GY55	19;17;5;2;2;2;1	19;17;5;2;2;2;1	19;17;5;2;2;2;1	DNA damage-binding protein 1	DDB1	sp|Q16531|DDB1_HUMAN DNA damage-binding protein 1 OS=Homo sapiens OX=9606 GN=DDB1 PE=1 SV=1;tr|F5GY55|F5GY55_HUMAN DNA damage-binding protein 1 OS=Homo sapiens OX=9606 GN=DDB1 PE=1 SV=1	7	19	19	19	0	1	4	4	0	0	3	5	10	6	8	2	0	1	4	4	0	0	3	5	10	6	8	2	0	1	4	4	0	0	3	5	10	6	8	2	20.5	20.5
F8WBN3;B9A031;C9JQZ0;B8ZZY7;F8WBV6;P84101-4;P84101;P84101-3;P84101-2	F8WBN3;B9A031;C9JQZ0;B8ZZY7;F8WBV6;P84101-4;P84101;P84101-3;P84101-2	1;1;1;1;1;1;1;1;1	1;1;1;1;1;1;1;1;1	1;1;1;1;1;1;1;1;1	Small EDRK-rich factor 2	SERF2	tr|F8WBN3|F8WBN3_HUMAN Small EDRK-rich factor 2 OS=Homo sapiens OX=9606 GN=SERF2 PE=1 SV=1;tr|B9A031|B9A031_HUMAN Small EDRK-rich factor 2 OS=Homo sapiens OX=9606 GN=SERF2 PE=1 SV=1;tr|C9JQZ0|C9JQZ0_HUMAN Small EDRK-rich factor 2 (Fragment) OS=Homo sapiens	9	1	1	1	1	1	0	1	0	1	1	1	0	1	0	0	1	1	0	1	0	1	1	1	0	1	0	0	1	1	0	1	0	1	1	1	0	1	0	0	27.5	27.5
Q96N66-3;Q96N66;Q96N66-2;A9C4B8;H7C2M4;C9J4E9;A0A0G2JNX6	Q96N66-3;Q96N66;Q96N66-2;A9C4B8	6;6;5;4;1;1;1	6;6;5;4;1;1;1	3;3;2;1;1;1;1	Lysophospholipid acyltransferase 7	MBOAT7	sp|Q96N66-3|MBOA7_HUMAN Isoform 3 of Lysophospholipid acyltransferase 7 OS=Homo sapiens OX=9606 GN=MBOAT7;sp|Q96N66|MBOA7_HUMAN Lysophospholipid acyltransferase 7 OS=Homo sapiens OX=9606 GN=MBOAT7 PE=1 SV=2;sp|Q96N66-2|MBOA7_HUMAN Isoform 2 of Lysophosphol	7	6	6	3	0	2	2	0	0	0	0	0	1	6	2	2	0	2	2	0	0	0	0	0	1	6	2	2	0	2	2	0	0	0	0	0	1	3	2	2	23	23
O15269;A0A2R8Y4S0;A0A2R8Y6A2;O15269-2	O15269	8;2;2;2	8;2;2;2	8;2;2;2	Serine palmitoyltransferase 1	SPTLC1	sp|O15269|SPTC1_HUMAN Serine palmitoyltransferase 1 OS=Homo sapiens OX=9606 GN=SPTLC1 PE=1 SV=1	4	8	8	8	0	1	1	1	0	0	0	7	4	0	1	0	0	1	1	1	0	0	0	7	4	0	1	0	0	1	1	1	0	0	0	7	4	0	1	0	23.3	23.3
O14545;F8VNX8;F8VVF3;O14545-2;F8VWK2;S4R2Z9	O14545;F8VNX8	11;7;5;5;2;1	11;7;5;5;2;1	11;7;5;5;2;1	TRAF-type zinc finger domain-containing protein 1	TRAFD1	sp|O14545|TRAD1_HUMAN TRAF-type zinc finger domain-containing protein 1 OS=Homo sapiens OX=9606 GN=TRAFD1 PE=1 SV=1;tr|F8VNX8|F8VNX8_HUMAN TRAF-type zinc finger domain-containing protein 1 (Fragment) OS=Homo sapiens OX=9606 GN=TRAFD1 PE=1 SV=1	6	11	11	11	0	1	0	0	0	0	11	0	1	0	0	0	0	1	0	0	0	0	11	0	1	0	0	0	0	1	0	0	0	0	11	0	1	0	0	0	21.1	21.1
F8VXB1;F8W156;F8VYZ4;F8VVA7;P61923-5;P61923;F8VUC5;F8VXR1;P61923-4;F8W651;F8VYE0;P61923-3	F8VXB1;F8W156;F8VYZ4;F8VVA7;P61923-5;P61923;F8VUC5;F8VXR1;P61923-4;F8W651	5;5;5;5;5;5;4;4;4;3;1;1	5;5;5;5;5;5;4;4;4;3;1;1	5;5;5;5;5;5;4;4;4;3;1;1	Coatomer subunit zeta-1	COPZ1	tr|F8VXB1|F8VXB1_HUMAN Coatomer subunit zeta-1 (Fragment) OS=Homo sapiens OX=9606 GN=COPZ1 PE=1 SV=1;tr|F8W156|F8W156_HUMAN Coatomer subunit zeta-1 OS=Homo sapiens OX=9606 GN=COPZ1 PE=1 SV=1;tr|F8VYZ4|F8VYZ4_HUMAN Coatomer subunit zeta-1 OS=Homo sapiens OX	12	5	5	5	1	3	2	2	1	1	2	2	4	4	2	0	1	3	2	2	1	1	2	2	4	4	2	0	1	3	2	2	1	1	2	2	4	4	2	0	59.8	59.8
P42167;G5E972;P42167-2;H0YJH7;P42167-3;P42166	P42167;G5E972;P42167-2;H0YJH7;P42167-3;P42166	8;7;6;5;4;4	8;7;6;5;4;4	8;7;6;5;4;4	Lamina-associated polypeptide 2, isoforms beta/gamma;Thymopoietin;Thymopentin;Lamina-associated polypeptide 2, isoform alpha;Thymopoietin;Thymopentin	TMPO	sp|P42167|LAP2B_HUMAN Lamina-associated polypeptide 2, isoforms beta/gamma OS=Homo sapiens OX=9606 GN=TMPO PE=1 SV=2;tr|G5E972|G5E972_HUMAN Lamina-associated polypeptide 2, isoforms beta/gamma OS=Homo sapiens OX=9606 GN=TMPO PE=1 SV=1;sp|P42167-2|LAP2B_HUM	6	8	8	8	1	2	2	5	2	3	4	2	3	4	3	1	1	2	2	5	2	3	4	2	3	4	3	1	1	2	2	5	2	3	4	2	3	4	3	1	23.8	23.8
H0YIM4;A0A0C4DH89	H0YIM4;A0A0C4DH89	1;1	1;1	1;1		RNASEK	tr|H0YIM4|H0YIM4_HUMAN Ribonuclease kappa OS=Homo sapiens OX=9606 GN=RNASEK PE=4 SV=2;tr|A0A0C4DH89|A0A0C4DH89_HUMAN Ribonuclease kappa OS=Homo sapiens OX=9606 GN=RNASEK PE=1 SV=1	2	1	1	1	0	0	0	0	0	0	1	1	1	1	1	0	0	0	0	0	0	0	1	1	1	1	1	0	0	0	0	0	0	0	1	1	1	1	1	0	19.6	19.6
E9PM69;R4GNH3;P17980;E9PKD5;E9PN50;E9PMD8;E9PLG2	E9PM69;R4GNH3;P17980;E9PKD5	11;11;11;6;5;5;2	11;11;11;6;5;5;2	11;11;11;6;5;5;2	26S protease regulatory subunit 6A	PSMC3	tr|E9PM69|E9PM69_HUMAN 26S proteasome regulatory subunit 6A OS=Homo sapiens OX=9606 GN=PSMC3 PE=1 SV=1;tr|R4GNH3|R4GNH3_HUMAN 26S proteasome regulatory subunit 6A OS=Homo sapiens OX=9606 GN=PSMC3 PE=1 SV=1;sp|P17980|PRS6A_HUMAN 26S proteasome regulatory su	7	11	11	11	3	2	4	5	1	2	4	5	6	5	5	3	3	2	4	5	1	2	4	5	6	5	5	3	3	2	4	5	1	2	4	5	6	5	5	3	39.5	39.5
Q07065	Q07065	12	12	12	Cytoskeleton-associated protein 4	CKAP4	sp|Q07065|CKAP4_HUMAN Cytoskeleton-associated protein 4 OS=Homo sapiens OX=9606 GN=CKAP4 PE=1 SV=2	1	12	12	12	1	3	8	3	1	1	1	3	6	7	2	2	1	3	8	3	1	1	1	3	6	7	2	2	1	3	8	3	1	1	1	3	6	7	2	2	30.4	30.4
A0A1W2PPS1;Q00839-2;Q00839;A0A1W2PP35;A0A1X7SBS1;Q5RI18;A0A1W2PRZ7;A0A1W2PQ74;A0A1W2PQL0;A0A1W2PP34;A0A1W2PPL4;A0A1W2PPH7;A0A1W2PQD4;A0A1W2PPE9;A0A1W2PRI6;A0A1W2PP22	A0A1W2PPS1;Q00839-2;Q00839;A0A1W2PP35;A0A1X7SBS1;Q5RI18;A0A1W2PRZ7;A0A1W2PQ74;A0A1W2PQL0;A0A1W2PP34;A0A1W2PPL4;A0A1W2PPH7	9;9;9;8;8;7;6;6;6;6;6;6;4;1;1;1	9;9;9;8;8;7;6;6;6;6;6;6;4;1;1;1	9;9;9;8;8;7;6;6;6;6;6;6;4;1;1;1	Heterogeneous nuclear ribonucleoprotein U	HNRNPU	tr|A0A1W2PPS1|A0A1W2PPS1_HUMAN Heterogeneous nuclear ribonucleoprotein U OS=Homo sapiens OX=9606 GN=HNRNPU PE=1 SV=1;sp|Q00839-2|HNRPU_HUMAN Isoform 2 of Heterogeneous nuclear ribonucleoprotein U OS=Homo sapiens OX=9606 GN=HNRNPU;sp|Q00839|HNRPU_HUMAN Hete	16	9	9	9	1	1	2	1	1	2	3	8	2	2	1	1	1	1	2	1	1	2	3	8	2	2	1	1	1	1	2	1	1	2	3	8	2	2	1	1	15.4	15.4
Q99720;Q99720-4;Q99720-3;Q99720-2;Q99720-5;Q5T1J1	Q99720;Q99720-4;Q99720-3;Q99720-2	5;4;4;3;2;1	5;4;4;3;2;1	5;4;4;3;2;1	Sigma non-opioid intracellular receptor 1	SIGMAR1	sp|Q99720|SGMR1_HUMAN Sigma non-opioid intracellular receptor 1 OS=Homo sapiens OX=9606 GN=SIGMAR1 PE=1 SV=1;sp|Q99720-4|SGMR1_HUMAN Isoform 4 of Sigma non-opioid intracellular receptor 1 OS=Homo sapiens OX=9606 GN=SIGMAR1;sp|Q99720-3|SGMR1_HUMAN Isoform 3	6	5	5	5	0	0	2	0	0	2	1	0	0	2	1	2	0	0	2	0	0	2	1	0	0	2	1	2	0	0	2	0	0	2	1	0	0	2	1	2	30.5	30.5
K7ERF1;Q9UBQ5;Q9UBQ5-2;K7ES31;K7EK53;A0A087WVB9;B4DQ48;K7EQM4	K7ERF1;Q9UBQ5;Q9UBQ5-2;K7ES31	5;5;4;3;2;2;1;1	5;5;4;3;2;2;1;1	5;5;4;3;2;2;1;1	Eukaryotic translation initiation factor 3 subunit K	EIF3K	tr|K7ERF1|K7ERF1_HUMAN Eukaryotic translation initiation factor 3 subunit K OS=Homo sapiens OX=9606 GN=EIF3K PE=1 SV=1;sp|Q9UBQ5|EIF3K_HUMAN Eukaryotic translation initiation factor 3 subunit K OS=Homo sapiens OX=9606 GN=EIF3K PE=1 SV=1;sp|Q9UBQ5-2|EIF3K_H	8	5	5	5	1	1	3	1	0	1	1	3	2	2	3	0	1	1	3	1	0	1	1	3	2	2	3	0	1	1	3	1	0	1	1	3	2	2	3	0	37	37
Q9Y6M5	Q9Y6M5	9	9	9	Zinc transporter 1	SLC30A1	sp|Q9Y6M5|ZNT1_HUMAN Zinc transporter 1 OS=Homo sapiens OX=9606 GN=SLC30A1 PE=1 SV=3	1	9	9	9	0	0	0	3	0	0	0	0	4	3	8	0	0	0	0	3	0	0	0	0	4	3	8	0	0	0	0	3	0	0	0	0	4	3	8	0	23.7	23.7
Q15758;M0QXM4;Q15758-3;Q15758-2;M0QX44	Q15758;M0QXM4;Q15758-3;Q15758-2	8;6;5;5;3	8;6;5;5;3	8;6;5;5;3	Neutral amino acid transporter B(0);Amino acid transporter	SLC1A5	sp|Q15758|AAAT_HUMAN Neutral amino acid transporter B(0) OS=Homo sapiens OX=9606 GN=SLC1A5 PE=1 SV=2;tr|M0QXM4|M0QXM4_HUMAN Amino acid transporter OS=Homo sapiens OX=9606 GN=SLC1A5 PE=1 SV=1;sp|Q15758-3|AAAT_HUMAN Isoform 3 of Neutral amino acid transporte	5	8	8	8	0	1	2	3	0	0	3	2	5	1	7	0	0	1	2	3	0	0	3	2	5	1	7	0	0	1	2	3	0	0	3	2	5	1	7	0	23.3	23.3
Q9BT67;Q9BT67-2	Q9BT67	6;1	6;1	6;1	NEDD4 family-interacting protein 1	NDFIP1	sp|Q9BT67|NFIP1_HUMAN NEDD4 family-interacting protein 1 OS=Homo sapiens OX=9606 GN=NDFIP1 PE=1 SV=1	2	6	6	6	2	1	1	1	0	2	1	3	4	4	1	1	2	1	1	1	0	2	1	3	4	4	1	1	2	1	1	1	0	2	1	3	4	4	1	1	25.3	25.3
P14923;C9JTX4;C9J826;C9JK18;C9JKY1;A0A2R8Y6G0;A0A2R8Y804;A0A2R8Y543;A0A2R8Y5C3;A0A2R8Y750;A0A2R8Y5Z1;B4DGU4;A0A2R8YCH5;A0A2R8Y7Z0;A0A2R8Y5A3;P35222	P14923	12;5;5;5;5;1;1;1;1;1;1;1;1;1;1;1	12;5;5;5;5;1;1;1;1;1;1;1;1;1;1;1	12;5;5;5;5;1;1;1;1;1;1;1;1;1;1;1	Junction plakoglobin	JUP	sp|P14923|PLAK_HUMAN Junction plakoglobin OS=Homo sapiens OX=9606 GN=JUP PE=1 SV=3	16	12	12	12	1	0	1	1	0	5	0	10	1	0	3	0	1	0	1	1	0	5	0	10	1	0	3	0	1	0	1	1	0	5	0	10	1	0	3	0	19.5	19.5
O60869-2;O60869-3;O60869	O60869-2;O60869-3;O60869	6;6;6	6;6;6	6;6;6	Endothelial differentiation-related factor 1	EDF1	sp|O60869-2|EDF1_HUMAN Isoform 2 of Endothelial differentiation-related factor 1 OS=Homo sapiens OX=9606 GN=EDF1;sp|O60869-3|EDF1_HUMAN Isoform 3 of Endothelial differentiation-related factor 1 OS=Homo sapiens OX=9606 GN=EDF1;sp|O60869|EDF1_HUMAN Endotheli	3	6	6	6	0	2	3	1	3	2	3	2	1	3	3	0	0	2	3	1	3	2	3	2	1	3	3	0	0	2	3	1	3	2	3	2	1	3	3	0	43.9	43.9
E9PC52;Q16576;Q16576-2;Q5JP01;Q5JNZ6	E9PC52;Q16576;Q16576-2;Q5JP01	6;6;5;3;1	6;6;5;3;1	3;3;2;1;1	Histone-binding protein RBBP7	RBBP7	tr|E9PC52|E9PC52_HUMAN Histone-binding protein RBBP7 OS=Homo sapiens OX=9606 GN=RBBP7 PE=1 SV=1;sp|Q16576|RBBP7_HUMAN Histone-binding protein RBBP7 OS=Homo sapiens OX=9606 GN=RBBP7 PE=1 SV=1;sp|Q16576-2|RBBP7_HUMAN Isoform 2 of Histone-binding protein RBBP	5	6	6	3	1	2	3	3	2	1	1	3	1	3	3	1	1	2	3	3	2	1	1	3	1	3	3	1	0	1	1	1	1	0	0	2	1	2	1	1	18.8	18.8
Q17RY6	Q17RY6	3	3	3	Lymphocyte antigen 6K	LY6K	sp|Q17RY6|LY6K_HUMAN Lymphocyte antigen 6K OS=Homo sapiens OX=9606 GN=LY6K PE=1 SV=2	1	3	3	3	0	0	1	0	0	0	2	1	2	1	2	0	0	0	1	0	0	0	2	1	2	1	2	0	0	0	1	0	0	0	2	1	2	1	2	0	24.2	24.2
O15121;E7EMA0	O15121	5;1	5;1	5;1	Sphingolipid delta(4)-desaturase DES1	DEGS1	sp|O15121|DEGS1_HUMAN Sphingolipid delta(4)-desaturase DES1 OS=Homo sapiens OX=9606 GN=DEGS1 PE=1 SV=1	2	5	5	5	0	0	0	0	0	0	3	3	4	2	4	0	0	0	0	0	0	0	3	3	4	2	4	0	0	0	0	0	0	0	3	3	4	2	4	0	15.8	15.8
O00483	O00483	2	2	2	Cytochrome c oxidase subunit NDUFA4	NDUFA4	sp|O00483|NDUA4_HUMAN Cytochrome c oxidase subunit NDUFA4 OS=Homo sapiens OX=9606 GN=NDUFA4 PE=1 SV=1	1	2	2	2	1	0	1	1	0	1	1	1	1	2	2	1	1	0	1	1	0	1	1	1	1	2	2	1	1	0	1	1	0	1	1	1	1	2	2	1	27.2	27.2
A0A3B3IS55;O14639-4;O14639-3;O14639-5;O14639-2;O14639-6;O14639;J3QSX6;F8W8M4;A0A0A0MRL6;A0A494C1P1;A0A494C1G0;H0Y7N6;F6XFR5	A0A3B3IS55;O14639-4;O14639-3;O14639-5;O14639-2;O14639-6;O14639;J3QSX6;F8W8M4;A0A0A0MRL6;A0A494C1P1;A0A494C1G0	8;8;8;8;8;8;8;7;7;7;4;4;3;3	8;8;8;8;8;8;8;7;7;7;4;4;3;3	8;8;8;8;8;8;8;7;7;7;4;4;3;3	Actin-binding LIM protein 1	ABLIM1	tr|A0A3B3IS55|A0A3B3IS55_HUMAN Actin-binding LIM protein 1 OS=Homo sapiens OX=9606 GN=ABLIM1 PE=1 SV=1;sp|O14639-4|ABLM1_HUMAN Isoform 4 of Actin-binding LIM protein 1 OS=Homo sapiens OX=9606 GN=ABLIM1;sp|O14639-3|ABLM1_HUMAN Isoform 3 of Actin-binding LIM	14	8	8	8	1	1	3	3	1	2	3	4	5	1	1	0	1	1	3	3	1	2	3	4	5	1	1	0	1	1	3	3	1	2	3	4	5	1	1	0	11.9	11.9
Q15008;Q15008-4;C9J7B7;Q15008-3;Q15008-2;C9J0E9;H7C531	Q15008;Q15008-4;C9J7B7;Q15008-3;Q15008-2	9;9;5;5;5;4;2	9;9;5;5;5;4;2	9;9;5;5;5;4;2	26S proteasome non-ATPase regulatory subunit 6	PSMD6	sp|Q15008|PSMD6_HUMAN 26S proteasome non-ATPase regulatory subunit 6 OS=Homo sapiens OX=9606 GN=PSMD6 PE=1 SV=1;sp|Q15008-4|PSMD6_HUMAN Isoform 4 of 26S proteasome non-ATPase regulatory subunit 6 OS=Homo sapiens OX=9606 GN=PSMD6;tr|C9J7B7|C9J7B7_HUMAN 26S	7	9	9	9	1	2	2	4	0	1	3	5	4	4	2	2	1	2	2	4	0	1	3	5	4	4	2	2	1	2	2	4	0	1	3	5	4	4	2	2	27	27
A0A286YF22;A0A2C9F2M7;O43175;A0A286YFA2;A0A286YFL2;A0A286YFM8;A0A286YER3;A0A286YFC8;A0A286YFB2;A0A286YF34;A0A286YFF3;A0A286YFK5;A0A286YF78;A0A286YFE1	A0A286YF22;A0A2C9F2M7;O43175;A0A286YFA2;A0A286YFL2;A0A286YFM8	11;11;11;9;8;7;5;5;5;4;3;3;3;1	11;11;11;9;8;7;5;5;5;4;3;3;3;1	11;11;11;9;8;7;5;5;5;4;3;3;3;1	D-3-phosphoglycerate dehydrogenase	PHGDH	tr|A0A286YF22|A0A286YF22_HUMAN D-3-phosphoglycerate dehydrogenase OS=Homo sapiens OX=9606 GN=PHGDH PE=1 SV=1;tr|A0A2C9F2M7|A0A2C9F2M7_HUMAN D-3-phosphoglycerate dehydrogenase OS=Homo sapiens OX=9606 GN=PHGDH PE=1 SV=1;sp|O43175|SERA_HUMAN D-3-phosphoglycer	14	11	11	11	1	6	5	3	0	2	2	4	4	5	4	2	1	6	5	3	0	2	2	4	4	5	4	2	1	6	5	3	0	2	2	4	4	5	4	2	25.3	25.3
Q9Y385	Q9Y385	5	5	5	Ubiquitin-conjugating enzyme E2 J1	UBE2J1	sp|Q9Y385|UB2J1_HUMAN Ubiquitin-conjugating enzyme E2 J1 OS=Homo sapiens OX=9606 GN=UBE2J1 PE=1 SV=2	1	5	5	5	0	1	4	4	0	0	0	1	0	0	0	2	0	1	4	4	0	0	0	1	0	0	0	2	0	1	4	4	0	0	0	1	0	0	0	2	21.7	21.7
C9JS50;Q687X5;Q687X5-2	C9JS50;Q687X5;Q687X5-2	9;9;6	9;9;6	9;9;6	Metalloreductase STEAP4	STEAP4	tr|C9JS50|C9JS50_HUMAN Metalloreductase STEAP4 OS=Homo sapiens OX=9606 GN=STEAP4 PE=1 SV=1;sp|Q687X5|STEA4_HUMAN Metalloreductase STEAP4 OS=Homo sapiens OX=9606 GN=STEAP4 PE=1 SV=1;sp|Q687X5-2|STEA4_HUMAN Isoform 2 of Metalloreductase STEAP4 OS=Homo sapien	3	9	9	9	0	0	0	0	0	0	4	6	7	4	2	0	0	0	0	0	0	0	4	6	7	4	2	0	0	0	0	0	0	0	4	6	7	4	2	0	32.4	32.4
C9J9K3;A0A0C4DG17;P08865;F8WD59	C9J9K3;A0A0C4DG17;P08865	7;7;7;3	7;7;7;3	7;7;7;3	40S ribosomal protein SA	RPSA	tr|C9J9K3|C9J9K3_HUMAN 40S ribosomal protein SA (Fragment) OS=Homo sapiens OX=9606 GN=RPSA PE=1 SV=8;tr|A0A0C4DG17|A0A0C4DG17_HUMAN 40S ribosomal protein SA OS=Homo sapiens OX=9606 GN=RPSA PE=1 SV=1;sp|P08865|RSSA_HUMAN 40S ribosomal protein SA OS=Homo sap	4	7	7	7	3	1	2	2	4	1	4	5	3	1	5	2	3	1	2	2	4	1	4	5	3	1	5	2	3	1	2	2	4	1	4	5	3	1	5	2	41.8	41.8
P32119;A6NIW5;P32119-2	P32119;A6NIW5	9;5;2	8;5;2	8;5;2	Peroxiredoxin-2	PRDX2	sp|P32119|PRDX2_HUMAN Peroxiredoxin-2 OS=Homo sapiens OX=9606 GN=PRDX2 PE=1 SV=5;tr|A6NIW5|A6NIW5_HUMAN Peroxiredoxin 2, isoform CRA_a OS=Homo sapiens OX=9606 GN=PRDX2 PE=1 SV=2	3	9	8	8	2	3	5	4	1	1	2	6	6	4	4	2	1	2	4	3	0	0	1	5	5	3	3	1	1	2	4	3	0	0	1	5	5	3	3	1	33.8	28.3
P60866;P60866-2;E5RJX2;E5RIP1;G3XAN0	P60866;P60866-2;E5RJX2;E5RIP1	4;4;3;2;1	4;4;3;2;1	4;4;3;2;1	40S ribosomal protein S20	RPS20	sp|P60866|RS20_HUMAN 40S ribosomal protein S20 OS=Homo sapiens OX=9606 GN=RPS20 PE=1 SV=1;sp|P60866-2|RS20_HUMAN Isoform 2 of 40S ribosomal protein S20 OS=Homo sapiens OX=9606 GN=RPS20;tr|E5RJX2|E5RJX2_HUMAN 40S ribosomal protein S20 OS=Homo sapiens OX=960	5	4	4	4	2	2	2	3	1	1	1	2	1	1	1	1	2	2	2	3	1	1	1	2	1	1	1	1	2	2	2	3	1	1	1	2	1	1	1	1	28.6	28.6
E7EPD9;H7BXS2;B7Z4U3;B7Z4L1;Q9NRC1-4;Q9NRC1-3;Q9NRC1-2;Q9NRC1;E7EPW5;G3XAH9;Q9NRC1-6;Q9NRC1-5;E9PCV1;C9JU30;E7ENZ9;Q9NRC1-7;E9PF01;E7EMS3;C9JRW1	E7EPD9;H7BXS2;B7Z4U3;B7Z4L1;Q9NRC1-4;Q9NRC1-3;Q9NRC1-2;Q9NRC1;E7EPW5;G3XAH9;Q9NRC1-6;Q9NRC1-5;E9PCV1;C9JU30;E7ENZ9;Q9NRC1-7	11;11;10;10;10;10;10;10;9;9;9;9;8;8;7;6;1;1;1	11;11;10;10;10;10;10;10;9;9;9;9;8;8;7;6;1;1;1	8;8;7;7;7;7;7;7;6;6;6;6;5;5;4;4;1;1;1	Suppressor of tumorigenicity 7 protein	ST7	tr|E7EPD9|E7EPD9_HUMAN Suppressor of tumorigenicity 7 protein OS=Homo sapiens OX=9606 GN=ST7 PE=1 SV=1;tr|H7BXS2|H7BXS2_HUMAN Suppressor of tumorigenicity 7 protein OS=Homo sapiens OX=9606 GN=ST7 PE=1 SV=1;tr|B7Z4U3|B7Z4U3_HUMAN Suppressor of tumorigenicit	19	11	11	8	0	0	0	0	0	0	0	0	1	7	9	0	0	0	0	0	0	0	0	0	1	7	9	0	0	0	0	0	0	0	0	0	0	5	6	0	23.8	23.8
P61981;P31946-2;P31946;Q4VY20;Q4VY19;A0A0J9YWE8;E7EX29;P31947-2;P63104;Q04917;P31947;E5RGE1;E5RIR4;A0A0J9YWZ2;E9PD24;E7EVZ2;B7Z2E6;H0YB80;E7ESK7;A2IDB2;B0AZS6;P63104-2	P61981;P31946-2;P31946	6;3;3;2;2;2;2;2;2;2;2;1;1;1;1;1;1;1;1;1;1;1	6;3;3;2;2;2;2;2;2;2;2;1;1;1;1;1;1;1;1;1;1;1	4;1;1;1;1;1;0;0;0;0;0;0;0;0;0;0;0;0;0;0;0;0	14-3-3 protein gamma;14-3-3 protein gamma, N-terminally processed;14-3-3 protein beta/alpha;14-3-3 protein beta/alpha, N-terminally processed	YWHAG;YWHAB	sp|P61981|1433G_HUMAN 14-3-3 protein gamma OS=Homo sapiens OX=9606 GN=YWHAG PE=1 SV=2;sp|P31946-2|1433B_HUMAN Isoform Short of 14-3-3 protein beta/alpha OS=Homo sapiens OX=9606 GN=YWHAB;sp|P31946|1433B_HUMAN 14-3-3 protein beta/alpha OS=Homo sapiens OX=960	22	6	6	4	0	4	2	3	1	0	3	4	3	4	5	3	0	4	2	3	1	0	3	4	3	4	5	3	0	3	2	2	1	0	2	3	2	2	4	3	20.2	20.2
P23528;G3V1A4;E9PP50;E9PK25;E9PQB7;E9PLJ3;E9PS23;Q9Y281-3;Q9Y281	P23528;G3V1A4;E9PP50;E9PK25;E9PQB7;E9PLJ3;E9PS23	7;6;6;6;5;4;4;2;2	7;6;6;6;5;4;4;2;2	7;6;6;6;5;4;4;2;2	Cofilin-1	CFL1	sp|P23528|COF1_HUMAN Cofilin-1 OS=Homo sapiens OX=9606 GN=CFL1 PE=1 SV=3;tr|G3V1A4|G3V1A4_HUMAN Cofilin 1 (Non-muscle), isoform CRA_a OS=Homo sapiens OX=9606 GN=CFL1 PE=1 SV=1;tr|E9PP50|E9PP50_HUMAN Cofilin-1 (Fragment) OS=Homo sapiens OX=9606 GN=CFL1 PE=1	9	7	7	7	0	1	2	2	0	1	4	5	3	4	5	1	0	1	2	2	0	1	4	5	3	4	5	1	0	1	2	2	0	1	4	5	3	4	5	1	53	53
O43852;O43852-3;O43852-2;O43852-4;O43852-10;O43852-5;O43852-6;O43852-9;O43852-15;H0Y875;O43852-13;O43852-14;O43852-11;O43852-8;O43852-12;O43852-7	O43852;O43852-3;O43852-2;O43852-4;O43852-10;O43852-5;O43852-6;O43852-9;O43852-15	7;7;6;6;5;5;5;4;4;3;3;3;3;3;2;2	7;7;6;6;5;5;5;4;4;3;3;3;3;3;2;2	7;7;6;6;5;5;5;4;4;3;3;3;3;3;2;2	Calumenin	CALU	sp|O43852|CALU_HUMAN Calumenin OS=Homo sapiens OX=9606 GN=CALU PE=1 SV=2;sp|O43852-3|CALU_HUMAN Isoform 3 of Calumenin OS=Homo sapiens OX=9606 GN=CALU;sp|O43852-2|CALU_HUMAN Isoform 2 of Calumenin OS=Homo sapiens OX=9606 GN=CALU;sp|O43852-4|CALU_HUMAN Isof	16	7	7	7	1	4	3	3	0	1	1	2	1	1	2	2	1	4	3	3	0	1	1	2	1	1	2	2	1	4	3	3	0	1	1	2	1	1	2	2	27	27
Q9Y6M0-2;Q9Y6M0;I3L0U2;I3L3C7;Q9Y6M0-3	Q9Y6M0-2;Q9Y6M0;I3L0U2;I3L3C7;Q9Y6M0-3	6;6;4;4;4	6;6;4;4;4	6;6;4;4;4	Testisin	PRSS21	sp|Q9Y6M0-2|TEST_HUMAN Isoform 2 of Testisin OS=Homo sapiens OX=9606 GN=PRSS21;sp|Q9Y6M0|TEST_HUMAN Testisin OS=Homo sapiens OX=9606 GN=PRSS21 PE=1 SV=1;tr|I3L0U2|I3L0U2_HUMAN Testisin (Fragment) OS=Homo sapiens OX=9606 GN=PRSS21 PE=1 SV=1;tr|I3L3C7|I3L3C7	5	6	6	6	0	3	4	5	0	0	2	0	4	0	4	0	0	3	4	5	0	0	2	0	4	0	4	0	0	3	4	5	0	0	2	0	4	0	4	0	23.7	23.7
Q08945;A0A0U1RRK2;E9PMD4	Q08945	10;2;1	10;2;1	10;2;1	FACT complex subunit SSRP1	SSRP1	sp|Q08945|SSRP1_HUMAN FACT complex subunit SSRP1 OS=Homo sapiens OX=9606 GN=SSRP1 PE=1 SV=1	3	10	10	10	2	3	2	1	1	2	3	6	6	4	3	2	2	3	2	1	1	2	3	6	6	4	3	2	2	3	2	1	1	2	3	6	6	4	3	2	15.2	15.2
P43487-2;P43487;C9JJ34;F6WQW2;C9JXG8;C9JDM3;C9JIC6;C9JGV6	P43487-2;P43487;C9JJ34;F6WQW2;C9JXG8;C9JDM3	5;5;4;4;3;3;2;2	5;5;4;4;3;3;2;2	5;5;4;4;3;3;2;2	Ran-specific GTPase-activating protein	RANBP1	sp|P43487-2|RANG_HUMAN Isoform 2 of Ran-specific GTPase-activating protein OS=Homo sapiens OX=9606 GN=RANBP1;sp|P43487|RANG_HUMAN Ran-specific GTPase-activating protein OS=Homo sapiens OX=9606 GN=RANBP1 PE=1 SV=1;tr|C9JJ34|C9JJ34_HUMAN Ran-specific GTPase-	8	5	5	5	0	4	2	3	0	0	0	0	0	0	1	2	0	4	2	3	0	0	0	0	0	0	1	2	0	4	2	3	0	0	0	0	0	0	1	2	34.5	34.5
Q9Y3B3;A0A0A6YYA0;Q86XR7-2;Q9Y3B3-2;G3V2Y2	Q9Y3B3;A0A0A6YYA0;Q86XR7-2;Q9Y3B3-2	7;6;6;6;2	7;6;6;6;2	7;6;6;6;2	Transmembrane emp24 domain-containing protein 7	TMED7;TMED7-TICAM2	sp|Q9Y3B3|TMED7_HUMAN Transmembrane emp24 domain-containing protein 7 OS=Homo sapiens OX=9606 GN=TMED7 PE=1 SV=2;tr|A0A0A6YYA0|A0A0A6YYA0_HUMAN Protein TMED7-TICAM2 OS=Homo sapiens OX=9606 GN=TMED7-TICAM2 PE=3 SV=1;sp|Q86XR7-2|TCAM2_HUMAN Isoform 2 of TIR	5	7	7	7	0	0	0	0	0	0	3	5	3	0	2	0	0	0	0	0	0	0	3	5	3	0	2	0	0	0	0	0	0	0	3	5	3	0	2	0	44.2	44.2
P16615-5;P16615-2;P16615-3;P16615;H7C5W9;P16615-4;O14983-2;O14983;O14983-3;Q93084-4;Q93084-2;Q93084-3;Q93084-7;Q93084;Q93084-6;Q93084-5;H3BVB2;H3BTW4	P16615-5;P16615-2;P16615-3;P16615;H7C5W9;P16615-4;O14983-2;O14983;O14983-3	12;12;12;12;10;10;7;7;6;4;4;4;4;4;4;4;1;1	12;12;12;12;10;10;7;7;6;4;4;4;4;4;4;4;1;1	12;12;12;12;10;10;7;7;6;4;4;4;4;4;4;4;1;1	Sarcoplasmic/endoplasmic reticulum calcium ATPase 2;Sarcoplasmic/endoplasmic reticulum calcium ATPase 1	ATP2A2;ATP2A1	sp|P16615-5|AT2A2_HUMAN Isoform 5 of Sarcoplasmic/endoplasmic reticulum calcium ATPase 2 OS=Homo sapiens OX=9606 GN=ATP2A2;sp|P16615-2|AT2A2_HUMAN Isoform 2 of Sarcoplasmic/endoplasmic reticulum calcium ATPase 2 OS=Homo sapiens OX=9606 GN=ATP2A2;sp|P16615-	18	12	12	12	0	5	3	7	0	0	1	5	10	1	6	0	0	5	3	7	0	0	1	5	10	1	6	0	0	5	3	7	0	0	1	5	10	1	6	0	18.8	18.8
Q13464;A0A0U1RQV4;C9JFJ0;D6REE7	Q13464;A0A0U1RQV4	22;19;2;2	22;19;2;2	20;17;0;0	Rho-associated protein kinase 1	ROCK1	sp|Q13464|ROCK1_HUMAN Rho-associated protein kinase 1 OS=Homo sapiens OX=9606 GN=ROCK1 PE=1 SV=1;tr|A0A0U1RQV4|A0A0U1RQV4_HUMAN Rho-associated protein kinase 1 OS=Homo sapiens OX=9606 GN=ROCK1 PE=1 SV=1	4	22	22	20	1	4	7	6	1	2	3	9	7	7	6	1	1	4	7	6	1	2	3	9	7	7	6	1	1	3	5	4	0	1	3	7	5	5	4	1	22.3	22.3
Q03393;E9PKY8;E9PJM0;E9PNN3	Q03393;E9PKY8;E9PJM0;E9PNN3	6;3;3;3	6;3;3;3	6;3;3;3	6-pyruvoyl tetrahydrobiopterin synthase	PTS	sp|Q03393|PTPS_HUMAN 6-pyruvoyl tetrahydrobiopterin synthase OS=Homo sapiens OX=9606 GN=PTS PE=1 SV=1;tr|E9PKY8|E9PKY8_HUMAN 6-pyruvoyl tetrahydrobiopterin synthase OS=Homo sapiens OX=9606 GN=PTS PE=1 SV=1;tr|E9PJM0|E9PJM0_HUMAN 6-pyruvoyl tetrahydrobiopte	4	6	6	6	0	2	3	2	1	1	2	3	4	4	3	2	0	2	3	2	1	1	2	3	4	4	3	2	0	2	3	2	1	1	2	3	4	4	3	2	30.3	30.3
Q01804;Q01804-3;Q01804-5;D6RI06	Q01804;Q01804-3;Q01804-5	12;10;9;4	12;10;9;4	12;10;9;4	OTU domain-containing protein 4	OTUD4	sp|Q01804|OTUD4_HUMAN OTU domain-containing protein 4 OS=Homo sapiens OX=9606 GN=OTUD4 PE=1 SV=4;sp|Q01804-3|OTUD4_HUMAN Isoform 3 of OTU domain-containing protein 4 OS=Homo sapiens OX=9606 GN=OTUD4;sp|Q01804-5|OTUD4_HUMAN Isoform 2 of OTU domain-containin	4	12	12	12	5	0	1	1	5	4	6	3	5	4	3	0	5	0	1	1	5	4	6	3	5	4	3	0	5	0	1	1	5	4	6	3	5	4	3	0	17.4	17.4
P28074;P28074-3;H0YJM8;P28074-2	P28074;P28074-3	5;4;1;1	5;4;1;1	5;4;1;1	Proteasome subunit beta type-5	PSMB5	sp|P28074|PSB5_HUMAN Proteasome subunit beta type-5 OS=Homo sapiens OX=9606 GN=PSMB5 PE=1 SV=3;sp|P28074-3|PSB5_HUMAN Isoform 3 of Proteasome subunit beta type-5 OS=Homo sapiens OX=9606 GN=PSMB5	4	5	5	5	2	4	3	3	0	1	2	4	3	3	4	4	2	4	3	3	0	1	2	4	3	3	4	4	2	4	3	3	0	1	2	4	3	3	4	4	25.9	25.9
O14818;O14818-4;O14818-2;Q8TAA3-2;Q8TAA3-5;Q8TAA3;H0Y586;F5GY34;A0A087WYS6	O14818;O14818-4;O14818-2;Q8TAA3-2;Q8TAA3-5;Q8TAA3	8;5;4;4;4;4;3;2;2	8;5;4;4;4;4;3;2;2	8;5;4;4;4;4;3;2;2	Proteasome subunit alpha type-7;Proteasome subunit alpha type-7-like	PSMA7;PSMA8	sp|O14818|PSA7_HUMAN Proteasome subunit alpha type-7 OS=Homo sapiens OX=9606 GN=PSMA7 PE=1 SV=1;sp|O14818-4|PSA7_HUMAN Isoform 3 of Proteasome subunit alpha type-7 OS=Homo sapiens OX=9606 GN=PSMA7;sp|O14818-2|PSA7_HUMAN Isoform 2 of Proteasome subunit alph	9	8	8	8	2	3	3	3	0	1	1	3	3	4	1	3	2	3	3	3	0	1	1	3	3	4	1	3	2	3	3	3	0	1	1	3	3	4	1	3	37.9	37.9
P35232;C9JW96;C9JZ20;E7ESE2;E9PCW0;P35232-2;D6RBK0	P35232;C9JW96;C9JZ20;E7ESE2;E9PCW0;P35232-2	7;6;5;5;5;4;3	7;6;5;5;5;4;3	7;6;5;5;5;4;3	Prohibitin	PHB	sp|P35232|PHB_HUMAN Prohibitin OS=Homo sapiens OX=9606 GN=PHB PE=1 SV=1;tr|C9JW96|C9JW96_HUMAN Prohibitin (Fragment) OS=Homo sapiens OX=9606 GN=PHB PE=1 SV=2;tr|C9JZ20|C9JZ20_HUMAN Prohibitin (Fragment) OS=Homo sapiens OX=9606 GN=PHB PE=1 SV=1;tr|E7ESE2|E7	7	7	7	7	2	3	5	2	1	1	2	2	3	3	3	4	2	3	5	2	1	1	2	2	3	3	3	4	2	3	5	2	1	1	2	2	3	3	3	4	32.4	32.4
P36542-2;P36542	P36542-2;P36542	6;6	6;6	6;6	ATP synthase subunit gamma, mitochondrial	ATP5C1	sp|P36542-2|ATPG_HUMAN Isoform Heart of ATP synthase subunit gamma, mitochondrial OS=Homo sapiens OX=9606 GN=ATP5F1C;sp|P36542|ATPG_HUMAN ATP synthase subunit gamma, mitochondrial OS=Homo sapiens OX=9606 GN=ATP5F1C PE=1 SV=1	2	6	6	6	1	4	3	5	2	0	1	3	4	1	3	1	1	4	3	5	2	0	1	3	4	1	3	1	1	4	3	5	2	0	1	3	4	1	3	1	23.9	23.9
P26447	P26447	4	4	4	Protein S100-A4	S100A4	sp|P26447|S10A4_HUMAN Protein S100-A4 OS=Homo sapiens OX=9606 GN=S100A4 PE=1 SV=1	1	4	4	4	0	2	1	1	0	0	1	1	1	2	1	1	0	2	1	1	0	0	1	1	1	2	1	1	0	2	1	1	0	0	1	1	1	2	1	1	27.7	27.7
P10809;E7ESH4;E7EXB4;C9JL25;P10809-2;C9JL19;C9JCQ4;C9J0S9	P10809;E7ESH4	11;6;5;3;3;2;2;1	11;6;5;3;3;2;2;1	11;6;5;3;3;2;2;1	60 kDa heat shock protein, mitochondrial	HSPD1	sp|P10809|CH60_HUMAN 60 kDa heat shock protein, mitochondrial OS=Homo sapiens OX=9606 GN=HSPD1 PE=1 SV=2;tr|E7ESH4|E7ESH4_HUMAN 60 kDa heat shock protein, mitochondrial (Fragment) OS=Homo sapiens OX=9606 GN=HSPD1 PE=1 SV=1	8	11	11	11	1	3	6	4	2	4	3	8	7	6	6	1	1	3	6	4	2	4	3	8	7	6	6	1	1	3	6	4	2	4	3	8	7	6	6	1	27.6	27.6
Q6UWP8	Q6UWP8	3	3	3	Suprabasin	SBSN	sp|Q6UWP8|SBSN_HUMAN Suprabasin OS=Homo sapiens OX=9606 GN=SBSN PE=1 SV=2	1	3	3	3	0	0	0	0	0	0	0	0	0	0	3	0	0	0	0	0	0	0	0	0	0	0	3	0	0	0	0	0	0	0	0	0	0	0	3	0	16.6	16.6
J3KTA4;P17844-2;P17844;J3QSF1;J3KRZ1;A0A1X7SBZ2;A0A1W2PQ51;Q92841-1;Q92841-3;Q92841-2;Q92841;J3QRQ7;A0A0U1RQJ0;X6RLV5;J3QR02;J3KRX8;J3KTQ4	J3KTA4;P17844-2;P17844	12;12;12;4;4;3;3;3;3;3;3;2;1;1;1;1;1	11;11;11;3;3;2;2;2;2;2;2;2;1;1;1;1;1	11;11;11;3;3;2;2;2;2;2;2;2;1;1;1;1;1	Probable ATP-dependent RNA helicase DDX5	DDX5	tr|J3KTA4|J3KTA4_HUMAN Probable ATP-dependent RNA helicase DDX5 OS=Homo sapiens OX=9606 GN=DDX5 PE=1 SV=1;sp|P17844-2|DDX5_HUMAN Isoform 2 of Probable ATP-dependent RNA helicase DDX5 OS=Homo sapiens OX=9606 GN=DDX5;sp|P17844|DDX5_HUMAN Probable ATP-depende	17	12	11	11	3	6	4	4	3	2	4	9	6	5	4	3	2	5	3	3	2	1	3	8	5	4	3	2	2	5	3	3	2	1	3	8	5	4	3	2	20.4	18.6
B1AH87;P30536	B1AH87;P30536	3;3	3;3	3;3	Translocator protein	TSPO	tr|B1AH87|B1AH87_HUMAN Putative peripheral benzodiazepine receptor-related protein (Fragment) OS=Homo sapiens OX=9606 GN=TSPO PE=1 SV=1;sp|P30536|TSPO_HUMAN Translocator protein OS=Homo sapiens OX=9606 GN=TSPO PE=1 SV=3	2	3	3	3	0	1	2	2	0	0	0	0	0	0	0	2	0	1	2	2	0	0	0	0	0	0	0	2	0	1	2	2	0	0	0	0	0	0	0	2	36.4	36.4
Q5T200-2;Q5T200	Q5T200-2;Q5T200	1;1	1;1	1;1	Zinc finger CCCH domain-containing protein 13	ZC3H13	sp|Q5T200-2|ZC3HD_HUMAN Isoform 2 of Zinc finger CCCH domain-containing protein 13 OS=Homo sapiens OX=9606 GN=ZC3H13;sp|Q5T200|ZC3HD_HUMAN Zinc finger CCCH domain-containing protein 13 OS=Homo sapiens OX=9606 GN=ZC3H13 PE=1 SV=1	2	1	1	1	0	0	0	0	0	0	0	0	1	0	0	1	0	0	0	0	0	0	0	0	1	0	0	1	0	0	0	0	0	0	0	0	1	0	0	1	0.6	0.6
P48444;B0YIW6;P48444-2;Q6P1Q5;E9PK34	P48444;B0YIW6;P48444-2;Q6P1Q5	11;10;7;6;1	11;10;7;6;1	11;10;7;6;1	Coatomer subunit delta	ARCN1	sp|P48444|COPD_HUMAN Coatomer subunit delta OS=Homo sapiens OX=9606 GN=ARCN1 PE=1 SV=1;tr|B0YIW6|B0YIW6_HUMAN Archain 1, isoform CRA_a OS=Homo sapiens OX=9606 GN=ARCN1 PE=1 SV=1;sp|P48444-2|COPD_HUMAN Isoform 2 of Coatomer subunit delta OS=Homo sapiens OX=	5	11	11	11	1	4	7	6	0	0	2	4	3	2	4	1	1	4	7	6	0	0	2	4	3	2	4	1	1	4	7	6	0	0	2	4	3	2	4	1	22.5	22.5
REV__H3BP35;REV__P53602	REV__H3BP35;REV__P53602	1;1	1;1	1;1			tr|H3BP35|H3BP35_HUMAN Diphosphomevalonate decarboxylase (Fragment) OS=Homo sapiens OX=9606 GN=MVD PE=1 SV=1;sp|P53602|MVD1_HUMAN Diphosphomevalonate decarboxylase OS=Homo sapiens OX=9606 GN=MVD PE=1 SV=1	2	1	1	1	0	0	0	0	1	1	1	0	1	1	1	0	0	0	0	0	1	1	1	0	1	1	1	0	0	0	0	0	1	1	1	0	1	1	1	0	0	0
A0A087WZK9;B3KS98;O15372;E5RGU4;E5RFW7;E5RFH0;E5RJT0;E5RHC7;E5RH59	A0A087WZK9;B3KS98;O15372	7;7;7;3;2;2;2;1;1	7;7;7;3;2;2;2;1;1	7;7;7;3;2;2;2;1;1	Eukaryotic translation initiation factor 3 subunit H	EIF3H	tr|A0A087WZK9|A0A087WZK9_HUMAN Eukaryotic translation initiation factor 3 subunit H OS=Homo sapiens OX=9606 GN=EIF3H PE=1 SV=1;tr|B3KS98|B3KS98_HUMAN Eukaryotic translation initiation factor 3 subunit H OS=Homo sapiens OX=9606 GN=EIF3H PE=1 SV=1;sp|O15372|	9	7	7	7	1	2	3	2	1	2	1	2	5	3	3	0	1	2	3	2	1	2	1	2	5	3	3	0	1	2	3	2	1	2	1	2	5	3	3	0	26.1	26.1
P50416-2;P50416;H3BMD2	P50416-2;P50416	8;8;1	8;8;1	8;8;1	Carnitine O-palmitoyltransferase 1, liver isoform	CPT1A	sp|P50416-2|CPT1A_HUMAN Isoform 2 of Carnitine O-palmitoyltransferase 1, liver isoform OS=Homo sapiens OX=9606 GN=CPT1A;sp|P50416|CPT1A_HUMAN Carnitine O-palmitoyltransferase 1, liver isoform OS=Homo sapiens OX=9606 GN=CPT1A PE=1 SV=2	3	8	8	8	1	6	6	3	0	2	3	3	1	1	4	4	1	6	6	3	0	2	3	3	1	1	4	4	1	6	6	3	0	2	3	3	1	1	4	4	13.4	13.4
Q9Y265;Q9Y265-2;H7C4G5;E7ETR0;J3QLR1;H7C4I3	Q9Y265;Q9Y265-2;H7C4G5;E7ETR0	12;8;6;6;3;2	12;8;6;6;3;2	12;8;6;6;3;2	RuvB-like 1	RUVBL1	sp|Q9Y265|RUVB1_HUMAN RuvB-like 1 OS=Homo sapiens OX=9606 GN=RUVBL1 PE=1 SV=1;sp|Q9Y265-2|RUVB1_HUMAN Isoform 2 of RuvB-like 1 OS=Homo sapiens OX=9606 GN=RUVBL1;tr|H7C4G5|H7C4G5_HUMAN RuvB-like helicase (Fragment) OS=Homo sapiens OX=9606 GN=RUVBL1 PE=1 SV=	6	12	12	12	1	4	4	8	0	1	3	5	4	5	6	3	1	4	4	8	0	1	3	5	4	5	6	3	1	4	4	8	0	1	3	5	4	5	6	3	37.9	37.9
Q8TC12;Q8TC12-2;G3V2G6;G3V234;H0YJ46;H0YJ10;H0YIZ8;Q8TC12-3	Q8TC12;Q8TC12-2;G3V2G6;G3V234;H0YJ46;H0YJ10;H0YIZ8;Q8TC12-3	6;5;4;4;4;3;3;3	6;5;4;4;4;3;3;3	6;5;4;4;4;3;3;3	Retinol dehydrogenase 11	RDH11	sp|Q8TC12|RDH11_HUMAN Retinol dehydrogenase 11 OS=Homo sapiens OX=9606 GN=RDH11 PE=1 SV=2;sp|Q8TC12-2|RDH11_HUMAN Isoform 2 of Retinol dehydrogenase 11 OS=Homo sapiens OX=9606 GN=RDH11;tr|G3V2G6|G3V2G6_HUMAN Retinol dehydrogenase 11 (Fragment) OS=Homo sapi	8	6	6	6	0	0	0	0	0	0	0	2	2	6	2	0	0	0	0	0	0	0	0	2	2	6	2	0	0	0	0	0	0	0	0	2	2	6	2	0	21.7	21.7
Q9UHI6;E9PJ60;Q9UHI6-2	Q9UHI6;E9PJ60	12;6;2	12;6;2	12;6;2	Probable ATP-dependent RNA helicase DDX20	DDX20	sp|Q9UHI6|DDX20_HUMAN Probable ATP-dependent RNA helicase DDX20 OS=Homo sapiens OX=9606 GN=DDX20 PE=1 SV=2;tr|E9PJ60|E9PJ60_HUMAN Probable ATP-dependent RNA helicase DDX20 OS=Homo sapiens OX=9606 GN=DDX20 PE=1 SV=1	3	12	12	12	0	5	9	6	0	0	0	0	0	0	0	7	0	5	9	6	0	0	0	0	0	0	0	7	0	5	9	6	0	0	0	0	0	0	0	7	17.7	17.7
F8W1R7;G3V1V0;P60660-2;P60660;J3KND3;G8JLA2;B7Z6Z4;G3V1Y7;F8VPF3;F8VZU9;F8W1I5;F8W180;P14649;H0YI43	F8W1R7;G3V1V0;P60660-2;P60660;J3KND3;G8JLA2;B7Z6Z4;G3V1Y7;F8VPF3	6;6;6;6;5;5;5;4;4;2;2;2;2;1	6;6;6;6;5;5;5;4;4;2;2;2;2;1	6;6;6;6;5;5;5;4;4;2;2;2;2;1	Myosin light polypeptide 6	MYL6	tr|F8W1R7|F8W1R7_HUMAN Myosin light polypeptide 6 OS=Homo sapiens OX=9606 GN=MYL6 PE=1 SV=1;tr|G3V1V0|G3V1V0_HUMAN Myosin light polypeptide 6 OS=Homo sapiens OX=9606 GN=MYL6 PE=1 SV=1;sp|P60660-2|MYL6_HUMAN Isoform Smooth muscle of Myosin light polypeptide	14	6	6	6	2	1	2	1	0	1	4	4	5	4	5	1	2	1	2	1	0	1	4	4	5	4	5	1	2	1	2	1	0	1	4	4	5	4	5	1	50.3	50.3
P62937;P62937-2;F8WE65;C9J5S7;E5RIZ5;P0DN37;P0DN26;A0A0H2UH34;A0A0B4J2A2;A0A075B767;A0A075B759;Q9Y536;F5H284	P62937;P62937-2;F8WE65;C9J5S7	6;5;3;3;1;1;1;1;1;1;1;1;1	6;5;3;3;1;1;1;1;1;1;1;1;1	6;5;3;3;1;1;1;1;1;1;1;1;1	Peptidyl-prolyl cis-trans isomerase A;Peptidyl-prolyl cis-trans isomerase A, N-terminally processed;Peptidyl-prolyl cis-trans isomerase	PPIA	sp|P62937|PPIA_HUMAN Peptidyl-prolyl cis-trans isomerase A OS=Homo sapiens OX=9606 GN=PPIA PE=1 SV=2;sp|P62937-2|PPIA_HUMAN Isoform 2 of Peptidyl-prolyl cis-trans isomerase A OS=Homo sapiens OX=9606 GN=PPIA;tr|F8WE65|F8WE65_HUMAN Peptidyl-prolyl cis-trans	13	6	6	6	0	1	3	2	0	2	2	2	3	3	3	1	0	1	3	2	0	2	2	2	3	3	3	1	0	1	3	2	0	2	2	2	3	3	3	1	32.1	32.1
Q9BTV4;V9GY05	Q9BTV4	9;1	9;1	9;1	Transmembrane protein 43	TMEM43	sp|Q9BTV4|TMM43_HUMAN Transmembrane protein 43 OS=Homo sapiens OX=9606 GN=TMEM43 PE=1 SV=1	2	9	9	9	0	6	7	5	0	0	0	3	2	3	4	4	0	6	7	5	0	0	0	3	2	3	4	4	0	6	7	5	0	0	0	3	2	3	4	4	30.8	30.8
P37802;X6RJP6;P37802-2;C9J5W6;Q9UI15	P37802;X6RJP6;P37802-2	7;6;6;1;1	7;6;6;1;1	7;6;6;1;1	Transgelin-2	TAGLN2	sp|P37802|TAGL2_HUMAN Transgelin-2 OS=Homo sapiens OX=9606 GN=TAGLN2 PE=1 SV=3;tr|X6RJP6|X6RJP6_HUMAN Transgelin-2 (Fragment) OS=Homo sapiens OX=9606 GN=TAGLN2 PE=1 SV=1;sp|P37802-2|TAGL2_HUMAN Isoform 2 of Transgelin-2 OS=Homo sapiens OX=9606 GN=TAGLN2	5	7	7	7	0	3	2	2	3	3	6	3	4	3	5	3	0	3	2	2	3	3	6	3	4	3	5	3	0	3	2	2	3	3	6	3	4	3	5	3	37.2	37.2
P55036;Q5VWC4;P55036-2;A6PVX3;H0Y3Y9;H0Y561	P55036;Q5VWC4;P55036-2;A6PVX3	8;7;5;4;3;1	8;7;5;4;3;1	7;6;4;3;3;1	26S proteasome non-ATPase regulatory subunit 4	PSMD4	sp|P55036|PSMD4_HUMAN 26S proteasome non-ATPase regulatory subunit 4 OS=Homo sapiens OX=9606 GN=PSMD4 PE=1 SV=1;tr|Q5VWC4|Q5VWC4_HUMAN 26S proteasome non-ATPase regulatory subunit 4 OS=Homo sapiens OX=9606 GN=PSMD4 PE=1 SV=1;sp|P55036-2|PSMD4_HUMAN Isoform	6	8	8	7	4	3	5	3	1	2	5	4	3	3	4	2	4	3	5	3	1	2	5	4	3	3	4	2	4	3	5	3	1	2	4	4	3	3	3	2	30	30
P05023-3;P05023-4;P05023;P05023-2;M0R116;A0A2R8YEY8;A0A0A0MT26;P13637;P13637-2;P13637-3;B1AKY9;P50993;H0Y7C1;Q13733;Q5TC01;E9PRA5;Q5TC02;M0QXF2;P20648;P54707;P54707-2;Q5TC05	P05023-3;P05023-4;P05023;P05023-2;M0R116;A0A2R8YEY8;A0A0A0MT26;P13637;P13637-2;P13637-3	18;18;18;12;10;10;10;10;10;10;8;8;6;5;3;3;2;2;2;2;2;1	18;18;18;12;10;10;10;10;10;10;8;8;6;5;3;3;2;2;2;2;2;1	18;18;18;12;10;10;10;10;10;10;8;8;6;5;3;3;2;2;2;2;2;1	Sodium/potassium-transporting ATPase subunit alpha-1;Sodium/potassium-transporting ATPase subunit alpha-3	ATP1A1;ATP1A3	sp|P05023-3|AT1A1_HUMAN Isoform 3 of Sodium/potassium-transporting ATPase subunit alpha-1 OS=Homo sapiens OX=9606 GN=ATP1A1;sp|P05023-4|AT1A1_HUMAN Isoform 4 of Sodium/potassium-transporting ATPase subunit alpha-1 OS=Homo sapiens OX=9606 GN=ATP1A1;sp|P0502	22	18	18	18	0	1	2	2	0	1	2	14	11	1	4	0	0	1	2	2	0	1	2	14	11	1	4	0	0	1	2	2	0	1	2	14	11	1	4	0	21.7	21.7
A0A087WU53;Q9H0U3;Q9H0U3-2	A0A087WU53;Q9H0U3	5;5;1	5;5;1	5;5;1	Magnesium transporter protein 1	MAGT1	tr|A0A087WU53|A0A087WU53_HUMAN Magnesium transporter protein 1 OS=Homo sapiens OX=9606 GN=MAGT1 PE=1 SV=1;sp|Q9H0U3|MAGT1_HUMAN Magnesium transporter protein 1 OS=Homo sapiens OX=9606 GN=MAGT1 PE=1 SV=1	3	5	5	5	0	0	1	1	0	0	1	2	1	1	4	0	0	0	1	1	0	0	1	2	1	1	4	0	0	0	1	1	0	0	1	2	1	1	4	0	15	15
Q92598-2;Q92598-3;Q92598;Q92598-4;A0A0A0MSM0;R4GN69;Q5TBM3;D6RJ96;E9PDE8;O95757	Q92598-2;Q92598-3;Q92598;Q92598-4;A0A0A0MSM0	13;13;13;11;10;3;1;1;1;1	13;13;13;11;10;3;1;1;1;1	13;13;13;11;10;3;1;1;1;1	Heat shock protein 105 kDa	HSPH1	sp|Q92598-2|HS105_HUMAN Isoform Beta of Heat shock protein 105 kDa OS=Homo sapiens OX=9606 GN=HSPH1;sp|Q92598-3|HS105_HUMAN Isoform 3 of Heat shock protein 105 kDa OS=Homo sapiens OX=9606 GN=HSPH1;sp|Q92598|HS105_HUMAN Heat shock protein 105 kDa OS=Homo sa	10	13	13	13	2	4	5	4	2	1	5	8	9	8	9	2	2	4	5	4	2	1	5	8	9	8	9	2	2	4	5	4	2	1	5	8	9	8	9	2	20.4	20.4
O00231;O00231-2;J3QRY4;J3KSW3;J3QS13	O00231;O00231-2	12;12;5;1;1	12;12;5;1;1	12;12;5;1;1	26S proteasome non-ATPase regulatory subunit 11	PSMD11	sp|O00231|PSD11_HUMAN 26S proteasome non-ATPase regulatory subunit 11 OS=Homo sapiens OX=9606 GN=PSMD11 PE=1 SV=3;sp|O00231-2|PSD11_HUMAN Isoform 2 of 26S proteasome non-ATPase regulatory subunit 11 OS=Homo sapiens OX=9606 GN=PSMD11	5	12	12	12	2	3	6	6	2	2	4	6	5	6	4	3	2	3	6	6	2	2	4	6	5	6	4	3	2	3	6	6	2	2	4	6	5	6	4	3	32.9	32.9
A0A087X2I1;P62333;H0YJS8;H0YJC0;H0YJX2	A0A087X2I1;P62333	10;10;4;4;1	10;10;4;4;1	10;10;4;4;1	26S protease regulatory subunit 10B	PSMC6	tr|A0A087X2I1|A0A087X2I1_HUMAN 26S proteasome regulatory subunit 10B OS=Homo sapiens OX=9606 GN=PSMC6 PE=1 SV=1;sp|P62333|PRS10_HUMAN 26S proteasome regulatory subunit 10B OS=Homo sapiens OX=9606 GN=PSMC6 PE=1 SV=1	5	10	10	10	3	5	3	5	2	3	5	5	5	8	5	3	3	5	3	5	2	3	5	5	5	8	5	3	3	5	3	5	2	3	5	5	5	8	5	3	33	33
Q5T9L3;Q5T9L3-2;E9PM62;Q5T9L3-3;E9PKJ0;E9PJW4;H0YCG9;E9PQK1;Q7Z430;H0YDL2	Q5T9L3;Q5T9L3-2;E9PM62;Q5T9L3-3;E9PKJ0;E9PJW4;H0YCG9;E9PQK1	8;8;7;6;5;5;5;4;2;2	8;8;7;6;5;5;5;4;2;2	8;8;7;6;5;5;5;4;2;2	Protein wntless homolog	WLS	sp|Q5T9L3|WLS_HUMAN Protein wntless homolog OS=Homo sapiens OX=9606 GN=WLS PE=1 SV=2;sp|Q5T9L3-2|WLS_HUMAN Isoform 2 of Protein wntless homolog OS=Homo sapiens OX=9606 GN=WLS;tr|E9PM62|E9PM62_HUMAN Protein wntless homolog (Fragment) OS=Homo sapiens OX=9606	10	8	8	8	0	3	2	4	0	0	2	3	4	4	7	0	0	3	2	4	0	0	2	3	4	4	7	0	0	3	2	4	0	0	2	3	4	4	7	0	13.7	13.7
Q12797;Q12797-10;E5RG56;Q12797-6;Q12797-11;Q12797-2;E5RHJ2;E5RG29;Q12797-7;Q12797-9;Q12797-5;Q12797-8;E5RHK2;G3XAN5;A0A087WUJ2;Q12797-4;Q12797-3	Q12797;Q12797-10	10;9;3;3;3;3;2;2;2;2;2;2;1;1;1;1;1	10;9;3;3;3;3;2;2;2;2;2;2;1;1;1;1;1	10;9;3;3;3;3;2;2;2;2;2;2;1;1;1;1;1	Aspartyl/asparaginyl beta-hydroxylase	ASPH	sp|Q12797|ASPH_HUMAN Aspartyl/asparaginyl beta-hydroxylase OS=Homo sapiens OX=9606 GN=ASPH PE=1 SV=3;sp|Q12797-10|ASPH_HUMAN Isoform 10 of Aspartyl/asparaginyl beta-hydroxylase OS=Homo sapiens OX=9606 GN=ASPH	17	10	10	10	0	3	1	0	0	0	0	0	1	9	7	2	0	3	1	0	0	0	0	0	1	9	7	2	0	3	1	0	0	0	0	0	1	9	7	2	22.8	22.8
Q14008-2;Q14008;Q14008-3;H0YCF6;H0YEK7;H0YDX5;E9PQH5	Q14008-2;Q14008;Q14008-3	20;20;20;3;3;2;1	20;20;20;3;3;2;1	20;20;20;3;3;2;1	Cytoskeleton-associated protein 5	CKAP5	sp|Q14008-2|CKAP5_HUMAN Isoform 2 of Cytoskeleton-associated protein 5 OS=Homo sapiens OX=9606 GN=CKAP5;sp|Q14008|CKAP5_HUMAN Cytoskeleton-associated protein 5 OS=Homo sapiens OX=9606 GN=CKAP5 PE=1 SV=3;sp|Q14008-3|CKAP5_HUMAN Isoform 3 of Cytoskeleton-ass	7	20	20	20	2	8	6	9	2	0	6	5	11	5	11	4	2	8	6	9	2	0	6	5	11	5	11	4	2	8	6	9	2	0	6	5	11	5	11	4	13.3	13.3
J3KT73;J3QL01;P63173;J3KSP2	J3KT73;J3QL01;P63173	5;5;5;2	5;5;5;2	5;5;5;2	60S ribosomal protein L38	RPL38	tr|J3KT73|J3KT73_HUMAN 60S ribosomal protein L38 OS=Homo sapiens OX=9606 GN=RPL38 PE=1 SV=1;tr|J3QL01|J3QL01_HUMAN 60S ribosomal protein L38 OS=Homo sapiens OX=9606 GN=RPL38 PE=1 SV=1;sp|P63173|RL38_HUMAN 60S ribosomal protein L38 OS=Homo sapiens OX=9606 G	4	5	5	5	1	1	3	3	0	1	2	2	2	3	2	0	1	1	3	3	0	1	2	2	2	3	2	0	1	1	3	3	0	1	2	2	2	3	2	0	43.8	43.8
Q92643;A6NEM5;B1AK81;Q92643-2;S4R3M5	Q92643;A6NEM5	7;6;3;3;1	7;6;3;3;1	7;6;3;3;1	GPI-anchor transamidase	PIGK	sp|Q92643|GPI8_HUMAN GPI-anchor transamidase OS=Homo sapiens OX=9606 GN=PIGK PE=1 SV=2;tr|A6NEM5|A6NEM5_HUMAN GPI-anchor transamidase OS=Homo sapiens OX=9606 GN=PIGK PE=1 SV=1	5	7	7	7	0	0	2	2	0	0	4	5	5	0	2	0	0	0	2	2	0	0	4	5	5	0	2	0	0	0	2	2	0	0	4	5	5	0	2	0	23.8	23.8
P07900;P07900-2;G3V2J8;Q58FG0;Q14568	P07900;P07900-2	20;20;6;3;3	10;10;2;1;1	10;10;2;1;1	Heat shock protein HSP 90-alpha	HSP90AA1	sp|P07900|HS90A_HUMAN Heat shock protein HSP 90-alpha OS=Homo sapiens OX=9606 GN=HSP90AA1 PE=1 SV=5;sp|P07900-2|HS90A_HUMAN Isoform 2 of Heat shock protein HSP 90-alpha OS=Homo sapiens OX=9606 GN=HSP90AA1	5	20	10	10	1	6	9	10	2	3	7	9	11	12	8	8	0	3	3	4	1	1	3	4	7	8	5	4	0	3	3	4	1	1	3	4	7	8	5	4	28.1	13.9
P04792;F8WE04;C9J3N8	P04792;F8WE04	6;3;2	6;3;2	6;3;2	Heat shock protein beta-1	HSPB1	sp|P04792|HSPB1_HUMAN Heat shock protein beta-1 OS=Homo sapiens OX=9606 GN=HSPB1 PE=1 SV=2;tr|F8WE04|F8WE04_HUMAN Heat shock protein beta-1 OS=Homo sapiens OX=9606 GN=HSPB1 PE=1 SV=1	3	6	6	6	1	1	5	2	1	3	1	2	1	2	3	2	1	1	5	2	1	3	1	2	1	2	3	2	1	1	5	2	1	3	1	2	1	2	3	2	44.9	44.9
M0R0F0;P46782;M0R0R2;M0QZN2	M0R0F0;P46782;M0R0R2;M0QZN2	7;7;6;5	7;7;6;5	7;7;6;5	40S ribosomal protein S5;40S ribosomal protein S5, N-terminally processed	RPS5	tr|M0R0F0|M0R0F0_HUMAN 40S ribosomal protein S5 (Fragment) OS=Homo sapiens OX=9606 GN=RPS5 PE=1 SV=1;sp|P46782|RS5_HUMAN 40S ribosomal protein S5 OS=Homo sapiens OX=9606 GN=RPS5 PE=1 SV=4;tr|M0R0R2|M0R0R2_HUMAN 40S ribosomal protein S5 OS=Homo sapiens OX=9	4	7	7	7	1	3	5	4	1	2	4	4	4	4	4	0	1	3	5	4	1	2	4	4	4	4	4	0	1	3	5	4	1	2	4	4	4	4	4	0	41.5	41.5
Q9P1Y5;Q9P1Y5-2	Q9P1Y5;Q9P1Y5-2	14;13	14;13	14;13	Calmodulin-regulated spectrin-associated protein 3	CAMSAP3	sp|Q9P1Y5|CAMP3_HUMAN Calmodulin-regulated spectrin-associated protein 3 OS=Homo sapiens OX=9606 GN=CAMSAP3 PE=1 SV=2;sp|Q9P1Y5-2|CAMP3_HUMAN Isoform 2 of Calmodulin-regulated spectrin-associated protein 3 OS=Homo sapiens OX=9606 GN=CAMSAP3	2	14	14	14	5	4	9	5	3	4	3	7	7	4	7	4	5	4	9	5	3	4	3	7	7	4	7	4	5	4	9	5	3	4	3	7	7	4	7	4	17.7	17.7
O75821;K7EL20;K7ENA8;K7ER90;K7EP16;K7ENH0;K7EL60	O75821;K7EL20;K7ENA8;K7ER90	10;7;7;6;4;1;1	10;7;7;6;4;1;1	10;7;7;6;4;1;1	Eukaryotic translation initiation factor 3 subunit G	EIF3G	sp|O75821|EIF3G_HUMAN Eukaryotic translation initiation factor 3 subunit G OS=Homo sapiens OX=9606 GN=EIF3G PE=1 SV=2;tr|K7EL20|K7EL20_HUMAN Eukaryotic translation initiation factor 3 subunit G (Fragment) OS=Homo sapiens OX=9606 GN=EIF3G PE=1 SV=8;tr|K7ENA	7	10	10	10	2	2	3	3	2	2	3	5	4	3	5	2	2	2	3	3	2	2	3	5	4	3	5	2	2	2	3	3	2	2	3	5	4	3	5	2	36.9	36.9
O75643;A0A494C1A5;O75643-2	O75643;A0A494C1A5;O75643-2	16;13;9	16;13;9	16;13;9	U5 small nuclear ribonucleoprotein 200 kDa helicase	SNRNP200	sp|O75643|U520_HUMAN U5 small nuclear ribonucleoprotein 200 kDa helicase OS=Homo sapiens OX=9606 GN=SNRNP200 PE=1 SV=2;tr|A0A494C1A5|A0A494C1A5_HUMAN U5 small nuclear ribonucleoprotein 200 kDa helicase (Fragment) OS=Homo sapiens OX=9606 GN=SNRNP200 PE=4 SV	3	16	16	16	2	4	12	8	3	2	6	5	11	6	6	3	2	4	12	8	3	2	6	5	11	6	6	3	2	4	12	8	3	2	6	5	11	6	6	3	9.1	9.1
A6NNI4;A0A2R8Y478;G8JLH6;P21926;A0A087WU13	A6NNI4;A0A2R8Y478;G8JLH6;P21926;A0A087WU13	5;5;5;5;3	5;5;5;5;3	5;5;5;5;3	Tetraspanin;CD9 antigen	CD9	tr|A6NNI4|A6NNI4_HUMAN Tetraspanin OS=Homo sapiens OX=9606 GN=CD9 PE=1 SV=1;tr|A0A2R8Y478|A0A2R8Y478_HUMAN Tetraspanin OS=Homo sapiens OX=9606 GN=CD9 PE=1 SV=1;tr|G8JLH6|G8JLH6_HUMAN Tetraspanin OS=Homo sapiens OX=9606 GN=CD9 PE=1 SV=2;sp|P21926|CD9_HUMAN	5	5	5	5	0	0	0	0	0	0	0	2	5	3	3	0	0	0	0	0	0	0	0	2	5	3	3	0	0	0	0	0	0	0	0	2	5	3	3	0	20.8	20.8
K7ERG4;P62316;P62316-2	K7ERG4;P62316;P62316-2	3;3;2	3;3;2	3;3;2	Small nuclear ribonucleoprotein Sm D2	SNRPD2	tr|K7ERG4|K7ERG4_HUMAN Small nuclear ribonucleoprotein Sm D2 OS=Homo sapiens OX=9606 GN=SNRPD2 PE=1 SV=1;sp|P62316|SMD2_HUMAN Small nuclear ribonucleoprotein Sm D2 OS=Homo sapiens OX=9606 GN=SNRPD2 PE=1 SV=1;sp|P62316-2|SMD2_HUMAN Isoform 2 of Small nuclea	3	3	3	3	1	1	2	1	1	1	1	3	2	1	2	1	1	1	2	1	1	1	1	3	2	1	2	1	1	1	2	1	1	1	1	3	2	1	2	1	44.9	44.9
Q14247-3;Q14247;Q14247-2;H0YCD9;H0YEV2	Q14247-3;Q14247;Q14247-2	9;9;7;2;1	9;9;7;2;1	9;9;7;2;1	Src substrate cortactin	CTTN	sp|Q14247-3|SRC8_HUMAN Isoform 3 of Src substrate cortactin OS=Homo sapiens OX=9606 GN=CTTN;sp|Q14247|SRC8_HUMAN Src substrate cortactin OS=Homo sapiens OX=9606 GN=CTTN PE=1 SV=2;sp|Q14247-2|SRC8_HUMAN Isoform 2 of Src substrate cortactin OS=Homo sapiens O	5	9	9	9	0	2	1	1	2	1	3	5	3	2	5	1	0	2	1	1	2	1	3	5	3	2	5	1	0	2	1	1	2	1	3	5	3	2	5	1	19.5	19.5
B4DY26;P36897;P36897-2;P36897-3;F8W1R9;F8VXZ5;F8VRH6;F8VVC4;H0YHS4;F8W0K6;Q8NER5-3;Q8NER5-4;P36896-5;P36896-2;P36896-3;Q8NER5;P36896;P36896-4	B4DY26;P36897;P36897-2;P36897-3;F8W1R9	11;11;11;10;7;4;2;2;2;2;1;1;1;1;1;1;1;1	11;11;11;10;7;4;2;2;2;2;1;1;1;1;1;1;1;1	11;11;11;10;7;4;2;2;2;2;1;1;1;1;1;1;1;1	Receptor protein serine/threonine kinase;TGF-beta receptor type-1	TGFBR1	tr|B4DY26|B4DY26_HUMAN Receptor protein serine/threonine kinase OS=Homo sapiens OX=9606 GN=TGFBR1 PE=1 SV=1;sp|P36897|TGFR1_HUMAN TGF-beta receptor type-1 OS=Homo sapiens OX=9606 GN=TGFBR1 PE=1 SV=1;sp|P36897-2|TGFR1_HUMAN Isoform 2 of TGF-beta receptor ty	18	11	11	11	0	0	2	1	0	0	1	9	6	1	7	0	0	0	2	1	0	0	1	9	6	1	7	0	0	0	2	1	0	0	1	9	6	1	7	0	30.9	30.9
Q9H568	Q9H568	10	10	10	Actin-like protein 8	ACTL8	sp|Q9H568|ACTL8_HUMAN Actin-like protein 8 OS=Homo sapiens OX=9606 GN=ACTL8 PE=1 SV=1	1	10	10	10	0	0	0	0	0	4	9	2	4	0	0	0	0	0	0	0	0	4	9	2	4	0	0	0	0	0	0	0	0	4	9	2	4	0	0	0	38.5	38.5
O43143	O43143	10	10	10	Pre-mRNA-splicing factor ATP-dependent RNA helicase DHX15	DHX15	sp|O43143|DHX15_HUMAN Pre-mRNA-splicing factor ATP-dependent RNA helicase DHX15 OS=Homo sapiens OX=9606 GN=DHX15 PE=1 SV=2	1	10	10	10	2	5	2	5	3	1	2	6	2	4	4	5	2	5	2	5	3	1	2	6	2	4	4	5	2	5	2	5	3	1	2	6	2	4	4	5	14	14
CON__Q04695;Q04695;F5GWP8;K7EPJ9;K7ESE1;A0A3B3IS58;CON__Q99PS0	CON__Q04695;Q04695;F5GWP8	25;25;21;12;5;4;1	9;9;7;5;1;1;1	3;3;3;2;0;0;0	Keratin, type I cytoskeletal 17	KRT17	;sp|Q04695|K1C17_HUMAN Keratin, type I cytoskeletal 17 OS=Homo sapiens OX=9606 GN=KRT17 PE=1 SV=2;tr|F5GWP8|F5GWP8_HUMAN Keratin, type I cytoskeletal 17 OS=Homo sapiens OX=9606 GN=KRT17 PE=1 SV=2	7	25	9	3	2	4	5	6	2	5	3	23	4	4	17	2	1	0	0	1	0	0	0	8	0	0	4	0	0	0	0	0	0	0	0	3	0	0	3	0	48.1	26.9
P25398	P25398	4	4	4	40S ribosomal protein S12	RPS12	sp|P25398|RS12_HUMAN 40S ribosomal protein S12 OS=Homo sapiens OX=9606 GN=RPS12 PE=1 SV=3	1	4	4	4	1	3	3	2	2	2	3	4	3	1	4	2	1	3	3	2	2	2	3	4	3	1	4	2	1	3	3	2	2	2	3	4	3	1	4	2	37.1	37.1
P68363;P68363-2;C9JDS9	P68363;P68363-2	25;21;6	1;1;0	0;0;0	Tubulin alpha-1B chain	TUBA1B	sp|P68363|TBA1B_HUMAN Tubulin alpha-1B chain OS=Homo sapiens OX=9606 GN=TUBA1B PE=1 SV=1;sp|P68363-2|TBA1B_HUMAN Isoform 2 of Tubulin alpha-1B chain OS=Homo sapiens OX=9606 GN=TUBA1B	3	25	1	0	4	10	16	13	7	17	14	16	21	17	14	12	0	1	1	1	1	1	1	1	1	1	1	1	0	0	0	0	0	0	0	0	0	0	0	0	63.2	2.9
Q8WY22;REV__Q96PE2	Q8WY22	3;1	3;1	3;1	BRI3-binding protein	BRI3BP	sp|Q8WY22|BRI3B_HUMAN BRI3-binding protein OS=Homo sapiens OX=9606 GN=BRI3BP PE=1 SV=1	2	3	3	3	0	0	0	1	0	3	1	1	1	2	2	0	0	0	0	1	0	3	1	1	1	2	2	0	0	0	0	1	0	3	1	1	1	2	2	0	17.1	17.1
P21291;E9PS42;E9PND2;E9PP21	P21291;E9PS42;E9PND2;E9PP21	4;2;2;2	4;2;2;2	4;2;2;2	Cysteine and glycine-rich protein 1	CSRP1	sp|P21291|CSRP1_HUMAN Cysteine and glycine-rich protein 1 OS=Homo sapiens OX=9606 GN=CSRP1 PE=1 SV=3;tr|E9PS42|E9PS42_HUMAN Cysteine and glycine-rich protein 1 OS=Homo sapiens OX=9606 GN=CSRP1 PE=1 SV=1;tr|E9PND2|E9PND2_HUMAN Cysteine and glycine-rich prot	4	4	4	4	1	3	2	3	3	2	2	3	3	3	2	2	1	3	2	3	3	2	2	3	3	3	2	2	1	3	2	3	3	2	2	3	3	3	2	2	34.2	34.2
P04844-2;P04844;Q5JYR4;Q5JYR7;F2Z3K5	P04844-2;P04844	12;12;4;4;2	12;12;4;4;2	12;12;4;4;2	Dolichyl-diphosphooligosaccharide--protein glycosyltransferase subunit 2	RPN2	sp|P04844-2|RPN2_HUMAN Isoform 2 of Dolichyl-diphosphooligosaccharide--protein glycosyltransferase subunit 2 OS=Homo sapiens OX=9606 GN=RPN2;sp|P04844|RPN2_HUMAN Dolichyl-diphosphooligosaccharide--protein glycosyltransferase subunit 2 OS=Homo sapiens OX=96	5	12	12	12	0	1	1	2	0	0	5	8	4	8	7	0	0	1	1	2	0	0	5	8	4	8	7	0	0	1	1	2	0	0	5	8	4	8	7	0	31.2	31.2
Q13162;H7C3T4;A6NG45	Q13162;H7C3T4	8;5;3	6;3;3	6;3;3	Peroxiredoxin-4	PRDX4	sp|Q13162|PRDX4_HUMAN Peroxiredoxin-4 OS=Homo sapiens OX=9606 GN=PRDX4 PE=1 SV=1;tr|H7C3T4|H7C3T4_HUMAN Peroxiredoxin-4 (Fragment) OS=Homo sapiens OX=9606 GN=PRDX4 PE=1 SV=1	3	8	6	6	1	2	4	4	0	3	3	3	2	3	7	2	1	1	3	2	0	1	1	1	0	1	5	1	1	1	3	2	0	1	1	1	0	1	5	1	29.5	25.1
Q9NYF8-2;Q9NYF8;E9PK91;Q9NYF8-3;A0A1W2PQ43;E9PK09;E9PQN2;E9PKI6;Q9NYF8-4;E9PJA7;H0YF00;H0YF14;H0YF63	Q9NYF8-2;Q9NYF8;E9PK91;Q9NYF8-3;A0A1W2PQ43;E9PK09;E9PQN2;E9PKI6;Q9NYF8-4	12;12;11;11;10;10;10;10;9;5;2;2;1	11;11;11;11;10;10;10;10;8;5;2;1;1	11;11;11;11;10;10;10;10;8;5;2;1;1	Bcl-2-associated transcription factor 1	BCLAF1	sp|Q9NYF8-2|BCLF1_HUMAN Isoform 2 of Bcl-2-associated transcription factor 1 OS=Homo sapiens OX=9606 GN=BCLAF1;sp|Q9NYF8|BCLF1_HUMAN Bcl-2-associated transcription factor 1 OS=Homo sapiens OX=9606 GN=BCLAF1 PE=1 SV=2;tr|E9PK91|E9PK91_HUMAN Bcl-2-associated	13	12	11	11	5	0	0	1	8	1	1	1	1	1	1	0	5	0	0	1	7	1	1	1	1	1	1	0	5	0	0	1	7	1	1	1	1	1	1	0	16.6	15.4
P07814;V9GYZ6;V9GZ76	P07814;V9GYZ6	21;13;1	21;13;1	21;13;1	Bifunctional glutamate/proline--tRNA ligase;Glutamate--tRNA ligase;Proline--tRNA ligase	EPRS	sp|P07814|SYEP_HUMAN Bifunctional glutamate/proline--tRNA ligase OS=Homo sapiens OX=9606 GN=EPRS PE=1 SV=5;tr|V9GYZ6|V9GYZ6_HUMAN Bifunctional glutamate/proline--tRNA ligase (Fragment) OS=Homo sapiens OX=9606 GN=EPRS PE=1 SV=1	3	21	21	21	2	4	8	5	2	2	5	7	9	4	7	5	2	4	8	5	2	2	5	7	9	4	7	5	2	4	8	5	2	2	5	7	9	4	7	5	18.1	18.1
[truncated: 253 more rows]
[truncated: 44 more columns]
